# Supplementary material for: Compendium of 4,941 rumen metagenome-assembled genomes for rumen microbiome biology and enzyme discovery
Source: Nat Biotechnol. 2019 Aug 2;37(8):953–61. doi: 10.1038/s41587-019-0202-3 (PMC6785717; doi:10.1038/s41587-019-0202-3)
Supplement: Supplementary file 18 — Animal information. Breed, sex and age of the animals used in this study. [file 41587_2019_202_MOESM3_ESM.xlsx]

## Sheet: Sheet1
BREED	Sample	Sex	Age slaughter			BREED
Luing	10572_0001	M	637			AAx	Aberdeen Angus
Luing	10572_0002	M	621			CHx	Charolais
CHx	10572_0003	M	589			LIMx	Limousin
CHx	10572_0043	M	555			Luing	Luing
Luing	10572_0005	M	636
CHx	10572_0006	M	574
CHx	10572_0007	M	626
Luing	10572_0008	M	635
Luing	10572_0009	M	647
CHx	10572_0010	M	640
CHx	10572_0011	M	571
CHx	10572_0012	M	636
Luing	10572_0013	M	644
Luing	10572_0014	M	647
Luing	10572_0015	M	652
CHx	10572_0016	M	575
Luing	10572_0017	M	623
CHx	10572_0018	M	574
CHx	10572_0019	M	642
Luing	10572_0020	M	644
CHx	10572_0021	M	581
CHx	10572_0022	M	598
Luing	10572_0023	M	621
Luing	10572_0024	M	630
LIMx	10572_0025	M	543
LIMx	10572_0026	M	516
LIMx	10572_0027	M	569
AAx	10572_0028	M	570
AAx	10572_0029	M	580
LIMx	10572_0030	M	576
AAx	10572_0031	M	534
AAx	10572_0032	M	574
AAx	10572_0033	M	532
AAx	10572_0034	M	577
LIMx	10572_0035	M	572
AAx	10572_0036	M	600
LIMx	10572_0037	M	571
AAx	10572_0038	M	592
LIMx	10572_0039	M	565
AAx	10572_0040	M	595
LIMx	10572_0041	M	556
LIMx	10572_0042	M	572
LIMx	10674_0001	M	531
LIMx	10674_0002	M	527
AAx	10674_0003	M	575
AAx	10674_0004	M	564
LIMx	10674_0005	M	561
AAx	10674_0006	M	572
AAx	10674_0007	M	592
LIMx	10674_0008	M	589
AAx	10674_0009	M	575
AAx	10674_0010	M	585
LIMx	10674_0011	M	582
LIMx	10674_0012	M	535
LIMx	10674_0013	M	590
LIMx	10674_0014	M	595
AAx	10674_0015	M	582
AAx	10674_0016	M	579
AAx	10674_0017	M	573
AAx	10674_0018	M	611
AAx	10674_0019	M	604
AAx	10674_0020	M	643
LIMx	10674_0021	M	644
LIMx	10674_0022	M	634
AAx	10674_0023	M	610
LIMx	10674_0024	M	639
AAx	10674_0025	M	605
LIMx	10674_0026	M	602
AAx	10674_0027	M	593
LIMx	10674_0028	M	609
LIMx	10674_0029	M	618
LIMx	10674_0030	M	622
LIMx	10674_0031	M	584
AAx	10674_0032	M	607
AAx	10674_0033	M	609
AAx	10674_0034	M	610
AAx	10674_0035	M	598
AAx	10674_0036	M	609
AAx	10674_0037	M	601
AAx	10674_0038	M	617
AAx	10674_0039	M	622
LIMx	10674_0040	M	620
AAx	10674_0041	M	565
LIMx	10674_0042	M	613
LIMx	10674_0043	M	569
LIMx	10674_0044	M	555
AAx	10674_0045	M	621
LIMx	10674_0046	M	648
AAx	10674_0047	M	630
AAx	10674_0048	M	642
AAx	10675_0001	M	576
LIMx	10675_0002	M	566
LIMx	10675_0003	M	575
AAx	10675_0004	M	573
AAx	10675_0005	M	569
AAx	10675_0006	M	594
LIMx	10675_0007	M	572
AAx	10675_0008	M	573
AAx	10675_0009	M	571
AAx	10675_0010	M	572
AAx	10675_0011	M	579
LIMx	10675_0012	M	558
AAx	10675_0013	M	581
AAx	10675_0014	M	585
LIMx	10675_0015	M	567
AAx	10675_0016	M	588
AAx	10675_0017	M	577
AAx	10675_0018	M	576
LIMx	10675_0019	M	574
LIMx	10675_0020	M	572
AAx	10675_0021	M	576
AAx	10675_0022	M	571
LIMx	10675_0023	M	562
LIMx	10675_0024	M	566
AAx	10675_0025	M	555
AAx	10675_0026	M	579
LIMx	10675_0027	M	569
LIMx	10675_0028	M	573
AAx	10675_0029	M	598
LIMx	10675_0030	M	543
AAx	10675_0031	M	579
LIMx	10675_0032	M	567
LIMx	10675_0033	M	543
AAx	10675_0034	M	583
LIMx	10675_0035	M	577
AAx	10675_0036	M	551
LIMx	10675_0037	M	575
LIMx	10675_0038	M	552
AAx	10675_0039	M	561
AAx	10675_0049	M	540
LIMx	10675_0041	M	556
LIMx	10675_0042	M	567
AAx	10675_0043	M	585
LIMx	10675_0044	M	558
LIMx	10675_0045	M	551
LIMx	10675_0046	M	561
AAx	10675_0047	M	578
AAx	10675_0048	M	527
Luing	10676_0001	M	520
Luing	10676_0002	M	546
Luing	10676_0003	M	572
CHx	10676_0004	M	593
Luing	10676_0005	M	572
Luing	10676_0006	M	539
Luing	10676_0049	M	517
CHx	10676_0050	M	597
CHx	10676_0009	M	569
Luing	10676_0010	M	567
Luing	10676_0011	M	575
Luing	10676_0012	M	555
CHx	10676_0013	M	563
CHx	10676_0014	M	554
CHx	10676_0015	M	526
Luing	10676_0016	M	555
CHx	10676_0017	M	536
CHx	10676_0018	M	509
Luing	10676_0019	M	482
CHx	10676_0020	M	521
Luing	10676_0021	M	515
CHx	10676_0022	M	567
Luing	10676_0023	M	539
CHx	10676_0024	M	513
CHx	10676_0025	M	548
CHx	10676_0026	M	520
Luing	10676_0027	M	552
Luing	10676_0028	M	519
Luing	10676_0029	M	505
Luing	10676_0030	M	521
Luing	10676_0031	M	484
Luing	10676_0032	M	542
Luing	10676_0033	M	568
Luing	10676_0034	M	520
CHx	10676_0035	M	568
CHx	10676_0036	M	536
CHx	10676_0037	M	557
Luing	10676_0038	M	573
CHx	10676_0039	M	554
Luing	10676_0040	M	507
Luing	10676_0041	M	511
CHx	10676_0042	M	536
CHx	10676_0043	M	562
Luing	10676_0051	M	586
CHx	10676_0045	M	559
CHx	10676_0046	M	560
Luing	10676_0047	M	557
CHx	10676_0048	M	459
CHx	10677_0001	M	623
CHx	10677_0002	M	567
CHx	10677_0003	M	641
Luing	10677_0004	M	645
Luing	10677_0005	M	628
Luing	10677_0006	M	627
CHx	10677_0007	M	597
CHx	10677_0008	M	588
Luing	10677_0009	M	650
Luing	10677_0010	M	602
CHx	10677_0011	M	576
Luing	10677_0012	M	625
CHx	10677_0049	M	626
Luing	10677_0014	M	597
Luing	10677_0015	M	619
CHx	10677_0016	M	611
Luing	10677_0017	M	617
Luing	10677_0018	M	647
CHx	10677_0019	M	591
CHx	10677_0050	M	591
CHx	10677_0021	M	596
CHx	10677_0022	M	603
CHx	10677_0023	M	636
Luing	10677_0051	M	630
Luing	10677_0025	M	621
Luing	10677_0052	M	652
CHx	10677_0027	M	598
CHx	10677_0028	M	584
Luing	10677_0029	M	633
Luing	10677_0030	M	624
Luing	10677_0053	M	632
CHx	10677_0054	M	606
CHx	10677_0033	M	594
CHx	10677_0034	M	594
Luing	10677_0035	M	636
Luing	10677_0055	M	642
Luing	10677_0056	M	632
Luing	10677_0038	M	640
CHx	10677_0057	M	590
CHx	10677_0040	M	586
CHx	10677_0041	M	567
CHx	10677_0042	M	633
Luing	10677_0043	M	625
CHx	10677_0044	M	625
Luing	10677_0045	M	652
CHx	10677_0046	M	558
Luing	10677_0047	M	630
Luing	10677_0048	M	609
Aax	10678_0001	M	589
AAx	10678_0002	M	604
AAx	10678_0003	M	606
AAx	10678_0004	M	607
LIMx	10678_0005	M	609
LIMx	10678_0006	M	617
LIMx	10678_0007	M	610
LIMx	10678_0008	M	618
AAx	10678_0009	M	609
AAx	10678_0010	M	661
LIMx	10678_0011	M	657
LIMx	10678_0012	M	649
LIMx	10678_0013	M	638
AAx	10678_0049	M	639
LIMx	10678_0015	M	642
AAx	10678_0016	M	654
LIMx	10678_0050	M	615
LIMx	10678_0051	M	638
CHx	10678_0052	M	531
CHx	10678_0020	M	563
CHx	10678_0021	M	536
CHx	10678_0022	M	561
Luing	10678_0023	M	542
Luing	10678_0024	M	546
Luing	10678_0025	M	572
CHx	10678_0026	M	519
Luing	10678_0027	M	568
CHx	10678_0028	M	528
CHx	10678_0029	M	526
Luing	10678_0030	M	583
Luing	10678_0031	M	585
CHx	10678_0032	M	569
Luing	10678_0033	M	596
Luing	10678_0034	M	588
Luing	10678_0035	M	524
CHx	10678_0036	M	567
CHx	10678_0037	M	559
CHx	10678_0038	M	518
Luing	10678_0039	M	555
CHx	10678_0040	M	542
Luing	10678_0041	M	574
CHx	10678_0042	M	566
LIMx	10678_0043	M	570
LIMx	10678_0044	M	570
LIMx	10678_0045	M	576
LIMx	10678_0046	M	573
AAx	10678_0047	M	538
AAx	10678_0048	M	578
Unknown	10572_0099	Unknown	Unknown
