# Supplementary material for: Compendium of 4,941 rumen metagenome-assembled genomes for rumen microbiome biology and enzyme discovery
Source: Nat Biotechnol. 2019 Aug 2;37(8):953–61. doi: 10.1038/s41587-019-0202-3 (PMC6785717; doi:10.1038/s41587-019-0202-3)
Supplement: Supplementary file 19 — Assembly information. Completeness and contamination statistics for 4,941 RUGs with assembly statistics and basic taxonomic information. [file 41587_2019_202_MOESM4_ESM.xlsx]

## Sheet: Sheet1
RUG	original_bin	sample	Name	Title	Completeness	Contamination	tRNA	16S length	barrnap desc	RUG1 Label	taxid	kingdom	phylum	class	order	family	genus	species	N50	genome size	contigs	longest
RUG10001	10572_0001_idba_bin.10	10572_0001	uncultured Elusimicrobium sp.	uncultured Elusimicrobium sp. RUG10001	89.89	0.1	19	1509	Name=16S_rRNA;product=16S ribosomal RNA	RUG486	575659	Bacteria	Elusimicrobia	Elusimicrobia	Elusimicrobiales	Elusimicrobiaceae	Elusimicrobium	uncultured Elusimicrobium sp.	12780	1274194	134	46374
RUG10002	10572_0001_idba_bin.17	10572_0001	uncultured Prevotellaceae bacterium	uncultured Prevotellaceae bacterium RUG10002	97.38	0.58	18			RUG086	370804	Bacteria	Bacteroidetes	Bacteroidia	Bacteroidales	Prevotellaceae		uncultured Prevotellaceae bacterium	112661	3113789	73	172008
RUG10003	10572_0001_idba_bin.20	10572_0001	uncultured Bacteroidales bacterium	uncultured Bacteroidales bacterium RUG10003	90.51	2.11	18			RUG450	194843	Bacteria	Bacteroidetes	Bacteroidia	Bacteroidales			uncultured Bacteroidales bacterium	132462	2502088	42	329978
RUG10004	10572_0001_idba_bin.3	10572_0001	uncultured Bacteroidales bacterium	uncultured Bacteroidales bacterium RUG10004	89.4	1.16	16			RUG507	194843	Bacteria	Bacteroidetes	Bacteroidia	Bacteroidales			uncultured Bacteroidales bacterium	25705	2703664	163	77496
RUG10005	10572_0001_idba_bin.48	10572_0001	Ruminococcaceae bacterium	Ruminococcaceae bacterium RUG10005	92.43	0	17			RUG342	1898205	Bacteria	Firmicutes	Clostridia	Clostridiales	Ruminococcaceae		Ruminococcaceae bacterium	138550	2229286	38	323024
RUG10006	10572_0001_idba_bin.5	10572_0001	uncultured Ruminococcus sp.	uncultured Ruminococcus sp. RUG10006	80.67	2.57	9			RUG834	165186	Bacteria	Firmicutes	Clostridia	Clostridiales	Ruminococcaceae	Ruminococcus	uncultured Ruminococcus sp.	7026	1234946	209	27937
RUG10007	10572_0001_idba_bin.53	10572_0001	uncultured Ruminococcus sp.	uncultured Ruminococcus sp. RUG10007	93.74	5.74	14			RUG270	165186	Bacteria	Firmicutes	Clostridia	Clostridiales	Ruminococcaceae	Ruminococcus	uncultured Ruminococcus sp.	20118	2068976	143	99883
RUG10008	10572_0001_idba_bin.6	10572_0001	uncultured Ruminococcus sp.	uncultured Ruminococcus sp. RUG10008	95.16	0.34	18	1081	Name=16S_rRNA;product=16S ribosomal RNA (partial);note=aligned only 68 percent of the 16S ribosomal RNA	RUG198	165186	Bacteria	Firmicutes	Clostridia	Clostridiales	Ruminococcaceae	Ruminococcus	uncultured Ruminococcus sp.	20689	2775318	231	80048
RUG10009	10572_0001_idba_bin.69	10572_0001	uncultured Bacteroidales bacterium	uncultured Bacteroidales bacterium RUG10009	88.64	5.47	17			RUG549	194843	Bacteria	Bacteroidetes	Bacteroidia	Bacteroidales			uncultured Bacteroidales bacterium	52959	3140164	117	227225
RUG10010	10572_0001_idba_bin.74	10572_0001	uncultured Bacteroidales bacterium	uncultured Bacteroidales bacterium RUG10010	91.51	0.88	19			RUG396	194843	Bacteria	Bacteroidetes	Bacteroidia	Bacteroidales			uncultured Bacteroidales bacterium	99174	2712506	56	181606
RUG10011	10572_0001_idba_bin.80	10572_0001	Ruminococcaceae bacterium	Ruminococcaceae bacterium RUG10011	94.63	0.67	18	477	Name=16S_rRNA;product=16S ribosomal RNA (partial);note=aligned only 30 percent of the 16S ribosomal RNA	RUG220	1898205	Bacteria	Firmicutes	Clostridia	Clostridiales	Ruminococcaceae		Ruminococcaceae bacterium	72734	2198927	56	209142
RUG10012	10572_0002_idba_bin.12	10572_0002	uncultured Aeromonadales bacterium	uncultured Aeromonadales bacterium RUG10012	91.48	1.72	14			RUG399, RUG731	476558	Bacteria	Proteobacteria	Gammaproteobacteria	Aeromonadales			uncultured Aeromonadales bacterium	27634	2781701	170	76331
RUG10013	10572_0002_idba_bin.17	10572_0002	uncultured Bacteroidales bacterium	uncultured Bacteroidales bacterium RUG10013	93.09	3.13	16			RUG307	194843	Bacteria	Bacteroidetes	Bacteroidia	Bacteroidales			uncultured Bacteroidales bacterium	25804	3142184	178	127340
RUG10014	10572_0002_idba_bin.20	10572_0002	uncultured Prevotellaceae bacterium	uncultured Prevotellaceae bacterium RUG10014	95.43	1.52	17			RUG535	370804	Bacteria	Bacteroidetes	Bacteroidia	Bacteroidales	Prevotellaceae		uncultured Prevotellaceae bacterium	30401	2668869	136	146978
RUG10015	10572_0002_idba_bin.22	10572_0002	Ruminococcaceae bacterium	Ruminococcaceae bacterium RUG10015	89.37	1.81	16			RUG511	1898205	Bacteria	Firmicutes	Clostridia	Clostridiales	Ruminococcaceae		Ruminococcaceae bacterium	19521	2715868	242	62804
RUG10016	10572_0002_idba_bin.23	10572_0002	uncultured Lachnospiraceae bacterium	uncultured Lachnospiraceae bacterium RUG10016	97.32	0	18			RUG091	297314	Bacteria	Firmicutes	Clostridia	Clostridiales	Lachnospiraceae		uncultured Lachnospiraceae bacterium	112906	2052273	52	248809
RUG10017	10572_0002_idba_bin.4	10572_0002	uncultured Ruminococcus sp.	uncultured Ruminococcus sp. RUG10017	96.98	0	15			RUG109	165186	Bacteria	Firmicutes	Clostridia	Clostridiales	Ruminococcaceae	Ruminococcus	uncultured Ruminococcus sp.	46204	2423823	93	103439
RUG10018	10572_0002_idba_bin.5	10572_0002	uncultured Prevotellaceae bacterium	uncultured Prevotellaceae bacterium RUG10018	82.61	2.3	17			RUG765	370804	Bacteria	Bacteroidetes	Bacteroidia	Bacteroidales	Prevotellaceae		uncultured Prevotellaceae bacterium	42397	3373141	130	174772
RUG10019	10572_0002_idba_bin.51	10572_0002	uncultured Bacteroidetes bacterium	uncultured Bacteroidetes bacterium RUG10019	96.22	0.66	19			RUG153	152509	Bacteria	Bacteroidetes					uncultured Bacteroidetes bacterium	151880	2429346	32	408014
RUG10020	10572_0002_idba_bin.52	10572_0002	uncultured Ruminococcus sp.	uncultured Ruminococcus sp. RUG10020	95.19	3.69	15			RUG196	165186	Bacteria	Firmicutes	Clostridia	Clostridiales	Ruminococcaceae	Ruminococcus	uncultured Ruminococcus sp.	20001	2087537	161	90824
RUG10021	10572_0003_idba_bin.12	10572_0003	uncultured Bacteroidia bacterium	uncultured Bacteroidia bacterium RUG10021	91.65	1.79	19			RUG390	1129257	Bacteria	Bacteroidetes	Bacteroidia				uncultured Bacteroidia bacterium	52409	3671336	132	179905
RUG10022	10572_0003_idba_bin.14	10572_0003	uncultured Bacteroidales bacterium	uncultured Bacteroidales bacterium RUG10022	88.89	3.22	18			RUG532	194843	Bacteria	Bacteroidetes	Bacteroidia	Bacteroidales			uncultured Bacteroidales bacterium	92279	2983728	72	231969
RUG10023	10572_0003_idba_bin.19	10572_0003	uncultured Bacteroidales bacterium	uncultured Bacteroidales bacterium RUG10023	95.97	0.54	18	1463	Name=16S_rRNA;product=16S ribosomal RNA	RUG163	194843	Bacteria	Bacteroidetes	Bacteroidia	Bacteroidales			uncultured Bacteroidales bacterium	38740	2068327	75	107443
RUG10024	10572_0003_idba_bin.23	10572_0003	uncultured Succiniclasticum sp.	uncultured Succiniclasticum sp. RUG10024	88.43	4.64	18			RUG556	1500547	Bacteria	Firmicutes	Negativicutes	Acidaminococcales	Acidaminococcaceae	Succiniclasticum	uncultured Succiniclasticum sp.	8311	2037035	327	38534
RUG10025	10572_0003_idba_bin.44	10572_0003	uncultured Sutterellaceae bacterium	uncultured Sutterellaceae bacterium RUG10025	93.2	1.67	16			RUG298	1229253	Bacteria	Proteobacteria	Betaproteobacteria	Burkholderiales	Sutterellaceae		uncultured Sutterellaceae bacterium	7214	1815481	299	27992
RUG10026	10572_0003_idba_bin.45	10572_0003	uncultured Clostridiales bacterium	uncultured Clostridiales bacterium RUG10026	96.37	0	20	1520	Name=16S_rRNA;product=16S ribosomal RNA	RUG146	172733	Bacteria	Firmicutes	Clostridia	Clostridiales			uncultured Clostridiales bacterium	24938	1305056	73	56284
RUG10027	10572_0003_idba_bin.5	10572_0003	uncultured Bacteroidales bacterium	uncultured Bacteroidales bacterium RUG10027	86.49	0.54	17	464	Name=16S_rRNA;product=16S ribosomal RNA (partial);note=aligned only 29 percent of the 16S ribosomal RNA	RUG644	194843	Bacteria	Bacteroidetes	Bacteroidia	Bacteroidales			uncultured Bacteroidales bacterium	60375	2118770	54	184292
RUG10028	10572_0005_idba_bin.109	10572_0005	uncultured Bacteroidia bacterium	uncultured Bacteroidia bacterium RUG10028	84.49	1.56	19			RUG707	1129257	Bacteria	Bacteroidetes	Bacteroidia				uncultured Bacteroidia bacterium	32236	2181430	108	111514
RUG10029	10572_0005_idba_bin.115	10572_0005	uncultured Succiniclasticum sp.	uncultured Succiniclasticum sp. RUG10029	98.14	0	18			RUG048	1500547	Bacteria	Firmicutes	Negativicutes	Acidaminococcales	Acidaminococcaceae	Succiniclasticum	uncultured Succiniclasticum sp.	82915	1829522	33	225354
RUG10030	10572_0005_idba_bin.118	10572_0005	uncultured Lachnospiraceae bacterium	uncultured Lachnospiraceae bacterium RUG10030	97.76	0	18			RUG066	297314	Bacteria	Firmicutes	Clostridia	Clostridiales	Lachnospiraceae		uncultured Lachnospiraceae bacterium	80033	2800133	43	228772
RUG10031	10572_0005_idba_bin.35	10572_0005	uncultured Lachnospiraceae bacterium	uncultured Lachnospiraceae bacterium RUG10031	88.87	0	19			RUG534	297314	Bacteria	Firmicutes	Clostridia	Clostridiales	Lachnospiraceae		uncultured Lachnospiraceae bacterium	112847	1999590	23	352940
RUG10032	10572_0005_idba_bin.45	10572_0005	uncultured Bacteroidia bacterium	uncultured Bacteroidia bacterium RUG10032	82.46	3.97	17			RUG773	1129257	Bacteria	Bacteroidetes	Bacteroidia				uncultured Bacteroidia bacterium	10961	2063325	266	37723
RUG10033	10572_0005_idba_bin.47	10572_0005	uncultured Bacteroidales bacterium	uncultured Bacteroidales bacterium RUG10033	89.44	1.08	17			RUG506	194843	Bacteria	Bacteroidetes	Bacteroidia	Bacteroidales			uncultured Bacteroidales bacterium	65638	2948979	74	181302
RUG10034	10572_0005_idba_bin.48	10572_0005	uncultured Lachnospiraceae bacterium	uncultured Lachnospiraceae bacterium RUG10034	97.23	0	18			RUG096	297314	Bacteria	Firmicutes	Clostridia	Clostridiales	Lachnospiraceae		uncultured Lachnospiraceae bacterium	91805	2051198	42	260222
RUG10035	10572_0005_idba_bin.51	10572_0005	uncultured Bacteroidales bacterium	uncultured Bacteroidales bacterium RUG10035	88.4	1.89	17			RUG559	194843	Bacteria	Bacteroidetes	Bacteroidia	Bacteroidales			uncultured Bacteroidales bacterium	18314	2565855	189	69352
RUG10036	10572_0005_idba_bin.72	10572_0005	uncultured Erysipelotrichaceae bacterium	uncultured Erysipelotrichaceae bacterium RUG10036	98.88	1.17	19			RUG021	331630	Bacteria	Firmicutes	Erysipelotrichia	Erysipelotrichales	Erysipelotrichaceae		uncultured Erysipelotrichaceae bacterium	51107	1038029	30	148481
RUG10037	10572_0005_idba_bin.78	10572_0005	uncultured Ruminococcus sp.	uncultured Ruminococcus sp. RUG10037	80.16	1.79	17			RUG846	165186	Bacteria	Firmicutes	Clostridia	Clostridiales	Ruminococcaceae	Ruminococcus	uncultured Ruminococcus sp.	8390	1999526	308	41809
RUG10038	10572_0005_idba_bin.84	10572_0005	Eubacterium pyruvativorans	Eubacterium pyruvativorans RUG10038	89.02	2.36	14			RUG524	155865	Bacteria	Firmicutes	Clostridia	Clostridiales	Eubacteriaceae	Eubacterium	Eubacterium pyruvativorans	7997	1719296	267	28261
RUG10039	10572_0005_idba_bin.85	10572_0005	Fibrobacter succinogenes	Fibrobacter succinogenes RUG10039	95.6	1.1	19			RUG181	833	Bacteria	Fibrobacteres	Fibrobacteria	Fibrobacterales	Fibrobacteraceae	Fibrobacter	Fibrobacter succinogenes	97399	3148055	59	245470
RUG10040	10572_0005_idba_bin.92	10572_0005	uncultured Prevotellaceae bacterium	uncultured Prevotellaceae bacterium RUG10040	90.99	7.39	17			RUG423	370804	Bacteria	Bacteroidetes	Bacteroidia	Bacteroidales	Prevotellaceae		uncultured Prevotellaceae bacterium	16396	3802640	360	76585
RUG10041	10572_0005_idba_bin.94	10572_0005	uncultured Bacteroidales bacterium	uncultured Bacteroidales bacterium RUG10041	97.8	0.7	18			RUG062	194843	Bacteria	Bacteroidetes	Bacteroidia	Bacteroidales			uncultured Bacteroidales bacterium	59946	3209237	83	196051
RUG10042	10572_0005_idba_bin.97	10572_0005	uncultured Denitrobacterium sp.	uncultured Denitrobacterium sp. RUG10042	99.19	0	20			RUG013	1243910	Bacteria	Actinobacteria	Coriobacteriia	Eggerthellales	Eggerthellaceae	Denitrobacterium	uncultured Denitrobacterium sp.	22046	2053412	139	123029
RUG10043	10572_0006_idba_bin.13	10572_0006	uncultured Actinobacteria bacterium	uncultured Actinobacteria bacterium RUG10043	98.33	0	20			RUG039	152507	Bacteria	Actinobacteria	Actinobacteria				uncultured actinobacterium	317757	1471337	12	492395
RUG10044	10572_0006_idba_bin.14	10572_0006	uncultured Prevotellaceae bacterium	uncultured Prevotellaceae bacterium RUG10044	94.26	4.27	18			RUG249	370804	Bacteria	Bacteroidetes	Bacteroidia	Bacteroidales	Prevotellaceae		uncultured Prevotellaceae bacterium	61439	3727968	166	166192
RUG10045	10572_0006_idba_bin.35	10572_0006	uncultured Bacteroidia bacterium	uncultured Bacteroidia bacterium RUG10045	87.94	3.75	20			RUG579	1129257	Bacteria	Bacteroidetes	Bacteroidia				uncultured Bacteroidia bacterium	15734	2741829	244	68633
RUG10046	10572_0006_idba_bin.42	10572_0006	uncultured Ruminococcus sp.	uncultured Ruminococcus sp. RUG10046	93.74	0.67	15			RUG271	165186	Bacteria	Firmicutes	Clostridia	Clostridiales	Ruminococcaceae	Ruminococcus	uncultured Ruminococcus sp.	14059	1937853	205	73190
RUG10047	10572_0006_idba_bin.45	10572_0006	uncultured Bacteroidales bacterium	uncultured Bacteroidales bacterium RUG10047	95.26	0.93	17			RUG192	194843	Bacteria	Bacteroidetes	Bacteroidia	Bacteroidales			uncultured Bacteroidales bacterium	79798	3158208	69	239742
RUG10048	10572_0006_idba_bin.48	10572_0006	Ruminococcaceae bacterium	Ruminococcaceae bacterium RUG10048	86.95	2.65	18			RUG626	1898205	Bacteria	Firmicutes	Clostridia	Clostridiales	Ruminococcaceae		Ruminococcaceae bacterium	9677	1608618	201	31273
RUG10049	10572_0006_idba_bin.60	10572_0006	uncultured Prevotellaceae bacterium	uncultured Prevotellaceae bacterium RUG10049	93.08	1.91	17			RUG309	370804	Bacteria	Bacteroidetes	Bacteroidia	Bacteroidales	Prevotellaceae		uncultured Prevotellaceae bacterium	42016	2553087	111	153652
RUG10050	10572_0006_idba_bin.62	10572_0006	uncultured bacterium	uncultured bacterium RUG10050	85.7	3.7	16			RUG672	77133	Bacteria						uncultured bacterium	21233	1831476	134	86094
RUG10051	10572_0006_idba_bin.64	10572_0006	uncultured Bacteroidetes bacterium	uncultured Bacteroidetes bacterium RUG10051	92.74	3.76	18			RUG323	152509	Bacteria	Bacteroidetes					uncultured Bacteroidetes bacterium	24623	2878766	178	105661
RUG10052	10572_0006_idba_bin.65	10572_0006	uncultured Clostridiales bacterium	uncultured Clostridiales bacterium RUG10052	81.71	4.01	15			RUG799	172733	Bacteria	Firmicutes	Clostridia	Clostridiales			uncultured Clostridiales bacterium	5965	3596020	703	39165
RUG10053	10572_0006_idba_bin.67	10572_0006	uncultured Ruminococcus sp.	uncultured Ruminococcus sp. RUG10053	92.72	1.34	17			RUG327	165186	Bacteria	Firmicutes	Clostridia	Clostridiales	Ruminococcaceae	Ruminococcus	uncultured Ruminococcus sp.	7643	2907361	496	28862
RUG10054	10572_0006_idba_bin.77	10572_0006	uncultured Bacteroidetes bacterium	uncultured Bacteroidetes bacterium RUG10054	93.82	1.08	19			RUG264	152509	Bacteria	Bacteroidetes					uncultured Bacteroidetes bacterium	79974	2963161	47	303147
RUG10055	10572_0006_idba_bin.84	10572_0006	uncultured Prevotellaceae bacterium	uncultured Prevotellaceae bacterium RUG10055	96.67	0	17			RUG124	370804	Bacteria	Bacteroidetes	Bacteroidia	Bacteroidales	Prevotellaceae		uncultured Prevotellaceae bacterium	72831	2338078	40	132475
RUG10056	10572_0006_idba_bin.94	10572_0006	uncultured Clostridiales bacterium	uncultured Clostridiales bacterium RUG10056	88.03	0.71	14			RUG576	172733	Bacteria	Firmicutes	Clostridia	Clostridiales			uncultured Clostridiales bacterium	38642	2017180	88	175003
RUG10057	10572_0006_idba_bin.95	10572_0006	uncultured Bacteroidia bacterium	uncultured Bacteroidia bacterium RUG10057	92.3	3.49	18			RUG352	1129257	Bacteria	Bacteroidetes	Bacteroidia				uncultured Bacteroidia bacterium	55817	3202597	106	273353
RUG10058	10572_0007_idba_bin.103	10572_0007	uncultured Lachnospiraceae bacterium	uncultured Lachnospiraceae bacterium RUG10058	86.17	3.35	13			RUG656	297314	Bacteria	Firmicutes	Clostridia	Clostridiales	Lachnospiraceae		uncultured Lachnospiraceae bacterium	15509	2252954	239	60490
RUG10059	10572_0007_idba_bin.106	10572_0007	uncultured Lachnospiraceae bacterium	uncultured Lachnospiraceae bacterium RUG10059	93.03	0.04	17				297314	Bacteria	Firmicutes	Clostridia	Clostridiales	Lachnospiraceae		uncultured Lachnospiraceae bacterium	23354	2260446	152	90909
RUG10060	10572_0007_idba_bin.107	10572_0007	Ruminococcus flavefaciens	Ruminococcus flavefaciens RUG10060	86.62	2.74	12			RUG640	1265	Bacteria	Firmicutes	Clostridia	Clostridiales	Ruminococcaceae	Ruminococcus	Ruminococcus flavefaciens	6582	2190170	383	27514
RUG10061	10572_0007_idba_bin.115	10572_0007	uncultured Lachnospiraceae bacterium	uncultured Lachnospiraceae bacterium RUG10061	91.67	1.53	16			RUG389	297314	Bacteria	Firmicutes	Clostridia	Clostridiales	Lachnospiraceae		uncultured Lachnospiraceae bacterium	28740	1963108	120	108262
RUG10062	10572_0007_idba_bin.124	10572_0007	Fibrobacter succinogenes	Fibrobacter succinogenes RUG10062	85.01	1.1	18			RUG690	833	Bacteria	Fibrobacteres	Fibrobacteria	Fibrobacterales	Fibrobacteraceae	Fibrobacter	Fibrobacter succinogenes	12170	2892285	336	55333
RUG10063	10572_0007_idba_bin.13	10572_0007	Ruminococcaceae bacterium	Ruminococcaceae bacterium RUG10063	89.54	0.92	12			RUG502	1898205	Bacteria	Firmicutes	Clostridia	Clostridiales	Ruminococcaceae		Ruminococcaceae bacterium	68518	2160978	52	220156
RUG10064	10572_0007_idba_bin.31	10572_0007	uncultured Methanobrevibacter sp.	uncultured Methanobrevibacter sp. RUG10064	95.09	3.2	19			RUG201	253161	Archaea	Euryarchaeota	Methanobacteria	Methanobacteriales	Methanobacteriaceae	Methanobrevibacter	uncultured Methanobrevibacter sp.	29750	1920279	97	101665
RUG10065	10572_0007_idba_bin.37	10572_0007	Eubacterium pyruvativorans	Eubacterium pyruvativorans RUG10065	98.35	0.78	19			RUG038	155865	Bacteria	Firmicutes	Clostridia	Clostridiales	Eubacteriaceae	Eubacterium	Eubacterium pyruvativorans	29429	1863518	97	95133
RUG10066	10572_0007_idba_bin.41	10572_0007	Ruminococcaceae bacterium	Ruminococcaceae bacterium RUG10066	97.09	0.67	19	531	Name=16S_rRNA;product=16S ribosomal RNA (partial);note=aligned only 33 percent of the 16S ribosomal RNA	RUG104	1898205	Bacteria	Firmicutes	Clostridia	Clostridiales	Ruminococcaceae		Ruminococcaceae bacterium	70733	2405136	57	196003
RUG10067	10572_0007_idba_bin.56	10572_0007	uncultured Bacteroidetes bacterium	uncultured Bacteroidetes bacterium RUG10067	98.39	0	19			RUG034	152509	Bacteria	Bacteroidetes					uncultured Bacteroidetes bacterium	130412	1956007	29	221088
RUG10068	10572_0007_idba_bin.59	10572_0007	Ruminococcus flavefaciens	Ruminococcus flavefaciens RUG10068	99.33	0	19			RUG007	1265	Bacteria	Firmicutes	Clostridia	Clostridiales	Ruminococcaceae	Ruminococcus	Ruminococcus flavefaciens	72951	3182945	92	340788
RUG10069	10572_0007_idba_bin.7	10572_0007	uncultured Bacteroidales bacterium	uncultured Bacteroidales bacterium RUG10069	91.03	0.19	18			RUG418	194843	Bacteria	Bacteroidetes	Bacteroidia	Bacteroidales			uncultured Bacteroidales bacterium	97232	2619716	41	268187
RUG10070	10572_0007_idba_bin.80	10572_0007	uncultured Bacteroidales bacterium	uncultured Bacteroidales bacterium RUG10070	94.53	1.64	19			RUG228	194843	Bacteria	Bacteroidetes	Bacteroidia	Bacteroidales			uncultured Bacteroidales bacterium	102097	2837237	38	333055
RUG10071	10572_0007_idba_bin.85	10572_0007	uncultured Lachnospiraceae bacterium	uncultured Lachnospiraceae bacterium RUG10071	94.62	0.16	15			RUG223	297314	Bacteria	Firmicutes	Clostridia	Clostridiales	Lachnospiraceae		uncultured Lachnospiraceae bacterium	37610	2135676	90	133275
RUG10072	10572_0007_idba_bin.87	10572_0007	uncultured Clostridiales bacterium	uncultured Clostridiales bacterium RUG10072	97.11	3.49	17			RUG103	172733	Bacteria	Firmicutes	Clostridia	Clostridiales			uncultured Clostridiales bacterium	63204	2768493	68	127407
RUG10073	10572_0007_idba_bin.9	10572_0007	uncultured Lachnospiraceae bacterium	uncultured Lachnospiraceae bacterium RUG10073	95.29	1.27	16			RUG191	297314	Bacteria	Firmicutes	Clostridia	Clostridiales	Lachnospiraceae		uncultured Lachnospiraceae bacterium	40441	2169808	75	122382
RUG10074	10572_0008_idba_bin.104	10572_0008	Selenomonas bovis	Selenomonas bovis RUG10074	86.92	0.08	19			RUG628	416586	Bacteria	Firmicutes	Negativicutes	Selenomonadales	Selenomonadaceae	Selenomonas	Selenomonas bovis	65298	2134075	50	177827
RUG10075	10572_0008_idba_bin.107	10572_0008	uncultured Succinivibrio sp.	uncultured Succinivibrio sp. RUG10075	98.24	0.04	16			RUG190	540749	Bacteria	Proteobacteria	Gammaproteobacteria	Aeromonadales	Succinivibrionaceae	Succinivibrio	uncultured Succinivibrio sp.	19314	2488949	200	83994
RUG10076	10572_0008_idba_bin.111	10572_0008	uncultured Prevotellaceae bacterium	uncultured Prevotellaceae bacterium RUG10076	92.24	1.23	17			RUG355	370804	Bacteria	Bacteroidetes	Bacteroidia	Bacteroidales	Prevotellaceae		uncultured Prevotellaceae bacterium	72157	2775782	57	138812
RUG10077	10572_0008_idba_bin.112	10572_0008	uncultured Ruminococcus sp.	uncultured Ruminococcus sp. RUG10077	90.41	0	18			RUG460	165186	Bacteria	Firmicutes	Clostridia	Clostridiales	Ruminococcaceae	Ruminococcus	uncultured Ruminococcus sp.	55960	2258234	58	371125
RUG10078	10572_0008_idba_bin.113	10572_0008	uncultured Bacteroidales bacterium	uncultured Bacteroidales bacterium RUG10078	89.62	0.88	19			RUG497	194843	Bacteria	Bacteroidetes	Bacteroidia	Bacteroidales			uncultured Bacteroidales bacterium	74886	3284459	54	372500
RUG10079	10572_0008_idba_bin.119	10572_0008	uncultured Lachnospiraceae bacterium	uncultured Lachnospiraceae bacterium RUG10079	92.22	0.77	17			RUG356	297314	Bacteria	Firmicutes	Clostridia	Clostridiales	Lachnospiraceae		uncultured Lachnospiraceae bacterium	21495	2083781	133	212903
RUG10080	10572_0008_idba_bin.2	10572_0008	uncultured Olsenella sp.	uncultured Olsenella sp. RUG10080	82.26	3.48	19	919	Name=16S_rRNA;product=16S ribosomal RNA (partial);note=aligned only 57 percent of the 16S ribosomal RNA	RUG778	190764	Bacteria	Actinobacteria	Coriobacteriia	Coriobacteriales	Atopobiaceae	Olsenella	uncultured Olsenella sp.	8958	2136453	323	49887
RUG10081	10572_0008_idba_bin.21	10572_0008	uncultured Erysipelotrichaceae bacterium	uncultured Erysipelotrichaceae bacterium RUG10081	92.42	8.03	20			RUG343	331630	Bacteria	Firmicutes	Erysipelotrichia	Erysipelotrichales	Erysipelotrichaceae		uncultured Erysipelotrichaceae bacterium	35032	1906511	103	410106
RUG10082	10572_0008_idba_bin.26	10572_0008	uncultured Lachnospiraceae bacterium	uncultured Lachnospiraceae bacterium RUG10082	99.37	2.53	20			RUG006	297314	Bacteria	Firmicutes	Clostridia	Clostridiales	Lachnospiraceae		uncultured Lachnospiraceae bacterium	46573	4219319	191	194604
RUG10083	10572_0008_idba_bin.30	10572_0008	uncultured Prevotellaceae bacterium	uncultured Prevotellaceae bacterium RUG10083	90.37	0.74	14			RUG461	370804	Bacteria	Bacteroidetes	Bacteroidia	Bacteroidales	Prevotellaceae		uncultured Prevotellaceae bacterium	39572	2626742	108	80544
RUG10084	10572_0008_idba_bin.34	10572_0008	unclassified Selenomonadaceae	unclassified Selenomonadaceae RUG10084	86.5	0.63	19			RUG643	1953020	Bacteria	Firmicutes	Negativicutes	Selenomonadales	Selenomonadaceae			125973	2402828	30	409104
RUG10085	10572_0008_idba_bin.36	10572_0008	Ruminococcaceae bacterium	Ruminococcaceae bacterium RUG10085	86.09	1.48	16			RUG662	1898205	Bacteria	Firmicutes	Clostridia	Clostridiales	Ruminococcaceae		Ruminococcaceae bacterium	11968	2495623	288	48168
RUG10086	10572_0008_idba_bin.48	10572_0008	uncultured Bacteroidales bacterium	uncultured Bacteroidales bacterium RUG10086	85.91	2.3	17			RUG668	194843	Bacteria	Bacteroidetes	Bacteroidia	Bacteroidales			uncultured Bacteroidales bacterium	13830	2728242	289	53251
RUG10087	10572_0008_idba_bin.52	10572_0008	uncultured Clostridiales bacterium	uncultured Clostridiales bacterium RUG10087	91.38	4.55	18			RUG404	172733	Bacteria	Firmicutes	Clostridia	Clostridiales			uncultured Clostridiales bacterium	14420	2757535	290	81780
RUG10088	10572_0008_idba_bin.76	10572_0008	uncultured Ruminococcus sp.	uncultured Ruminococcus sp. RUG10088	98.32	0.67	19			RUG041	165186	Bacteria	Firmicutes	Clostridia	Clostridiales	Ruminococcaceae	Ruminococcus	uncultured Ruminococcus sp.	63873	2527405	67	219010
RUG10089	10572_0008_idba_bin.78	10572_0008	uncultured Bacteroidales bacterium	uncultured Bacteroidales bacterium RUG10089	90.46	2.02	17			RUG454	194843	Bacteria	Bacteroidetes	Bacteroidia	Bacteroidales			uncultured Bacteroidales bacterium	47162	2484868	97	146523
RUG10090	10572_0008_idba_bin.92	10572_0008	uncultured Prevotellaceae bacterium	uncultured Prevotellaceae bacterium RUG10090	90.72	2.79	17			RUG435	370804	Bacteria	Bacteroidetes	Bacteroidia	Bacteroidales	Prevotellaceae		uncultured Prevotellaceae bacterium	13510	2581708	275	78785
RUG10091	10572_0009_idba_bin.1	10572_0009	uncultured Lachnospiraceae bacterium	uncultured Lachnospiraceae bacterium RUG10091	84.38	2.7	19			RUG710	297314	Bacteria	Firmicutes	Clostridia	Clostridiales	Lachnospiraceae		uncultured Lachnospiraceae bacterium	9927	2390805	298	50672
RUG10092	10572_0009_idba_bin.111	10572_0009	uncultured Bacteroidales bacterium	uncultured Bacteroidales bacterium RUG10092	84.14	0.54	17			RUG716	194843	Bacteria	Bacteroidetes	Bacteroidia	Bacteroidales			uncultured Bacteroidales bacterium	11764	2137456	241	42560
RUG10093	10572_0009_idba_bin.114	10572_0009	uncultured Proteobacterium	uncultured Proteobacterium RUG10093	86.25	0	19			RUG653	153809	Bacteria	Proteobacteria					uncultured proteobacterium	231319	874442	6	247018
RUG10094	10572_0009_idba_bin.121	10572_0009	uncultured Bacteroidia bacterium	uncultured Bacteroidia bacterium RUG10094	81.03	3.02	17			RUG826	1129257	Bacteria	Bacteroidetes	Bacteroidia				uncultured Bacteroidia bacterium	8725	1887862	274	44956
RUG10095	10572_0009_idba_bin.130	10572_0009	Ruminococcaceae bacterium	Ruminococcaceae bacterium RUG10095	87.42	2.15	16			RUG601	1898205	Bacteria	Firmicutes	Clostridia	Clostridiales	Ruminococcaceae		Ruminococcaceae bacterium	26899	2358383	148	109924
RUG10096	10572_0009_idba_bin.134	10572_0009	uncultured Proteobacterium	uncultured Proteobacterium RUG10096	81.9	0	19			RUG791	153809	Bacteria	Proteobacteria					uncultured proteobacterium	20128	859048	67	43924
RUG10097	10572_0009_idba_bin.135	10572_0009	uncultured Lachnospiraceae bacterium	uncultured Lachnospiraceae bacterium RUG10097	87.92	0.77	16			RUG584	297314	Bacteria	Firmicutes	Clostridia	Clostridiales	Lachnospiraceae		uncultured Lachnospiraceae bacterium	14150	2691456	305	103416
RUG10098	10572_0009_idba_bin.136	10572_0009	Ruminococcaceae bacterium	Ruminococcaceae bacterium RUG10098	95.64	0	19			RUG177	1898205	Bacteria	Firmicutes	Clostridia	Clostridiales	Ruminococcaceae		Ruminococcaceae bacterium	23459	2126320	129	72681
RUG10099	10572_0009_idba_bin.176	10572_0009	Ruminococcaceae bacterium	Ruminococcaceae bacterium RUG10099	88.98	2.48	19			RUG525	1898205	Bacteria	Firmicutes	Clostridia	Clostridiales	Ruminococcaceae		Ruminococcaceae bacterium	13299	2542207	252	45752
RUG10100	10572_0009_idba_bin.2	10572_0009	uncultured Clostridiales bacterium	uncultured Clostridiales bacterium RUG10100	82.64	2.1	15			RUG763	172733	Bacteria	Firmicutes	Clostridia	Clostridiales			uncultured Clostridiales bacterium	11351	2928012	376	112825
RUG10101	10572_0009_idba_bin.28	10572_0009	Ruminococcaceae bacterium	Ruminococcaceae bacterium RUG10101	95.62	0.73	17			RUG180	1898205	Bacteria	Firmicutes	Clostridia	Clostridiales	Ruminococcaceae		Ruminococcaceae bacterium	31588	2708071	136	237446
RUG10102	10572_0009_idba_bin.29	10572_0009	uncultured Bacteroidia bacterium	uncultured Bacteroidia bacterium RUG10102	90.71	0.66	19	1207	Name=16S_rRNA;product=16S ribosomal RNA (partial);note=aligned only 76 percent of the 16S ribosomal RNA	RUG436	1129257	Bacteria	Bacteroidetes	Bacteroidia				uncultured Bacteroidia bacterium	59615	2401913	67	227380
RUG10103	10572_0009_idba_bin.32	10572_0009	uncultured Prevotellaceae bacterium	uncultured Prevotellaceae bacterium RUG10103	90.57	0.12	17			RUG446	370804	Bacteria	Bacteroidetes	Bacteroidia	Bacteroidales	Prevotellaceae		uncultured Prevotellaceae bacterium	43878	3378486	118	120711
RUG10104	10572_0009_idba_bin.50	10572_0009	Ruminococcaceae bacterium	Ruminococcaceae bacterium RUG10104	85.57	0.69	19			RUG675	1898205	Bacteria	Firmicutes	Clostridia	Clostridiales	Ruminococcaceae		Ruminococcaceae bacterium	11919	1885912	221	45856
RUG10105	10572_0009_idba_bin.64	10572_0009	uncultured Clostridiales bacterium	uncultured Clostridiales bacterium RUG10105	81.54	1.52	10			RUG805	172733	Bacteria	Firmicutes	Clostridia	Clostridiales			uncultured Clostridiales bacterium	10026	2083948	305	213231
RUG10106	10572_0009_idba_bin.8	10572_0009	uncultured Erysipelotrichaceae bacterium	uncultured Erysipelotrichaceae bacterium RUG10106	89.15	0.88	20			RUG521	331630	Bacteria	Firmicutes	Erysipelotrichia	Erysipelotrichales	Erysipelotrichaceae		uncultured Erysipelotrichaceae bacterium	11210	1652285	191	62449
RUG10107	10572_0009_idba_bin.80	10572_0009	uncultured Prevotella sp.	uncultured Prevotella sp. RUG10107	94.44	2.16	16			RUG232	159272	Bacteria	Bacteroidetes	Bacteroidia	Bacteroidales	Prevotellaceae	Prevotella	uncultured Prevotella sp.	61870	3438961	114	301859
RUG10108	10572_0009_idba_bin.81	10572_0009	uncultured Bacteroidales bacterium	uncultured Bacteroidales bacterium RUG10108	95.06	0.5	18			RUG204	194843	Bacteria	Bacteroidetes	Bacteroidia	Bacteroidales			uncultured Bacteroidales bacterium	78575	3048346	62	221546
RUG10109	10572_0009_idba_bin.88	10572_0009	uncultured Lachnospiraceae bacterium	uncultured Lachnospiraceae bacterium RUG10109	91.78	0	17			RUG381	297314	Bacteria	Firmicutes	Clostridia	Clostridiales	Lachnospiraceae		uncultured Lachnospiraceae bacterium	17003	2066180	159	79061
RUG10110	10572_0010_idba_bin.49	10572_0010	Ruminococcaceae bacterium	Ruminococcaceae bacterium RUG10110	87.94	0.67	18			RUG580	1898205	Bacteria	Firmicutes	Clostridia	Clostridiales	Ruminococcaceae		Ruminococcaceae bacterium	13208	2987407	335	103272
RUG10111	10572_0010_idba_bin.52	10572_0010	uncultured Prevotellaceae bacterium	uncultured Prevotellaceae bacterium RUG10111	83.19	2.11	14			RUG751	370804	Bacteria	Bacteroidetes	Bacteroidia	Bacteroidales	Prevotellaceae		uncultured Prevotellaceae bacterium	11846	2957999	327	49835
RUG10112	10572_0010_idba_bin.57	10572_0010	Ruminococcaceae bacterium	Ruminococcaceae bacterium RUG10112	90.6	2.58	19			RUG444	1898205	Bacteria	Firmicutes	Clostridia	Clostridiales	Ruminococcaceae		Ruminococcaceae bacterium	8920	1738585	262	42842
RUG10113	10572_0010_idba_bin.66	10572_0010	uncultured Bacteroidales bacterium	uncultured Bacteroidales bacterium RUG10113	80.07	2.14	12			RUG849	194843	Bacteria	Bacteroidetes	Bacteroidia	Bacteroidales			uncultured Bacteroidales bacterium	7135	2712658	454	36335
RUG10114	10572_0010_idba_bin.7	10572_0010	Ruminococcaceae bacterium	Ruminococcaceae bacterium RUG10114	93.06	0.67	17			RUG313	1898205	Bacteria	Firmicutes	Clostridia	Clostridiales	Ruminococcaceae		Ruminococcaceae bacterium	38198	2105941	88	123896
RUG10115	10572_0010_idba_bin.71	10572_0010	uncultured Spirochaetaceae bacterium	uncultured Spirochaetaceae bacterium RUG10115	91.47	1.48	18	1462	Name=16S_rRNA;product=16S ribosomal RNA	RUG400	201186	Bacteria	Spirochaetes	Spirochaetia	Spirochaetales	Spirochaetaceae		uncultured Spirochaetaceae bacterium	9833	2463973	341	58360
RUG10116	10572_0010_idba_bin.84	10572_0010	uncultured Methanobrevibacter sp.	uncultured Methanobrevibacter sp. RUG10116	87.73	0	17			RUG593	253161	Archaea	Euryarchaeota	Methanobacteria	Methanobacteriales	Methanobacteriaceae	Methanobrevibacter	uncultured Methanobrevibacter sp.	42376	2115538	69	135519
RUG10117	10572_0011_idba_bin.11	10572_0011	uncultured Streptococcus sp.	uncultured Streptococcus sp. RUG10117	89.29	0.19	10			RUG513	83427	Bacteria	Firmicutes	Bacilli	Lactobacillales	Streptococcaceae	Streptococcus	uncultured Streptococcus sp.	9855	1575225	219	47472
RUG10118	10572_0011_idba_bin.114	10572_0011	uncultured Clostridiales bacterium	uncultured Clostridiales bacterium RUG10118	95.1	0.23	18			RUG199	172733	Bacteria	Firmicutes	Clostridia	Clostridiales			uncultured Clostridiales bacterium	89146	2527776	44	290591
RUG10119	10572_0011_idba_bin.12	10572_0011	Sharpea azabuensis	Sharpea azabuensis RUG10119	99.06	0.94	20			RUG017	322505	Bacteria	Firmicutes	Bacilli	Lactobacillales	Lactobacillaceae	Sharpea	Sharpea azabuensis	25743	2292713	140	99455
RUG10120	10572_0011_idba_bin.121	10572_0011	uncultured Spirochaetales bacterium	uncultured Spirochaetales bacterium RUG10120	84.61	1.27	19			RUG703	457002	Bacteria	Spirochaetes	Spirochaetia	Spirochaetales			uncultured Spirochaetales bacterium	30656	1827585	92	90282
RUG10121	10572_0011_idba_bin.123	10572_0011	uncultured Prevotellaceae bacterium	uncultured Prevotellaceae bacterium RUG10121	90.44	3.77	18			RUG457	370804	Bacteria	Bacteroidetes	Bacteroidia	Bacteroidales	Prevotellaceae		uncultured Prevotellaceae bacterium	24623	2819185	176	102288
RUG10122	10572_0011_idba_bin.124	10572_0011	uncultured Prevotellaceae bacterium	uncultured Prevotellaceae bacterium RUG10122	87.53	1.36	17			RUG599	370804	Bacteria	Bacteroidetes	Bacteroidia	Bacteroidales	Prevotellaceae		uncultured Prevotellaceae bacterium	89791	2666642	54	157528
RUG10123	10572_0011_idba_bin.132	10572_0011	uncultured Bacteroidia bacterium	uncultured Bacteroidia bacterium RUG10123	88.56	0.63	17			RUG553	1129257	Bacteria	Bacteroidetes	Bacteroidia				uncultured Bacteroidia bacterium	42528	2239558	122	348242
RUG10124	10572_0011_idba_bin.134	10572_0011	uncultured Bacteroidales bacterium	uncultured Bacteroidales bacterium RUG10124	83.62	0.84	17			RUG733	194843	Bacteria	Bacteroidetes	Bacteroidia	Bacteroidales			uncultured Bacteroidales bacterium	15255	2383638	226	45952
RUG10125	10572_0011_idba_bin.140	10572_0011	uncultured Bacteroidia bacterium	uncultured Bacteroidia bacterium RUG10125	97.58	0	19			RUG079	1129257	Bacteria	Bacteroidetes	Bacteroidia				uncultured Bacteroidia bacterium	201903	2423190	18	378198
RUG10126	10572_0011_idba_bin.37	10572_0011	uncultured Bacteroidia bacterium	uncultured Bacteroidia bacterium RUG10126	95.71	0.63	20			RUG173	1129257	Bacteria	Bacteroidetes	Bacteroidia				uncultured Bacteroidia bacterium	104484	2242306	35	216183
RUG10127	10572_0011_idba_bin.42	10572_0011	uncultured Bacteroidetes bacterium	uncultured Bacteroidetes bacterium RUG10127	90.64	0.99	17			RUG442	152509	Bacteria	Bacteroidetes					uncultured Bacteroidetes bacterium	34408	2110010	90	119468
RUG10128	10572_0011_idba_bin.43	10572_0011	uncultured Bacteroidia bacterium	uncultured Bacteroidia bacterium RUG10128	85.56	1.9	19			RUG676	1129257	Bacteria	Bacteroidetes	Bacteroidia				uncultured Bacteroidia bacterium	10816	2884739	382	75769
RUG10129	10572_0011_idba_bin.53	10572_0011	uncultured Bacteroidia bacterium	uncultured Bacteroidia bacterium RUG10129	91.58	0.16	18			RUG395	1129257	Bacteria	Bacteroidetes	Bacteroidia				uncultured Bacteroidia bacterium	145598	2308810	32	403115
RUG10130	10572_0011_idba_bin.54	10572_0011	uncultured Prevotellaceae bacterium	uncultured Prevotellaceae bacterium RUG10130	97.04	0	16			RUG106	370804	Bacteria	Bacteroidetes	Bacteroidia	Bacteroidales	Prevotellaceae		uncultured Prevotellaceae bacterium	72931	2288422	56	200562
RUG10131	10572_0011_idba_bin.69	10572_0011	Ruminococcaceae bacterium	Ruminococcaceae bacterium RUG10131	88.93	7.34	18	822	Name=16S_rRNA;product=16S ribosomal RNA (partial);note=aligned only 51 percent of the 16S ribosomal RNA	RUG529	1898205	Bacteria	Firmicutes	Clostridia	Clostridiales	Ruminococcaceae		Ruminococcaceae bacterium	25659	2654256	160	103959
RUG10132	10572_0011_idba_bin.71	10572_0011	uncultured Bacteroidales bacterium	uncultured Bacteroidales bacterium RUG10132	91.89	0.5	19	1021	Name=16S_rRNA;product=16S ribosomal RNA (partial);note=aligned only 64 percent of the 16S ribosomal RNA	RUG378	194843	Bacteria	Bacteroidetes	Bacteroidia	Bacteroidales			uncultured Bacteroidales bacterium	79663	3145470	58	249827
RUG10133	10572_0011_idba_bin.75	10572_0011	uncultured Clostridiales bacterium	uncultured Clostridiales bacterium RUG10133	88.31	1.28	19			RUG563	172733	Bacteria	Firmicutes	Clostridia	Clostridiales			uncultured Clostridiales bacterium	48516	2911921	90	131193
RUG10134	10572_0011_idba_bin.80	10572_0011	uncultured Bacteroidia bacterium	uncultured Bacteroidia bacterium RUG10134	94.05	0.48	20			RUG253	1129257	Bacteria	Bacteroidetes	Bacteroidia				uncultured Bacteroidia bacterium	142103	3127083	38	294063
RUG10135	10572_0011_idba_bin.83	10572_0011	uncultured Clostridiales bacterium	uncultured Clostridiales bacterium RUG10135	96.96	0.71	18			RUG111	172733	Bacteria	Firmicutes	Clostridia	Clostridiales			uncultured Clostridiales bacterium	147591	3618630	57	677578
RUG10136	10572_0011_idba_bin.9	10572_0011	uncultured Spirochaetaceae bacterium	uncultured Spirochaetaceae bacterium RUG10136	89.25	0	18			RUG517	201186	Bacteria	Spirochaetes	Spirochaetia	Spirochaetales	Spirochaetaceae		uncultured Spirochaetaceae bacterium	245040	2559663	19	437881
RUG10137	10572_0011_idba_bin.92	10572_0011	uncultured Bacteroidia bacterium	uncultured Bacteroidia bacterium RUG10137	94.43	0	20			RUG234	1129257	Bacteria	Bacteroidetes	Bacteroidia				uncultured Bacteroidia bacterium	130473	2321131	27	269301
RUG10138	10572_0011_idba_bin.98	10572_0011	uncultured Clostridiales bacterium	uncultured Clostridiales bacterium RUG10138	97.16	2.13	19			RUG099	172733	Bacteria	Firmicutes	Clostridia	Clostridiales			uncultured Clostridiales bacterium	66427	2524716	59	196925
RUG10139	10572_0012_idba_bin.101	10572_0012	uncultured Lachnospiraceae bacterium	uncultured Lachnospiraceae bacterium RUG10139	90.76	1.84	17			RUG433	297314	Bacteria	Firmicutes	Clostridia	Clostridiales	Lachnospiraceae		uncultured Lachnospiraceae bacterium	20402	2815524	217	69278
RUG10140	10572_0012_idba_bin.31	10572_0012	uncultured Erysipelotrichaceae bacterium	uncultured Erysipelotrichaceae bacterium RUG10140	98.1	1.27	20			RUG051	331630	Bacteria	Firmicutes	Erysipelotrichia	Erysipelotrichales	Erysipelotrichaceae		uncultured Erysipelotrichaceae bacterium	38337	2430998	113	132048
RUG10141	10572_0012_idba_bin.34	10572_0012	uncultured Erysipelotrichaceae bacterium	uncultured Erysipelotrichaceae bacterium RUG10141	87.67	2.41	20	992	Name=16S_rRNA;product=16S ribosomal RNA (partial);note=aligned only 62 percent of the 16S ribosomal RNA	RUG594	331630	Bacteria	Firmicutes	Erysipelotrichia	Erysipelotrichales	Erysipelotrichaceae		uncultured Erysipelotrichaceae bacterium	25025	1195531	88	57726
RUG10142	10572_0012_idba_bin.37	10572_0012	uncultured Erysipelotrichaceae bacterium	uncultured Erysipelotrichaceae bacterium RUG10142	96.3	1.12	18			RUG150	331630	Bacteria	Firmicutes	Erysipelotrichia	Erysipelotrichales	Erysipelotrichaceae		uncultured Erysipelotrichaceae bacterium	29666	1862124	93	89446
RUG10143	10572_0012_idba_bin.57	10572_0012	uncultured Lachnospiraceae bacterium	uncultured Lachnospiraceae bacterium RUG10143	97.99	0.4	18			hRUG870, RUG057	297314	Bacteria	Firmicutes	Clostridia	Clostridiales	Lachnospiraceae		uncultured Lachnospiraceae bacterium	32777	3123633	145	90125
RUG10144	10572_0012_idba_bin.6	10572_0012	uncultured Prevotellaceae bacterium	uncultured Prevotellaceae bacterium RUG10144	96.5	1.94	18			RUG136	370804	Bacteria	Bacteroidetes	Bacteroidia	Bacteroidales	Prevotellaceae		uncultured Prevotellaceae bacterium	38548	3217158	149	161266
RUG10145	10572_0012_idba_bin.60	10572_0012	uncultured bacterium	uncultured bacterium RUG10145	89.74	0.85	20			RUG493	77133	Bacteria						uncultured bacterium	102913	1954565	37	306425
RUG10146	10572_0012_idba_bin.62	10572_0012	uncultured Coriobacteriaceae bacterium	uncultured Coriobacteriaceae bacterium RUG10146	100	0.27	19			RUG001	331632	Bacteria	Actinobacteria	Coriobacteriia	Coriobacteriales	Coriobacteriaceae		uncultured Coriobacteriaceae bacterium	24072	2125083	144	100710
RUG10147	10572_0012_idba_bin.65	10572_0012	uncultured Lachnospiraceae bacterium	uncultured Lachnospiraceae bacterium RUG10147	96.86	0.74	18			RUG115	297314	Bacteria	Firmicutes	Clostridia	Clostridiales	Lachnospiraceae		uncultured Lachnospiraceae bacterium	106317	2817002	50	263328
RUG10148	10572_0012_idba_bin.84	10572_0012	uncultured Erysipelotrichaceae bacterium	uncultured Erysipelotrichaceae bacterium RUG10148	98.1	2.22	18	770	Name=16S_rRNA;product=16S ribosomal RNA (partial);note=aligned only 48 percent of the 16S ribosomal RNA	RUG052	331630	Bacteria	Firmicutes	Erysipelotrichia	Erysipelotrichales	Erysipelotrichaceae		uncultured Erysipelotrichaceae bacterium	42948	2070446	75	129131
RUG10149	10572_0013_idba_bin.105	10572_0013	Ruminococcus flavefaciens	Ruminococcus flavefaciens RUG10149	90.94	2.28	16			RUG425	1265	Bacteria	Firmicutes	Clostridia	Clostridiales	Ruminococcaceae	Ruminococcus	Ruminococcus flavefaciens	64756	2022388	62	252649
RUG10150	10572_0013_idba_bin.106	10572_0013	Ruminococcaceae bacterium	Ruminococcaceae bacterium RUG10150	93.12	0	17			RUG303	1898205	Bacteria	Firmicutes	Clostridia	Clostridiales	Ruminococcaceae		Ruminococcaceae bacterium	43024	1795399	84	97962
RUG10151	10572_0013_idba_bin.126	10572_0013	uncultured Prevotellaceae bacterium	uncultured Prevotellaceae bacterium RUG10151	98.37	0.56	18			RUG037	370804	Bacteria	Bacteroidetes	Bacteroidia	Bacteroidales	Prevotellaceae		uncultured Prevotellaceae bacterium	96329	3009553	48	273178
RUG10152	10572_0013_idba_bin.19	10572_0013	Fibrobacter succinogenes	Fibrobacter succinogenes RUG10152	94.51	0	18			RUG229	833	Bacteria	Fibrobacteres	Fibrobacteria	Fibrobacterales	Fibrobacteraceae	Fibrobacter	Fibrobacter succinogenes	238430	3357451	27	429416
RUG10153	10572_0013_idba_bin.2	10572_0013	uncultured Prevotellaceae bacterium	uncultured Prevotellaceae bacterium RUG10153	88.02	1.11	16			RUG577	370804	Bacteria	Bacteroidetes	Bacteroidia	Bacteroidales	Prevotellaceae		uncultured Prevotellaceae bacterium	93241	3686524	68	276784
RUG10154	10572_0013_idba_bin.22	10572_0013	uncultured Bacteroidales bacterium	uncultured Bacteroidales bacterium RUG10154	97.69	5.03	17			RUG070	194843	Bacteria	Bacteroidetes	Bacteroidia	Bacteroidales			uncultured Bacteroidales bacterium	49384	5975513	292	224639
RUG10155	10572_0013_idba_bin.32	10572_0013	uncultured Lachnospiraceae bacterium	uncultured Lachnospiraceae bacterium RUG10155	96.64	1.34	18			RUG128	297314	Bacteria	Firmicutes	Clostridia	Clostridiales	Lachnospiraceae		uncultured Lachnospiraceae bacterium	27715	3145880	186	88417
RUG10156	10572_0013_idba_bin.37	10572_0013	uncultured Lachnospiraceae bacterium	uncultured Lachnospiraceae bacterium RUG10156	80	9.36	17			RUG850	297314	Bacteria	Firmicutes	Clostridia	Clostridiales	Lachnospiraceae		uncultured Lachnospiraceae bacterium	10186	2157782	290	99905
RUG10157	10572_0013_idba_bin.44	10572_0013	uncultured Elusimicrobium sp.	uncultured Elusimicrobium sp. RUG10157	96.63	0	19			RUG129	575659	Bacteria	Elusimicrobia	Elusimicrobia	Elusimicrobiales	Elusimicrobiaceae	Elusimicrobium	uncultured Elusimicrobium sp.	60577	1461305	40	162937
RUG10158	10572_0013_idba_bin.45	10572_0013	Ruminococcaceae bacterium	Ruminococcaceae bacterium RUG10158	90.25	1.23	16			RUG467	1898205	Bacteria	Firmicutes	Clostridia	Clostridiales	Ruminococcaceae		Ruminococcaceae bacterium	34274	3044473	161	117381
RUG10159	10572_0013_idba_bin.62	10572_0013	uncultured Bacteroidales bacterium	uncultured Bacteroidales bacterium RUG10159	94.61	0.54	16			RUG225	194843	Bacteria	Bacteroidetes	Bacteroidia	Bacteroidales			uncultured Bacteroidales bacterium	95133	2337091	37	217789
RUG10160	10572_0013_idba_bin.68	10572_0013	uncultured Veillonellaceae bacterium	uncultured Veillonellaceae bacterium RUG10160	97.66	0	19			hRUG860, RUG072	194923	Bacteria	Firmicutes	Negativicutes	Veillonellales	Veillonellaceae		uncultured Veillonellaceae bacterium	139104	2492152	29	336939
RUG10161	10572_0013_idba_bin.7	10572_0013	uncultured Bacteroidales bacterium	uncultured Bacteroidales bacterium RUG10161	90.08	1.43	19			RUG476	194843	Bacteria	Bacteroidetes	Bacteroidia	Bacteroidales			uncultured Bacteroidales bacterium	179970	2533828	17	403001
RUG10162	10572_0013_idba_bin.77	10572_0013	Ruminococcaceae bacterium	Ruminococcaceae bacterium RUG10162	94.15	1.89	19			RUG251	1898205	Bacteria	Firmicutes	Clostridia	Clostridiales	Ruminococcaceae		Ruminococcaceae bacterium	16521	2566507	234	64764
RUG10163	10572_0013_idba_bin.80	10572_0013	uncultured Bacteroidetes bacterium	uncultured Bacteroidetes bacterium RUG10163	92.71	2.38	17	944	Name=16S_rRNA;product=16S ribosomal RNA (partial);note=aligned only 59 percent of the 16S ribosomal RNA	RUG329	152509	Bacteria	Bacteroidetes					uncultured Bacteroidetes bacterium	14447	2686636	260	75699
RUG10164	10572_0013_idba_bin.87	10572_0013	uncultured Succiniclasticum sp.	uncultured Succiniclasticum sp. RUG10164	97.19	2.99	19			RUG097	1500547	Bacteria	Firmicutes	Negativicutes	Acidaminococcales	Acidaminococcaceae	Succiniclasticum	uncultured Succiniclasticum sp.	107571	2307118	32	309114
RUG10165	10572_0014_idba_bin.105	10572_0014	uncultured Bacteroidetes bacterium	uncultured Bacteroidetes bacterium RUG10165	95.97	0.72	19			RUG165	152509	Bacteria	Bacteroidetes					uncultured Bacteroidetes bacterium	54661	2125954	61	270177
RUG10166	10572_0014_idba_bin.46	10572_0014	uncultured Lachnospiraceae bacterium	uncultured Lachnospiraceae bacterium RUG10166	87.31	0.48	15			RUG607	297314	Bacteria	Firmicutes	Clostridia	Clostridiales	Lachnospiraceae		uncultured Lachnospiraceae bacterium	19193	1857179	162	65060
RUG10167	10572_0014_idba_bin.74	10572_0014	uncultured Prevotellaceae bacterium	uncultured Prevotellaceae bacterium RUG10167	96.49	2.17	16			RUG137	370804	Bacteria	Bacteroidetes	Bacteroidia	Bacteroidales	Prevotellaceae		uncultured Prevotellaceae bacterium	75559	2960931	77	182209
RUG10168	10572_0014_idba_bin.89	10572_0014	uncultured Ruminococcus sp.	uncultured Ruminococcus sp. RUG10168	91.59	8.29	18			RUG393	165186	Bacteria	Firmicutes	Clostridia	Clostridiales	Ruminococcaceae	Ruminococcus	uncultured Ruminococcus sp.	10269	2361307	298	46625
RUG10169	10572_0014_idba_bin.91	10572_0014	uncultured Lachnospiraceae bacterium	uncultured Lachnospiraceae bacterium RUG10169	81.12	6.73	15			RUG822	297314	Bacteria	Firmicutes	Clostridia	Clostridiales	Lachnospiraceae		uncultured Lachnospiraceae bacterium	13790	2208778	255	90550
RUG10170	10572_0014_idba_bin.92	10572_0014	uncultured Prevotellaceae bacterium	uncultured Prevotellaceae bacterium RUG10170	94.4	1.17	18			RUG550	370804	Bacteria	Bacteroidetes	Bacteroidia	Bacteroidales	Prevotellaceae		uncultured Prevotellaceae bacterium	92821	3173776	47	215617
RUG10171	10572_0014_idba_bin.98	10572_0014	uncultured Erysipelotrichaceae bacterium	uncultured Erysipelotrichaceae bacterium RUG10171	98.1	2.45	20			RUG053	331630	Bacteria	Firmicutes	Erysipelotrichia	Erysipelotrichales	Erysipelotrichaceae		uncultured Erysipelotrichaceae bacterium	23591	2541251	187	100547
RUG10172	10572_0015_idba_bin.13	10572_0015	uncultured Bacteroidia bacterium	uncultured Bacteroidia bacterium RUG10172	92.62	0	19			RUG331	1129257	Bacteria	Bacteroidetes	Bacteroidia				uncultured Bacteroidia bacterium	113262	2408548	39	282896
RUG10173	10572_0015_idba_bin.18	10572_0015	uncultured Prevotellaceae bacterium	uncultured Prevotellaceae bacterium RUG10173	100	9.94	17			RUG003	370804	Bacteria	Bacteroidetes	Bacteroidia	Bacteroidales	Prevotellaceae		uncultured Prevotellaceae bacterium	94889	4757724	93	301741
RUG10174	10572_0015_idba_bin.3	10572_0015	uncultured Ruminococcus sp.	uncultured Ruminococcus sp. RUG10174	96.29	0.84	12			RUG202	165186	Bacteria	Firmicutes	Clostridia	Clostridiales	Ruminococcaceae	Ruminococcus	uncultured Ruminococcus sp.	20639	1825926	139	53135
RUG10175	10572_0015_idba_bin.39	10572_0015	uncultured Ruminococcus sp.	uncultured Ruminococcus sp. RUG10175	97.54	0	16			RUG080	165186	Bacteria	Firmicutes	Clostridia	Clostridiales	Ruminococcaceae	Ruminococcus	uncultured Ruminococcus sp.	41528	2688591	137	127516
RUG10176	10572_0015_idba_bin.4	10572_0015	uncultured Bacteroidia bacterium	uncultured Bacteroidia bacterium RUG10176	92.2	0	19			RUG358	1129257	Bacteria	Bacteroidetes	Bacteroidia				uncultured Bacteroidia bacterium	64692	3235920	93	269560
RUG10177	10572_0015_idba_bin.49	10572_0015	uncultured Clostridiales bacterium	uncultured Clostridiales bacterium RUG10177	97.28	1.4	20			RUG095	172733	Bacteria	Firmicutes	Clostridia	Clostridiales			uncultured Clostridiales bacterium	67460	4258947	197	272692
RUG10178	10572_0015_idba_bin.5	10572_0015	Ruminococcaceae bacterium	Ruminococcaceae bacterium RUG10178	81.42	0.92	18			RUG808	1898205	Bacteria	Firmicutes	Clostridia	Clostridiales	Ruminococcaceae		Ruminococcaceae bacterium	8026	1590850	263	30870
RUG10179	10572_0015_idba_bin.51	10572_0015	uncultured Ruminococcus sp.	uncultured Ruminococcus sp. RUG10179	94.68	5.06	14	632	Name=16S_rRNA;product=16S ribosomal RNA (partial);note=aligned only 39 percent of the 16S ribosomal RNA	RUG217	165186	Bacteria	Firmicutes	Clostridia	Clostridiales	Ruminococcaceae	Ruminococcus	uncultured Ruminococcus sp.	16860	2080014	184	81619
RUG10180	10572_0015_idba_bin.56	10572_0015	uncultured Ruminococcus sp.	uncultured Ruminococcus sp. RUG10180	92.07	0.17	14			RUG368	165186	Bacteria	Firmicutes	Clostridia	Clostridiales	Ruminococcaceae	Ruminococcus	uncultured Ruminococcus sp.	8767	1958412	285	39388
RUG10181	10572_0015_idba_bin.61	10572_0015	uncultured Proteobacterium	uncultured Proteobacterium RUG10181	87.91	0	20	1499	Name=16S_rRNA;product=16S ribosomal RNA	RUG585	153809	Bacteria	Proteobacteria					uncultured proteobacterium	352393	914299	4	415850
RUG10182	10572_0015_idba_bin.69	10572_0015	Ruminococcaceae bacterium	Ruminococcaceae bacterium RUG10182	93.49	0.56	16			RUG282	1898205	Bacteria	Firmicutes	Clostridia	Clostridiales	Ruminococcaceae		Ruminococcaceae bacterium	32966	3084238	161	145485
RUG10183	10572_0015_idba_bin.81	10572_0015	uncultured Prevotellaceae bacterium	uncultured Prevotellaceae bacterium RUG10183	97.5	0.74	18			RUG413	370804	Bacteria	Bacteroidetes	Bacteroidia	Bacteroidales	Prevotellaceae		uncultured Prevotellaceae bacterium	34339	2688202	114	144390
RUG10184	10572_0016_idba_bin.10	10572_0016	Ruminococcus flavefaciens	Ruminococcus flavefaciens RUG10184	96.64	0.67	18	467	Name=16S_rRNA;product=16S ribosomal RNA (partial);note=aligned only 29 percent of the 16S ribosomal RNA	RUG127	1265	Bacteria	Firmicutes	Clostridia	Clostridiales	Ruminococcaceae	Ruminococcus	Ruminococcus flavefaciens	33858	2446058	123	191386
RUG10185	10572_0016_idba_bin.101	10572_0016	uncultured Prevotellaceae bacterium	uncultured Prevotellaceae bacterium RUG10185	90.85	0.93	16			RUG431	370804	Bacteria	Bacteroidetes	Bacteroidia	Bacteroidales	Prevotellaceae		uncultured Prevotellaceae bacterium	52738	2770634	71	230851
RUG10186	10572_0016_idba_bin.102	10572_0016	uncultured Prevotella sp.	uncultured Prevotella sp. RUG10186	80.52	2.59	17			RUG838	159272	Bacteria	Bacteroidetes	Bacteroidia	Bacteroidales	Prevotellaceae	Prevotella	uncultured Prevotella sp.	64313	3042944	74	212234
RUG10187	10572_0016_idba_bin.12	10572_0016	uncultured Clostridiales bacterium	uncultured Clostridiales bacterium RUG10187	81.87	5.41	13			RUG792	172733	Bacteria	Firmicutes	Clostridia	Clostridiales			uncultured Clostridiales bacterium	6574	1854584	345	22643
RUG10188	10572_0016_idba_bin.27	10572_0016	uncultured Methanobrevibacter sp.	uncultured Methanobrevibacter sp. RUG10188	97.32	0	20			RUG092	253161	Archaea	Euryarchaeota	Methanobacteria	Methanobacteriales	Methanobacteriaceae	Methanobrevibacter	uncultured Methanobrevibacter sp.	45382	2324420	86	109575
RUG10189	10572_0016_idba_bin.36	10572_0016	uncultured Coriobacteriaceae bacterium	uncultured Coriobacteriaceae bacterium RUG10189	82.54	0	16			RUG768	331632	Bacteria	Actinobacteria	Coriobacteriia	Coriobacteriales	Coriobacteriaceae		uncultured Coriobacteriaceae bacterium	5661	1562649	308	53174
RUG10190	10572_0016_idba_bin.42	10572_0016	uncultured Prevotellaceae bacterium	uncultured Prevotellaceae bacterium RUG10190	95.16	0.56	17			RUG126	370804	Bacteria	Bacteroidetes	Bacteroidia	Bacteroidales	Prevotellaceae		uncultured Prevotellaceae bacterium	63658	3280871	88	184150
RUG10191	10572_0016_idba_bin.46	10572_0016	uncultured Bacteroidales bacterium	uncultured Bacteroidales bacterium RUG10191	90.45	0.54	17			RUG456	194843	Bacteria	Bacteroidetes	Bacteroidia	Bacteroidales			uncultured Bacteroidales bacterium	178274	2257794	30	244224
RUG10192	10572_0016_idba_bin.48	10572_0016	uncultured Streptococcus sp.	uncultured Streptococcus sp. RUG10192	86.07	1.2	15			RUG664	83427	Bacteria	Firmicutes	Bacilli	Lactobacillales	Streptococcaceae	Streptococcus	uncultured Streptococcus sp.	8383	1490328	238	34764
RUG10193	10572_0016_idba_bin.62	10572_0016	uncultured Prevotellaceae bacterium	uncultured Prevotellaceae bacterium RUG10193	90.15	1.83	17			RUG473	370804	Bacteria	Bacteroidetes	Bacteroidia	Bacteroidales	Prevotellaceae		uncultured Prevotellaceae bacterium	17168	2677173	228	85122
RUG10194	10572_0016_idba_bin.65	10572_0016	uncultured Bacteroidia bacterium	uncultured Bacteroidia bacterium RUG10194	83.94	0.12	17			RUG722	1129257	Bacteria	Bacteroidetes	Bacteroidia				uncultured Bacteroidia bacterium	111609	2044722	29	210026
RUG10195	10572_0016_idba_bin.72	10572_0016	uncultured Succinivibrio sp.	uncultured Succinivibrio sp. RUG10195	93.88	3.38	17			RUG260	540749	Bacteria	Proteobacteria	Gammaproteobacteria	Aeromonadales	Succinivibrionaceae	Succinivibrio	uncultured Succinivibrio sp.	28583	2786494	207	86959
RUG10196	10572_0016_idba_bin.8	10572_0016	Ruminococcaceae bacterium	Ruminococcaceae bacterium RUG10196	84.19	0.34	16	734	Name=16S_rRNA;product=16S ribosomal RNA (partial);note=aligned only 46 percent of the 16S ribosomal RNA	RUG714	1898205	Bacteria	Firmicutes	Clostridia	Clostridiales	Ruminococcaceae		Ruminococcaceae bacterium	6871	1718940	294	27484
RUG10197	10572_0016_idba_bin.86	10572_0016	uncultured Ruminococcus sp.	uncultured Ruminococcus sp. RUG10197	85.2	5.73	12			RUG682	165186	Bacteria	Firmicutes	Clostridia	Clostridiales	Ruminococcaceae	Ruminococcus	uncultured Ruminococcus sp.	8000	1543929	228	42608
RUG10198	10572_0016_idba_bin.89	10572_0016	uncultured Bacteroidales bacterium	uncultured Bacteroidales bacterium RUG10198	87.54	0.6	18			RUG598	194843	Bacteria	Bacteroidetes	Bacteroidia	Bacteroidales			uncultured Bacteroidales bacterium	23534	2084525	149	73301
RUG10199	10572_0016_idba_bin.94	10572_0016	uncultured Erysipelotrichaceae bacterium	uncultured Erysipelotrichaceae bacterium RUG10199	95.35	1.12	20			RUG187	331630	Bacteria	Firmicutes	Erysipelotrichia	Erysipelotrichales	Erysipelotrichaceae		uncultured Erysipelotrichaceae bacterium	135275	1467831	35	194654
RUG10200	10572_0016_idba_bin.99	10572_0016	uncultured Bacteroidales bacterium	uncultured Bacteroidales bacterium RUG10200	92.74	0.54	19			RUG324	194843	Bacteria	Bacteroidetes	Bacteroidia	Bacteroidales			uncultured Bacteroidales bacterium	116664	2599311	38	303556
RUG10201	10572_0017_idba_bin.1	10572_0017	uncultured Lachnospiraceae bacterium	uncultured Lachnospiraceae bacterium RUG10201	85.23	1.84	19			RUG681	297314	Bacteria	Firmicutes	Clostridia	Clostridiales	Lachnospiraceae		uncultured Lachnospiraceae bacterium	12519	1845301	219	51135
RUG10202	10572_0017_idba_bin.105	10572_0017	uncultured Lachnospiraceae bacterium	uncultured Lachnospiraceae bacterium RUG10202	93.77	0.64	18			RUG268	297314	Bacteria	Firmicutes	Clostridia	Clostridiales	Lachnospiraceae		uncultured Lachnospiraceae bacterium	16885	1967099	187	50018
RUG10203	10572_0017_idba_bin.109	10572_0017	uncultured Lachnospiraceae bacterium	uncultured Lachnospiraceae bacterium RUG10203	93.64	1.1	14			RUG274	297314	Bacteria	Firmicutes	Clostridia	Clostridiales	Lachnospiraceae		uncultured Lachnospiraceae bacterium	19805	2289556	189	86682
RUG10204	10572_0017_idba_bin.112	10572_0017	uncultured Prevotella sp.	uncultured Prevotella sp. RUG10204	82.55	2.07	16			RUG766	159272	Bacteria	Bacteroidetes	Bacteroidia	Bacteroidales	Prevotellaceae	Prevotella	uncultured Prevotella sp.	8963	2460790	359	42227
RUG10205	10572_0017_idba_bin.119	10572_0017	Ruminococcus flavefaciens	Ruminococcus flavefaciens RUG10205	96.31	2.28	18			RUG148	1265	Bacteria	Firmicutes	Clostridia	Clostridiales	Ruminococcaceae	Ruminococcus	Ruminococcus flavefaciens	68992	2998267	106	152157
RUG10206	10572_0017_idba_bin.120	10572_0017	uncultured Coriobacteriaceae bacterium	uncultured Coriobacteriaceae bacterium RUG10206	99.19	0.81	19			RUG014	331632	Bacteria	Actinobacteria	Coriobacteriia	Coriobacteriales	Coriobacteriaceae		uncultured Coriobacteriaceae bacterium	52308	2411161	87	151018
RUG10207	10572_0017_idba_bin.131	10572_0017	uncultured Olsenella sp.	uncultured Olsenella sp. RUG10207	86.21	5.86	19			RUG654	190764	Bacteria	Actinobacteria	Coriobacteriia	Coriobacteriales	Atopobiaceae	Olsenella	uncultured Olsenella sp.	9862	2089971	306	39992
RUG10208	10572_0017_idba_bin.132	10572_0017	uncultured Lachnospiraceae bacterium	uncultured Lachnospiraceae bacterium RUG10208	93.45	0.34	14			RUG285	297314	Bacteria	Firmicutes	Clostridia	Clostridiales	Lachnospiraceae		uncultured Lachnospiraceae bacterium	24600	2229065	137	126647
RUG10209	10572_0017_idba_bin.25	10572_0017	uncultured Bacteroidetes bacterium	uncultured Bacteroidetes bacterium RUG10209	96.56	1.08	19			RUG134	152509	Bacteria	Bacteroidetes					uncultured Bacteroidetes bacterium	108004	2294010	31	325238
RUG10210	10572_0017_idba_bin.34	10572_0017	Ruminococcus flavefaciens	Ruminococcus flavefaciens RUG10210	95.96	0.41	18			RUG167	1265	Bacteria	Firmicutes	Clostridia	Clostridiales	Ruminococcaceae	Ruminococcus	Ruminococcus flavefaciens	39167	3040638	137	109270
RUG10211	10572_0017_idba_bin.44	10572_0017	uncultured Lachnospiraceae bacterium	uncultured Lachnospiraceae bacterium RUG10211	88.48	4.1	18			RUG554	297314	Bacteria	Firmicutes	Clostridia	Clostridiales	Lachnospiraceae		uncultured Lachnospiraceae bacterium	15738	2416991	258	87020
RUG10212	10572_0017_idba_bin.50	10572_0017	uncultured Prevotella sp.	uncultured Prevotella sp. RUG10212	97.41	0.31	18			hRUG893, RUG085	159272	Bacteria	Bacteroidetes	Bacteroidia	Bacteroidales	Prevotellaceae	Prevotella	uncultured Prevotella sp.	48979	2774568	80	173897
RUG10213	10572_0017_idba_bin.56	10572_0017	Sharpea azabuensis	Sharpea azabuensis RUG10213	93.87	0.94	18			RUG261	322505	Bacteria	Firmicutes	Bacilli	Lactobacillales	Lactobacillaceae	Sharpea	Sharpea azabuensis	13043	1721593	199	83310
RUG10214	10572_0017_idba_bin.67	10572_0017	Ruminococcaceae bacterium	Ruminococcaceae bacterium RUG10214	92.62	0	19			RUG332	1898205	Bacteria	Firmicutes	Clostridia	Clostridiales	Ruminococcaceae		Ruminococcaceae bacterium	50981	1958931	49	135606
RUG10215	10572_0017_idba_bin.70	10572_0017	uncultured Ruminococcus sp.	uncultured Ruminococcus sp. RUG10215	97.88	0.34	18			RUG060	165186	Bacteria	Firmicutes	Clostridia	Clostridiales	Ruminococcaceae	Ruminococcus	uncultured Ruminococcus sp.	59856	2920141	91	202157
RUG10216	10572_0017_idba_bin.85	10572_0017	Ruminococcaceae bacterium	Ruminococcaceae bacterium RUG10216	83.5	0.17	16			RUG741	1898205	Bacteria	Firmicutes	Clostridia	Clostridiales	Ruminococcaceae		Ruminococcaceae bacterium	7777	1764549	274	35223
RUG10217	10572_0018_idba_bin.116	10572_0018	Ruminococcaceae bacterium	Ruminococcaceae bacterium RUG10217	94.74	9.82	17			RUG215	1898205	Bacteria	Firmicutes	Clostridia	Clostridiales	Ruminococcaceae		Ruminococcaceae bacterium	21521	3122060	263	74610
RUG10218	10572_0018_idba_bin.123	10572_0018	Ruminococcaceae bacterium	Ruminococcaceae bacterium RUG10218	97.32	0.67	19			RUG088	1898205	Bacteria	Firmicutes	Clostridia	Clostridiales	Ruminococcaceae		Ruminococcaceae bacterium	53756	2000557	53	141595
RUG10219	10572_0018_idba_bin.124	10572_0018	uncultured Clostridiales bacterium	uncultured Clostridiales bacterium RUG10219	82.55	0.45	20			RUG767	172733	Bacteria	Firmicutes	Clostridia	Clostridiales			uncultured Clostridiales bacterium	36421	1589682	65	128340
RUG10220	10572_0018_idba_bin.37	10572_0018	uncultured Lachnospiraceae bacterium	uncultured Lachnospiraceae bacterium RUG10220	87.64	0.37	15			RUG595	297314	Bacteria	Firmicutes	Clostridia	Clostridiales	Lachnospiraceae		uncultured Lachnospiraceae bacterium	22837	1902837	146	59367
RUG10221	10572_0018_idba_bin.51	10572_0018	uncultured Prevotellaceae bacterium	uncultured Prevotellaceae bacterium RUG10221	94.81	0.49	17			RUG571	370804	Bacteria	Bacteroidetes	Bacteroidia	Bacteroidales	Prevotellaceae		uncultured Prevotellaceae bacterium	122094	3313617	49	268308
RUG10222	10572_0018_idba_bin.52	10572_0018	uncultured Elusimicrobium sp.	uncultured Elusimicrobium sp. RUG10222	96.63	0	20	1508	Name=16S_rRNA;product=16S ribosomal RNA	RUG130	575659	Bacteria	Elusimicrobia	Elusimicrobia	Elusimicrobiales	Elusimicrobiaceae	Elusimicrobium	uncultured Elusimicrobium sp.	210903	1463713	8	376181
RUG10223	10572_0018_idba_bin.67	10572_0018	uncultured Olsenella sp.	uncultured Olsenella sp. RUG10223	83.75	4.03	17			RUG729	190764	Bacteria	Actinobacteria	Coriobacteriia	Coriobacteriales	Atopobiaceae	Olsenella	uncultured Olsenella sp.	10023	1892137	260	48816
RUG10224	10572_0018_idba_bin.77	10572_0018	Sharpea azabuensis	Sharpea azabuensis RUG10224	93.4	0.94	20			RUG286	322505	Bacteria	Firmicutes	Bacilli	Lactobacillales	Lactobacillaceae	Sharpea	Sharpea azabuensis	29624	2172759	130	64591
RUG10225	10572_0018_idba_bin.81	10572_0018	Ruminococcaceae bacterium	Ruminococcaceae bacterium RUG10225	94.63	2.18	19			RUG221	1898205	Bacteria	Firmicutes	Clostridia	Clostridiales	Ruminococcaceae		Ruminococcaceae bacterium	163028	2439679	39	312060
RUG10226	10572_0018_idba_bin.99	10572_0018	uncultured Clostridiales bacterium	uncultured Clostridiales bacterium RUG10226	81.96	6.85	15			RUG789	172733	Bacteria	Firmicutes	Clostridia	Clostridiales			uncultured Clostridiales bacterium	9851	2070203	278	42825
RUG10227	10572_0019_idba_bin.1	10572_0019	uncultured Lachnospiraceae bacterium	uncultured Lachnospiraceae bacterium RUG10227	85.07	8.45	19			RUG688	297314	Bacteria	Firmicutes	Clostridia	Clostridiales	Lachnospiraceae		uncultured Lachnospiraceae bacterium	6746	2968318	560	33745
RUG10228	10572_0019_idba_bin.17	10572_0019	uncultured Lachnospiraceae bacterium	uncultured Lachnospiraceae bacterium RUG10228	81.31	0.55	16				297314	Bacteria	Firmicutes	Clostridia	Clostridiales	Lachnospiraceae		uncultured Lachnospiraceae bacterium	14529	1905406	196	66524
RUG10229	10572_0019_idba_bin.30	10572_0019	uncultured Succiniclasticum sp.	uncultured Succiniclasticum sp. RUG10229	80.1	5.59	17			RUG848	1500547	Bacteria	Firmicutes	Negativicutes	Acidaminococcales	Acidaminococcaceae	Succiniclasticum	uncultured Succiniclasticum sp.	5582	2069575	415	56344
RUG10230	10572_0019_idba_bin.32	10572_0019	uncultured Lachnospiraceae bacterium	uncultured Lachnospiraceae bacterium RUG10230	86.67	8.97	16			RUG635	297314	Bacteria	Firmicutes	Clostridia	Clostridiales	Lachnospiraceae		uncultured Lachnospiraceae bacterium	7059	2269043	400	60564
RUG10231	10572_0019_idba_bin.35	10572_0019	uncultured Olsenella sp.	uncultured Olsenella sp. RUG10231	85.43	0.9	16				190764	Bacteria	Actinobacteria	Coriobacteriia	Coriobacteriales	Atopobiaceae	Olsenella	uncultured Olsenella sp.	11197	1676808	228	44660
RUG10232	10572_0019_idba_bin.66	10572_0019	uncultured Ruminococcus sp.	uncultured Ruminococcus sp. RUG10232	92.12	0	16	562	Name=16S_rRNA;product=16S ribosomal RNA (partial);note=aligned only 35 percent of the 16S ribosomal RNA	RUG364	165186	Bacteria	Firmicutes	Clostridia	Clostridiales	Ruminococcaceae	Ruminococcus	uncultured Ruminococcus sp.	33797	2084691	92	81258
RUG10233	10572_0019_idba_bin.68	10572_0019	uncultured Bacteroidia bacterium	uncultured Bacteroidia bacterium RUG10233	91.67	1.19	16			RUG386	1129257	Bacteria	Bacteroidetes	Bacteroidia				uncultured Bacteroidia bacterium	12738	2548253	291	38302
RUG10234	10572_0019_idba_bin.69	10572_0019	uncultured Bacteroidales bacterium	uncultured Bacteroidales bacterium RUG10234	94.85	0.26	18			RUG210	194843	Bacteria	Bacteroidetes	Bacteroidia	Bacteroidales			uncultured Bacteroidales bacterium	130748	2353439	34	379588
RUG10235	10572_0019_idba_bin.71	10572_0019	uncultured Coriobacteriaceae bacterium	uncultured Coriobacteriaceae bacterium RUG10235	97.58	0	20			RUG078	331632	Bacteria	Actinobacteria	Coriobacteriia	Coriobacteriales	Coriobacteriaceae		uncultured Coriobacteriaceae bacterium	66050	2315605	80	122631
RUG10236	10572_0019_idba_bin.9	10572_0019	uncultured Ruminococcus sp.	uncultured Ruminococcus sp. RUG10236	97.32	0.67	19			RUG090	165186	Bacteria	Firmicutes	Clostridia	Clostridiales	Ruminococcaceae	Ruminococcus	uncultured Ruminococcus sp.	49591	2350532	79	111757
RUG10237	10572_0019_idba_bin.90	10572_0019	uncultured Prevotellaceae bacterium	uncultured Prevotellaceae bacterium RUG10237	86.1	0.77	17	572	Name=16S_rRNA;product=16S ribosomal RNA (partial);note=aligned only 36 percent of the 16S ribosomal RNA	RUG660	370804	Bacteria	Bacteroidetes	Bacteroidia	Bacteroidales	Prevotellaceae		uncultured Prevotellaceae bacterium	10308	1940277	244	37392
RUG10238	10572_0019_idba_bin.92	10572_0019	uncultured Methanobrevibacter sp.	uncultured Methanobrevibacter sp. RUG10238	94	0	19			RUG256	253161	Archaea	Euryarchaeota	Methanobacteria	Methanobacteriales	Methanobacteriaceae	Methanobrevibacter	uncultured Methanobrevibacter sp.	21037	1806492	133	110608
RUG10239	10572_0020_idba_bin.109	10572_0020	Ruminococcaceae bacterium	Ruminococcaceae bacterium RUG10239	96.31	0.34	18	1384	Name=16S_rRNA;product=16S ribosomal RNA	RUG149	1898205	Bacteria	Firmicutes	Clostridia	Clostridiales	Ruminococcaceae		Ruminococcaceae bacterium	23871	1832577	110	69818
RUG10240	10572_0020_idba_bin.11	10572_0020	uncultured Clostridiales bacterium	uncultured Clostridiales bacterium RUG10240	84.54	0.92	18			RUG706	172733	Bacteria	Firmicutes	Clostridia	Clostridiales			uncultured Clostridiales bacterium	11736	2036587	244	59871
RUG10241	10572_0020_idba_bin.120	10572_0020	uncultured Lachnospiraceae bacterium	uncultured Lachnospiraceae bacterium RUG10241	90.43	0.97	17			RUG458	297314	Bacteria	Firmicutes	Clostridia	Clostridiales	Lachnospiraceae		uncultured Lachnospiraceae bacterium	20117	2747064	218	103501
RUG10242	10572_0020_idba_bin.21	10572_0020	uncultured Bacteroidetes bacterium	uncultured Bacteroidetes bacterium RUG10242	90.86	0.54	16			RUG429	152509	Bacteria	Bacteroidetes					uncultured Bacteroidetes bacterium	87554	2336476	43	144381
RUG10243	10572_0020_idba_bin.23	10572_0020	uncultured Lachnospiraceae bacterium	uncultured Lachnospiraceae bacterium RUG10243	87.25	5.79	17	958	Name=16S_rRNA;product=16S ribosomal RNA (partial);note=aligned only 60 percent of the 16S ribosomal RNA	RUG613	297314	Bacteria	Firmicutes	Clostridia	Clostridiales	Lachnospiraceae		uncultured Lachnospiraceae bacterium	11272	2762086	336	117926
RUG10244	10572_0020_idba_bin.3	10572_0020	uncultured Methanobrevibacter sp.	uncultured Methanobrevibacter sp. RUG10244	97.6	0.8	19			RUG076	253161	Archaea	Euryarchaeota	Methanobacteria	Methanobacteriales	Methanobacteriaceae	Methanobrevibacter	uncultured Methanobrevibacter sp.	143601	1863219	23	326770
RUG10245	10572_0020_idba_bin.30	10572_0020	uncultured Erysipelotrichaceae bacterium	uncultured Erysipelotrichaceae bacterium RUG10245	96.63	2.25	19	1521	Name=16S_rRNA;product=16S ribosomal RNA	RUG131	331630	Bacteria	Firmicutes	Erysipelotrichia	Erysipelotrichales	Erysipelotrichaceae		uncultured Erysipelotrichaceae bacterium	53575	1324263	39	157662
RUG10246	10572_0020_idba_bin.4	10572_0020	uncultured Coriobacteriaceae bacterium	uncultured Coriobacteriaceae bacterium RUG10246	99.51	0.27	20			RUG004	331632	Bacteria	Actinobacteria	Coriobacteriia	Coriobacteriales	Coriobacteriaceae		uncultured Coriobacteriaceae bacterium	89930	2801230	65	260223
RUG10247	10572_0020_idba_bin.45	10572_0020	uncultured Bacteroidia bacterium	uncultured Bacteroidia bacterium RUG10247	93.1	1.9	18	1382	Name=16S_rRNA;product=16S ribosomal RNA	RUG564	1129257	Bacteria	Bacteroidetes	Bacteroidia				uncultured Bacteroidia bacterium	20314	2599087	196	72212
RUG10248	10572_0020_idba_bin.5	10572_0020	uncultured Ruminobacter sp.	uncultured Ruminobacter sp. RUG10248	88.08	0.49	17			RUG574	538947	Bacteria	Proteobacteria	Gammaproteobacteria	Aeromonadales	Succinivibrionaceae	Ruminobacter	uncultured Ruminobacter sp.	36864	2316491	103	151191
RUG10249	10572_0020_idba_bin.52	10572_0020	uncultured Coriobacteriaceae bacterium	uncultured Coriobacteriaceae bacterium RUG10249	95.97	0.81	20			RUG162	331632	Bacteria	Actinobacteria	Coriobacteriia	Coriobacteriales	Coriobacteriaceae		uncultured Coriobacteriaceae bacterium	32897	2563270	116	177558
RUG10250	10572_0020_idba_bin.62	10572_0020	uncultured Prevotellaceae bacterium	uncultured Prevotellaceae bacterium RUG10250	82.18	0.62	16			RUG782	370804	Bacteria	Bacteroidetes	Bacteroidia	Bacteroidales	Prevotellaceae		uncultured Prevotellaceae bacterium	45492	2315508	84	143949
RUG10251	10572_0020_idba_bin.68	10572_0020	uncultured Olsenella sp.	uncultured Olsenella sp. RUG10251	80.57	1.61	16			RUG836	190764	Bacteria	Actinobacteria	Coriobacteriia	Coriobacteriales	Atopobiaceae	Olsenella	uncultured Olsenella sp.	9208	2047922	308	55142
RUG10252	10572_0020_idba_bin.69	10572_0020	uncultured Methanobrevibacter sp.	uncultured Methanobrevibacter sp. RUG10252	98.93	1.6	20			RUG020	253161	Archaea	Euryarchaeota	Methanobacteria	Methanobacteriales	Methanobacteriaceae	Methanobrevibacter	uncultured Methanobrevibacter sp.	144925	2285716	36	276427
RUG10253	10572_0020_idba_bin.78	10572_0020	uncultured bacterium	uncultured bacterium RUG10253	86.79	2.73	20	1510	Name=16S_rRNA;product=16S ribosomal RNA	RUG632	77133	Bacteria						uncultured bacterium	16235	2409262	217	46459
RUG10254	10572_0020_idba_bin.91	10572_0020	uncultured Lachnospiraceae bacterium	uncultured Lachnospiraceae bacterium RUG10254	94.63	0	13			RUG222	297314	Bacteria	Firmicutes	Clostridia	Clostridiales	Lachnospiraceae		uncultured Lachnospiraceae bacterium	24636	2844414	195	80285
RUG10255	10572_0020_idba_bin.97	10572_0020	Ruminococcaceae bacterium	Ruminococcaceae bacterium RUG10255	95.69	1.02	19			RUG175	1898205	Bacteria	Firmicutes	Clostridia	Clostridiales	Ruminococcaceae		Ruminococcaceae bacterium	14886	2323383	210	45041
RUG10256	10572_0020_idba_bin.99	10572_0020	uncultured Lachnospiraceae bacterium	uncultured Lachnospiraceae bacterium RUG10256	93.09	4.01	15			RUG308	297314	Bacteria	Firmicutes	Clostridia	Clostridiales	Lachnospiraceae		uncultured Lachnospiraceae bacterium	28038	2346441	167	132865
RUG10257	10572_0021_idba_bin.101	10572_0021	uncultured Erysipelotrichaceae bacterium	uncultured Erysipelotrichaceae bacterium RUG10257	93.82	0	20	1306	Name=16S_rRNA;product=16S ribosomal RNA	RUG266	331630	Bacteria	Firmicutes	Erysipelotrichia	Erysipelotrichales	Erysipelotrichaceae		uncultured Erysipelotrichaceae bacterium	20295	1657064	141	63887
RUG10258	10572_0021_idba_bin.103	10572_0021	uncultured bacterium	uncultured bacterium RUG10258	86.08	4.29	17			RUG663	77133	Bacteria						uncultured bacterium	18947	2642899	208	95818
RUG10259	10572_0021_idba_bin.14	10572_0021	Ruminococcaceae bacterium	Ruminococcaceae bacterium RUG10259	94.02	0.67	17			RUG255, RUG567	1898205	Bacteria	Firmicutes	Clostridia	Clostridiales	Ruminococcaceae		Ruminococcaceae bacterium	13798	1819388	182	77714
RUG10260	10572_0021_idba_bin.19	10572_0021	uncultured Bacteroidetes bacterium	uncultured Bacteroidetes bacterium RUG10260	86.4	1.08	19			RUG649	152509	Bacteria	Bacteroidetes					uncultured Bacteroidetes bacterium	19585	1886488	158	70929
RUG10261	10572_0021_idba_bin.2	10572_0021	uncultured Methanobrevibacter sp.	uncultured Methanobrevibacter sp. RUG10261	88.98	0.13	17			RUG526	253161	Archaea	Euryarchaeota	Methanobacteria	Methanobacteriales	Methanobacteriaceae	Methanobrevibacter	uncultured Methanobrevibacter sp.	9321	1740466	245	76295
RUG10262	10572_0021_idba_bin.33	10572_0021	uncultured Aeromonadales bacterium	uncultured Aeromonadales bacterium RUG10262	97.76	0.19	16			RUG065	476558	Bacteria	Proteobacteria	Gammaproteobacteria	Aeromonadales			uncultured Aeromonadales bacterium	21130	2981355	246	78676
RUG10263	10572_0021_idba_bin.44	10572_0021	uncultured Bacteroidia bacterium	uncultured Bacteroidia bacterium RUG10263	87.2	0.65	19			RUG615	1129257	Bacteria	Bacteroidetes	Bacteroidia				uncultured Bacteroidia bacterium	20109	2041156	168	85648
RUG10264	10572_0021_idba_bin.61	10572_0021	uncultured Ruminococcus sp.	uncultured Ruminococcus sp. RUG10264	93.72	1.12	15			RUG272	165186	Bacteria	Firmicutes	Clostridia	Clostridiales	Ruminococcaceae	Ruminococcus	uncultured Ruminococcus sp.	12548	2260226	268	46013
RUG10265	10572_0021_idba_bin.66	10572_0021	Fibrobacter succinogenes	Fibrobacter succinogenes RUG10265	80.8	2.6	19			RUG831	833	Bacteria	Fibrobacteres	Fibrobacteria	Fibrobacterales	Fibrobacteraceae	Fibrobacter	Fibrobacter succinogenes	48143	2406104	78	183726
RUG10266	10572_0021_idba_bin.7	10572_0021	uncultured Bacteroidia bacterium	uncultured Bacteroidia bacterium RUG10266	84.14	2.81	16	934	Name=16S_rRNA;product=16S ribosomal RNA (partial);note=aligned only 58 percent of the 16S ribosomal RNA	RUG717	1129257	Bacteria	Bacteroidetes	Bacteroidia				uncultured Bacteroidia bacterium	10046	2013674	274	33959
RUG10267	10572_0021_idba_bin.86	10572_0021	uncultured Prevotellaceae bacterium	uncultured Prevotellaceae bacterium RUG10267	91.36	1.23	17			RUG405	370804	Bacteria	Bacteroidetes	Bacteroidia	Bacteroidales	Prevotellaceae		uncultured Prevotellaceae bacterium	41258	3258646	131	117958
RUG10268	10572_0021_idba_bin.91	10572_0021	uncultured Ruminococcus sp.	uncultured Ruminococcus sp. RUG10268	90.29	0.67	9			RUG464	165186	Bacteria	Firmicutes	Clostridia	Clostridiales	Ruminococcaceae	Ruminococcus	uncultured Ruminococcus sp.	25464	1657927	112	87884
RUG10269	10572_0022_idba_bin.1	10572_0022	uncultured Erysipelotrichaceae bacterium	uncultured Erysipelotrichaceae bacterium RUG10269	88.6	1.12	18			RUG551	331630	Bacteria	Firmicutes	Erysipelotrichia	Erysipelotrichales	Erysipelotrichaceae		uncultured Erysipelotrichaceae bacterium	11027	1254643	154	40831
RUG10270	10572_0022_idba_bin.18	10572_0022	uncultured Bacteroidales bacterium	uncultured Bacteroidales bacterium RUG10270	96.81	1	16			RUG546	194843	Bacteria	Bacteroidetes	Bacteroidia	Bacteroidales			uncultured Bacteroidales bacterium	65165	2768907	60	130549
RUG10271	10572_0022_idba_bin.22	10572_0022	uncultured Lachnospiraceae bacterium	uncultured Lachnospiraceae bacterium RUG10271	88.9	2.97	13			RUG531	297314	Bacteria	Firmicutes	Clostridia	Clostridiales	Lachnospiraceae		uncultured Lachnospiraceae bacterium	18238	2056154	197	71553
RUG10272	10572_0022_idba_bin.28	10572_0022	uncultured Prevotellaceae bacterium	uncultured Prevotellaceae bacterium RUG10272	80.22	3.4	14			RUG843	370804	Bacteria	Bacteroidetes	Bacteroidia	Bacteroidales	Prevotellaceae		uncultured Prevotellaceae bacterium	10454	2731248	352	41207
RUG10273	10572_0022_idba_bin.34	10572_0022	uncultured Spirochaetaceae bacterium	uncultured Spirochaetaceae bacterium RUG10273	88.19	3.19	18			RUG570	201186	Bacteria	Spirochaetes	Spirochaetia	Spirochaetales	Spirochaetaceae		uncultured Spirochaetaceae bacterium	10053	2606182	333	37074
RUG10274	10572_0022_idba_bin.36	10572_0022	uncultured Bacteroidia bacterium	uncultured Bacteroidia bacterium RUG10274	86.95	1.35	20			RUG625	1129257	Bacteria	Bacteroidetes	Bacteroidia				uncultured Bacteroidia bacterium	21078	2111028	175	92535
RUG10275	10572_0022_idba_bin.39	10572_0022	uncultured Bacteroidia bacterium	uncultured Bacteroidia bacterium RUG10275	89.84	0.24	18			RUG487	1129257	Bacteria	Bacteroidetes	Bacteroidia				uncultured Bacteroidia bacterium	65604	2130288	59	149061
RUG10276	10572_0022_idba_bin.44	10572_0022	uncultured Erysipelotrichaceae bacterium	uncultured Erysipelotrichaceae bacterium RUG10276	81.35	1.73	19			RUG810	331630	Bacteria	Firmicutes	Erysipelotrichia	Erysipelotrichales	Erysipelotrichaceae		uncultured Erysipelotrichaceae bacterium	5226	1340531	275	19796
RUG10277	10572_0022_idba_bin.53	10572_0022	uncultured Lachnospiraceae bacterium	uncultured Lachnospiraceae bacterium RUG10277	87.26	0	19			RUG611	297314	Bacteria	Firmicutes	Clostridia	Clostridiales	Lachnospiraceae		uncultured Lachnospiraceae bacterium	19309	2133517	166	70337
RUG10278	10572_0022_idba_bin.79	10572_0022	uncultured Prevotellaceae bacterium	uncultured Prevotellaceae bacterium RUG10278	98.81	0.68	18			RUG022	370804	Bacteria	Bacteroidetes	Bacteroidia	Bacteroidales	Prevotellaceae		uncultured Prevotellaceae bacterium	86148	2964109	45	233700
RUG10279	10572_0022_idba_bin.87	10572_0022	uncultured Prevotellaceae bacterium	uncultured Prevotellaceae bacterium RUG10279	100	4.7	19			RUG144	370804	Bacteria	Bacteroidetes	Bacteroidia	Bacteroidales	Prevotellaceae		uncultured Prevotellaceae bacterium	43145	3262857	111	161160
RUG10280	10572_0022_idba_bin.92	10572_0022	uncultured Lachnospiraceae bacterium	uncultured Lachnospiraceae bacterium RUG10280	81.05	1.72	18			RUG824	297314	Bacteria	Firmicutes	Clostridia	Clostridiales	Lachnospiraceae		uncultured Lachnospiraceae bacterium	9269	1814546	282	48051
RUG10281	10572_0023_idba_bin.28	10572_0023	Ruminococcus flavefaciens	Ruminococcus flavefaciens RUG10281	82.1	1.4	16	554	Name=16S_rRNA;product=16S ribosomal RNA (partial);note=aligned only 34 percent of the 16S ribosomal RNA	RUG783	1265	Bacteria	Firmicutes	Clostridia	Clostridiales	Ruminococcaceae	Ruminococcus	Ruminococcus flavefaciens	6352	1979317	353	24197
RUG10282	10572_0023_idba_bin.29	10572_0023	uncultured Erysipelotrichaceae bacterium	uncultured Erysipelotrichaceae bacterium RUG10282	98.31	3.37	20	1174	Name=16S_rRNA;product=16S ribosomal RNA (partial);note=aligned only 74 percent of the 16S ribosomal RNA	RUG042	331630	Bacteria	Firmicutes	Erysipelotrichia	Erysipelotrichales	Erysipelotrichaceae		uncultured Erysipelotrichaceae bacterium	184155	1365086	12	385559
RUG10283	10572_0023_idba_bin.31	10572_0023	uncultured Bacteroidetes bacterium	uncultured Bacteroidetes bacterium RUG10283	97.47	1.08	19			RUG083	152509	Bacteria	Bacteroidetes					uncultured Bacteroidetes bacterium	221010	3047119	21	477939
RUG10284	10572_0023_idba_bin.32	10572_0023	uncultured Methanobrevibacter sp.	uncultured Methanobrevibacter sp. RUG10284	81.97	0	18			RUG787	253161	Archaea	Euryarchaeota	Methanobacteria	Methanobacteriales	Methanobacteriaceae	Methanobrevibacter	uncultured Methanobrevibacter sp.	6754	1597431	290	32153
RUG10285	10572_0023_idba_bin.38	10572_0023	uncultured Prevotellaceae bacterium	uncultured Prevotellaceae bacterium RUG10285	98.38	0.74	17			RUG036	370804	Bacteria	Bacteroidetes	Bacteroidia	Bacteroidales	Prevotellaceae		uncultured Prevotellaceae bacterium	69508	4048070	98	249178
RUG10286	10572_0023_idba_bin.39	10572_0023	uncultured Bacteroidetes bacterium	uncultured Bacteroidetes bacterium RUG10286	92.2	2.69	17			RUG359	152509	Bacteria	Bacteroidetes					uncultured Bacteroidetes bacterium	36772	2976157	146	106725
RUG10287	10572_0023_idba_bin.48	10572_0023	Ruminococcaceae bacterium	Ruminococcaceae bacterium RUG10287	90.89	8.49	18			RUG428	1898205	Bacteria	Firmicutes	Clostridia	Clostridiales	Ruminococcaceae		Ruminococcaceae bacterium	14602	2594579	290	66365
RUG10288	10572_0023_idba_bin.51	10572_0023	uncultured Clostridiales bacterium	uncultured Clostridiales bacterium RUG10288	90.84	1.98	17	689	Name=16S_rRNA;product=16S ribosomal RNA (partial);note=aligned only 43 percent of the 16S ribosomal RNA	RUG432	172733	Bacteria	Firmicutes	Clostridia	Clostridiales			uncultured Clostridiales bacterium	14378	2000197	197	57975
RUG10289	10572_0023_idba_bin.57	10572_0023	uncultured Bacteroidales bacterium	uncultured Bacteroidales bacterium RUG10289	88.41	1.07	18			RUG558	194843	Bacteria	Bacteroidetes	Bacteroidia	Bacteroidales			uncultured Bacteroidales bacterium	113293	2820299	47	282200
RUG10290	10572_0023_idba_bin.64	10572_0023	uncultured Prevotellaceae bacterium	uncultured Prevotellaceae bacterium RUG10290	95.93	1.3	17			RUG168	370804	Bacteria	Bacteroidetes	Bacteroidia	Bacteroidales	Prevotellaceae		uncultured Prevotellaceae bacterium	121573	2785289	44	286273
RUG10291	10572_0023_idba_bin.76	10572_0023	uncultured Ruminococcus sp.	uncultured Ruminococcus sp. RUG10291	91.59	0.67	14			RUG394	165186	Bacteria	Firmicutes	Clostridia	Clostridiales	Ruminococcaceae	Ruminococcus	uncultured Ruminococcus sp.	34693	1879254	81	140298
RUG10292	10572_0024_idba_bin.12	10572_0024	uncultured Prevotellaceae bacterium	uncultured Prevotellaceae bacterium RUG10292	96.85	2.5	16			RUG116	370804	Bacteria	Bacteroidetes	Bacteroidia	Bacteroidales	Prevotellaceae		uncultured Prevotellaceae bacterium	32206	3175722	169	94753
RUG10293	10572_0024_idba_bin.37	10572_0024	uncultured Lachnospiraceae bacterium	uncultured Lachnospiraceae bacterium RUG10293	87.97	1.86	16			RUG578	297314	Bacteria	Firmicutes	Clostridia	Clostridiales	Lachnospiraceae		uncultured Lachnospiraceae bacterium	19230	2158211	179	67632
RUG10294	10572_0024_idba_bin.67	10572_0024	uncultured Bacteroidetes bacterium	uncultured Bacteroidetes bacterium RUG10294	88.81	4.89	18			RUG538	152509	Bacteria	Bacteroidetes					uncultured Bacteroidetes bacterium	19446	3120163	252	111833
RUG10295	10572_0024_idba_bin.70	10572_0024	uncultured Prevotellaceae bacterium	uncultured Prevotellaceae bacterium RUG10295	98.15	1.32	17			RUG047	370804	Bacteria	Bacteroidetes	Bacteroidia	Bacteroidales	Prevotellaceae		uncultured Prevotellaceae bacterium	124322	3125023	50	243016
RUG10296	10572_0024_idba_bin.71	10572_0024	uncultured Ruminococcus sp.	uncultured Ruminococcus sp. RUG10296	97.54	4.2	17			RUG081	165186	Bacteria	Firmicutes	Clostridia	Clostridiales	Ruminococcaceae	Ruminococcus	uncultured Ruminococcus sp.	29398	2110507	125	66478
RUG10297	10572_0024_idba_bin.81	10572_0024	uncultured Bacteroidetes bacterium	uncultured Bacteroidetes bacterium RUG10297	95.41	1.61	19			RUG184	152509	Bacteria	Bacteroidetes					uncultured Bacteroidetes bacterium	92411	3049239	47	355509
RUG10298	10572_0024_idba_bin.86	10572_0024	uncultured Clostridiales bacterium	uncultured Clostridiales bacterium RUG10298	82.97	6.31	17			RUG756	172733	Bacteria	Firmicutes	Clostridia	Clostridiales			uncultured Clostridiales bacterium	6416	3037074	568	31726
RUG10299	10572_0025_idba_bin.25	10572_0025	uncultured Lachnospiraceae bacterium	uncultured Lachnospiraceae bacterium RUG10299	81.76	6.29	14			RUG796	297314	Bacteria	Firmicutes	Clostridia	Clostridiales	Lachnospiraceae		uncultured Lachnospiraceae bacterium	11308	2047072	265	45940
RUG10300	10572_0025_idba_bin.39	10572_0025	uncultured Prevotellaceae bacterium	uncultured Prevotellaceae bacterium RUG10300	97.69	5.52	18			RUG071	370804	Bacteria	Bacteroidetes	Bacteroidia	Bacteroidales	Prevotellaceae		uncultured Prevotellaceae bacterium	83650	4507126	111	314274
RUG10301	10572_0025_idba_bin.48	10572_0025	uncultured Ruminococcus sp.	uncultured Ruminococcus sp. RUG10301	86.65	2.52	10			RUG637	165186	Bacteria	Firmicutes	Clostridia	Clostridiales	Ruminococcaceae	Ruminococcus	uncultured Ruminococcus sp.	8783	1757779	260	28920
RUG10302	10572_0025_idba_bin.58	10572_0025	uncultured Prevotella sp.	uncultured Prevotella sp. RUG10302	89.48	1.67	17			RUG504	159272	Bacteria	Bacteroidetes	Bacteroidia	Bacteroidales	Prevotellaceae	Prevotella	uncultured Prevotella sp.	51460	2488276	71	169339
RUG10303	10572_0025_idba_bin.67	10572_0025	uncultured Bacteroidetes bacterium	uncultured Bacteroidetes bacterium RUG10303	91.9	1.25	17			RUG377	152509	Bacteria	Bacteroidetes					uncultured Bacteroidetes bacterium	74335	2275486	56	143738
RUG10304	10572_0025_idba_bin.68	10572_0025	uncultured Ruminococcus sp.	uncultured Ruminococcus sp. RUG10304	92.72	1.48	18			RUG328	165186	Bacteria	Firmicutes	Clostridia	Clostridiales	Ruminococcaceae	Ruminococcus	uncultured Ruminococcus sp.	19403	2898428	244	93768
RUG10305	10572_0025_idba_bin.7	10572_0025	Ruminococcaceae bacterium	Ruminococcaceae bacterium RUG10305	86.09	9.23	19			RUG661	1898205	Bacteria	Firmicutes	Clostridia	Clostridiales	Ruminococcaceae		Ruminococcaceae bacterium	10312	1944175	250	44667
RUG10306	10572_0025_idba_bin.73	10572_0025	uncultured Bacteroidales bacterium	uncultured Bacteroidales bacterium RUG10306	90.28	1.13	18			RUG465	194843	Bacteria	Bacteroidetes	Bacteroidia	Bacteroidales			uncultured Bacteroidales bacterium	136973	3720789	46	296576
RUG10307	10572_0025_idba_bin.81	10572_0025	Ruminococcaceae bacterium	Ruminococcaceae bacterium RUG10307	93.4	0.78	19			RUG288	1898205	Bacteria	Firmicutes	Clostridia	Clostridiales	Ruminococcaceae		Ruminococcaceae bacterium	19338	1680784	139	55791
RUG10308	10572_0025_idba_bin.88	10572_0025	uncultured Bacteroidetes bacterium	uncultured Bacteroidetes bacterium RUG10308	92.34	0.54	19			RUG348	152509	Bacteria	Bacteroidetes					uncultured Bacteroidetes bacterium	74662	2796019	61	271127
RUG10309	10572_0026_idba_bin.14	10572_0026	uncultured Bacteroidia bacterium	uncultured Bacteroidia bacterium RUG10309	82.07	4.84	16			RUG784	1129257	Bacteria	Bacteroidetes	Bacteroidia				uncultured Bacteroidia bacterium	9275	2337808	339	47685
RUG10310	10572_0026_idba_bin.23	10572_0026	uncultured Lachnospiraceae bacterium	uncultured Lachnospiraceae bacterium RUG10310	81.13	4.78	15			RUG819	297314	Bacteria	Firmicutes	Clostridia	Clostridiales	Lachnospiraceae		uncultured Lachnospiraceae bacterium	8598	2056896	306	37100
RUG10311	10572_0026_idba_bin.34	10572_0026	uncultured Bacteroidales bacterium	uncultured Bacteroidales bacterium RUG10311	88.65	1.04	18			RUG586	194843	Bacteria	Bacteroidetes	Bacteroidia	Bacteroidales			uncultured Bacteroidales bacterium	17851	2593123	221	66663
RUG10312	10572_0026_idba_bin.47	10572_0026	uncultured Bacteroidales bacterium	uncultured Bacteroidales bacterium RUG10312	92.7	0.88	19			RUG330	194843	Bacteria	Bacteroidetes	Bacteroidia	Bacteroidales			uncultured Bacteroidales bacterium	67966	3067028	65	205967
RUG10313	10572_0026_idba_bin.49	10572_0026	Ruminococcaceae bacterium	Ruminococcaceae bacterium RUG10313	96.09	2.01	17			RUG157	1898205	Bacteria	Firmicutes	Clostridia	Clostridiales	Ruminococcaceae		Ruminococcaceae bacterium	32199	1759195	93	82577
RUG10314	10572_0026_idba_bin.50	10572_0026	uncultured Ruminococcus sp.	uncultured Ruminococcus sp. RUG10314	96.48	3.02	11			RUG138	165186	Bacteria	Firmicutes	Clostridia	Clostridiales	Ruminococcaceae	Ruminococcus	uncultured Ruminococcus sp.	19163	1867782	149	73680
RUG10315	10572_0026_idba_bin.53	10572_0026	uncultured Prevotellaceae bacterium	uncultured Prevotellaceae bacterium RUG10315	84.96	1.39	17			RUG693	370804	Bacteria	Bacteroidetes	Bacteroidia	Bacteroidales	Prevotellaceae		uncultured Prevotellaceae bacterium	54023	2176056	68	133023
RUG10316	10572_0026_idba_bin.57	10572_0026	uncultured Prevotellaceae bacterium	uncultured Prevotellaceae bacterium RUG10316	88.32	5.8	14			RUG562	370804	Bacteria	Bacteroidetes	Bacteroidia	Bacteroidales	Prevotellaceae		uncultured Prevotellaceae bacterium	9786	2255911	325	31536
RUG10317	10572_0026_idba_bin.65	10572_0026	uncultured Ruminococcus sp.	uncultured Ruminococcus sp. RUG10317	89.39	0.73	11			RUG509	165186	Bacteria	Firmicutes	Clostridia	Clostridiales	Ruminococcaceae	Ruminococcus	uncultured Ruminococcus sp.	11588	1821336	215	42583
RUG10318	10572_0027_idba_bin.12	10572_0027	uncultured Methanobrevibacter sp.	uncultured Methanobrevibacter sp. RUG10318	88.73	0.8	17			RUG545	253161	Archaea	Euryarchaeota	Methanobacteria	Methanobacteriales	Methanobacteriaceae	Methanobrevibacter	uncultured Methanobrevibacter sp.	36895	2220727	98	101555
RUG10319	10572_0027_idba_bin.39	10572_0027	uncultured Ruminococcus sp.	uncultured Ruminococcus sp. RUG10319	86.61	4.14	14			RUG641	165186	Bacteria	Firmicutes	Clostridia	Clostridiales	Ruminococcaceae	Ruminococcus	uncultured Ruminococcus sp.	10810	2242510	286	49714
RUG10320	10572_0027_idba_bin.4	10572_0027	Ruminococcaceae bacterium	Ruminococcaceae bacterium RUG10320	92.34	0.67	18			RUG351	1898205	Bacteria	Firmicutes	Clostridia	Clostridiales	Ruminococcaceae		Ruminococcaceae bacterium	16627	1883120	170	67574
RUG10321	10572_0027_idba_bin.65	10572_0027	uncultured Ruminococcus sp.	uncultured Ruminococcus sp. RUG10321	89.27	1.69	14			RUG516	165186	Bacteria	Firmicutes	Clostridia	Clostridiales	Ruminococcaceae	Ruminococcus	uncultured Ruminococcus sp.	9052	1888609	266	36652
RUG10322	10572_0027_idba_bin.79	10572_0027	Ruminococcaceae bacterium	Ruminococcaceae bacterium RUG10322	87.09	2.88	16			RUG623	1898205	Bacteria	Firmicutes	Clostridia	Clostridiales	Ruminococcaceae		Ruminococcaceae bacterium	17744	2244306	187	75966
RUG10323	10572_0027_idba_bin.88	10572_0027	uncultured Bacteroidales bacterium	uncultured Bacteroidales bacterium RUG10323	96.24	1.61	19			RUG152	194843	Bacteria	Bacteroidetes	Bacteroidia	Bacteroidales			uncultured Bacteroidales bacterium	71591	2271107	56	215768
RUG10324	10572_0028_idba_bin.17	10572_0028	uncultured Prevotellaceae bacterium	uncultured Prevotellaceae bacterium RUG10324	84.86	1.67	16			RUG697	370804	Bacteria	Bacteroidetes	Bacteroidia	Bacteroidales	Prevotellaceae		uncultured Prevotellaceae bacterium	10207	2170668	294	25477
RUG10325	10572_0028_idba_bin.18	10572_0028	uncultured Ruminococcus sp.	uncultured Ruminococcus sp. RUG10325	93.18	7.89	12			RUG299	165186	Bacteria	Firmicutes	Clostridia	Clostridiales	Ruminococcaceae	Ruminococcus	uncultured Ruminococcus sp.	13883	1871343	200	62742
RUG10326	10572_0028_idba_bin.21	10572_0028	uncultured Prevotellaceae bacterium	uncultured Prevotellaceae bacterium RUG10326	97.02	0.46	17			RUG108	370804	Bacteria	Bacteroidetes	Bacteroidia	Bacteroidales	Prevotellaceae		uncultured Prevotellaceae bacterium	73418	3155700	101	228460
RUG10327	10572_0028_idba_bin.30	10572_0028	uncultured Bacteroidales bacterium	uncultured Bacteroidales bacterium RUG10327	82.99	2.45	16			RUG755	194843	Bacteria	Bacteroidetes	Bacteroidia	Bacteroidales			uncultured Bacteroidales bacterium	33728	3094031	145	94127
RUG10328	10572_0028_idba_bin.4	10572_0028	uncultured Ruminococcus sp.	uncultured Ruminococcus sp. RUG10328	90.56	6.04	15			RUG447	165186	Bacteria	Firmicutes	Clostridia	Clostridiales	Ruminococcaceae	Ruminococcus	uncultured Ruminococcus sp.	16785	1796167	150	68409
RUG10329	10572_0028_idba_bin.43	10572_0028	uncultured Prevotellaceae bacterium	uncultured Prevotellaceae bacterium RUG10329	97.94	2.96	16			RUG058	370804	Bacteria	Bacteroidetes	Bacteroidia	Bacteroidales	Prevotellaceae		uncultured Prevotellaceae bacterium	88553	4012971	90	232005
RUG10330	10572_0028_idba_bin.44	10572_0028	uncultured Ruminococcus sp.	uncultured Ruminococcus sp. RUG10330	88.97	6.82	11			RUG527	165186	Bacteria	Firmicutes	Clostridia	Clostridiales	Ruminococcaceae	Ruminococcus	uncultured Ruminococcus sp.	12315	1670752	185	45660
RUG10331	10572_0028_idba_bin.6	10572_0028	uncultured Ruminococcus sp.	uncultured Ruminococcus sp. RUG10331	82.96	2.57	12			RUG757	165186	Bacteria	Firmicutes	Clostridia	Clostridiales	Ruminococcaceae	Ruminococcus	uncultured Ruminococcus sp.	6212	1775074	340	29446
RUG10332	10572_0028_idba_bin.71	10572_0028	uncultured Bacteroidales bacterium	uncultured Bacteroidales bacterium RUG10332	92.91	1.97	18			RUG317	194843	Bacteria	Bacteroidetes	Bacteroidia	Bacteroidales			uncultured Bacteroidales bacterium	109748	3043393	55	218615
RUG10333	10572_0028_idba_bin.81	10572_0028	uncultured Coriobacteriaceae bacterium	uncultured Coriobacteriaceae bacterium RUG10333	100	2.71	20			RUG002	331632	Bacteria	Actinobacteria	Coriobacteriia	Coriobacteriales	Coriobacteriaceae		uncultured Coriobacteriaceae bacterium	101148	3036666	52	236999
RUG10334	10572_0028_idba_bin.92	10572_0028	uncultured Ruminococcus sp.	uncultured Ruminococcus sp. RUG10334	81.04	0	14			RUG825	165186	Bacteria	Firmicutes	Clostridia	Clostridiales	Ruminococcaceae	Ruminococcus	uncultured Ruminococcus sp.	6127	1482811	282	22540
RUG10335	10572_0028_idba_bin.95	10572_0028	uncultured Bacteroidales bacterium	uncultured Bacteroidales bacterium RUG10335	82.07	5.2	14			RUG785	194843	Bacteria	Bacteroidetes	Bacteroidia	Bacteroidales			uncultured Bacteroidales bacterium	23948	2857474	192	85218
RUG10336	10572_0029_idba_bin.25	10572_0029	uncultured Bacteroidia bacterium	uncultured Bacteroidia bacterium RUG10336	91.02	0	18			RUG421	1129257	Bacteria	Bacteroidetes	Bacteroidia				uncultured Bacteroidia bacterium	69439	2289468	43	259284
RUG10337	10572_0029_idba_bin.3	10572_0029	Ruminococcaceae bacterium	Ruminococcaceae bacterium RUG10337	86.3	1.68	18			RUG652	1898205	Bacteria	Firmicutes	Clostridia	Clostridiales	Ruminococcaceae		Ruminococcaceae bacterium	7338	1655309	268	34067
RUG10338	10572_0029_idba_bin.41	10572_0029	uncultured Succiniclasticum sp.	uncultured Succiniclasticum sp. RUG10338	91.75	3.15	20			RUG384	1500547	Bacteria	Firmicutes	Negativicutes	Acidaminococcales	Acidaminococcaceae	Succiniclasticum	uncultured Succiniclasticum sp.	13545	2801658	296	72170
RUG10339	10572_0029_idba_bin.46	10572_0029	uncultured Methanobrevibacter sp.	uncultured Methanobrevibacter sp. RUG10339	81.1	4.4	18			RUG823	253161	Archaea	Euryarchaeota	Methanobacteria	Methanobacteriales	Methanobacteriaceae	Methanobrevibacter	uncultured Methanobrevibacter sp.	10238	1424219	190	34138
RUG10340	10572_0029_idba_bin.68	10572_0029	uncultured Bacteroidia bacterium	uncultured Bacteroidia bacterium RUG10340	90.2	6.29	17	1335	Name=16S_rRNA;product=16S ribosomal RNA	RUG470	1129257	Bacteria	Bacteroidetes	Bacteroidia				uncultured Bacteroidia bacterium	15651	2209573	234	65016
RUG10341	10572_0029_idba_bin.72	10572_0029	uncultured Spirochaetaceae bacterium	uncultured Spirochaetaceae bacterium RUG10341	83.62	7.44	18			RUG732	201186	Bacteria	Spirochaetes	Spirochaetia	Spirochaetales	Spirochaetaceae		uncultured Spirochaetaceae bacterium	6334	2823487	532	30837
RUG10342	10572_0029_idba_bin.76	10572_0029	uncultured Bacteroidia bacterium	uncultured Bacteroidia bacterium RUG10342	84.81	4.57	18			RUG699	1129257	Bacteria	Bacteroidetes	Bacteroidia				uncultured Bacteroidia bacterium	21169	3153498	249	131308
RUG10343	10572_0030_idba_bin.2	10572_0030	uncultured Ruminococcus sp.	uncultured Ruminococcus sp. RUG10343	90.25	1.34	11			RUG468	165186	Bacteria	Firmicutes	Clostridia	Clostridiales	Ruminococcaceae	Ruminococcus	uncultured Ruminococcus sp.	15952	1871746	171	78456
RUG10344	10572_0030_idba_bin.24	10572_0030	uncultured Prevotellaceae bacterium	uncultured Prevotellaceae bacterium RUG10344	95.66	0.79	17			RUG176	370804	Bacteria	Bacteroidetes	Bacteroidia	Bacteroidales	Prevotellaceae		uncultured Prevotellaceae bacterium	60705	2387511	64	219897
RUG10345	10572_0030_idba_bin.30	10572_0030	uncultured Bacteroidales bacterium	uncultured Bacteroidales bacterium RUG10345	90.7	0	19			RUG437	194843	Bacteria	Bacteroidetes	Bacteroidia	Bacteroidales			uncultured Bacteroidales bacterium	27059	1936798	123	128003
RUG10346	10572_0030_idba_bin.42	10572_0030	uncultured Prevotellaceae bacterium	uncultured Prevotellaceae bacterium RUG10346	95.2	1.88	16			RUG195	370804	Bacteria	Bacteroidetes	Bacteroidia	Bacteroidales	Prevotellaceae		uncultured Prevotellaceae bacterium	56624	4041420	137	213857
RUG10347	10572_0030_idba_bin.63	10572_0030	uncultured Ruminococcus sp.	uncultured Ruminococcus sp. RUG10347	88.26	2.03	14			RUG566	165186	Bacteria	Firmicutes	Clostridia	Clostridiales	Ruminococcaceae	Ruminococcus	uncultured Ruminococcus sp.	9769	1600222	212	29774
RUG10348	10572_0030_idba_bin.65	10572_0030	uncultured Clostridiales bacterium	uncultured Clostridiales bacterium RUG10348	92.13	0.27	18			RUG363	172733	Bacteria	Firmicutes	Clostridia	Clostridiales			uncultured Clostridiales bacterium	108700	3235512	63	395455
RUG10349	10572_0030_idba_bin.66	10572_0030	uncultured Prevotellaceae bacterium	uncultured Prevotellaceae bacterium RUG10349	82.52	1.11	16			RUG771	370804	Bacteria	Bacteroidetes	Bacteroidia	Bacteroidales	Prevotellaceae		uncultured Prevotellaceae bacterium	55241	2704690	83	136960
RUG10350	10572_0030_idba_bin.71	10572_0030	uncultured Bacteroidales bacterium	uncultured Bacteroidales bacterium RUG10350	93.57	0.5	19			RUG278	194843	Bacteria	Bacteroidetes	Bacteroidia	Bacteroidales			uncultured Bacteroidales bacterium	125129	3474993	44	316738
RUG10351	10572_0030_idba_bin.74	10572_0030	uncultured Lachnospiraceae bacterium	uncultured Lachnospiraceae bacterium RUG10351	88.43	3.66	18			RUG557	297314	Bacteria	Firmicutes	Clostridia	Clostridiales	Lachnospiraceae		uncultured Lachnospiraceae bacterium	11194	2371335	305	60078
RUG10352	10572_0031_idba_bin.14	10572_0031	uncultured Bacteroidales bacterium	uncultured Bacteroidales bacterium RUG10352	89.46	1.16	17			RUG505	194843	Bacteria	Bacteroidetes	Bacteroidia	Bacteroidales			uncultured Bacteroidales bacterium	97864	2636779	48	333243
RUG10353	10572_0031_idba_bin.20	10572_0031	uncultured Ruminococcus sp.	uncultured Ruminococcus sp. RUG10353	87.33	3.1	8			RUG605	165186	Bacteria	Firmicutes	Clostridia	Clostridiales	Ruminococcaceae	Ruminococcus	uncultured Ruminococcus sp.	7942	1890330	308	44411
RUG10354	10572_0031_idba_bin.28	10572_0031	uncultured Bacteroidales bacterium	uncultured Bacteroidales bacterium RUG10354	81.79	0.56	15			RUG795	194843	Bacteria	Bacteroidetes	Bacteroidia	Bacteroidales			uncultured Bacteroidales bacterium	11916	1644072	189	38336
RUG10355	10572_0031_idba_bin.32	10572_0031	Ruminococcaceae bacterium	Ruminococcaceae bacterium RUG10355	85.64	1.46	17			RUG674	1898205	Bacteria	Firmicutes	Clostridia	Clostridiales	Ruminococcaceae		Ruminococcaceae bacterium	51383	2743039	101	148094
RUG10356	10572_0031_idba_bin.35	10572_0031	uncultured Bacteroidia bacterium	uncultured Bacteroidia bacterium RUG10356	86.71	1.43	17			RUG634	1129257	Bacteria	Bacteroidetes	Bacteroidia				uncultured Bacteroidia bacterium	38808	2041808	72	125520
RUG10357	10572_0031_idba_bin.37	10572_0031	Ruminococcaceae bacterium	Ruminococcaceae bacterium RUG10357	91.28	1.85	18			RUG408	1898205	Bacteria	Firmicutes	Clostridia	Clostridiales	Ruminococcaceae		Ruminococcaceae bacterium	14483	1775841	197	41261
RUG10358	10572_0031_idba_bin.40	10572_0031	uncultured Prevotellaceae bacterium	uncultured Prevotellaceae bacterium RUG10358	97.7	4.11	14			RUG069	370804	Bacteria	Bacteroidetes	Bacteroidia	Bacteroidales	Prevotellaceae		uncultured Prevotellaceae bacterium	40873	3414015	172	139880
RUG10359	10572_0031_idba_bin.46	10572_0031	uncultured Methanobrevibacter sp.	uncultured Methanobrevibacter sp. RUG10359	96.8	0.8	19			RUG120	253161	Archaea	Euryarchaeota	Methanobacteria	Methanobacteriales	Methanobacteriaceae	Methanobrevibacter	uncultured Methanobrevibacter sp.	29070	2575445	159	91859
RUG10360	10572_0031_idba_bin.52	10572_0031	uncultured Prevotellaceae bacterium	uncultured Prevotellaceae bacterium RUG10360	83.45	5.04	15			RUG744	370804	Bacteria	Bacteroidetes	Bacteroidia	Bacteroidales	Prevotellaceae		uncultured Prevotellaceae bacterium	13313	2580522	291	50228
RUG10361	10572_0031_idba_bin.55	10572_0031	uncultured Bacteroidales bacterium	uncultured Bacteroidales bacterium RUG10361	93.74	3.41	19			RUG269	194843	Bacteria	Bacteroidetes	Bacteroidia	Bacteroidales			uncultured Bacteroidales bacterium	81206	3208759	70	145817
RUG10362	10572_0031_idba_bin.58	10572_0031	uncultured Bacteroidetes bacterium	uncultured Bacteroidetes bacterium RUG10362	95.59	3.23	19	962	Name=16S_rRNA;product=16S ribosomal RNA (partial);note=aligned only 60 percent of the 16S ribosomal RNA	RUG182	152509	Bacteria	Bacteroidetes					uncultured Bacteroidetes bacterium	58782	3275704	99	177052
RUG10363	10572_0031_idba_bin.69	10572_0031	uncultured Ruminococcus sp.	uncultured Ruminococcus sp. RUG10363	92.45	1.68	14			RUG341	165186	Bacteria	Firmicutes	Clostridia	Clostridiales	Ruminococcaceae	Ruminococcus	uncultured Ruminococcus sp.	16020	1939544	193	64138
RUG10364	10572_0031_idba_bin.76	10572_0031	Fibrobacter succinogenes	Fibrobacter succinogenes RUG10364	90.69	3.43	17			RUG438	833	Bacteria	Fibrobacteres	Fibrobacteria	Fibrobacterales	Fibrobacteraceae	Fibrobacter	Fibrobacter succinogenes	12303	3304924	382	61812
RUG10365	10572_0032_idba_bin.10	10572_0032	uncultured Bacteroidetes bacterium	uncultured Bacteroidetes bacterium RUG10365	93.06	1.08	19			RUG312	152509	Bacteria	Bacteroidetes					uncultured Bacteroidetes bacterium	33686	3139302	138	122079
RUG10366	10572_0032_idba_bin.19	10572_0032	Ruminococcaceae bacterium	Ruminococcaceae bacterium RUG10366	88.74	2.58	16			RUG542	1898205	Bacteria	Firmicutes	Clostridia	Clostridiales	Ruminococcaceae		Ruminococcaceae bacterium	17097	1941332	150	67233
RUG10367	10572_0032_idba_bin.29	10572_0032	uncultured Lachnospiraceae bacterium	uncultured Lachnospiraceae bacterium RUG10367	88.37	5.54	16			RUG561	297314	Bacteria	Firmicutes	Clostridia	Clostridiales	Lachnospiraceae		uncultured Lachnospiraceae bacterium	8883	2331419	349	50074
RUG10368	10572_0032_idba_bin.3	10572_0032	uncultured Prevotellaceae bacterium	uncultured Prevotellaceae bacterium RUG10368	91.11	3.64	18			RUG414	370804	Bacteria	Bacteroidetes	Bacteroidia	Bacteroidales	Prevotellaceae		uncultured Prevotellaceae bacterium	106465	4119111	79	386553
RUG10369	10572_0032_idba_bin.38	10572_0032	uncultured Prevotellaceae bacterium	uncultured Prevotellaceae bacterium RUG10369	95.98	2.88	17			RUG160	370804	Bacteria	Bacteroidetes	Bacteroidia	Bacteroidales	Prevotellaceae		uncultured Prevotellaceae bacterium	57053	3890424	152	155706
RUG10370	10572_0032_idba_bin.50	10572_0032	uncultured Prevotellaceae bacterium	uncultured Prevotellaceae bacterium RUG10370	83.47	2.78	16			RUG742	370804	Bacteria	Bacteroidetes	Bacteroidia	Bacteroidales	Prevotellaceae		uncultured Prevotellaceae bacterium	63700	2923055	92	132200
RUG10371	10572_0032_idba_bin.58	10572_0032	uncultured Bacteroidales bacterium	uncultured Bacteroidales bacterium RUG10371	90.3	8.58	18			RUG462	194843	Bacteria	Bacteroidetes	Bacteroidia	Bacteroidales			uncultured Bacteroidales bacterium	25107	3144729	243	78955
RUG10372	10572_0032_idba_bin.60	10572_0032	uncultured Ruminococcus sp.	uncultured Ruminococcus sp. RUG10372	92.12	1.23	14	948	Name=16S_rRNA;product=16S ribosomal RNA (partial);note=aligned only 59 percent of the 16S ribosomal RNA	RUG365	165186	Bacteria	Firmicutes	Clostridia	Clostridiales	Ruminococcaceae	Ruminococcus	uncultured Ruminococcus sp.	13292	2032821	227	64880
RUG10373	10572_0033_idba_bin.100	10572_0033	uncultured Ruminococcus sp.	uncultured Ruminococcus sp. RUG10373	94.77	0	15			RUG213	165186	Bacteria	Firmicutes	Clostridia	Clostridiales	Ruminococcaceae	Ruminococcus	uncultured Ruminococcus sp.	29909	1829572	98	130266
RUG10374	10572_0033_idba_bin.21	10572_0033	uncultured Prevotellaceae bacterium	uncultured Prevotellaceae bacterium RUG10374	89.27	2.59	17			RUG515	370804	Bacteria	Bacteroidetes	Bacteroidia	Bacteroidales	Prevotellaceae		uncultured Prevotellaceae bacterium	29542	3185451	192	94550
RUG10375	10572_0033_idba_bin.27	10572_0033	uncultured Ruminococcus sp.	uncultured Ruminococcus sp. RUG10375	80.63	3.15	10			RUG835	165186	Bacteria	Firmicutes	Clostridia	Clostridiales	Ruminococcaceae	Ruminococcus	uncultured Ruminococcus sp.	9856	1729482	222	48322
RUG10376	10572_0033_idba_bin.41	10572_0033	uncultured Methanobrevibacter sp.	uncultured Methanobrevibacter sp. RUG10376	86.42	2.48	20			RUG648	253161	Archaea	Euryarchaeota	Methanobacteria	Methanobacteriales	Methanobacteriaceae	Methanobrevibacter	uncultured Methanobrevibacter sp.	13652	2291898	230	72554
RUG10377	10572_0033_idba_bin.43	10572_0033	uncultured Ruminococcus sp.	uncultured Ruminococcus sp. RUG10377	93.38	2.07	14			RUG290	165186	Bacteria	Firmicutes	Clostridia	Clostridiales	Ruminococcaceae	Ruminococcus	uncultured Ruminococcus sp.	18735	2101715	160	99651
RUG10378	10572_0033_idba_bin.51	10572_0033	uncultured Succiniclasticum sp.	uncultured Succiniclasticum sp. RUG10378	96.45	2.79	18			RUG140	1500547	Bacteria	Firmicutes	Negativicutes	Acidaminococcales	Acidaminococcaceae	Succiniclasticum	uncultured Succiniclasticum sp.	42746	2560064	100	122556
RUG10379	10572_0033_idba_bin.56	10572_0033	uncultured Clostridiales bacterium	uncultured Clostridiales bacterium RUG10379	92.8	3.43	16			RUG321	172733	Bacteria	Firmicutes	Clostridia	Clostridiales			uncultured Clostridiales bacterium	17955	1982930	180	76216
RUG10380	10572_0033_idba_bin.65	10572_0033	uncultured Bacteroidales bacterium	uncultured Bacteroidales bacterium RUG10380	92.26	0.5	19			RUG354	194843	Bacteria	Bacteroidetes	Bacteroidia	Bacteroidales			uncultured Bacteroidales bacterium	51727	2985043	97	110060
RUG10381	10572_0033_idba_bin.76	10572_0033	Ruminococcaceae bacterium	Ruminococcaceae bacterium RUG10381	92.28	3.58	19	736	Name=16S_rRNA;product=16S ribosomal RNA (partial);note=aligned only 46 percent of the 16S ribosomal RNA	RUG353	1898205	Bacteria	Firmicutes	Clostridia	Clostridiales	Ruminococcaceae		Ruminococcaceae bacterium	14944	1816152	196	44487
RUG10382	10572_0033_idba_bin.8	10572_0033	uncultured Bacteroidetes bacterium	uncultured Bacteroidetes bacterium RUG10382	94.35	1.08	19			RUG244	152509	Bacteria	Bacteroidetes					uncultured Bacteroidetes bacterium	84814	2394588	39	288564
RUG10383	10572_0033_idba_bin.85	10572_0033	uncultured Prevotella sp.	uncultured Prevotella sp. RUG10383	93.25	0.74	18			RUG295	159272	Bacteria	Bacteroidetes	Bacteroidia	Bacteroidales	Prevotellaceae	Prevotella	uncultured Prevotella sp.	66814	2552312	70	181673
RUG10384	10572_0034_idba_bin.13	10572_0034	uncultured Ruminococcus sp.	uncultured Ruminococcus sp. RUG10384	97.09	0.94	12			RUG105	165186	Bacteria	Firmicutes	Clostridia	Clostridiales	Ruminococcaceae	Ruminococcus	uncultured Ruminococcus sp.	42298	2142923	109	147077
RUG10385	10572_0034_idba_bin.14	10572_0034	uncultured Bacteroidia bacterium	uncultured Bacteroidia bacterium RUG10385	89.37	1.43	19			RUG510	1129257	Bacteria	Bacteroidetes	Bacteroidia				uncultured Bacteroidia bacterium	16714	2220304	221	46319
RUG10386	10572_0034_idba_bin.16	10572_0034	uncultured Prevotellaceae bacterium	uncultured Prevotellaceae bacterium RUG10386	90.97	0.74	16			RUG424	370804	Bacteria	Bacteroidetes	Bacteroidia	Bacteroidales	Prevotellaceae		uncultured Prevotellaceae bacterium	99487	3958688	66	271650
RUG10387	10572_0034_idba_bin.17	10572_0034	uncultured Ruminococcus sp.	uncultured Ruminococcus sp. RUG10387	94.48	3.21	14			RUG230	165186	Bacteria	Firmicutes	Clostridia	Clostridiales	Ruminococcaceae	Ruminococcus	uncultured Ruminococcus sp.	10940	2134419	275	41973
RUG10388	10572_0034_idba_bin.20	10572_0034	uncultured Erysipelotrichaceae bacterium	uncultured Erysipelotrichaceae bacterium RUG10388	83.39	2.38	19	1535	Name=16S_rRNA;product=16S ribosomal RNA	RUG747	331630	Bacteria	Firmicutes	Erysipelotrichia	Erysipelotrichales	Erysipelotrichaceae		uncultured Erysipelotrichaceae bacterium	8892	1671735	239	31578
RUG10389	10572_0034_idba_bin.23	10572_0034	uncultured Bacteroidia bacterium	uncultured Bacteroidia bacterium RUG10389	81.18	2.41	17			RUG818	1129257	Bacteria	Bacteroidetes	Bacteroidia				uncultured Bacteroidia bacterium	11321	2867120	344	52635
RUG10390	10572_0034_idba_bin.27	10572_0034	uncultured Bacteroidia bacterium	uncultured Bacteroidia bacterium RUG10390	86.87	1.37	18			RUG629	1129257	Bacteria	Bacteroidetes	Bacteroidia				uncultured Bacteroidia bacterium	13760	2076324	201	94979
RUG10391	10572_0034_idba_bin.32	10572_0034	uncultured Bacteroidia bacterium	uncultured Bacteroidia bacterium RUG10391	86.48	1.83	19			RUG645	1129257	Bacteria	Bacteroidetes	Bacteroidia				uncultured Bacteroidia bacterium	16087	2643365	248	67775
RUG10392	10572_0034_idba_bin.44	10572_0034	uncultured Prevotellaceae bacterium	uncultured Prevotellaceae bacterium RUG10392	87.92	2.07	15			RUG582	370804	Bacteria	Bacteroidetes	Bacteroidia	Bacteroidales	Prevotellaceae		uncultured Prevotellaceae bacterium	11269	2224506	254	35539
RUG10393	10572_0034_idba_bin.50	10572_0034	uncultured Bacteroidales bacterium	uncultured Bacteroidales bacterium RUG10393	90	0.69	18			RUG482	194843	Bacteria	Bacteroidetes	Bacteroidia	Bacteroidales			uncultured Bacteroidales bacterium	44023	2705178	98	154774
RUG10394	10572_0034_idba_bin.59	10572_0034	uncultured Ruminococcus sp.	uncultured Ruminococcus sp. RUG10394	85.97	1.57	10			RUG665	165186	Bacteria	Firmicutes	Clostridia	Clostridiales	Ruminococcaceae	Ruminococcus	uncultured Ruminococcus sp.	8328	1927582	292	32441
RUG10395	10572_0034_idba_bin.62	10572_0034	uncultured Prevotellaceae bacterium	uncultured Prevotellaceae bacterium RUG10395	90.58	1.02	17			RUG445	370804	Bacteria	Bacteroidetes	Bacteroidia	Bacteroidales	Prevotellaceae		uncultured Prevotellaceae bacterium	56248	2810551	87	153317
RUG10396	10572_0034_idba_bin.63	10572_0034	uncultured Elusimicrobium sp.	uncultured Elusimicrobium sp. RUG10396	88.76	0.1	20	1509	Name=16S_rRNA;product=16S ribosomal RNA	RUG540	575659	Bacteria	Elusimicrobia	Elusimicrobia	Elusimicrobiales	Elusimicrobiaceae	Elusimicrobium	uncultured Elusimicrobium sp.	8450	1201259	176	24303
RUG10397	10572_0034_idba_bin.90	10572_0034	uncultured Bacteroidales bacterium	uncultured Bacteroidales bacterium RUG10397	88.06	2.26	17			RUG575	194843	Bacteria	Bacteroidetes	Bacteroidia	Bacteroidales			uncultured Bacteroidales bacterium	71074	3022080	73	155680
RUG10398	10572_0035_idba_bin.17	10572_0035	uncultured Bacteroidetes bacterium	uncultured Bacteroidetes bacterium RUG10398	95.16	0.54	19			RUG197	152509	Bacteria	Bacteroidetes					uncultured Bacteroidetes bacterium	131544	2459803	30	257361
RUG10399	10572_0035_idba_bin.3	10572_0035	uncultured Lachnospiraceae bacterium	uncultured Lachnospiraceae bacterium RUG10399	94.19	3.23	19			RUG375	297314	Bacteria	Firmicutes	Clostridia	Clostridiales	Lachnospiraceae		uncultured Lachnospiraceae bacterium	37019	3681186	177	174931
RUG10400	10572_0035_idba_bin.39	10572_0035	uncultured Ruminococcus sp.	uncultured Ruminococcus sp. RUG10400	96.17	3.18	13			RUG155	165186	Bacteria	Firmicutes	Clostridia	Clostridiales	Ruminococcaceae	Ruminococcus	uncultured Ruminococcus sp.	16062	1987320	174	66368
RUG10401	10572_0035_idba_bin.42	10572_0035	uncultured Prevotellaceae bacterium	uncultured Prevotellaceae bacterium RUG10401	87.41	4.75	16			RUG602	370804	Bacteria	Bacteroidetes	Bacteroidia	Bacteroidales	Prevotellaceae		uncultured Prevotellaceae bacterium	21673	3487601	273	79704
RUG10402	10572_0035_idba_bin.5	10572_0035	uncultured Prevotellaceae bacterium	uncultured Prevotellaceae bacterium RUG10402	91.76	3.33	17			RUG383	370804	Bacteria	Bacteroidetes	Bacteroidia	Bacteroidales	Prevotellaceae		uncultured Prevotellaceae bacterium	47712	3590079	132	138022
RUG10403	10572_0035_idba_bin.9	10572_0035	uncultured Ruminococcus sp.	uncultured Ruminococcus sp. RUG10403	92.06	3.38	9			RUG370	165186	Bacteria	Firmicutes	Clostridia	Clostridiales	Ruminococcaceae	Ruminococcus	uncultured Ruminococcus sp.	17623	2086324	204	91453
RUG10404	10572_0036_idba_bin.11	10572_0036	uncultured Prevotellaceae bacterium	uncultured Prevotellaceae bacterium RUG10404	95.93	0	17			RUG169	370804	Bacteria	Bacteroidetes	Bacteroidia	Bacteroidales	Prevotellaceae		uncultured Prevotellaceae bacterium	47714	2304701	56	205333
RUG10405	10572_0036_idba_bin.20	10572_0036	uncultured Bacteroidetes bacterium	uncultured Bacteroidetes bacterium RUG10405	88.8	0.65	19			RUG539	152509	Bacteria	Bacteroidetes					uncultured Bacteroidetes bacterium	56439	2907073	84	265263
RUG10406	10572_0036_idba_bin.22	10572_0036	uncultured Ruminococcus sp.	uncultured Ruminococcus sp. RUG10406	89.1	1.41	14	416	Name=16S_rRNA;product=16S ribosomal RNA (partial);note=aligned only 26 percent of the 16S ribosomal RNA	RUG522	165186	Bacteria	Firmicutes	Clostridia	Clostridiales	Ruminococcaceae	Ruminococcus	uncultured Ruminococcus sp.	9424	1598845	226	30894
RUG10407	10572_0036_idba_bin.45	10572_0036	uncultured Prevotellaceae bacterium	uncultured Prevotellaceae bacterium RUG10407	93.33	0.86	18			RUG292	370804	Bacteria	Bacteroidetes	Bacteroidia	Bacteroidales	Prevotellaceae		uncultured Prevotellaceae bacterium	131309	3266496	46	318500
RUG10408	10572_0036_idba_bin.46	10572_0036	uncultured Bacteroidia bacterium	uncultured Bacteroidia bacterium RUG10408	90.23	10	18			RUG469	1129257	Bacteria	Bacteroidetes	Bacteroidia				uncultured Bacteroidia bacterium	14594	3206823	347	69593
RUG10409	10572_0036_idba_bin.48	10572_0036	uncultured Clostridiales bacterium	uncultured Clostridiales bacterium RUG10409	90.3	2.09	17			RUG463	172733	Bacteria	Firmicutes	Clostridia	Clostridiales			uncultured Clostridiales bacterium	11345	2023784	258	48010
RUG10410	10572_0036_idba_bin.50	10572_0036	uncultured Ruminococcus sp.	uncultured Ruminococcus sp. RUG10410	84.11	2.24	10			RUG718	165186	Bacteria	Firmicutes	Clostridia	Clostridiales	Ruminococcaceae	Ruminococcus	uncultured Ruminococcus sp.	11994	1707384	200	48083
RUG10411	10572_0036_idba_bin.60	10572_0036	Ruminococcaceae bacterium	Ruminococcaceae bacterium RUG10411	87.3	1.88	19			RUG608	1898205	Bacteria	Firmicutes	Clostridia	Clostridiales	Ruminococcaceae		Ruminococcaceae bacterium	34372	2074547	107	103442
RUG10412	10572_0036_idba_bin.68	10572_0036	uncultured Prevotellaceae bacterium	uncultured Prevotellaceae bacterium RUG10412	92.91	1.52	18			RUG318	370804	Bacteria	Bacteroidetes	Bacteroidia	Bacteroidales	Prevotellaceae		uncultured Prevotellaceae bacterium	62041	3252935	86	180254
RUG10413	10572_0036_idba_bin.70	10572_0036	uncultured Lachnospiraceae bacterium	uncultured Lachnospiraceae bacterium RUG10413	89.32	1.44	16			RUG512	297314	Bacteria	Firmicutes	Clostridia	Clostridiales	Lachnospiraceae		uncultured Lachnospiraceae bacterium	23041	1958703	129	54634
RUG10414	10572_0036_idba_bin.78	10572_0036	uncultured Methanobrevibacter sp.	uncultured Methanobrevibacter sp. RUG10414	99	1.73	20			RUG018	253161	Archaea	Euryarchaeota	Methanobacteria	Methanobacteriales	Methanobacteriaceae	Methanobrevibacter	uncultured Methanobrevibacter sp.	75590	2431573	57	133545
RUG10415	10572_0037_idba_bin.13	10572_0037	uncultured bacterium	uncultured bacterium RUG10415	85.7	2.03	19			RUG673	77133	Bacteria						uncultured bacterium	27688	2776193	160	110872
RUG10416	10572_0037_idba_bin.22	10572_0037	uncultured Prevotellaceae bacterium	uncultured Prevotellaceae bacterium RUG10416	97.77	0	18			RUG064	370804	Bacteria	Bacteroidetes	Bacteroidia	Bacteroidales	Prevotellaceae		uncultured Prevotellaceae bacterium	115721	3243784	58	320541
RUG10417	10572_0037_idba_bin.24	10572_0037	uncultured Lachnospiraceae bacterium	uncultured Lachnospiraceae bacterium RUG10417	87.16	3.47	15			RUG617	297314	Bacteria	Firmicutes	Clostridia	Clostridiales	Lachnospiraceae		uncultured Lachnospiraceae bacterium	11638	2013156	241	33869
RUG10418	10572_0037_idba_bin.33	10572_0037	uncultured Prevotellaceae bacterium	uncultured Prevotellaceae bacterium RUG10418	94.44	1.02	18			RUG233	370804	Bacteria	Bacteroidetes	Bacteroidia	Bacteroidales	Prevotellaceae		uncultured Prevotellaceae bacterium	23591	2451988	160	82420
RUG10419	10572_0037_idba_bin.35	10572_0037	uncultured Lachnospiraceae bacterium	uncultured Lachnospiraceae bacterium RUG10419	80.85	4.85	13	403	Name=16S_rRNA;product=16S ribosomal RNA (partial);note=aligned only 25 percent of the 16S ribosomal RNA	RUG829	297314	Bacteria	Firmicutes	Clostridia	Clostridiales	Lachnospiraceae		uncultured Lachnospiraceae bacterium	8450	2203536	346	29445
RUG10420	10572_0037_idba_bin.4	10572_0037	uncultured Bacteroidales bacterium	uncultured Bacteroidales bacterium RUG10420	89.21	7.77	18			RUG519	194843	Bacteria	Bacteroidetes	Bacteroidia	Bacteroidales			uncultured Bacteroidales bacterium	11552	2677877	312	38969
RUG10421	10572_0037_idba_bin.51	10572_0037	uncultured Bacteroidia bacterium	uncultured Bacteroidia bacterium RUG10421	81.94	2.43	18			RUG790	1129257	Bacteria	Bacteroidetes	Bacteroidia				uncultured Bacteroidia bacterium	11473	2620913	315	58815
RUG10422	10572_0037_idba_bin.54	10572_0037	uncultured Bacteroidia bacterium	uncultured Bacteroidia bacterium RUG10422	87.13	4.94	19	539	Name=16S_rRNA;product=16S ribosomal RNA (partial);note=aligned only 34 percent of the 16S ribosomal RNA	RUG619	1129257	Bacteria	Bacteroidetes	Bacteroidia				uncultured Bacteroidia bacterium	25087	2816217	266	89854
RUG10423	10572_0037_idba_bin.56	10572_0037	Ruminococcaceae bacterium	Ruminococcaceae bacterium RUG10423	89.22	0.13	18			RUG518	1898205	Bacteria	Firmicutes	Clostridia	Clostridiales	Ruminococcaceae		Ruminococcaceae bacterium	50294	2819502	96	163712
RUG10424	10572_0037_idba_bin.57	10572_0037	Ruminococcaceae bacterium	Ruminococcaceae bacterium RUG10424	86.35	0.67	17			RUG650	1898205	Bacteria	Firmicutes	Clostridia	Clostridiales	Ruminococcaceae		Ruminococcaceae bacterium	10917	1705686	215	45081
RUG10425	10572_0037_idba_bin.74	10572_0037	uncultured Bacteroidales bacterium	uncultured Bacteroidales bacterium RUG10425	86.63	3.71	18			RUG639	194843	Bacteria	Bacteroidetes	Bacteroidia	Bacteroidales			uncultured Bacteroidales bacterium	20094	3153267	270	119731
RUG10426	10572_0037_idba_bin.77	10572_0037	uncultured Prevotellaceae bacterium	uncultured Prevotellaceae bacterium RUG10426	93.93	3.83	17			RUG259	370804	Bacteria	Bacteroidetes	Bacteroidia	Bacteroidales	Prevotellaceae		uncultured Prevotellaceae bacterium	56934	3353786	135	170907
RUG10427	10572_0037_idba_bin.86	10572_0037	uncultured Ruminococcus sp.	uncultured Ruminococcus sp. RUG10427	81.8	2.03	12			RUG794	165186	Bacteria	Firmicutes	Clostridia	Clostridiales	Ruminococcaceae	Ruminococcus	uncultured Ruminococcus sp.	7059	1558881	269	24471
RUG10428	10572_0038_idba_bin.18	10572_0038	uncultured Prevotellaceae bacterium	uncultured Prevotellaceae bacterium RUG10428	90.11	1.3	16			RUG474	370804	Bacteria	Bacteroidetes	Bacteroidia	Bacteroidales	Prevotellaceae		uncultured Prevotellaceae bacterium	11544	2171598	262	33424
RUG10429	10572_0038_idba_bin.20	10572_0038	uncultured Bacteroidetes bacterium	uncultured Bacteroidetes bacterium RUG10429	92.72	1.08	18			RUG326	152509	Bacteria	Bacteroidetes					uncultured Bacteroidetes bacterium	103541	2916258	47	223249
RUG10430	10572_0038_idba_bin.21	10572_0038	uncultured Ruminococcus sp.	uncultured Ruminococcus sp. RUG10430	88.74	1.79	13			RUG543	165186	Bacteria	Firmicutes	Clostridia	Clostridiales	Ruminococcaceae	Ruminococcus	uncultured Ruminococcus sp.	11107	1852739	228	33335
RUG10431	10572_0038_idba_bin.48	10572_0038	uncultured Prevotellaceae bacterium	uncultured Prevotellaceae bacterium RUG10431	89.82	1.3	17			RUG488	370804	Bacteria	Bacteroidetes	Bacteroidia	Bacteroidales	Prevotellaceae		uncultured Prevotellaceae bacterium	24232	2403395	163	68189
RUG10432	10572_0038_idba_bin.55	10572_0038	uncultured Ruminococcus sp.	uncultured Ruminococcus sp. RUG10432	90.55	6.48	10			RUG449	165186	Bacteria	Firmicutes	Clostridia	Clostridiales	Ruminococcaceae	Ruminococcus	uncultured Ruminococcus sp.	13785	2316940	271	62178
RUG10433	10572_0039_idba_bin.17	10572_0039	uncultured Prevotellaceae bacterium	uncultured Prevotellaceae bacterium RUG10433	92.52	1.91	14			RUG339	370804	Bacteria	Bacteroidetes	Bacteroidia	Bacteroidales	Prevotellaceae		uncultured Prevotellaceae bacterium	12793	2906013	327	51870
RUG10434	10572_0039_idba_bin.28	10572_0039	uncultured Methanobrevibacter sp.	uncultured Methanobrevibacter sp. RUG10434	89.77	1.2	20			RUG492	253161	Archaea	Euryarchaeota	Methanobacteria	Methanobacteriales	Methanobacteriaceae	Methanobrevibacter	uncultured Methanobrevibacter sp.	13674	2038501	200	110556
RUG10435	10572_0039_idba_bin.31	10572_0039	uncultured Prevotellaceae bacterium	uncultured Prevotellaceae bacterium RUG10435	94.63	2.65	19			RUG219	370804	Bacteria	Bacteroidetes	Bacteroidia	Bacteroidales	Prevotellaceae		uncultured Prevotellaceae bacterium	78047	2998218	62	174725
RUG10436	10572_0039_idba_bin.41	10572_0039	uncultured Prevotellaceae bacterium	uncultured Prevotellaceae bacterium RUG10436	97.89	0.46	18			RUG059	370804	Bacteria	Bacteroidetes	Bacteroidia	Bacteroidales	Prevotellaceae		uncultured Prevotellaceae bacterium	57291	3375940	121	171679
RUG10437	10572_0039_idba_bin.44	10572_0039	uncultured Methanobrevibacter sp.	uncultured Methanobrevibacter sp. RUG10437	98.4	4	19				253161	Archaea	Euryarchaeota	Methanobacteria	Methanobacteriales	Methanobacteriaceae	Methanobrevibacter	uncultured Methanobrevibacter sp.	19987	2943928	244	82599
RUG10438	10572_0039_idba_bin.47	10572_0039	uncultured Clostridiales bacterium	uncultured Clostridiales bacterium RUG10438	92.34	0	19			RUG350	172733	Bacteria	Firmicutes	Clostridia	Clostridiales			uncultured Clostridiales bacterium	20367	1301815	93	69383
RUG10439	10572_0039_idba_bin.58	10572_0039	uncultured Bacteroidia bacterium	uncultured Bacteroidia bacterium RUG10439	94.35	0.54	19			RUG245	1129257	Bacteria	Bacteroidetes	Bacteroidia				uncultured Bacteroidia bacterium	160549	3525557	32	340067
RUG10440	10572_0039_idba_bin.67	10572_0039	uncultured Prevotellaceae bacterium	uncultured Prevotellaceae bacterium RUG10440	96.91	3.36	18			RUG112	370804	Bacteria	Bacteroidetes	Bacteroidia	Bacteroidales	Prevotellaceae		uncultured Prevotellaceae bacterium	44178	4592996	166	140123
RUG10441	10572_0039_idba_bin.80	10572_0039	uncultured Ruminococcus sp.	uncultured Ruminococcus sp. RUG10441	90.93	3.13	8			RUG426	165186	Bacteria	Firmicutes	Clostridia	Clostridiales	Ruminococcaceae	Ruminococcus	uncultured Ruminococcus sp.	11394	1942219	247	44865
RUG10442	10572_0040_idba_bin.10	10572_0040	uncultured Bacteroidales bacterium	uncultured Bacteroidales bacterium RUG10442	82.02	1.45	17			RUG786	194843	Bacteria	Bacteroidetes	Bacteroidia	Bacteroidales			uncultured Bacteroidales bacterium	14685	2503834	261	38710
RUG10443	10572_0040_idba_bin.27	10572_0040	Ruminococcaceae bacterium	Ruminococcaceae bacterium RUG10443	82.31	0.4	17			RUG776	1898205	Bacteria	Firmicutes	Clostridia	Clostridiales	Ruminococcaceae		Ruminococcaceae bacterium	19799	2300036	184	51610
RUG10444	10572_0040_idba_bin.31	10572_0040	uncultured Bacteroidales bacterium	uncultured Bacteroidales bacterium RUG10444	93.49	1.08	17			RUG281	194843	Bacteria	Bacteroidetes	Bacteroidia	Bacteroidales			uncultured Bacteroidales bacterium	47070	1956806	77	117673
RUG10445	10572_0040_idba_bin.32	10572_0040	uncultured Ruminococcus sp.	uncultured Ruminococcus sp. RUG10445	91.74	0.67	15			RUG385	165186	Bacteria	Firmicutes	Clostridia	Clostridiales	Ruminococcaceae	Ruminococcus	uncultured Ruminococcus sp.	16503	1932249	172	64855
RUG10446	10572_0040_idba_bin.35	10572_0040	uncultured Bacteroidetes bacterium	uncultured Bacteroidetes bacterium RUG10446	83.55	2.42	17	567	Name=16S_rRNA;product=16S ribosomal RNA (partial);note=aligned only 35 percent of the 16S ribosomal RNA	RUG739	152509	Bacteria	Bacteroidetes					uncultured Bacteroidetes bacterium	17111	2672197	261	70052
RUG10447	10572_0040_idba_bin.44	10572_0040	uncultured Methanobrevibacter sp.	uncultured Methanobrevibacter sp. RUG10447	96.8	4.58	19			RUG121	253161	Archaea	Euryarchaeota	Methanobacteria	Methanobacteriales	Methanobacteriaceae	Methanobrevibacter	uncultured Methanobrevibacter sp.	18750	2386750	205	102107
RUG10448	10572_0040_idba_bin.54	10572_0040	uncultured Bacteroidales bacterium	uncultured Bacteroidales bacterium RUG10448	83.6	0	18			RUG736	194843	Bacteria	Bacteroidetes	Bacteroidia	Bacteroidales			uncultured Bacteroidales bacterium	57033	1866799	59	172043
RUG10449	10572_0040_idba_bin.56	10572_0040	uncultured Bacteroidetes bacterium	uncultured Bacteroidetes bacterium RUG10449	96.09	1.61	19			RUG156	152509	Bacteria	Bacteroidetes					uncultured Bacteroidetes bacterium	62680	2426163	56	173405
RUG10450	10572_0041_idba_bin.21	10572_0041	uncultured Ruminococcus sp.	uncultured Ruminococcus sp. RUG10450	95.08	5.59	14			RUG203	165186	Bacteria	Firmicutes	Clostridia	Clostridiales	Ruminococcaceae	Ruminococcus	uncultured Ruminococcus sp.	22265	1878602	139	81722
RUG10451	10572_0041_idba_bin.30	10572_0041	uncultured Sutterellaceae bacterium	uncultured Sutterellaceae bacterium RUG10451	97.71	2.01	18			RUG068	1229253	Bacteria	Proteobacteria	Betaproteobacteria	Burkholderiales	Sutterellaceae		uncultured Sutterellaceae bacterium	24514	2189629	161	109515
RUG10452	10572_0041_idba_bin.31	10572_0041	uncultured Methanobrevibacter sp.	uncultured Methanobrevibacter sp. RUG10452	99.16	2	20				253161	Archaea	Euryarchaeota	Methanobacteria	Methanobacteriales	Methanobacteriaceae	Methanobrevibacter	uncultured Methanobrevibacter sp.	28218	2532346	166	77503
RUG10453	10572_0041_idba_bin.39	10572_0041	uncultured Ruminococcus sp.	uncultured Ruminococcus sp. RUG10453	93.6	0.13	14			RUG277	165186	Bacteria	Firmicutes	Clostridia	Clostridiales	Ruminococcaceae	Ruminococcus	uncultured Ruminococcus sp.	18583	1891157	161	77178
RUG10454	10572_0041_idba_bin.40	10572_0041	uncultured Clostridiales bacterium	uncultured Clostridiales bacterium RUG10454	92.47	4.22	17			RUG340	172733	Bacteria	Firmicutes	Clostridia	Clostridiales			uncultured Clostridiales bacterium	10210	3499388	473	50312
RUG10455	10572_0041_idba_bin.48	10572_0041	Ruminococcaceae bacterium	Ruminococcaceae bacterium RUG10455	86.6	4.2	17			RUG642	1898205	Bacteria	Firmicutes	Clostridia	Clostridiales	Ruminococcaceae		Ruminococcaceae bacterium	8087	1666787	263	64601
RUG10456	10572_0041_idba_bin.76	10572_0041	uncultured Bacteroidales bacterium	uncultured Bacteroidales bacterium RUG10456	90.05	0.54	19	683	Name=16S_rRNA;product=16S ribosomal RNA (partial);note=aligned only 43 percent of the 16S ribosomal RNA	RUG479	194843	Bacteria	Bacteroidetes	Bacteroidia	Bacteroidales			uncultured Bacteroidales bacterium	44337	2087252	79	163133
RUG10457	10572_0041_idba_bin.79	10572_0041	uncultured Prevotellaceae bacterium	uncultured Prevotellaceae bacterium RUG10457	90.62	1.7	17			RUG443	370804	Bacteria	Bacteroidetes	Bacteroidia	Bacteroidales	Prevotellaceae		uncultured Prevotellaceae bacterium	44998	3337121	132	176093
RUG10458	10572_0041_idba_bin.82	10572_0041	uncultured Bacteroidia bacterium	uncultured Bacteroidia bacterium RUG10458	91.77	1.34	17			RUG382	1129257	Bacteria	Bacteroidetes	Bacteroidia				uncultured Bacteroidia bacterium	107150	2975802	50	298377
RUG10459	10572_0042_idba_bin.29	10572_0042	uncultured Bacteroidia bacterium	uncultured Bacteroidia bacterium RUG10459	87.9	1.25	18			RUG587	1129257	Bacteria	Bacteroidetes	Bacteroidia				uncultured Bacteroidia bacterium	85057	3533945	67	254849
RUG10460	10572_0042_idba_bin.36	10572_0042	uncultured Bacteroidales bacterium	uncultured Bacteroidales bacterium RUG10460	91.05	0.94	17			RUG415	194843	Bacteria	Bacteroidetes	Bacteroidia	Bacteroidales			uncultured Bacteroidales bacterium	35939	3768663	170	117962
RUG10461	10572_0042_idba_bin.37	10572_0042	uncultured Prevotellaceae bacterium	uncultured Prevotellaceae bacterium RUG10461	86.46	0.49	18			RUG647	370804	Bacteria	Bacteroidetes	Bacteroidia	Bacteroidales	Prevotellaceae		uncultured Prevotellaceae bacterium	64411	3206427	118	142895
RUG10462	10572_0042_idba_bin.4	10572_0042	uncultured Bacteroidales bacterium	uncultured Bacteroidales bacterium RUG10462	89.81	2.2	18			RUG490	194843	Bacteria	Bacteroidetes	Bacteroidia	Bacteroidales			uncultured Bacteroidales bacterium	23788	2659556	185	75531
RUG10463	10572_0042_idba_bin.41	10572_0042	Ruminococcaceae bacterium	Ruminococcaceae bacterium RUG10463	98.66	0.67	16			RUG027	1898205	Bacteria	Firmicutes	Clostridia	Clostridiales	Ruminococcaceae		Ruminococcaceae bacterium	24780	1873893	119	88412
RUG10464	10572_0042_idba_bin.46	10572_0042	uncultured Lachnospiraceae bacterium	uncultured Lachnospiraceae bacterium RUG10464	97.29	0.16	16			RUG094	297314	Bacteria	Firmicutes	Clostridia	Clostridiales	Lachnospiraceae		uncultured Lachnospiraceae bacterium	46006	2498716	108	198309
RUG10465	10572_0042_idba_bin.49	10572_0042	uncultured Prevotellaceae bacterium	uncultured Prevotellaceae bacterium RUG10465	93.5	1.54	15			RUG280	370804	Bacteria	Bacteroidetes	Bacteroidia	Bacteroidales	Prevotellaceae		uncultured Prevotellaceae bacterium	60227	3680409	66	331468
RUG10466	10572_0042_idba_bin.58	10572_0042	uncultured Prevotellaceae bacterium	uncultured Prevotellaceae bacterium RUG10466	87.87	0.37	16			RUG589	370804	Bacteria	Bacteroidetes	Bacteroidia	Bacteroidales	Prevotellaceae		uncultured Prevotellaceae bacterium	34406	2008778	91	68706
RUG10467	10572_0042_idba_bin.87	10572_0042	uncultured Bacteroidales bacterium	uncultured Bacteroidales bacterium RUG10467	95.8	2.55	17			RUG172	194843	Bacteria	Bacteroidetes	Bacteroidia	Bacteroidales			uncultured Bacteroidales bacterium	60530	2853974	93	138810
RUG10468	10572_0042_idba_bin.88	10572_0042	uncultured Bacteroidales bacterium	uncultured Bacteroidales bacterium RUG10468	92.19	0.54	19			RUG337	194843	Bacteria	Bacteroidetes	Bacteroidia	Bacteroidales			uncultured Bacteroidales bacterium	68900	2311265	59	188016
RUG10469	10572_0043_idba_bin.28	10572_0043	uncultured Bacteroidetes bacterium	uncultured Bacteroidetes bacterium RUG10469	86.11	2.15	19			RUG659	152509	Bacteria	Bacteroidetes					uncultured Bacteroidetes bacterium	57508	1858873	47	150383
RUG10470	10572_0043_idba_bin.30	10572_0043	uncultured Methanobrevibacter sp.	uncultured Methanobrevibacter sp. RUG10470	92.39	0	20			RUG344	253161	Archaea	Euryarchaeota	Methanobacteria	Methanobacteriales	Methanobacteriaceae	Methanobrevibacter	uncultured Methanobrevibacter sp.	69413	2288391	56	170658
RUG10471	10572_0043_idba_bin.40	10572_0043	uncultured Bacteroidia bacterium	uncultured Bacteroidia bacterium RUG10471	93.82	1.63	20			RUG265	1129257	Bacteria	Bacteroidetes	Bacteroidia				uncultured Bacteroidia bacterium	91361	3800881	65	282927
RUG10472	10572_0043_idba_bin.41	10572_0043	uncultured Ruminococcus sp.	uncultured Ruminococcus sp. RUG10472	92.1	2.57	15			RUG366	165186	Bacteria	Firmicutes	Clostridia	Clostridiales	Ruminococcaceae	Ruminococcus	uncultured Ruminococcus sp.	9814	1822297	223	55622
RUG10473	10572_0043_idba_bin.43	10572_0043	uncultured Bacteroidia bacterium	uncultured Bacteroidia bacterium RUG10473	87.87	2.54	19			RUG590	1129257	Bacteria	Bacteroidetes	Bacteroidia				uncultured Bacteroidia bacterium	13944	2151549	217	82786
RUG10474	10572_0043_idba_bin.50	10572_0043	uncultured Ruminococcus sp.	uncultured Ruminococcus sp. RUG10474	94.66	1.64	11			RUG218	165186	Bacteria	Firmicutes	Clostridia	Clostridiales	Ruminococcaceae	Ruminococcus	uncultured Ruminococcus sp.	11294	1877393	225	37685
RUG10475	10572_0043_idba_bin.53	10572_0043	uncultured Proteobacterium	uncultured Proteobacterium RUG10475	82.42	0	19	1507	Name=16S_rRNA;product=16S ribosomal RNA	RUG774	153809	Bacteria	Proteobacteria					uncultured proteobacterium	22656	919295	62	77727
RUG10476	10572_0043_idba_bin.60	10572_0043	uncultured Ruminococcus sp.	uncultured Ruminococcus sp. RUG10476	86.35	1.68	15			RUG651	165186	Bacteria	Firmicutes	Clostridia	Clostridiales	Ruminococcaceae	Ruminococcus	uncultured Ruminococcus sp.	22919	1330085	94	73602
RUG10477	10572_0043_idba_bin.69	10572_0043	Ruminococcaceae bacterium	Ruminococcaceae bacterium RUG10477	92.82	2.1	17			RUG320	1898205	Bacteria	Firmicutes	Clostridia	Clostridiales	Ruminococcaceae		Ruminococcaceae bacterium	13195	3146722	370	77793
RUG10478	10572_0043_idba_bin.70	10572_0043	uncultured Bacteroidales bacterium	uncultured Bacteroidales bacterium RUG10478	91.98	1.26	17			RUG373	194843	Bacteria	Bacteroidetes	Bacteroidia	Bacteroidales			uncultured Bacteroidales bacterium	93145	3174479	82	232367
RUG10479	10572_min2k_bin.1007	10572	uncultured Bacteroidia bacterium	uncultured Bacteroidia bacterium RUG10479	87.92	1.59	18			RUG583	1129257	Bacteria	Bacteroidetes	Bacteroidia				uncultured Bacteroidia bacterium	12695	1773173	171	70598
RUG10480	10572_min2k_bin.1039	10572	uncultured Erysipelotrichaceae bacterium	uncultured Erysipelotrichaceae bacterium RUG10480	83.78	2.46	16			RUG727	331630	Bacteria	Firmicutes	Erysipelotrichia	Erysipelotrichales	Erysipelotrichaceae		uncultured Erysipelotrichaceae bacterium	11347	904095	114	40161
RUG10481	10572_min2k_bin.1074	10572	uncultured Ruminococcus sp.	uncultured Ruminococcus sp. RUG10481	92.8	0	16			RUG322	165186	Bacteria	Firmicutes	Clostridia	Clostridiales	Ruminococcaceae	Ruminococcus	uncultured Ruminococcus sp.	17070	2273524	217	76173
RUG10482	10572_min2k_bin.1079	10572	uncultured Erysipelotrichaceae bacterium	uncultured Erysipelotrichaceae bacterium RUG10482	84.57	1.45	16			RUG705	331630	Bacteria	Firmicutes	Erysipelotrichia	Erysipelotrichales	Erysipelotrichaceae		uncultured Erysipelotrichaceae bacterium	9326	1082723	158	32114
RUG10483	10572_min2k_bin.1163	10572	uncultured Lachnospiraceae bacterium	uncultured Lachnospiraceae bacterium RUG10483	84.93	1.34	15			RUG694	297314	Bacteria	Firmicutes	Clostridia	Clostridiales	Lachnospiraceae		uncultured Lachnospiraceae bacterium	8264	2621517	420	35579
RUG10484	10572_min2k_bin.1211	10572	uncultured Prevotellaceae bacterium	uncultured Prevotellaceae bacterium RUG10484	92.91	0.56	16			RUG541	370804	Bacteria	Bacteroidetes	Bacteroidia	Bacteroidales	Prevotellaceae		uncultured Prevotellaceae bacterium	16615	2869746	253	43630
RUG10485	10572_min2k_bin.1225	10572	uncultured Bacteroidetes bacterium	uncultured Bacteroidetes bacterium RUG10485	95.61	1.92	19			RUG417	152509	Bacteria	Bacteroidetes					uncultured Bacteroidetes bacterium	38041	2355644	95	151013
RUG10486	10572_min2k_bin.1245	10572	uncultured Erysipelotrichaceae bacterium	uncultured Erysipelotrichaceae bacterium RUG10486	93.33	4.85	14			RUG293	331630	Bacteria	Firmicutes	Erysipelotrichia	Erysipelotrichales	Erysipelotrichaceae		uncultured Erysipelotrichaceae bacterium	15119	1427139	140	37478
RUG10487	10572_min2k_bin.125	10572	uncultured Bacteroidetes bacterium	uncultured Bacteroidetes bacterium RUG10487	89.59	0.54	17			RUG501	152509	Bacteria	Bacteroidetes					uncultured Bacteroidetes bacterium	8441	1832786	280	26281
RUG10488	10572_min2k_bin.1253	10572	uncultured Lachnospiraceae bacterium	uncultured Lachnospiraceae bacterium RUG10488	99.08	0	17			RUG015	297314	Bacteria	Firmicutes	Clostridia	Clostridiales	Lachnospiraceae		uncultured Lachnospiraceae bacterium	40527	2657126	124	142575
RUG10489	10572_min2k_bin.1265	10572	uncultured bacterium	uncultured bacterium RUG10489	87.1	0.95	16			RUG621	77133	Bacteria						uncultured bacterium	11962	1694395	196	37556
RUG10490	10572_min2k_bin.1274	10572	uncultured Prevotellaceae bacterium	uncultured Prevotellaceae bacterium RUG10490	93.28	0.02	18			RUG624	370804	Bacteria	Bacteroidetes	Bacteroidia	Bacteroidales	Prevotellaceae		uncultured Prevotellaceae bacterium	42752	1990782	61	100627
RUG10491	10572_min2k_bin.1275	10572	uncultured Erysipelotrichaceae bacterium	uncultured Erysipelotrichaceae bacterium RUG10491	81.29	9.98	17			RUG813	331630	Bacteria	Firmicutes	Erysipelotrichia	Erysipelotrichales	Erysipelotrichaceae		uncultured Erysipelotrichaceae bacterium	4846	1882953	408	22891
RUG10492	10572_min2k_bin.1318	10572	uncultured Proteobacterium	uncultured Proteobacterium RUG10492	82.54	0	17			RUG769	153809	Bacteria	Proteobacteria					uncultured proteobacterium	7522	1152559	199	25925
RUG10493	10572_min2k_bin.1351	10572	uncultured Coriobacteriaceae bacterium	uncultured Coriobacteriaceae bacterium RUG10493	81.36	2.49	13			RUG440	331632	Bacteria	Actinobacteria	Coriobacteriia	Coriobacteriales	Coriobacteriaceae		uncultured Coriobacteriaceae bacterium	5478	2619444	545	20209
RUG10494	10572_min2k_bin.1435	10572	Eubacterium ruminantium	Eubacterium ruminantium RUG10494	85.71	0.95	11			RUG671	42322	Bacteria	Firmicutes	Clostridia	Clostridiales	Eubacteriaceae	Eubacterium	Eubacterium ruminantium	9706	2107521	277	39343
RUG10495	10572_min2k_bin.1462	10572	uncultured Erysipelotrichaceae bacterium	uncultured Erysipelotrichaceae bacterium RUG10495	81.81	1.69	15			RUG793	331630	Bacteria	Firmicutes	Erysipelotrichia	Erysipelotrichales	Erysipelotrichaceae		uncultured Erysipelotrichaceae bacterium	14270	821885	88	32992
RUG10496	10572_min2k_bin.1518	10572	Ruminococcaceae bacterium	Ruminococcaceae bacterium RUG10496	85.25	4.09	11			RUG678	1898205	Bacteria	Firmicutes	Clostridia	Clostridiales	Ruminococcaceae		Ruminococcaceae bacterium	6053	2088354	392	26140
RUG10497	10572_min2k_bin.1534	10572	uncultured Bacteroidia bacterium	uncultured Bacteroidia bacterium RUG10497	91.67	0	18			RUG387	1129257	Bacteria	Bacteroidetes	Bacteroidia				uncultured Bacteroidia bacterium	46279	2314349	77	155813
RUG10498	10572_min2k_bin.1568	10572	uncultured Clostridiales bacterium	uncultured Clostridiales bacterium RUG10498	83.53	5.94	14			RUG740	172733	Bacteria	Firmicutes	Clostridia	Clostridiales			uncultured Clostridiales bacterium	5061	2528398	573	26278
RUG10499	10572_min2k_bin.1599	10572	uncultured Proteobacterium	uncultured Proteobacterium RUG10499	81.63	1.08	18			RUG803	153809	Bacteria	Proteobacteria					uncultured proteobacterium	7165	1244173	219	22780
RUG10500	10572_min2k_bin.1698	10572	Ruminococcaceae bacterium	Ruminococcaceae bacterium RUG10500	81.53	2.01	16			RUG806	1898205	Bacteria	Firmicutes	Clostridia	Clostridiales	Ruminococcaceae		Ruminococcaceae bacterium	7720	2027957	326	34861
RUG10501	10572_min2k_bin.1748	10572	uncultured Lachnospiraceae bacterium	uncultured Lachnospiraceae bacterium RUG10501	89.4	1.01	17			RUG508	297314	Bacteria	Firmicutes	Clostridia	Clostridiales	Lachnospiraceae		uncultured Lachnospiraceae bacterium	15290	2598674	259	76641
RUG10502	10572_min2k_bin.1754	10572	uncultured Bacteroidetes bacterium	uncultured Bacteroidetes bacterium RUG10502	83.62	2.15	17			RUG734	152509	Bacteria	Bacteroidetes					uncultured Bacteroidetes bacterium	6277	1639296	305	35774
RUG10503	10572_min2k_bin.18	10572	Ruminococcaceae bacterium	Ruminococcaceae bacterium RUG10503	84.6	0.64	13			RUG704	1898205	Bacteria	Firmicutes	Clostridia	Clostridiales	Ruminococcaceae		Ruminococcaceae bacterium	6218	2188662	416	25341
RUG10504	10572_min2k_bin.1919	10572	uncultured Lachnospiraceae bacterium	uncultured Lachnospiraceae bacterium RUG10504	80.36	1.92	13			RUG842	297314	Bacteria	Firmicutes	Clostridia	Clostridiales	Lachnospiraceae		uncultured Lachnospiraceae bacterium	6640	1605382	295	43249
RUG10505	10572_min2k_bin.2038	10572	uncultured Proteobacterium	uncultured Proteobacterium RUG10505	91.25	4.3	18			RUG410	153809	Bacteria	Proteobacteria					uncultured proteobacterium	14231	1229179	123	52043
RUG10506	10572_min2k_bin.2040	10572	uncultured Ruminococcus sp.	uncultured Ruminococcus sp. RUG10506	85.24	1.36	14			RUG680	165186	Bacteria	Firmicutes	Clostridia	Clostridiales	Ruminococcaceae	Ruminococcus	uncultured Ruminococcus sp.	8044	2017917	321	39479
RUG10507	10572_min2k_bin.2076	10572	uncultured Erysipelotrichaceae bacterium	uncultured Erysipelotrichaceae bacterium RUG10507	90.55	2.79	14			RUG448	331630	Bacteria	Firmicutes	Erysipelotrichia	Erysipelotrichales	Erysipelotrichaceae		uncultured Erysipelotrichaceae bacterium	5010	1300173	295	19542
RUG10508	10572_min2k_bin.2111	10572	uncultured Clostridiales bacterium	uncultured Clostridiales bacterium RUG10508	85.96	0.05	14			RUG666	172733	Bacteria	Firmicutes	Clostridia	Clostridiales			uncultured Clostridiales bacterium	27233	906017	60	60482
RUG10509	10572_min2k_bin.2112	10572	uncultured Clostridium sp.	uncultured Clostridium sp. RUG10509	93.24	1.66	16			RUG296	59620	Bacteria	Firmicutes	Clostridia	Clostridiales	Clostridiaceae	Clostridium	uncultured Clostridium sp.	10292	2487714	344	34091
RUG10510	10572_min2k_bin.2194	10572	uncultured Bacteroidales bacterium	uncultured Bacteroidales bacterium RUG10510	91.92	1.52	19			RUG376	194843	Bacteria	Bacteroidetes	Bacteroidia	Bacteroidales			uncultured Bacteroidales bacterium	24732	2316693	146	65312
RUG10511	10572_min2k_bin.2195	10572	Ruminococcaceae bacterium	Ruminococcaceae bacterium RUG10511	89.79	0.34	13			RUG491	1898205	Bacteria	Firmicutes	Clostridia	Clostridiales	Ruminococcaceae		Ruminococcaceae bacterium	9445	2108303	290	40719
RUG10512	10572_min2k_bin.2305	10572	uncultured Bacteroidia bacterium	uncultured Bacteroidia bacterium RUG10512	83.2	1.9	16			RUG750	1129257	Bacteria	Bacteroidetes	Bacteroidia				uncultured Bacteroidia bacterium	10005	1612091	232	39882
RUG10513	10572_min2k_bin.2415	10572	uncultured Ruminococcus sp.	uncultured Ruminococcus sp. RUG10513	82.28	0.67	13			RUG777	165186	Bacteria	Firmicutes	Clostridia	Clostridiales	Ruminococcaceae	Ruminococcus	uncultured Ruminococcus sp.	6611	1626409	289	24143
RUG10514	10572_min2k_bin.2471	10572	uncultured Erysipelotrichaceae bacterium	uncultured Erysipelotrichaceae bacterium RUG10514	84.91	4.78	16			RUG696	331630	Bacteria	Firmicutes	Erysipelotrichia	Erysipelotrichales	Erysipelotrichaceae		uncultured Erysipelotrichaceae bacterium	5754	1324976	268	15829
RUG10515	10572_min2k_bin.2532	10572	uncultured Bacteroidales bacterium	uncultured Bacteroidales bacterium RUG10515	80.91	2.73	16			RUG828	194843	Bacteria	Bacteroidetes	Bacteroidia	Bacteroidales			uncultured Bacteroidales bacterium	9754	2227712	311	38267
RUG10516	10572_min2k_bin.2563	10572	uncultured Lachnospiraceae bacterium	uncultured Lachnospiraceae bacterium RUG10516	85.19	2.11	12			RUG683	297314	Bacteria	Firmicutes	Clostridia	Clostridiales	Lachnospiraceae		uncultured Lachnospiraceae bacterium	8197	2236380	342	40505
RUG10517	10572_min2k_bin.2593	10572	uncultured Bacteroidetes bacterium	uncultured Bacteroidetes bacterium RUG10517	83.59	3.1	15			RUG737	152509	Bacteria	Bacteroidetes					uncultured Bacteroidetes bacterium	14288	1970299	196	39592
RUG10518	10572_min2k_bin.2653	10572	uncultured Elusimicrobium sp.	uncultured Elusimicrobium sp. RUG10518	94.38	5.95	18			RUG240	575659	Bacteria	Elusimicrobia	Elusimicrobia	Elusimicrobiales	Elusimicrobiaceae	Elusimicrobium	uncultured Elusimicrobium sp.	8979	1888169	284	61267
RUG10519	10572_min2k_bin.2697	10572	uncultured Lachnospiraceae bacterium	uncultured Lachnospiraceae bacterium RUG10519	86.64	4.73	17			RUG638	297314	Bacteria	Firmicutes	Clostridia	Clostridiales	Lachnospiraceae		uncultured Lachnospiraceae bacterium	7265	3029516	517	35938
RUG10520	10572_min2k_bin.2740	10572	uncultured Lachnospiraceae bacterium	uncultured Lachnospiraceae bacterium RUG10520	82.22	1.43	9			RUG781	297314	Bacteria	Firmicutes	Clostridia	Clostridiales	Lachnospiraceae		uncultured Lachnospiraceae bacterium	5124	2239445	477	27093
RUG10521	10572_min2k_bin.2771	10572	uncultured Lachnospiraceae bacterium	uncultured Lachnospiraceae bacterium RUG10521	84.44	3.4	11			RUG709	297314	Bacteria	Firmicutes	Clostridia	Clostridiales	Lachnospiraceae		uncultured Lachnospiraceae bacterium	6934	2269045	401	22725
RUG10522	10572_min2k_bin.2786	10572	uncultured Lachnospiraceae bacterium	uncultured Lachnospiraceae bacterium RUG10522	86.2	1.34	15			RUG655	297314	Bacteria	Firmicutes	Clostridia	Clostridiales	Lachnospiraceae		uncultured Lachnospiraceae bacterium	7811	2377287	366	48633
RUG10523	10572_min2k_bin.2788	10572	uncultured Erysipelotrichaceae bacterium	uncultured Erysipelotrichaceae bacterium RUG10523	87.84	0.16	14			RUG591	331630	Bacteria	Firmicutes	Erysipelotrichia	Erysipelotrichales	Erysipelotrichaceae		uncultured Erysipelotrichaceae bacterium	15246	1200500	110	60605
RUG10524	10572_min2k_bin.2798	10572	uncultured Erysipelotrichaceae bacterium	uncultured Erysipelotrichaceae bacterium RUG10524	87.61	1.75	16			RUG597	331630	Bacteria	Firmicutes	Erysipelotrichia	Erysipelotrichales	Erysipelotrichaceae		uncultured Erysipelotrichaceae bacterium	9201	2350890	329	42383
RUG10525	10572_min2k_bin.2806	10572	uncultured bacterium	uncultured bacterium RUG10525	82.53	1.6	17			RUG770	77133	Bacteria						uncultured bacterium	13474	2052908	226	64686
RUG10526	10572_min2k_bin.2815	10572	uncultured Planctomycetes bacterium	uncultured Planctomycetes bacterium RUG10526	93.45	0.57	20			RUG284	120965	Bacteria	Planctomycetes	Planctomycetia	Planctomycetales			uncultured planctomycete	22281	4234413	299	123549
RUG10527	10572_min2k_bin.2859	10572	uncultured Prevotellaceae bacterium	uncultured Prevotellaceae bacterium RUG10527	91.38	1.23	14			RUG403	370804	Bacteria	Bacteroidetes	Bacteroidia	Bacteroidales	Prevotellaceae		uncultured Prevotellaceae bacterium	24194	3124929	176	84141
RUG10528	10572_min2k_bin.2978	10572	uncultured Erysipelotrichaceae bacterium	uncultured Erysipelotrichaceae bacterium RUG10528	80.79	1.33	16			RUG832	331630	Bacteria	Firmicutes	Erysipelotrichia	Erysipelotrichales	Erysipelotrichaceae		uncultured Erysipelotrichaceae bacterium	17905	1152110	105	42212
RUG10529	10572_min2k_bin.3057	10572	uncultured Prevotellaceae bacterium	uncultured Prevotellaceae bacterium RUG10529	88.86	0	16			RUG536	370804	Bacteria	Bacteroidetes	Bacteroidia	Bacteroidales	Prevotellaceae		uncultured Prevotellaceae bacterium	10069	1722300	217	36752
RUG10530	10572_min2k_bin.3110	10572	uncultured Lachnospiraceae bacterium	uncultured Lachnospiraceae bacterium RUG10530	83.47	3.97	16			RUG743	297314	Bacteria	Firmicutes	Clostridia	Clostridiales	Lachnospiraceae		uncultured Lachnospiraceae bacterium	6493	2278904	426	31411
RUG10531	10572_min2k_bin.3182	10572	unclassified Selenomonadaceae	unclassified Selenomonadaceae RUG10531	98.73	0	19			RUG024	1953020	Bacteria	Firmicutes	Negativicutes	Selenomonadales	Selenomonadaceae			35184	2326076	103	123598
RUG10532	10572_min2k_bin.3217	10572	uncultured Clostridiales bacterium	uncultured Clostridiales bacterium RUG10532	85.52	2.68	13			RUG677	172733	Bacteria	Firmicutes	Clostridia	Clostridiales			uncultured Clostridiales bacterium	10312	3725436	485	47919
RUG10533	10572_min2k_bin.3218	10572	Ruminococcus flavefaciens	Ruminococcus flavefaciens RUG10533	90.18	1.34	14			RUG471	1265	Bacteria	Firmicutes	Clostridia	Clostridiales	Ruminococcaceae	Ruminococcus	Ruminococcus flavefaciens	12207	1978933	215	34188
RUG10534	10572_min2k_bin.391	10572	uncultured Methanobrevibacter sp.	uncultured Methanobrevibacter sp. RUG10534	83.27	5.58	10			RUG748	253161	Archaea	Euryarchaeota	Methanobacteria	Methanobacteriales	Methanobacteriaceae	Methanobrevibacter	uncultured Methanobrevibacter sp.	10155	1898193	272	56293
RUG10535	10572_min2k_bin.403	10572	uncultured Ruminococcus sp.	uncultured Ruminococcus sp. RUG10535	82.67	1.98	10			RUG762	165186	Bacteria	Firmicutes	Clostridia	Clostridiales	Ruminococcaceae	Ruminococcus	uncultured Ruminococcus sp.	8717	2146192	320	67856
RUG10536	10572_min2k_bin.416	10572	uncultured Ruminococcus sp.	uncultured Ruminococcus sp. RUG10536	96.74	0	14			RUG122	165186	Bacteria	Firmicutes	Clostridia	Clostridiales	Ruminococcaceae	Ruminococcus	uncultured Ruminococcus sp.	14973	2250450	241	51329
RUG10537	10572_min2k_bin.438	10572	uncultured Erysipelotrichaceae bacterium	uncultured Erysipelotrichaceae bacterium RUG10537	80.43	4.21	16			RUG840	331630	Bacteria	Firmicutes	Erysipelotrichia	Erysipelotrichales	Erysipelotrichaceae		uncultured Erysipelotrichaceae bacterium	20612	1032804	75	58998
RUG10538	10572_min2k_bin.496	10572	uncultured Elusimicrobium sp.	uncultured Elusimicrobium sp. RUG10538	83.15	4.6	18			RUG752	575659	Bacteria	Elusimicrobia	Elusimicrobia	Elusimicrobiales	Elusimicrobiaceae	Elusimicrobium	uncultured Elusimicrobium sp.	4980	1342860	291	41531
RUG10539	10572_min2k_bin.51	10572	uncultured bacterium	uncultured bacterium RUG10539	84.24	0.68	16			RUG712	77133	Bacteria						uncultured bacterium	15760	1439611	119	36238
RUG10540	10572_min2k_bin.528	10572	uncultured Ruminococcus sp.	uncultured Ruminococcus sp. RUG10540	84.75	1.68	10			RUG700	165186	Bacteria	Firmicutes	Clostridia	Clostridiales	Ruminococcaceae	Ruminococcus	uncultured Ruminococcus sp.	11334	2281751	275	33227
RUG10541	10572_min2k_bin.53	10572	uncultured Erysipelotrichaceae bacterium	uncultured Erysipelotrichaceae bacterium RUG10541	86.87	0	19			RUG630	331630	Bacteria	Firmicutes	Erysipelotrichia	Erysipelotrichales	Erysipelotrichaceae		uncultured Erysipelotrichaceae bacterium	32064	797426	37	104631
RUG10542	10572_min2k_bin.864	10572	uncultured Bacteroidetes bacterium	uncultured Bacteroidetes bacterium RUG10542	97.31	0	19			RUG093	152509	Bacteria	Bacteroidetes					uncultured Bacteroidetes bacterium	48053	2129384	66	138616
RUG10543	10572_min2k_bin.890	10572	uncultured Prevotellaceae bacterium	uncultured Prevotellaceae bacterium RUG10543	80.44	1.11	12			RUG839	370804	Bacteria	Bacteroidetes	Bacteroidia	Bacteroidales	Prevotellaceae		uncultured Prevotellaceae bacterium	11213	1944928	230	37157
RUG10544	10572_min2k_bin.934	10572	uncultured Erysipelotrichaceae bacterium	uncultured Erysipelotrichaceae bacterium RUG10544	81.12	9.15	17			RUG820	331630	Bacteria	Firmicutes	Erysipelotrichia	Erysipelotrichales	Erysipelotrichaceae		uncultured Erysipelotrichaceae bacterium	9536	1348389	196	55189
RUG10545	10572_min2k_bin.977	10572	uncultured Clostridiales bacterium	uncultured Clostridiales bacterium RUG10545	81.25	1.75	18			RUG816	172733	Bacteria	Firmicutes	Clostridia	Clostridiales			uncultured Clostridiales bacterium	13285	1704834	189	45047
RUG10546	10572_min2k_bin.986	10572	uncultured Planctomycetes bacterium	uncultured Planctomycetes bacterium RUG10546	92.06	0	19			RUG369	120965	Bacteria	Planctomycetes	Planctomycetia	Planctomycetales			uncultured planctomycete	23269	4176755	283	182771
RUG10547	10674_0001_idba_bin.100	10674_0001	uncultured Prevotellaceae bacterium	uncultured Prevotellaceae bacterium RUG10547	87.07	1.76	15				370804	Bacteria	Bacteroidetes	Bacteroidia	Bacteroidales	Prevotellaceae		uncultured Prevotellaceae bacterium	12648	2181560	229	52844
RUG10548	10674_0001_idba_bin.4	10674_0001	uncultured Butyrivibrio sp.	uncultured Butyrivibrio sp. RUG10548	93.01	4.64	16				370801	Bacteria	Firmicutes	Clostridia	Clostridiales	Lachnospiraceae	Butyrivibrio	uncultured Butyrivibrio sp.	35253	2986559	155	127449
RUG10549	10674_0001_idba_bin.49	10674_0001	uncultured Sarcina sp.	uncultured Sarcina sp. RUG10549	84.77	2.18	14				200448	Bacteria	Firmicutes	Clostridia	Clostridiales	Clostridiaceae	Sarcina	uncultured Sarcina sp.	7797	2573952	413	35886
RUG10550	10674_0001_idba_bin.52	10674_0001	Ruminococcaceae bacterium	Ruminococcaceae bacterium RUG10550	84.52	2.68	16				1898205	Bacteria	Firmicutes	Clostridia	Clostridiales	Ruminococcaceae		Ruminococcaceae bacterium	10457	1841776	242	46296
RUG10551	10674_0001_idba_bin.54	10674_0001	uncultured Ruminococcus sp.	uncultured Ruminococcus sp. RUG10551	84.81	1.34	18				165186	Bacteria	Firmicutes	Clostridia	Clostridiales	Ruminococcaceae	Ruminococcus	uncultured Ruminococcus sp.	9716	2010965	271	27530
RUG10552	10674_0001_idba_bin.88	10674_0001	uncultured Ruminococcus sp.	uncultured Ruminococcus sp. RUG10552	93.74	1.06	18				165186	Bacteria	Firmicutes	Clostridia	Clostridiales	Ruminococcaceae	Ruminococcus	uncultured Ruminococcus sp.	15294	4378528	412	77604
RUG10553	10674_0002_idba_bin.106	10674_0002	uncultured Bacteroidales bacterium	uncultured Bacteroidales bacterium RUG10553	93.33	2.98	17				194843	Bacteria	Bacteroidetes	Bacteroidia	Bacteroidales			uncultured Bacteroidales bacterium	67850	2908738	73	308956
RUG10554	10674_0002_idba_bin.108	10674_0002	uncultured Bacteroidales bacterium	uncultured Bacteroidales bacterium RUG10554	81.72	0	17				194843	Bacteria	Bacteroidetes	Bacteroidia	Bacteroidales			uncultured Bacteroidales bacterium	57590	2974988	83	155149
RUG10555	10674_0002_idba_bin.121	10674_0002	uncultured Succiniclasticum sp.	uncultured Succiniclasticum sp. RUG10555	86.91	6.86	18	459	Name=16S_rRNA;product=16S ribosomal RNA (partial);note=aligned only 28 percent of the 16S ribosomal RNA		1500547	Bacteria	Firmicutes	Negativicutes	Acidaminococcales	Acidaminococcaceae	Succiniclasticum	uncultured Succiniclasticum sp.	7809	2308296	366	38173
RUG10556	10674_0002_idba_bin.28	10674_0002	uncultured Lachnospiraceae bacterium	uncultured Lachnospiraceae bacterium RUG10556	91.14	3.25	19				297314	Bacteria	Firmicutes	Clostridia	Clostridiales	Lachnospiraceae		uncultured Lachnospiraceae bacterium	32566	2895381	147	108250
RUG10557	10674_0002_idba_bin.33	10674_0002	uncultured Megasphaera sp.	uncultured Megasphaera sp. RUG10557	98.2	0.07	20				165188	Bacteria	Firmicutes	Negativicutes	Veillonellales	Veillonellaceae	Megasphaera	uncultured Megasphaera sp.	49017	2176014	60	140973
RUG10558	10674_0002_idba_bin.37	10674_0002	uncultured Bacteroidia bacterium	uncultured Bacteroidia bacterium RUG10558	81.52	3.78	16				1129257	Bacteria	Bacteroidetes	Bacteroidia				uncultured Bacteroidia bacterium	7503	1855892	299	34587
RUG10559	10674_0002_idba_bin.51	10674_0002	uncultured Prevotellaceae bacterium	uncultured Prevotellaceae bacterium RUG10559	82.95	0.87	17				370804	Bacteria	Bacteroidetes	Bacteroidia	Bacteroidales	Prevotellaceae		uncultured Prevotellaceae bacterium	13174	2241575	245	43548
RUG10560	10674_0002_idba_bin.52	10674_0002	uncultured Olsenella sp.	uncultured Olsenella sp. RUG10560	93.68	0.88	20				190764	Bacteria	Actinobacteria	Coriobacteriia	Coriobacteriales	Atopobiaceae	Olsenella	uncultured Olsenella sp.	50512	2066375	105	150990
RUG10561	10674_0002_idba_bin.55	10674_0002	uncultured Lachnospiraceae bacterium	uncultured Lachnospiraceae bacterium RUG10561	96.42	0.34	20				297314	Bacteria	Firmicutes	Clostridia	Clostridiales	Lachnospiraceae		uncultured Lachnospiraceae bacterium	28910	2652208	150	98082
RUG10562	10674_0002_idba_bin.57	10674_0002	uncultured Lachnospiraceae bacterium	uncultured Lachnospiraceae bacterium RUG10562	95.13	2.03	18				297314	Bacteria	Firmicutes	Clostridia	Clostridiales	Lachnospiraceae		uncultured Lachnospiraceae bacterium	17295	2629826	235	80969
RUG10563	10674_0002_idba_bin.70	10674_0002	uncultured Acidaminococcus sp.	uncultured Acidaminococcus sp. RUG10563	87.65	7.19	18				352152	Bacteria	Firmicutes	Negativicutes	Acidaminococcales	Acidaminococcaceae	Acidaminococcus	uncultured Acidaminococcus sp.	7991	2049962	324	35383
RUG10564	10674_0002_idba_bin.74	10674_0002	uncultured Lachnospiraceae bacterium	uncultured Lachnospiraceae bacterium RUG10564	94.88	1.91	19				297314	Bacteria	Firmicutes	Clostridia	Clostridiales	Lachnospiraceae		uncultured Lachnospiraceae bacterium	19794	2195979	181	81466
RUG10565	10674_0002_idba_bin.81	10674_0002	uncultured Lachnospiraceae bacterium	uncultured Lachnospiraceae bacterium RUG10565	85.26	0.69	15				297314	Bacteria	Firmicutes	Clostridia	Clostridiales	Lachnospiraceae		uncultured Lachnospiraceae bacterium	16349	2676456	226	87597
RUG10566	10674_0002_idba_bin.95	10674_0002	uncultured Bacteroidales bacterium	uncultured Bacteroidales bacterium RUG10566	93.48	0.19	18				194843	Bacteria	Bacteroidetes	Bacteroidia	Bacteroidales			uncultured Bacteroidales bacterium	33257	2995182	137	144226
RUG10567	10674_0002_idba_bin.98	10674_0002	uncultured Lachnospiraceae bacterium	uncultured Lachnospiraceae bacterium RUG10567	84.66	4.99	18	899	Name=16S_rRNA;product=16S ribosomal RNA (partial);note=aligned only 56 percent of the 16S ribosomal RNA		297314	Bacteria	Firmicutes	Clostridia	Clostridiales	Lachnospiraceae		uncultured Lachnospiraceae bacterium	14876	2577664	273	52072
RUG10568	10674_0003_idba_bin.103	10674_0003	uncultured Bacteroidia bacterium	uncultured Bacteroidia bacterium RUG10568	94.05	0.95	19				1129257	Bacteria	Bacteroidetes	Bacteroidia				uncultured Bacteroidia bacterium	91009	2368745	40	224732
RUG10569	10674_0003_idba_bin.108	10674_0003	uncultured Veillonellaceae bacterium	uncultured Veillonellaceae bacterium RUG10569	99.93	0.84	19				194923	Bacteria	Firmicutes	Negativicutes	Veillonellales	Veillonellaceae		uncultured Veillonellaceae bacterium	72632	2828310	79	230872
RUG10570	10674_0003_idba_bin.148	10674_0003	uncultured Bacteroidia bacterium	uncultured Bacteroidia bacterium RUG10570	92.7	1.93	20	784	Name=16S_rRNA;product=16S ribosomal RNA (partial);note=aligned only 49 percent of the 16S ribosomal RNA		1129257	Bacteria	Bacteroidetes	Bacteroidia				uncultured Bacteroidia bacterium	59179	2410495	64	134560
RUG10571	10674_0003_idba_bin.162	10674_0003	uncultured Prevotellaceae bacterium	uncultured Prevotellaceae bacterium RUG10571	96.1	0.41	18				370804	Bacteria	Bacteroidetes	Bacteroidia	Bacteroidales	Prevotellaceae		uncultured Prevotellaceae bacterium	66657	3515697	77	197412
RUG10572	10674_0003_idba_bin.163	10674_0003	uncultured Lachnospiraceae bacterium	uncultured Lachnospiraceae bacterium RUG10572	81.7	0.24	16				297314	Bacteria	Firmicutes	Clostridia	Clostridiales	Lachnospiraceae		uncultured Lachnospiraceae bacterium	7443	1609313	265	39814
RUG10573	10674_0003_idba_bin.165	10674_0003	uncultured Lachnospiraceae bacterium	uncultured Lachnospiraceae bacterium RUG10573	87.18	0	17				297314	Bacteria	Firmicutes	Clostridia	Clostridiales	Lachnospiraceae		uncultured Lachnospiraceae bacterium	76182	2134921	34	250732
RUG10574	10674_0003_idba_bin.167	10674_0003	uncultured Bacteroidales bacterium	uncultured Bacteroidales bacterium RUG10574	81.38	7.76	14				194843	Bacteria	Bacteroidetes	Bacteroidia	Bacteroidales			uncultured Bacteroidales bacterium	56370	1948526	56	131498
RUG10575	10674_0003_idba_bin.171	10674_0003	uncultured Aeromonadales bacterium	uncultured Aeromonadales bacterium RUG10575	89.1	3.83	17				476558	Bacteria	Proteobacteria	Gammaproteobacteria	Aeromonadales			uncultured Aeromonadales bacterium	21263	2963868	234	64776
RUG10576	10674_0003_idba_bin.182	10674_0003	Ruminococcus flavefaciens	Ruminococcus flavefaciens RUG10576	99.08	0	19				1265	Bacteria	Firmicutes	Clostridia	Clostridiales	Ruminococcaceae	Ruminococcus	Ruminococcus flavefaciens	66314	2695880	75	205723
RUG10577	10674_0003_idba_bin.185	10674_0003	uncultured Elusimicrobium sp.	uncultured Elusimicrobium sp. RUG10577	89.66	0	20	1509	Name=16S_rRNA;product=16S ribosomal RNA		575659	Bacteria	Elusimicrobia	Elusimicrobia	Elusimicrobiales	Elusimicrobiaceae	Elusimicrobium	uncultured Elusimicrobium sp.	180144	1361337	14	346082
RUG10578	10674_0003_idba_bin.48	10674_0003	Ruminococcaceae bacterium	Ruminococcaceae bacterium RUG10578	84.89	0.81	13				1898205	Bacteria	Firmicutes	Clostridia	Clostridiales	Ruminococcaceae		Ruminococcaceae bacterium	9177	1779756	253	27301
RUG10579	10674_0003_idba_bin.56	10674_0003	Sharpea azabuensis	Sharpea azabuensis RUG10579	94.34	0.94	20				322505	Bacteria	Firmicutes	Bacilli	Lactobacillales	Lactobacillaceae	Sharpea	Sharpea azabuensis	35390	2084081	92	106483
RUG10580	10674_0003_idba_bin.67	10674_0003	uncultured Clostridiales bacterium	uncultured Clostridiales bacterium RUG10580	90.73	0.4	18				172733	Bacteria	Firmicutes	Clostridia	Clostridiales			uncultured Clostridiales bacterium	53751	2669253	63	279051
RUG10581	10674_0003_idba_bin.72	10674_0003	uncultured Prevotellaceae bacterium	uncultured Prevotellaceae bacterium RUG10581	88.84	8.46	17				370804	Bacteria	Bacteroidetes	Bacteroidia	Bacteroidales	Prevotellaceae		uncultured Prevotellaceae bacterium	41856	3886394	170	167198
RUG10582	10674_0003_idba_bin.73	10674_0003	uncultured bacterium	uncultured bacterium RUG10582	88.89	1.28	20				77133	Bacteria						uncultured bacterium	104095	1959497	29	261417
RUG10583	10674_0003_idba_bin.74	10674_0003	Ruminococcus flavefaciens	Ruminococcus flavefaciens RUG10583	80.86	0.67	15				1265	Bacteria	Firmicutes	Clostridia	Clostridiales	Ruminococcaceae	Ruminococcus	Ruminococcus flavefaciens	76290	2646052	57	168056
RUG10584	10674_0003_idba_bin.77	10674_0003	uncultured Ruminococcus sp.	uncultured Ruminococcus sp. RUG10584	85.74	6.05	8				165186	Bacteria	Firmicutes	Clostridia	Clostridiales	Ruminococcaceae	Ruminococcus	uncultured Ruminococcus sp.	6654	1565640	283	26480
RUG10585	10674_0003_idba_bin.78	10674_0003	uncultured Lachnospiraceae bacterium	uncultured Lachnospiraceae bacterium RUG10585	98.66	0	18				297314	Bacteria	Firmicutes	Clostridia	Clostridiales	Lachnospiraceae		uncultured Lachnospiraceae bacterium	94421	3162493	55	260126
RUG10586	10674_0003_idba_bin.80	10674_0003	uncultured Bacteroidales bacterium	uncultured Bacteroidales bacterium RUG10586	89.83	1.98	16				194843	Bacteria	Bacteroidetes	Bacteroidia	Bacteroidales			uncultured Bacteroidales bacterium	96631	2332603	39	175757
RUG10587	10674_0003_idba_bin.85	10674_0003	Ruminococcaceae bacterium	Ruminococcaceae bacterium RUG10587	80.22	4.59	16				1898205	Bacteria	Firmicutes	Clostridia	Clostridiales	Ruminococcaceae		Ruminococcaceae bacterium	8466	1804590	279	41210
RUG10588	10674_0003_idba_bin.9	10674_0003	uncultured Lachnospiraceae bacterium	uncultured Lachnospiraceae bacterium RUG10588	95.9	1.34	18				297314	Bacteria	Firmicutes	Clostridia	Clostridiales	Lachnospiraceae		uncultured Lachnospiraceae bacterium	67305	2582608	78	157314
RUG10589	10674_0003_idba_bin.93	10674_0003	uncultured Lachnospiraceae bacterium	uncultured Lachnospiraceae bacterium RUG10589	93.81	2.1	18				297314	Bacteria	Firmicutes	Clostridia	Clostridiales	Lachnospiraceae		uncultured Lachnospiraceae bacterium	16495	2529050	239	82053
RUG10590	10674_0003_idba_bin.96	10674_0003	uncultured Erysipelotrichaceae bacterium	uncultured Erysipelotrichaceae bacterium RUG10590	100	0.32	20				331630	Bacteria	Firmicutes	Erysipelotrichia	Erysipelotrichales	Erysipelotrichaceae		uncultured Erysipelotrichaceae bacterium	52341	2320803	85	148714
RUG10591	10674_0004_idba_bin.119	10674_0004	uncultured Bacteroidales bacterium	uncultured Bacteroidales bacterium RUG10591	91.23	1.02	18				194843	Bacteria	Bacteroidetes	Bacteroidia	Bacteroidales			uncultured Bacteroidales bacterium	77964	2809560	52	264726
RUG10592	10674_0004_idba_bin.126	10674_0004	uncultured Erysipelotrichaceae bacterium	uncultured Erysipelotrichaceae bacterium RUG10592	89.68	4.49	12				331630	Bacteria	Firmicutes	Erysipelotrichia	Erysipelotrichales	Erysipelotrichaceae		uncultured Erysipelotrichaceae bacterium	11847	1389605	183	40977
RUG10593	10674_0004_idba_bin.143	10674_0004	uncultured Bifidobacterium sp.	uncultured Bifidobacterium sp. RUG10593	96.62	0.11	20				165187	Bacteria	Actinobacteria	Actinobacteria	Bifidobacteriales	Bifidobacteriaceae	Bifidobacterium	uncultured Bifidobacterium sp.	54320	1988459	68	130561
RUG10594	10674_0004_idba_bin.145	10674_0004	uncultured Clostridiales bacterium	uncultured Clostridiales bacterium RUG10594	84.45	5.42	15				172733	Bacteria	Firmicutes	Clostridia	Clostridiales			uncultured Clostridiales bacterium	6524	1077538	197	28870
RUG10595	10674_0004_idba_bin.148	10674_0004	uncultured Lachnospiraceae bacterium	uncultured Lachnospiraceae bacterium RUG10595	84.97	0.57	15				297314	Bacteria	Firmicutes	Clostridia	Clostridiales	Lachnospiraceae		uncultured Lachnospiraceae bacterium	15173	2569782	260	94466
RUG10596	10674_0004_idba_bin.159	10674_0004	uncultured Prevotellaceae bacterium	uncultured Prevotellaceae bacterium RUG10596	81.9	3.95	14				370804	Bacteria	Bacteroidetes	Bacteroidia	Bacteroidales	Prevotellaceae		uncultured Prevotellaceae bacterium	12901	2274745	236	95768
RUG10597	10674_0004_idba_bin.17	10674_0004	uncultured Prevotella sp.	uncultured Prevotella sp. RUG10597	88.02	2.73	17				159272	Bacteria	Bacteroidetes	Bacteroidia	Bacteroidales	Prevotellaceae	Prevotella	uncultured Prevotella sp.	34026	2552591	123	83388
RUG10598	10674_0004_idba_bin.175	10674_0004	Selenomonas bovis	Selenomonas bovis RUG10598	81.08	0.93	18				416586	Bacteria	Firmicutes	Negativicutes	Selenomonadales	Selenomonadaceae	Selenomonas	Selenomonas bovis	12994	1899962	223	35331
RUG10599	10674_0004_idba_bin.178	10674_0004	uncultured Coriobacteriaceae bacterium	uncultured Coriobacteriaceae bacterium RUG10599	85.95	9.13	18				331632	Bacteria	Actinobacteria	Coriobacteriia	Coriobacteriales	Coriobacteriaceae		uncultured Coriobacteriaceae bacterium	6821	2560445	468	47576
RUG10600	10674_0004_idba_bin.182	10674_0004	uncultured Bifidobacteriaceae bacterium	uncultured Bifidobacteriaceae bacterium RUG10600	95.83	2.36	19				725926	Bacteria	Actinobacteria	Actinobacteria	Bifidobacteriales	Bifidobacteriaceae		uncultured Bifidobacteriaceae bacterium	35620	2050480	115	120314
RUG10601	10674_0004_idba_bin.189	10674_0004	uncultured Coriobacteriaceae bacterium	uncultured Coriobacteriaceae bacterium RUG10601	80.81	4.41	18				331632	Bacteria	Actinobacteria	Coriobacteriia	Coriobacteriales	Coriobacteriaceae		uncultured Coriobacteriaceae bacterium	11915	1841094	228	58774
RUG10602	10674_0004_idba_bin.19	10674_0004	Ruminococcus flavefaciens	Ruminococcus flavefaciens RUG10602	97.32	0	19				1265	Bacteria	Firmicutes	Clostridia	Clostridiales	Ruminococcaceae	Ruminococcus	Ruminococcus flavefaciens	108559	2730367	44	262734
RUG10603	10674_0004_idba_bin.199	10674_0004	Ruminococcaceae bacterium	Ruminococcaceae bacterium RUG10603	95.81	0.67	16				1898205	Bacteria	Firmicutes	Clostridia	Clostridiales	Ruminococcaceae		Ruminococcaceae bacterium	31378	2094104	118	94737
RUG10604	10674_0004_idba_bin.200	10674_0004	uncultured Ruminococcus sp.	uncultured Ruminococcus sp. RUG10604	89.71	0	18				165186	Bacteria	Firmicutes	Clostridia	Clostridiales	Ruminococcaceae	Ruminococcus	uncultured Ruminococcus sp.	49456	1503416	62	95917
RUG10605	10674_0004_idba_bin.202	10674_0004	uncultured Clostridiales bacterium	uncultured Clostridiales bacterium RUG10605	85.79	4.26	16				172733	Bacteria	Firmicutes	Clostridia	Clostridiales			uncultured Clostridiales bacterium	15536	1612537	143	52755
RUG10606	10674_0004_idba_bin.23	10674_0004	uncultured euryarchaeote	uncultured euryarchaeote RUG10606	96.24	0.81	20	1360	Name=16S_rRNA;product=16S ribosomal RNA		114243	Archaea	Euryarchaeota					uncultured euryarchaeote	22536	1562389	111	82149
RUG10607	10674_0004_idba_bin.76	10674_0004	uncultured Bacteroidales bacterium	uncultured Bacteroidales bacterium RUG10607	94.35	2.04	18				194843	Bacteria	Bacteroidetes	Bacteroidia	Bacteroidales			uncultured Bacteroidales bacterium	50200	3249239	101	174909
RUG10608	10674_0004_idba_bin.81	10674_0004	Ruminococcaceae bacterium	Ruminococcaceae bacterium RUG10608	90.94	0.39	17				1898205	Bacteria	Firmicutes	Clostridia	Clostridiales	Ruminococcaceae		Ruminococcaceae bacterium	18955	1611329	119	55983
RUG10609	10674_0005_idba_bin.103	10674_0005	uncultured bacterium	uncultured bacterium RUG10609	81.76	4.56	18				77133	Bacteria						uncultured bacterium	7789	2400373	417	83416
RUG10610	10674_0005_idba_bin.111	10674_0005	uncultured Bacteroidales bacterium	uncultured Bacteroidales bacterium RUG10610	84.38	1.8	18				194843	Bacteria	Bacteroidetes	Bacteroidia	Bacteroidales			uncultured Bacteroidales bacterium	13564	2333594	233	70189
RUG10611	10674_0005_idba_bin.20	10674_0005	uncultured Ruminococcus sp.	uncultured Ruminococcus sp. RUG10611	87.14	2.68	14				165186	Bacteria	Firmicutes	Clostridia	Clostridiales	Ruminococcaceae	Ruminococcus	uncultured Ruminococcus sp.	10605	1829392	236	36750
RUG10612	10674_0005_idba_bin.45	10674_0005	uncultured Bacteroidales bacterium	uncultured Bacteroidales bacterium RUG10612	83.45	3.66	16				194843	Bacteria	Bacteroidetes	Bacteroidia	Bacteroidales			uncultured Bacteroidales bacterium	37889	2319888	93	147685
RUG10613	10674_0005_idba_bin.46	10674_0005	uncultured Bacteroidia bacterium	uncultured Bacteroidia bacterium RUG10613	95.79	2.7	20	760	Name=16S_rRNA;product=16S ribosomal RNA (partial);note=aligned only 47 percent of the 16S ribosomal RNA		1129257	Bacteria	Bacteroidetes	Bacteroidia				uncultured Bacteroidia bacterium	48417	3020125	114	146065
RUG10614	10674_0005_idba_bin.52	10674_0005	uncultured Bacteroidales bacterium	uncultured Bacteroidales bacterium RUG10614	92.64	1.26	19				194843	Bacteria	Bacteroidetes	Bacteroidia	Bacteroidales			uncultured Bacteroidales bacterium	83756	3348421	61	294882
RUG10615	10674_0005_idba_bin.54	10674_0005	Ruminococcaceae bacterium	Ruminococcaceae bacterium RUG10615	90.83	2.57	17				1898205	Bacteria	Firmicutes	Clostridia	Clostridiales	Ruminococcaceae		Ruminococcaceae bacterium	14199	2784382	280	52867
RUG10616	10674_0005_idba_bin.59	10674_0005	uncultured Prevotellaceae bacterium	uncultured Prevotellaceae bacterium RUG10616	82.06	1.94	16				370804	Bacteria	Bacteroidetes	Bacteroidia	Bacteroidales	Prevotellaceae		uncultured Prevotellaceae bacterium	17858	2441799	206	70481
RUG10617	10674_0005_idba_bin.69	10674_0005	uncultured Bacteroidia bacterium	uncultured Bacteroidia bacterium RUG10617	92.8	0.54	19				1129257	Bacteria	Bacteroidetes	Bacteroidia				uncultured Bacteroidia bacterium	105853	3140439	44	615606
RUG10618	10674_0005_idba_bin.71	10674_0005	Ruminococcaceae bacterium	Ruminococcaceae bacterium RUG10618	95.43	2.45	20				1898205	Bacteria	Firmicutes	Clostridia	Clostridiales	Ruminococcaceae		Ruminococcaceae bacterium	25946	3311123	221	111478
RUG10619	10674_0005_idba_bin.73	10674_0005	uncultured bacterium	uncultured bacterium RUG10619	89.74	2.52	19				77133	Bacteria						uncultured bacterium	30945	6137606	315	136915
RUG10620	10674_0005_idba_bin.74	10674_0005	uncultured Bacteroidetes bacterium	uncultured Bacteroidetes bacterium RUG10620	89.96	1.68	17				152509	Bacteria	Bacteroidetes					uncultured Bacteroidetes bacterium	23666	1950686	112	62443
RUG10621	10674_0005_idba_bin.82	10674_0005	uncultured Bacteroidetes bacterium	uncultured Bacteroidetes bacterium RUG10621	93.62	3.76	18				152509	Bacteria	Bacteroidetes					uncultured Bacteroidetes bacterium	43352	2773889	94	204712
RUG10622	10674_0006_idba_bin.12	10674_0006	uncultured Ruminococcus sp.	uncultured Ruminococcus sp. RUG10622	88.1	0.67	17				165186	Bacteria	Firmicutes	Clostridia	Clostridiales	Ruminococcaceae	Ruminococcus	uncultured Ruminococcus sp.	19679	1773028	140	65955
RUG10623	10674_0006_idba_bin.13	10674_0006	Ruminococcaceae bacterium	Ruminococcaceae bacterium RUG10623	87.57	1.01	19				1898205	Bacteria	Firmicutes	Clostridia	Clostridiales	Ruminococcaceae		Ruminococcaceae bacterium	12577	2562307	307	64157
RUG10624	10674_0006_idba_bin.22	10674_0006	Ruminococcaceae bacterium	Ruminococcaceae bacterium RUG10624	90.93	8.33	17				1898205	Bacteria	Firmicutes	Clostridia	Clostridiales	Ruminococcaceae		Ruminococcaceae bacterium	14458	1906066	197	58553
RUG10625	10674_0006_idba_bin.25	10674_0006	uncultured Bacteroidia bacterium	uncultured Bacteroidia bacterium RUG10625	89.05	5.16	20	934	Name=16S_rRNA;product=16S ribosomal RNA (partial);note=aligned only 58 percent of the 16S ribosomal RNA		1129257	Bacteria	Bacteroidetes	Bacteroidia				uncultured Bacteroidia bacterium	17839	2099982	197	96563
RUG10626	10674_0006_idba_bin.26	10674_0006	Ruminococcaceae bacterium	Ruminococcaceae bacterium RUG10626	86.9	1.01	16				1898205	Bacteria	Firmicutes	Clostridia	Clostridiales	Ruminococcaceae		Ruminococcaceae bacterium	67048	1889248	45	214157
RUG10627	10674_0006_idba_bin.39	10674_0006	Ruminococcaceae bacterium	Ruminococcaceae bacterium RUG10627	90.49	0.67	13				1898205	Bacteria	Firmicutes	Clostridia	Clostridiales	Ruminococcaceae		Ruminococcaceae bacterium	8038	1450565	231	22652
RUG10628	10674_0006_idba_bin.52	10674_0006	uncultured Sarcina sp.	uncultured Sarcina sp. RUG10628	82.77	2.33	14				200448	Bacteria	Firmicutes	Clostridia	Clostridiales	Clostridiaceae	Sarcina	uncultured Sarcina sp.	15966	2424227	211	82165
RUG10629	10674_0006_idba_bin.6	10674_0006	uncultured Ruminococcus sp.	uncultured Ruminococcus sp. RUG10629	86.31	2.29	14				165186	Bacteria	Firmicutes	Clostridia	Clostridiales	Ruminococcaceae	Ruminococcus	uncultured Ruminococcus sp.	8705	1785317	272	46432
RUG10630	10674_0006_idba_bin.60	10674_0006	uncultured Ruminococcus sp.	uncultured Ruminococcus sp. RUG10630	84.88	4.7	11				165186	Bacteria	Firmicutes	Clostridia	Clostridiales	Ruminococcaceae	Ruminococcus	uncultured Ruminococcus sp.	8685	1531188	238	27801
RUG10631	10674_0007_idba_bin.108	10674_0007	Ruminococcaceae bacterium	Ruminococcaceae bacterium RUG10631	87.63	2.01	19				1898205	Bacteria	Firmicutes	Clostridia	Clostridiales	Ruminococcaceae		Ruminococcaceae bacterium	14719	2447651	235	41792
RUG10632	10674_0007_idba_bin.118	10674_0007	uncultured Prevotellaceae bacterium	uncultured Prevotellaceae bacterium RUG10632	91.05	0.91	15				370804	Bacteria	Bacteroidetes	Bacteroidia	Bacteroidales	Prevotellaceae		uncultured Prevotellaceae bacterium	50230	2988260	105	107678
RUG10633	10674_0007_idba_bin.119	10674_0007	uncultured Bacteroidales bacterium	uncultured Bacteroidales bacterium RUG10633	92.96	0.37	18	635	Name=16S_rRNA;product=16S ribosomal RNA (partial);note=aligned only 40 percent of the 16S ribosomal RNA		194843	Bacteria	Bacteroidetes	Bacteroidia	Bacteroidales			uncultured Bacteroidales bacterium	59427	3758753	107	275372
RUG10634	10674_0007_idba_bin.144	10674_0007	uncultured bacterium	uncultured bacterium RUG10634	82.45	0	20	406	Name=16S_rRNA;product=16S ribosomal RNA (partial);note=aligned only 25 percent of the 16S ribosomal RNA		77133	Bacteria						uncultured bacterium	151795	871941	11	317498
RUG10635	10674_0007_idba_bin.151	10674_0007	uncultured Bacteroidia bacterium	uncultured Bacteroidia bacterium RUG10635	91.35	0.03	20				1129257	Bacteria	Bacteroidetes	Bacteroidia				uncultured Bacteroidia bacterium	100996	2589180	48	239283
RUG10636	10674_0007_idba_bin.154	10674_0007	Fibrobacter succinogenes	Fibrobacter succinogenes RUG10636	86.3	1.1	17				833	Bacteria	Fibrobacteres	Fibrobacteria	Fibrobacterales	Fibrobacteraceae	Fibrobacter	Fibrobacter succinogenes	36037	3167647	155	121393
RUG10637	10674_0007_idba_bin.155	10674_0007	uncultured Prevotellaceae bacterium	uncultured Prevotellaceae bacterium RUG10637	89.79	6.3	16				370804	Bacteria	Bacteroidetes	Bacteroidia	Bacteroidales	Prevotellaceae		uncultured Prevotellaceae bacterium	23806	2377718	150	74996
RUG10638	10674_0007_idba_bin.168	10674_0007	uncultured Elusimicrobium sp.	uncultured Elusimicrobium sp. RUG10638	84.3	0	20	1509	Name=16S_rRNA;product=16S ribosomal RNA		575659	Bacteria	Elusimicrobia	Elusimicrobia	Elusimicrobiales	Elusimicrobiaceae	Elusimicrobium	uncultured Elusimicrobium sp.	11754	1221479	134	42560
RUG10639	10674_0007_idba_bin.171	10674_0007	uncultured Spirochaetaceae bacterium	uncultured Spirochaetaceae bacterium RUG10639	100	0.7	19				201186	Bacteria	Spirochaetes	Spirochaetia	Spirochaetales	Spirochaetaceae		uncultured Spirochaetaceae bacterium	390723	2921548	18	512235
RUG10640	10674_0007_idba_bin.173	10674_0007	uncultured bacterium	uncultured bacterium RUG10640	85.85	2.77	18	419	Name=16S_rRNA;product=16S ribosomal RNA (partial);note=aligned only 26 percent of the 16S ribosomal RNA		77133	Bacteria						uncultured bacterium	23185	3425386	256	88283
RUG10641	10674_0007_idba_bin.176	10674_0007	uncultured Lachnospiraceae bacterium	uncultured Lachnospiraceae bacterium RUG10641	96.48	2.03	18				297314	Bacteria	Firmicutes	Clostridia	Clostridiales	Lachnospiraceae		uncultured Lachnospiraceae bacterium	54899	2695276	106	164238
RUG10642	10674_0007_idba_bin.19	10674_0007	uncultured Erysipelotrichaceae bacterium	uncultured Erysipelotrichaceae bacterium RUG10642	89.71	2.7	20				331630	Bacteria	Firmicutes	Erysipelotrichia	Erysipelotrichales	Erysipelotrichaceae		uncultured Erysipelotrichaceae bacterium	12171	1846410	207	43674
RUG10643	10674_0007_idba_bin.30	10674_0007	Ruminococcaceae bacterium	Ruminococcaceae bacterium RUG10643	95.41	0.67	16				1898205	Bacteria	Firmicutes	Clostridia	Clostridiales	Ruminococcaceae		Ruminococcaceae bacterium	46541	1942558	58	85725
RUG10644	10674_0007_idba_bin.31	10674_0007	uncultured Bacteroidetes bacterium	uncultured Bacteroidetes bacterium RUG10644	84.03	1.08	17				152509	Bacteria	Bacteroidetes					uncultured Bacteroidetes bacterium	14028	2323230	236	57111
RUG10645	10674_0007_idba_bin.39	10674_0007	uncultured Ruminococcus sp.	uncultured Ruminococcus sp. RUG10645	92.94	0	14				165186	Bacteria	Firmicutes	Clostridia	Clostridiales	Ruminococcaceae	Ruminococcus	uncultured Ruminococcus sp.	11780	2019494	235	36473
RUG10646	10674_0007_idba_bin.4	10674_0007	Ruminococcaceae bacterium	Ruminococcaceae bacterium RUG10646	92.06	1.57	18				1898205	Bacteria	Firmicutes	Clostridia	Clostridiales	Ruminococcaceae		Ruminococcaceae bacterium	10538	2448489	304	30750
RUG10647	10674_0007_idba_bin.42	10674_0007	uncultured Ruminococcus sp.	uncultured Ruminococcus sp. RUG10647	84.75	4.67	7				165186	Bacteria	Firmicutes	Clostridia	Clostridiales	Ruminococcaceae	Ruminococcus	uncultured Ruminococcus sp.	9419	1964965	275	45561
RUG10648	10674_0007_idba_bin.49	10674_0007	uncultured Lachnospiraceae bacterium	uncultured Lachnospiraceae bacterium RUG10648	92.19	5.37	16				297314	Bacteria	Firmicutes	Clostridia	Clostridiales	Lachnospiraceae		uncultured Lachnospiraceae bacterium	13093	2877368	315	59012
RUG10649	10674_0007_idba_bin.52	10674_0007	uncultured Ruminococcus sp.	uncultured Ruminococcus sp. RUG10649	93.65	1.34	12				165186	Bacteria	Firmicutes	Clostridia	Clostridiales	Ruminococcaceae	Ruminococcus	uncultured Ruminococcus sp.	63306	1658200	49	111965
RUG10650	10674_0007_idba_bin.55	10674_0007	Fibrobacter succinogenes	Fibrobacter succinogenes RUG10650	82.21	1.72	18				833	Bacteria	Fibrobacteres	Fibrobacteria	Fibrobacterales	Fibrobacteraceae	Fibrobacter	Fibrobacter succinogenes	72104	3043414	71	214930
RUG10651	10674_0007_idba_bin.58	10674_0007	uncultured Ruminococcus sp.	uncultured Ruminococcus sp. RUG10651	93.85	1.57	14				165186	Bacteria	Firmicutes	Clostridia	Clostridiales	Ruminococcaceae	Ruminococcus	uncultured Ruminococcus sp.	34551	2086853	99	82842
RUG10652	10674_0007_idba_bin.67	10674_0007	uncultured Lachnospiraceae bacterium	uncultured Lachnospiraceae bacterium RUG10652	80.53	2.58	16				297314	Bacteria	Firmicutes	Clostridia	Clostridiales	Lachnospiraceae		uncultured Lachnospiraceae bacterium	8038	2081698	324	46835
RUG10653	10674_0007_idba_bin.68	10674_0007	uncultured Bacteroidales bacterium	uncultured Bacteroidales bacterium RUG10653	93.11	4.71	16				194843	Bacteria	Bacteroidetes	Bacteroidia	Bacteroidales			uncultured Bacteroidales bacterium	49962	3057530	102	164648
RUG10654	10674_0007_idba_bin.72	10674_0007	uncultured Succinivibrio sp.	uncultured Succinivibrio sp. RUG10654	95.64	0.38	16			RUG686	540749	Bacteria	Proteobacteria	Gammaproteobacteria	Aeromonadales	Succinivibrionaceae	Succinivibrio	uncultured Succinivibrio sp.	36657	3027701	134	108036
RUG10655	10674_0007_idba_bin.79	10674_0007	uncultured Ruminococcus sp.	uncultured Ruminococcus sp. RUG10655	82.16	0.67	10				165186	Bacteria	Firmicutes	Clostridia	Clostridiales	Ruminococcaceae	Ruminococcus	uncultured Ruminococcus sp.	35505	1585847	78	74429
RUG10656	10674_0007_idba_bin.81	10674_0007	uncultured Clostridiales bacterium	uncultured Clostridiales bacterium RUG10656	86.7	2.02	17				172733	Bacteria	Firmicutes	Clostridia	Clostridiales			uncultured Clostridiales bacterium	53584	2321401	116	182876
RUG10657	10674_0007_idba_bin.90	10674_0007	uncultured Coriobacteriaceae bacterium	uncultured Coriobacteriaceae bacterium RUG10657	88.44	4.97	19				331632	Bacteria	Actinobacteria	Coriobacteriia	Coriobacteriales	Coriobacteriaceae		uncultured Coriobacteriaceae bacterium	9952	2688277	371	78211
RUG10658	10674_0007_idba_bin.92	10674_0007	uncultured Bacteroidia bacterium	uncultured Bacteroidia bacterium RUG10658	94.17	0	20				1129257	Bacteria	Bacteroidetes	Bacteroidia				uncultured Bacteroidia bacterium	42867	2439440	89	150519
RUG10659	10674_0007_idba_bin.93	10674_0007	Ruminococcaceae bacterium	Ruminococcaceae bacterium RUG10659	82.68	2.35	14				1898205	Bacteria	Firmicutes	Clostridia	Clostridiales	Ruminococcaceae		Ruminococcaceae bacterium	24967	1680890	110	68921
RUG10660	10674_0008_idba_bin.113	10674_0008	uncultured Erysipelotrichaceae bacterium	uncultured Erysipelotrichaceae bacterium RUG10660	89.37	1.75	19				331630	Bacteria	Firmicutes	Erysipelotrichia	Erysipelotrichales	Erysipelotrichaceae		uncultured Erysipelotrichaceae bacterium	11254	1686549	204	39430
RUG10661	10674_0008_idba_bin.17	10674_0008	uncultured Bacteroidales bacterium	uncultured Bacteroidales bacterium RUG10661	91.76	0.5	19				194843	Bacteria	Bacteroidetes	Bacteroidia	Bacteroidales			uncultured Bacteroidales bacterium	30291	2639498	145	82029
RUG10662	10674_0008_idba_bin.19	10674_0008	uncultured Elusimicrobium sp.	uncultured Elusimicrobium sp. RUG10662	87.08	4.49	17				575659	Bacteria	Elusimicrobia	Elusimicrobia	Elusimicrobiales	Elusimicrobiaceae	Elusimicrobium	uncultured Elusimicrobium sp.	7425	1409327	236	29547
RUG10663	10674_0008_idba_bin.2	10674_0008	uncultured Sarcina sp.	uncultured Sarcina sp. RUG10663	94.96	3.29	16				200448	Bacteria	Firmicutes	Clostridia	Clostridiales	Clostridiaceae	Sarcina	uncultured Sarcina sp.	12578	3540198	399	77286
RUG10664	10674_0008_idba_bin.45	10674_0008	uncultured Bacteroidia bacterium	uncultured Bacteroidia bacterium RUG10664	95.61	1.03	20	619	Name=16S_rRNA;product=16S ribosomal RNA (partial);note=aligned only 39 percent of the 16S ribosomal RNA		1129257	Bacteria	Bacteroidetes	Bacteroidia				uncultured Bacteroidia bacterium	75095	2463868	76	223850
RUG10665	10674_0008_idba_bin.50	10674_0008	uncultured Proteobacterium	uncultured Proteobacterium RUG10665	84.41	1.08	18				153809	Bacteria	Proteobacteria					uncultured proteobacterium	21568	1094346	83	58053
RUG10666	10674_0008_idba_bin.52	10674_0008	uncultured Bacteroidetes bacterium	uncultured Bacteroidetes bacterium RUG10666	88.37	0.54	18				152509	Bacteria	Bacteroidetes					uncultured Bacteroidetes bacterium	29414	2445144	127	103465
RUG10667	10674_0008_idba_bin.59	10674_0008	uncultured Bacteroidales bacterium	uncultured Bacteroidales bacterium RUG10667	86.28	0.5	16				194843	Bacteria	Bacteroidetes	Bacteroidia	Bacteroidales			uncultured Bacteroidales bacterium	12696	2162855	232	39948
RUG10668	10674_0008_idba_bin.66	10674_0008	uncultured Bacteroidetes bacterium	uncultured Bacteroidetes bacterium RUG10668	87.35	2.15	19				152509	Bacteria	Bacteroidetes					uncultured Bacteroidetes bacterium	24305	1980492	142	70960
RUG10669	10674_0008_idba_bin.68	10674_0008	uncultured Ruminococcus sp.	uncultured Ruminococcus sp. RUG10669	83.56	2.24	16				165186	Bacteria	Firmicutes	Clostridia	Clostridiales	Ruminococcaceae	Ruminococcus	uncultured Ruminococcus sp.	8856	1587427	230	31385
RUG10670	10674_0009_idba_bin.101	10674_0009	uncultured Lachnospiraceae bacterium	uncultured Lachnospiraceae bacterium RUG10670	91.56	1.57	14				297314	Bacteria	Firmicutes	Clostridia	Clostridiales	Lachnospiraceae		uncultured Lachnospiraceae bacterium	22130	1987139	146	91188
RUG10671	10674_0009_idba_bin.104	10674_0009	uncultured Erysipelotrichaceae bacterium	uncultured Erysipelotrichaceae bacterium RUG10671	88.89	2.38	20				331630	Bacteria	Firmicutes	Erysipelotrichia	Erysipelotrichales	Erysipelotrichaceae		uncultured Erysipelotrichaceae bacterium	10907	1766790	205	48651
RUG10672	10674_0009_idba_bin.115	10674_0009	uncultured Proteobacterium	uncultured Proteobacterium RUG10672	94.31	0	19				153809	Bacteria	Proteobacteria					uncultured proteobacterium	85550	1439206	25	374292
RUG10673	10674_0009_idba_bin.117	10674_0009	Ruminococcaceae bacterium	Ruminococcaceae bacterium RUG10673	92.53	7.34	17				1898205	Bacteria	Firmicutes	Clostridia	Clostridiales	Ruminococcaceae		Ruminococcaceae bacterium	15788	2422243	221	68151
RUG10674	10674_0009_idba_bin.12	10674_0009	uncultured bacterium	uncultured bacterium RUG10674	84.68	1.01	20	1558	Name=16S_rRNA;product=16S ribosomal RNA		77133	Bacteria						uncultured bacterium	16639	3405367	304	92436
RUG10675	10674_0009_idba_bin.123	10674_0009	uncultured Lachnospiraceae bacterium	uncultured Lachnospiraceae bacterium RUG10675	98.1	1.27	18				297314	Bacteria	Firmicutes	Clostridia	Clostridiales	Lachnospiraceae		uncultured Lachnospiraceae bacterium	109140	2227646	41	166147
RUG10676	10674_0009_idba_bin.136	10674_0009	uncultured Bacteroidales bacterium	uncultured Bacteroidales bacterium RUG10676	84.11	1.76	19	406	Name=16S_rRNA;product=16S ribosomal RNA (partial);note=aligned only 25 percent of the 16S ribosomal RNA		194843	Bacteria	Bacteroidetes	Bacteroidia	Bacteroidales			uncultured Bacteroidales bacterium	15057	2074381	209	46938
RUG10677	10674_0009_idba_bin.138	10674_0009	uncultured Bacteroidia bacterium	uncultured Bacteroidia bacterium RUG10677	93.28	2.15	19				1129257	Bacteria	Bacteroidetes	Bacteroidia				uncultured Bacteroidia bacterium	120231	2748630	43	247461
RUG10678	10674_0009_idba_bin.148	10674_0009	uncultured Bacteroidia bacterium	uncultured Bacteroidia bacterium RUG10678	80.31	2.86	16	714	Name=16S_rRNA;product=16S ribosomal RNA (partial);note=aligned only 45 percent of the 16S ribosomal RNA		1129257	Bacteria	Bacteroidetes	Bacteroidia				uncultured Bacteroidia bacterium	9377	1976902	277	37933
RUG10679	10674_0009_idba_bin.151	10674_0009	uncultured Prevotellaceae bacterium	uncultured Prevotellaceae bacterium RUG10679	90.62	0.97	16				370804	Bacteria	Bacteroidetes	Bacteroidia	Bacteroidales	Prevotellaceae		uncultured Prevotellaceae bacterium	57080	2731984	80	145860
RUG10680	10674_0009_idba_bin.158	10674_0009	uncultured Bacteroidia bacterium	uncultured Bacteroidia bacterium RUG10680	93.14	0.48	19				1129257	Bacteria	Bacteroidetes	Bacteroidia				uncultured Bacteroidia bacterium	61887	2006669	63	123049
RUG10681	10674_0009_idba_bin.162	10674_0009	uncultured Aeromonadales bacterium	uncultured Aeromonadales bacterium RUG10681	83.62	0.57	19				476558	Bacteria	Proteobacteria	Gammaproteobacteria	Aeromonadales			uncultured Aeromonadales bacterium	23746	2527998	169	120974
RUG10682	10674_0009_idba_bin.168	10674_0009	uncultured Lachnospiraceae bacterium	uncultured Lachnospiraceae bacterium RUG10682	81.94	0.63	19				297314	Bacteria	Firmicutes	Clostridia	Clostridiales	Lachnospiraceae		uncultured Lachnospiraceae bacterium	59983	2127382	55	220502
RUG10683	10674_0009_idba_bin.171	10674_0009	uncultured Bacteroidetes bacterium	uncultured Bacteroidetes bacterium RUG10683	89.25	1.08	17				152509	Bacteria	Bacteroidetes					uncultured Bacteroidetes bacterium	97090	2826362	60	244940
RUG10684	10674_0009_idba_bin.172	10674_0009	Ruminococcaceae bacterium	Ruminococcaceae bacterium RUG10684	92.61	2.68	19				1898205	Bacteria	Firmicutes	Clostridia	Clostridiales	Ruminococcaceae		Ruminococcaceae bacterium	51846	3589123	176	197257
RUG10685	10674_0009_idba_bin.18	10674_0009	uncultured Erysipelotrichaceae bacterium	uncultured Erysipelotrichaceae bacterium RUG10685	92.7	3.15	19	882	Name=16S_rRNA;product=16S ribosomal RNA (partial);note=aligned only 55 percent of the 16S ribosomal RNA		331630	Bacteria	Firmicutes	Erysipelotrichia	Erysipelotrichales	Erysipelotrichaceae		uncultured Erysipelotrichaceae bacterium	36140	2933633	150	120211
RUG10686	10674_0009_idba_bin.182	10674_0009	uncultured Ruminococcus sp.	uncultured Ruminococcus sp. RUG10686	98.63	0.68	17				165186	Bacteria	Firmicutes	Clostridia	Clostridiales	Ruminococcaceae	Ruminococcus	uncultured Ruminococcus sp.	65329	3538781	111	150518
RUG10687	10674_0009_idba_bin.187	10674_0009	uncultured Bacteroidales bacterium	uncultured Bacteroidales bacterium RUG10687	91.32	0.89	19			RUG548	194843	Bacteria	Bacteroidetes	Bacteroidia	Bacteroidales			uncultured Bacteroidales bacterium	76612	2714391	64	248477
RUG10688	10674_0009_idba_bin.19	10674_0009	uncultured Ruminococcus sp.	uncultured Ruminococcus sp. RUG10688	85.98	4.36	16				165186	Bacteria	Firmicutes	Clostridia	Clostridiales	Ruminococcaceae	Ruminococcus	uncultured Ruminococcus sp.	11143	3664065	437	70840
RUG10689	10674_0009_idba_bin.196	10674_0009	uncultured Lachnospiraceae bacterium	uncultured Lachnospiraceae bacterium RUG10689	87.36	7.27	15				297314	Bacteria	Firmicutes	Clostridia	Clostridiales	Lachnospiraceae		uncultured Lachnospiraceae bacterium	14404	2384324	236	54574
RUG10690	10674_0009_idba_bin.197	10674_0009	uncultured Clostridiales bacterium	uncultured Clostridiales bacterium RUG10690	83.44	0.58	13				172733	Bacteria	Firmicutes	Clostridia	Clostridiales			uncultured Clostridiales bacterium	83079	2217881	46	177663
RUG10691	10674_0009_idba_bin.26	10674_0009	uncultured Rhodospirillales bacterium	uncultured Rhodospirillales bacterium RUG10691	97.85	0	19				296830	Bacteria	Proteobacteria	Alphaproteobacteria	Rhodospirillales			uncultured Rhodospirillales bacterium	72383	1427246	26	141006
RUG10692	10674_0009_idba_bin.69	10674_0009	uncultured Prevotellaceae bacterium	uncultured Prevotellaceae bacterium RUG10692	91.19	3.82	17				370804	Bacteria	Bacteroidetes	Bacteroidia	Bacteroidales	Prevotellaceae		uncultured Prevotellaceae bacterium	59106	3379146	137	253439
RUG10693	10674_0009_idba_bin.73	10674_0009	uncultured Ruminococcus sp.	uncultured Ruminococcus sp. RUG10693	86.75	1.68	10				165186	Bacteria	Firmicutes	Clostridia	Clostridiales	Ruminococcaceae	Ruminococcus	uncultured Ruminococcus sp.	13191	1923224	208	40472
RUG10694	10674_0009_idba_bin.77	10674_0009	uncultured bacterium	uncultured bacterium RUG10694	89.74	1.28	20				77133	Bacteria						uncultured bacterium	127281	2007831	24	322435
RUG10695	10674_0009_idba_bin.82	10674_0009	uncultured Bacteroidetes bacterium	uncultured Bacteroidetes bacterium RUG10695	96.24	1.08	19	531	Name=16S_rRNA;product=16S ribosomal RNA (partial);note=aligned only 33 percent of the 16S ribosomal RNA		152509	Bacteria	Bacteroidetes					uncultured Bacteroidetes bacterium	285869	2723180	15	834121
RUG10696	10674_0009_idba_bin.83	10674_0009	uncultured Erysipelotrichaceae bacterium	uncultured Erysipelotrichaceae bacterium RUG10696	85.96	0.56	20				331630	Bacteria	Firmicutes	Erysipelotrichia	Erysipelotrichales	Erysipelotrichaceae		uncultured Erysipelotrichaceae bacterium	97243	1473617	33	215243
RUG10697	10674_0009_idba_bin.86	10674_0009	uncultured Ruminococcus sp.	uncultured Ruminococcus sp. RUG10697	93.13	1.4	13				165186	Bacteria	Firmicutes	Clostridia	Clostridiales	Ruminococcaceae	Ruminococcus	uncultured Ruminococcus sp.	11351	1945735	220	34992
RUG10698	10674_0009_idba_bin.9	10674_0009	uncultured Bacteroidales bacterium	uncultured Bacteroidales bacterium RUG10698	91.77	2.26	17				194843	Bacteria	Bacteroidetes	Bacteroidia	Bacteroidales			uncultured Bacteroidales bacterium	26683	2339857	131	76488
RUG10699	10674_0009_idba_bin.91	10674_0009	Ruminococcaceae bacterium	Ruminococcaceae bacterium RUG10699	96.31	0	17				1898205	Bacteria	Firmicutes	Clostridia	Clostridiales	Ruminococcaceae		Ruminococcaceae bacterium	22121	1756285	120	54151
RUG10700	10674_0009_idba_bin.97	10674_0009	uncultured Clostridiales bacterium	uncultured Clostridiales bacterium RUG10700	94.58	0.27	17				172733	Bacteria	Firmicutes	Clostridia	Clostridiales			uncultured Clostridiales bacterium	23254	2867972	178	89032
RUG10701	10674_0010_idba_bin.15	10674_0010	uncultured Sarcina sp.	uncultured Sarcina sp. RUG10701	83.77	3.28	16				200448	Bacteria	Firmicutes	Clostridia	Clostridiales	Clostridiaceae	Sarcina	uncultured Sarcina sp.	27285	2564574	151	104534
RUG10702	10674_0010_idba_bin.21	10674_0010	Ruminococcaceae bacterium	Ruminococcaceae bacterium RUG10702	82.38	1.51	15				1898205	Bacteria	Firmicutes	Clostridia	Clostridiales	Ruminococcaceae		Ruminococcaceae bacterium	21953	1392640	110	71331
RUG10703	10674_0010_idba_bin.32	10674_0010	uncultured Ruminococcus sp.	uncultured Ruminococcus sp. RUG10703	91.07	0.56	13				165186	Bacteria	Firmicutes	Clostridia	Clostridiales	Ruminococcaceae	Ruminococcus	uncultured Ruminococcus sp.	17861	2013788	164	100093
RUG10704	10674_0010_idba_bin.35	10674_0010	uncultured Bacteroidales bacterium	uncultured Bacteroidales bacterium RUG10704	85.26	1.76	17				194843	Bacteria	Bacteroidetes	Bacteroidia	Bacteroidales			uncultured Bacteroidales bacterium	22808	2604493	172	71291
RUG10705	10674_0010_idba_bin.62	10674_0010	uncultured Lachnospiraceae bacterium	uncultured Lachnospiraceae bacterium RUG10705	82.43	1.29	14				297314	Bacteria	Firmicutes	Clostridia	Clostridiales	Lachnospiraceae		uncultured Lachnospiraceae bacterium	6894	1988712	353	34188
RUG10706	10674_0010_idba_bin.63	10674_0010	Ruminococcaceae bacterium	Ruminococcaceae bacterium RUG10706	94.63	0	17				1898205	Bacteria	Firmicutes	Clostridia	Clostridiales	Ruminococcaceae		Ruminococcaceae bacterium	35086	1851576	84	117298
RUG10707	10674_0011_idba_bin.105	10674_0011	uncultured Bacteroidales bacterium	uncultured Bacteroidales bacterium RUG10707	95.06	0	18				194843	Bacteria	Bacteroidetes	Bacteroidia	Bacteroidales			uncultured Bacteroidales bacterium	74498	3172273	78	216274
RUG10708	10674_0011_idba_bin.129	10674_0011	uncultured Aeromonadales bacterium	uncultured Aeromonadales bacterium RUG10708	88.19	9.67	16				476558	Bacteria	Proteobacteria	Gammaproteobacteria	Aeromonadales			uncultured Aeromonadales bacterium	13560	2866547	329	52064
RUG10709	10674_0011_idba_bin.137	10674_0011	uncultured Bacteroidia bacterium	uncultured Bacteroidia bacterium RUG10709	95.91	0	18	1331	Name=16S_rRNA;product=16S ribosomal RNA		1129257	Bacteria	Bacteroidetes	Bacteroidia				uncultured Bacteroidia bacterium	73282	2871711	75	264404
RUG10710	10674_0011_idba_bin.150	10674_0011	uncultured Ruminococcus sp.	uncultured Ruminococcus sp. RUG10710	83.72	4.25	4				165186	Bacteria	Firmicutes	Clostridia	Clostridiales	Ruminococcaceae	Ruminococcus	uncultured Ruminococcus sp.	6511	1405698	246	43742
RUG10711	10674_0011_idba_bin.158	10674_0011	uncultured Bacteroidia bacterium	uncultured Bacteroidia bacterium RUG10711	91.69	3.27	18				1129257	Bacteria	Bacteroidetes	Bacteroidia				uncultured Bacteroidia bacterium	19445	2569573	207	93281
RUG10712	10674_0011_idba_bin.2	10674_0011	uncultured Bacteroidia bacterium	uncultured Bacteroidia bacterium RUG10712	83.02	5.16	19	1447	Name=16S_rRNA;product=16S ribosomal RNA		1129257	Bacteria	Bacteroidetes	Bacteroidia				uncultured Bacteroidia bacterium	11700	2418202	299	42205
RUG10713	10674_0011_idba_bin.24	10674_0011	uncultured Prevotellaceae bacterium	uncultured Prevotellaceae bacterium RUG10713	95.09	0.74	16				370804	Bacteria	Bacteroidetes	Bacteroidia	Bacteroidales	Prevotellaceae		uncultured Prevotellaceae bacterium	48088	3448974	100	210995
RUG10714	10674_0011_idba_bin.59	10674_0011	uncultured Elusimicrobium sp.	uncultured Elusimicrobium sp. RUG10714	92.7	0	20	1509	Name=16S_rRNA;product=16S ribosomal RNA		575659	Bacteria	Elusimicrobia	Elusimicrobia	Elusimicrobiales	Elusimicrobiaceae	Elusimicrobium	uncultured Elusimicrobium sp.	33431	1239875	59	98182
RUG10715	10674_0011_idba_bin.66	10674_0011	uncultured Bacteroidales bacterium	uncultured Bacteroidales bacterium RUG10715	87.77	1	18				194843	Bacteria	Bacteroidetes	Bacteroidia	Bacteroidales			uncultured Bacteroidales bacterium	66360	2490286	63	205608
RUG10716	10674_0011_idba_bin.79	10674_0011	uncultured Coriobacteriaceae bacterium	uncultured Coriobacteriaceae bacterium RUG10716	90.32	2.55	20				331632	Bacteria	Actinobacteria	Coriobacteriia	Coriobacteriales	Coriobacteriaceae		uncultured Coriobacteriaceae bacterium	15329	2393249	234	85135
RUG10717	10674_0011_idba_bin.87	10674_0011	uncultured Olsenella sp.	uncultured Olsenella sp. RUG10717	91.95	0.4	19				190764	Bacteria	Actinobacteria	Coriobacteriia	Coriobacteriales	Atopobiaceae	Olsenella	uncultured Olsenella sp.	29271	2224251	126	74745
RUG10718	10674_0011_idba_bin.89	10674_0011	Ruminococcus flavefaciens	Ruminococcus flavefaciens RUG10718	97.78	2.68	19				1265	Bacteria	Firmicutes	Clostridia	Clostridiales	Ruminococcaceae	Ruminococcus	Ruminococcus flavefaciens	61168	2559072	71	155107
RUG10719	10674_0011_idba_bin.98	10674_0011	uncultured Bacteroidales bacterium	uncultured Bacteroidales bacterium RUG10719	85	1.01	15				194843	Bacteria	Bacteroidetes	Bacteroidia	Bacteroidales			uncultured Bacteroidales bacterium	12461	2744791	317	100293
RUG10720	10674_0012_idba_bin.1	10674_0012	uncultured Lachnospiraceae bacterium	uncultured Lachnospiraceae bacterium RUG10720	81.2	1.54	16				297314	Bacteria	Firmicutes	Clostridia	Clostridiales	Lachnospiraceae		uncultured Lachnospiraceae bacterium	9017	1788124	259	42285
RUG10721	10674_0012_idba_bin.117	10674_0012	uncultured Bacteroidales bacterium	uncultured Bacteroidales bacterium RUG10721	83	0.35	17				194843	Bacteria	Bacteroidetes	Bacteroidia	Bacteroidales			uncultured Bacteroidales bacterium	10937	2396184	303	46084
RUG10722	10674_0012_idba_bin.123	10674_0012	uncultured Erysipelotrichaceae bacterium	uncultured Erysipelotrichaceae bacterium RUG10722	93.4	0.94	19				331630	Bacteria	Firmicutes	Erysipelotrichia	Erysipelotrichales	Erysipelotrichaceae		uncultured Erysipelotrichaceae bacterium	36837	2452845	120	72640
RUG10723	10674_0012_idba_bin.129	10674_0012	uncultured Olsenella sp.	uncultured Olsenella sp. RUG10723	81.15	2.53	15				190764	Bacteria	Actinobacteria	Coriobacteriia	Coriobacteriales	Atopobiaceae	Olsenella	uncultured Olsenella sp.	14205	1604102	168	50476
RUG10724	10674_0012_idba_bin.138	10674_0012	uncultured Prevotellaceae bacterium	uncultured Prevotellaceae bacterium RUG10724	95.13	0.05	17				370804	Bacteria	Bacteroidetes	Bacteroidia	Bacteroidales	Prevotellaceae		uncultured Prevotellaceae bacterium	56642	2370967	68	132097
RUG10725	10674_0012_idba_bin.20	10674_0012	uncultured Prevotellaceae bacterium	uncultured Prevotellaceae bacterium RUG10725	85.54	2.35	16				370804	Bacteria	Bacteroidetes	Bacteroidia	Bacteroidales	Prevotellaceae		uncultured Prevotellaceae bacterium	31688	2890614	153	87606
RUG10726	10674_0012_idba_bin.21	10674_0012	uncultured Prevotella sp.	uncultured Prevotella sp. RUG10726	95.13	2.07	17				159272	Bacteria	Bacteroidetes	Bacteroidia	Bacteroidales	Prevotellaceae	Prevotella	uncultured Prevotella sp.	51842	3151808	103	122743
RUG10727	10674_0012_idba_bin.29	10674_0012	uncultured Bacteroidales bacterium	uncultured Bacteroidales bacterium RUG10727	96.63	1.43	17				194843	Bacteria	Bacteroidetes	Bacteroidia	Bacteroidales			uncultured Bacteroidales bacterium	46265	2712389	105	193525
RUG10728	10674_0012_idba_bin.38	10674_0012	Ruminococcus flavefaciens	Ruminococcus flavefaciens RUG10728	97.22	1.57	18				1265	Bacteria	Firmicutes	Clostridia	Clostridiales	Ruminococcaceae	Ruminococcus	Ruminococcus flavefaciens	25213	2620252	168	114243
RUG10729	10674_0012_idba_bin.41	10674_0012	uncultured Coriobacteriaceae bacterium	uncultured Coriobacteriaceae bacterium RUG10729	98.66	1.34	20				331632	Bacteria	Actinobacteria	Coriobacteriia	Coriobacteriales	Coriobacteriaceae		uncultured Coriobacteriaceae bacterium	95813	2485957	68	152678
RUG10730	10674_0012_idba_bin.51	10674_0012	uncultured Lachnospiraceae bacterium	uncultured Lachnospiraceae bacterium RUG10730	97.37	1.94	17				297314	Bacteria	Firmicutes	Clostridia	Clostridiales	Lachnospiraceae		uncultured Lachnospiraceae bacterium	49640	3824846	198	122448
RUG10731	10674_0012_idba_bin.60	10674_0012	Ruminococcaceae bacterium	Ruminococcaceae bacterium RUG10731	86.17	2.13	17				1898205	Bacteria	Firmicutes	Clostridia	Clostridiales	Ruminococcaceae		Ruminococcaceae bacterium	6816	1643580	295	36029
RUG10732	10674_0012_idba_bin.65	10674_0012	uncultured Coriobacteriaceae bacterium	uncultured Coriobacteriaceae bacterium RUG10732	99.19	0.81	20				331632	Bacteria	Actinobacteria	Coriobacteriia	Coriobacteriales	Coriobacteriaceae		uncultured Coriobacteriaceae bacterium	79323	2481545	54	201362
RUG10733	10674_0012_idba_bin.7	10674_0012	uncultured Erysipelotrichaceae bacterium	uncultured Erysipelotrichaceae bacterium RUG10733	98.1	0.32	20	714	Name=16S_rRNA;product=16S ribosomal RNA (partial);note=aligned only 45 percent of the 16S ribosomal RNA		331630	Bacteria	Firmicutes	Erysipelotrichia	Erysipelotrichales	Erysipelotrichaceae		uncultured Erysipelotrichaceae bacterium	16982	1862422	165	52458
RUG10734	10674_0012_idba_bin.78	10674_0012	uncultured Lachnospiraceae bacterium	uncultured Lachnospiraceae bacterium RUG10734	93.37	0	18				297314	Bacteria	Firmicutes	Clostridia	Clostridiales	Lachnospiraceae		uncultured Lachnospiraceae bacterium	17676	2387595	214	87306
RUG10735	10674_0012_idba_bin.88	10674_0012	uncultured Bacteroidia bacterium	uncultured Bacteroidia bacterium RUG10735	82.54	5.25	19				1129257	Bacteria	Bacteroidetes	Bacteroidia				uncultured Bacteroidia bacterium	8041	2091162	327	35344
RUG10736	10674_0013_idba_bin.17	10674_0013	uncultured Methanobrevibacter sp.	uncultured Methanobrevibacter sp. RUG10736	92.27	3.53	16				253161	Archaea	Euryarchaeota	Methanobacteria	Methanobacteriales	Methanobacteriaceae	Methanobrevibacter	uncultured Methanobrevibacter sp.	11178	2801628	342	65153
RUG10737	10674_0013_idba_bin.2	10674_0013	uncultured Ruminococcus sp.	uncultured Ruminococcus sp. RUG10737	92.46	1.96	11				165186	Bacteria	Firmicutes	Clostridia	Clostridiales	Ruminococcaceae	Ruminococcus	uncultured Ruminococcus sp.	15915	1983061	184	44835
RUG10738	10674_0013_idba_bin.22	10674_0013	uncultured Methanobrevibacter sp.	uncultured Methanobrevibacter sp. RUG10738	90.58	1.6	16				253161	Archaea	Euryarchaeota	Methanobacteria	Methanobacteriales	Methanobacteriaceae	Methanobrevibacter	uncultured Methanobrevibacter sp.	12302	2098533	253	80283
RUG10739	10674_0013_idba_bin.24	10674_0013	uncultured Bacteroidales bacterium	uncultured Bacteroidales bacterium RUG10739	84.21	3.97	17				194843	Bacteria	Bacteroidetes	Bacteroidia	Bacteroidales			uncultured Bacteroidales bacterium	18752	2412096	196	62495
RUG10740	10674_0013_idba_bin.27	10674_0013	uncultured Ruminococcus sp.	uncultured Ruminococcus sp. RUG10740	90.86	9.84	14				165186	Bacteria	Firmicutes	Clostridia	Clostridiales	Ruminococcaceae	Ruminococcus	uncultured Ruminococcus sp.	10703	1876362	247	48112
RUG10741	10674_0013_idba_bin.30	10674_0013	uncultured Ruminococcus sp.	uncultured Ruminococcus sp. RUG10741	86.21	1.25	17	559	Name=16S_rRNA;product=16S ribosomal RNA (partial);note=aligned only 35 percent of the 16S ribosomal RNA		165186	Bacteria	Firmicutes	Clostridia	Clostridiales	Ruminococcaceae	Ruminococcus	uncultured Ruminococcus sp.	6243	2431733	475	29619
RUG10742	10674_0013_idba_bin.34	10674_0013	unclassified Selenomonadaceae	unclassified Selenomonadaceae RUG10742	82.77	3.69	17				1953020	Bacteria	Firmicutes	Negativicutes	Selenomonadales	Selenomonadaceae			9261	2031501	304	34350
RUG10743	10674_0013_idba_bin.36	10674_0013	uncultured Methanobrevibacter sp.	uncultured Methanobrevibacter sp. RUG10743	94.84	0.8	20				253161	Archaea	Euryarchaeota	Methanobacteria	Methanobacteriales	Methanobacteriaceae	Methanobrevibacter	uncultured Methanobrevibacter sp.	72153	2334462	66	182173
RUG10744	10674_0013_idba_bin.38	10674_0013	uncultured Bacteroidales bacterium	uncultured Bacteroidales bacterium RUG10744	88.25	0	15	452	Name=16S_rRNA;product=16S ribosomal RNA (partial);note=aligned only 28 percent of the 16S ribosomal RNA		194843	Bacteria	Bacteroidetes	Bacteroidia	Bacteroidales			uncultured Bacteroidales bacterium	24993	1943397	119	71013
RUG10745	10674_0013_idba_bin.55	10674_0013	uncultured Sarcina sp.	uncultured Sarcina sp. RUG10745	85.46	1.49	19				200448	Bacteria	Firmicutes	Clostridia	Clostridiales	Clostridiaceae	Sarcina	uncultured Sarcina sp.	25218	2477847	153	86515
RUG10746	10674_0013_idba_bin.65	10674_0013	uncultured Prevotellaceae bacterium	uncultured Prevotellaceae bacterium RUG10746	94.55	1.56	18				370804	Bacteria	Bacteroidetes	Bacteroidia	Bacteroidales	Prevotellaceae		uncultured Prevotellaceae bacterium	50780	3331623	112	129232
RUG10747	10674_0014_idba_bin.16	10674_0014	uncultured Proteobacterium	uncultured Proteobacterium RUG10747	85.71	0	19	1500	Name=16S_rRNA;product=16S ribosomal RNA		153809	Bacteria	Proteobacteria					uncultured proteobacterium	688656	836327	4	688656
RUG10748	10674_0014_idba_bin.20	10674_0014	uncultured Lachnospiraceae bacterium	uncultured Lachnospiraceae bacterium RUG10748	88.19	7.88	14				297314	Bacteria	Firmicutes	Clostridia	Clostridiales	Lachnospiraceae		uncultured Lachnospiraceae bacterium	7983	1573344	261	29677
RUG10749	10674_0014_idba_bin.23	10674_0014	uncultured Ruminococcus sp.	uncultured Ruminococcus sp. RUG10749	88.03	0.39	13				165186	Bacteria	Firmicutes	Clostridia	Clostridiales	Ruminococcaceae	Ruminococcus	uncultured Ruminococcus sp.	12535	1978078	223	62772
RUG10750	10674_0014_idba_bin.30	10674_0014	uncultured Bacteroidales bacterium	uncultured Bacteroidales bacterium RUG10750	82.6	0.54	17				194843	Bacteria	Bacteroidetes	Bacteroidia	Bacteroidales			uncultured Bacteroidales bacterium	72912	1941112	36	270329
RUG10751	10674_0014_idba_bin.33	10674_0014	uncultured Ruminococcus sp.	uncultured Ruminococcus sp. RUG10751	95.3	0	15				165186	Bacteria	Firmicutes	Clostridia	Clostridiales	Ruminococcaceae	Ruminococcus	uncultured Ruminococcus sp.	46446	2445555	119	194246
RUG10752	10674_0014_idba_bin.36	10674_0014	Fibrobacter succinogenes	Fibrobacter succinogenes RUG10752	82.41	0	18				833	Bacteria	Fibrobacteres	Fibrobacteria	Fibrobacterales	Fibrobacteraceae	Fibrobacter	Fibrobacter succinogenes	115706	3595016	57	325061
RUG10753	10674_0014_idba_bin.44	10674_0014	uncultured Prevotellaceae bacterium	uncultured Prevotellaceae bacterium RUG10753	93.06	0.4	17				370804	Bacteria	Bacteroidetes	Bacteroidia	Bacteroidales	Prevotellaceae		uncultured Prevotellaceae bacterium	63221	3627709	133	174172
RUG10754	10674_0014_idba_bin.56	10674_0014	uncultured Bacteroidales bacterium	uncultured Bacteroidales bacterium RUG10754	93.2	0.84	18				194843	Bacteria	Bacteroidetes	Bacteroidia	Bacteroidales			uncultured Bacteroidales bacterium	81272	3117844	72	265965
RUG10755	10674_0014_idba_bin.57	10674_0014	uncultured Ruminococcus sp.	uncultured Ruminococcus sp. RUG10755	85.5	0.67	16				165186	Bacteria	Firmicutes	Clostridia	Clostridiales	Ruminococcaceae	Ruminococcus	uncultured Ruminococcus sp.	7893	1985382	321	26060
RUG10756	10674_0014_idba_bin.61	10674_0014	uncultured Ruminococcus sp.	uncultured Ruminococcus sp. RUG10756	81.63	2.57	16				165186	Bacteria	Firmicutes	Clostridia	Clostridiales	Ruminococcaceae	Ruminococcus	uncultured Ruminococcus sp.	8425	2637921	402	55476
RUG10757	10674_0014_idba_bin.68	10674_0014	uncultured Bacteroidales bacterium	uncultured Bacteroidales bacterium RUG10757	94.52	0.88	19				194843	Bacteria	Bacteroidetes	Bacteroidia	Bacteroidales			uncultured Bacteroidales bacterium	132922	2886330	37	556395
RUG10758	10674_0014_idba_bin.72	10674_0014	uncultured Bacteroidales bacterium	uncultured Bacteroidales bacterium RUG10758	85.91	5.02	18				194843	Bacteria	Bacteroidetes	Bacteroidia	Bacteroidales			uncultured Bacteroidales bacterium	14859	2188475	206	61661
RUG10759	10674_0014_idba_bin.76	10674_0014	uncultured Methanobrevibacter sp.	uncultured Methanobrevibacter sp. RUG10759	87.58	0	18				253161	Archaea	Euryarchaeota	Methanobacteria	Methanobacteriales	Methanobacteriaceae	Methanobrevibacter	uncultured Methanobrevibacter sp.	21900	2032566	169	79689
RUG10760	10674_0014_idba_bin.82	10674_0014	uncultured Bacteroidia bacterium	uncultured Bacteroidia bacterium RUG10760	86.78	2.69	17	1520	Name=16S_rRNA;product=16S ribosomal RNA		1129257	Bacteria	Bacteroidetes	Bacteroidia				uncultured Bacteroidia bacterium	11324	2859112	354	47243
RUG10761	10674_0014_idba_bin.85	10674_0014	uncultured Bacteroidetes bacterium	uncultured Bacteroidetes bacterium RUG10761	92.63	0.54	18				152509	Bacteria	Bacteroidetes					uncultured Bacteroidetes bacterium	33658	3141059	154	173147
RUG10762	10674_0014_idba_bin.86	10674_0014	uncultured Bacteroidia bacterium	uncultured Bacteroidia bacterium RUG10762	80.25	1.92	14				1129257	Bacteria	Bacteroidetes	Bacteroidia				uncultured Bacteroidia bacterium	11274	2000005	233	65885
RUG10763	10674_0015_idba_bin.122	10674_0015	uncultured Bacteroidia bacterium	uncultured Bacteroidia bacterium RUG10763	92.74	1.34	18				1129257	Bacteria	Bacteroidetes	Bacteroidia				uncultured Bacteroidia bacterium	40056	2711778	97	112944
RUG10764	10674_0015_idba_bin.134	10674_0015	uncultured Clostridiales bacterium	uncultured Clostridiales bacterium RUG10764	92.83	2.74	17				172733	Bacteria	Firmicutes	Clostridia	Clostridiales			uncultured Clostridiales bacterium	43665	2160523	78	127203
RUG10765	10674_0015_idba_bin.144	10674_0015	uncultured Bacteroidia bacterium	uncultured Bacteroidia bacterium RUG10765	92.62	0.63	20	586	Name=16S_rRNA;product=16S ribosomal RNA (partial);note=aligned only 36 percent of the 16S ribosomal RNA		1129257	Bacteria	Bacteroidetes	Bacteroidia				uncultured Bacteroidia bacterium	84872	2301878	46	163250
RUG10766	10674_0015_idba_bin.145	10674_0015	uncultured Aeromonadales bacterium	uncultured Aeromonadales bacterium RUG10766	93.31	1.15	17				476558	Bacteria	Proteobacteria	Gammaproteobacteria	Aeromonadales			uncultured Aeromonadales bacterium	33305	2850609	123	143100
RUG10767	10674_0015_idba_bin.147	10674_0015	uncultured Ruminococcus sp.	uncultured Ruminococcus sp. RUG10767	94.57	0	16				165186	Bacteria	Firmicutes	Clostridia	Clostridiales	Ruminococcaceae	Ruminococcus	uncultured Ruminococcus sp.	42226	2636096	102	112432
RUG10768	10674_0015_idba_bin.149	10674_0015	uncultured Clostridiales bacterium	uncultured Clostridiales bacterium RUG10768	92.93	0.95	16				172733	Bacteria	Firmicutes	Clostridia	Clostridiales			uncultured Clostridiales bacterium	70200	2219275	54	173189
RUG10769	10674_0015_idba_bin.165	10674_0015	uncultured Prevotellaceae bacterium	uncultured Prevotellaceae bacterium RUG10769	98.28	8.28	18				370804	Bacteria	Bacteroidetes	Bacteroidia	Bacteroidales	Prevotellaceae		uncultured Prevotellaceae bacterium	133346	3847196	56	242181
RUG10770	10674_0015_idba_bin.168	10674_0015	uncultured bacterium	uncultured bacterium RUG10770	90.81	2.36	19	1509	Name=16S_rRNA;product=16S ribosomal RNA		77133	Bacteria						uncultured bacterium	50119	2755250	96	107361
RUG10771	10674_0015_idba_bin.169	10674_0015	uncultured Prevotellaceae bacterium	uncultured Prevotellaceae bacterium RUG10771	86.42	1.37	17				370804	Bacteria	Bacteroidetes	Bacteroidia	Bacteroidales	Prevotellaceae		uncultured Prevotellaceae bacterium	11371	2189628	266	46437
RUG10772	10674_0015_idba_bin.17	10674_0015	uncultured Lachnospiraceae bacterium	uncultured Lachnospiraceae bacterium RUG10772	90.26	0.42	14				297314	Bacteria	Firmicutes	Clostridia	Clostridiales	Lachnospiraceae		uncultured Lachnospiraceae bacterium	17465	1950003	166	70403
RUG10773	10674_0015_idba_bin.23	10674_0015	uncultured Bacteroidales bacterium	uncultured Bacteroidales bacterium RUG10773	88.14	0	17	935	Name=16S_rRNA;product=16S ribosomal RNA (partial);note=aligned only 58 percent of the 16S ribosomal RNA		194843	Bacteria	Bacteroidetes	Bacteroidia	Bacteroidales			uncultured Bacteroidales bacterium	81688	2145795	61	256143
RUG10774	10674_0015_idba_bin.31	10674_0015	Ruminococcaceae bacterium	Ruminococcaceae bacterium RUG10774	92.45	0.67	17				1898205	Bacteria	Firmicutes	Clostridia	Clostridiales	Ruminococcaceae		Ruminococcaceae bacterium	17069	1632664	141	56443
RUG10775	10674_0015_idba_bin.49	10674_0015	uncultured Prevotellaceae bacterium	uncultured Prevotellaceae bacterium RUG10775	96.15	1.82	18				370804	Bacteria	Bacteroidetes	Bacteroidia	Bacteroidales	Prevotellaceae		uncultured Prevotellaceae bacterium	53685	3391233	113	121466
RUG10776	10674_0015_idba_bin.69	10674_0015	Ruminococcaceae bacterium	Ruminococcaceae bacterium RUG10776	95.37	0	20	770	Name=16S_rRNA;product=16S ribosomal RNA (partial);note=aligned only 48 percent of the 16S ribosomal RNA		1898205	Bacteria	Firmicutes	Clostridia	Clostridiales	Ruminococcaceae		Ruminococcaceae bacterium	32650	2671123	137	78462
RUG10777	10674_0015_idba_bin.71	10674_0015	uncultured Prevotellaceae bacterium	uncultured Prevotellaceae bacterium RUG10777	92.13	2.35	17				370804	Bacteria	Bacteroidetes	Bacteroidia	Bacteroidales	Prevotellaceae		uncultured Prevotellaceae bacterium	72368	3695501	80	141990
RUG10778	10674_0015_idba_bin.73	10674_0015	uncultured Bacteroidia bacterium	uncultured Bacteroidia bacterium RUG10778	92.52	0.95	19				1129257	Bacteria	Bacteroidetes	Bacteroidia				uncultured Bacteroidia bacterium	68147	2641826	72	170162
RUG10779	10674_0015_idba_bin.75	10674_0015	uncultured Bacteroidia bacterium	uncultured Bacteroidia bacterium RUG10779	87.56	7.38	17				1129257	Bacteria	Bacteroidetes	Bacteroidia				uncultured Bacteroidia bacterium	17068	2774207	244	83883
RUG10780	10674_0015_idba_bin.81	10674_0015	uncultured Bacteroidia bacterium	uncultured Bacteroidia bacterium RUG10780	92.22	0.48	19	479	Name=16S_rRNA;product=16S ribosomal RNA (partial);note=aligned only 30 percent of the 16S ribosomal RNA		1129257	Bacteria	Bacteroidetes	Bacteroidia				uncultured Bacteroidia bacterium	117407	2176495	36	253499
RUG10781	10674_0015_idba_bin.84	10674_0015	uncultured Clostridiales bacterium	uncultured Clostridiales bacterium RUG10781	82.74	3.43	14				172733	Bacteria	Firmicutes	Clostridia	Clostridiales			uncultured Clostridiales bacterium	7100	1420230	247	22094
RUG10782	10674_0015_idba_bin.90	10674_0015	uncultured Bacteroidia bacterium	uncultured Bacteroidia bacterium RUG10782	94.44	0.48	19				1129257	Bacteria	Bacteroidetes	Bacteroidia				uncultured Bacteroidia bacterium	125139	2288750	30	233378
RUG10783	10674_0015_idba_bin.91	10674_0015	uncultured Lachnospiraceae bacterium	uncultured Lachnospiraceae bacterium RUG10783	84.3	7.35	13	1534	Name=16S_rRNA;product=16S ribosomal RNA		297314	Bacteria	Firmicutes	Clostridia	Clostridiales	Lachnospiraceae		uncultured Lachnospiraceae bacterium	7907	2345706	367	37973
RUG10784	10674_0015_idba_bin.96	10674_0015	uncultured Ruminococcus sp.	uncultured Ruminococcus sp. RUG10784	95.08	0	18				165186	Bacteria	Firmicutes	Clostridia	Clostridiales	Ruminococcaceae	Ruminococcus	uncultured Ruminococcus sp.	72373	2991501	83	256833
RUG10785	10674_0016_idba_bin.11	10674_0016	uncultured Sarcina sp.	uncultured Sarcina sp. RUG10785	83.27	1.26	15				200448	Bacteria	Firmicutes	Clostridia	Clostridiales	Clostridiaceae	Sarcina	uncultured Sarcina sp.	33449	2299583	120	103721
RUG10786	10674_0016_idba_bin.17	10674_0016	uncultured Bacteroidales bacterium	uncultured Bacteroidales bacterium RUG10786	88.29	5.41	17				194843	Bacteria	Bacteroidetes	Bacteroidia	Bacteroidales			uncultured Bacteroidales bacterium	12040	2677410	346	46279
RUG10787	10674_0016_idba_bin.20	10674_0016	uncultured Ruminococcus sp.	uncultured Ruminococcus sp. RUG10787	95.74	2.07	15				165186	Bacteria	Firmicutes	Clostridia	Clostridiales	Ruminococcaceae	Ruminococcus	uncultured Ruminococcus sp.	20391	1982784	134	70915
RUG10788	10674_0016_idba_bin.34	10674_0016	uncultured Bacteroidia bacterium	uncultured Bacteroidia bacterium RUG10788	82.44	3.92	18				1129257	Bacteria	Bacteroidetes	Bacteroidia				uncultured Bacteroidia bacterium	10237	2004325	259	45147
RUG10789	10674_0016_idba_bin.6	10674_0016	uncultured Ruminococcus sp.	uncultured Ruminococcus sp. RUG10789	95.3	3.56	13				165186	Bacteria	Firmicutes	Clostridia	Clostridiales	Ruminococcaceae	Ruminococcus	uncultured Ruminococcus sp.	13558	1732274	182	53364
RUG10790	10674_0016_idba_bin.7	10674_0016	Fibrobacter succinogenes	Fibrobacter succinogenes RUG10790	92.91	1.1	18				833	Bacteria	Fibrobacteres	Fibrobacteria	Fibrobacterales	Fibrobacteraceae	Fibrobacter	Fibrobacter succinogenes	73112	3934885	89	249184
RUG10791	10674_0017_idba_bin.104	10674_0017	uncultured Prevotellaceae bacterium	uncultured Prevotellaceae bacterium RUG10791	90.23	6.19	17				370804	Bacteria	Bacteroidetes	Bacteroidia	Bacteroidales	Prevotellaceae		uncultured Prevotellaceae bacterium	27368	3158344	187	95350
RUG10792	10674_0017_idba_bin.107	10674_0017	Ruminococcus flavefaciens	Ruminococcus flavefaciens RUG10792	93.96	2.01	17				1265	Bacteria	Firmicutes	Clostridia	Clostridiales	Ruminococcaceae	Ruminococcus	Ruminococcus flavefaciens	48805	2808361	116	110775
RUG10793	10674_0017_idba_bin.11	10674_0017	uncultured Erysipelotrichaceae bacterium	uncultured Erysipelotrichaceae bacterium RUG10793	94.29	2.22	20				331630	Bacteria	Firmicutes	Erysipelotrichia	Erysipelotrichales	Erysipelotrichaceae		uncultured Erysipelotrichaceae bacterium	33149	1887407	94	103393
RUG10794	10674_0017_idba_bin.113	10674_0017	uncultured Aeromonadales bacterium	uncultured Aeromonadales bacterium RUG10794	96.27	0	18				476558	Bacteria	Proteobacteria	Gammaproteobacteria	Aeromonadales			uncultured Aeromonadales bacterium	31749	2485083	119	87320
RUG10795	10674_0017_idba_bin.124	10674_0017	uncultured Ruminococcus sp.	uncultured Ruminococcus sp. RUG10795	94.63	0	19			RUG480	165186	Bacteria	Firmicutes	Clostridia	Clostridiales	Ruminococcaceae	Ruminococcus	uncultured Ruminococcus sp.	73499	2818878	62	193219
RUG10796	10674_0017_idba_bin.125	10674_0017	uncultured Bacteroidia bacterium	uncultured Bacteroidia bacterium RUG10796	80.94	0.24	18				1129257	Bacteria	Bacteroidetes	Bacteroidia				uncultured Bacteroidia bacterium	10239	1949586	260	33931
RUG10797	10674_0017_idba_bin.126	10674_0017	Ruminococcaceae bacterium	Ruminococcaceae bacterium RUG10797	88.93	1.17	12				1898205	Bacteria	Firmicutes	Clostridia	Clostridiales	Ruminococcaceae		Ruminococcaceae bacterium	10697	1908900	232	33468
RUG10798	10674_0017_idba_bin.134	10674_0017	uncultured Ruminococcus sp.	uncultured Ruminococcus sp. RUG10798	98.63	1.37	18				165186	Bacteria	Firmicutes	Clostridia	Clostridiales	Ruminococcaceae	Ruminococcus	uncultured Ruminococcus sp.	33233	4056956	242	137368
RUG10799	10674_0017_idba_bin.140	10674_0017	uncultured Erysipelotrichaceae bacterium	uncultured Erysipelotrichaceae bacterium RUG10799	81.9	1.27	15				331630	Bacteria	Firmicutes	Erysipelotrichia	Erysipelotrichales	Erysipelotrichaceae		uncultured Erysipelotrichaceae bacterium	8123	1463529	239	39601
RUG10800	10674_0017_idba_bin.158	10674_0017	uncultured Fusobacterium sp.	uncultured Fusobacterium sp. RUG10800	89.36	1.42	19				159267	Bacteria	Fusobacteria	Fusobacteriia	Fusobacteriales	Fusobacteriaceae	Fusobacterium	uncultured Fusobacterium sp.	22711	1762724	104	82704
RUG10801	10674_0017_idba_bin.164	10674_0017	uncultured Lachnospiraceae bacterium	uncultured Lachnospiraceae bacterium RUG10801	96.05	2.17	18			RUG775	297314	Bacteria	Firmicutes	Clostridia	Clostridiales	Lachnospiraceae		uncultured Lachnospiraceae bacterium	52905	2864990	125	117731
RUG10802	10674_0017_idba_bin.165	10674_0017	Ruminococcus flavefaciens	Ruminococcus flavefaciens RUG10802	96.6	0	18				1265	Bacteria	Firmicutes	Clostridia	Clostridiales	Ruminococcaceae	Ruminococcus	Ruminococcus flavefaciens	26995	2701013	143	87801
RUG10803	10674_0017_idba_bin.17	10674_0017	Ruminococcaceae bacterium	Ruminococcaceae bacterium RUG10803	87.07	2.2	16				1898205	Bacteria	Firmicutes	Clostridia	Clostridiales	Ruminococcaceae		Ruminococcaceae bacterium	9981	1802884	238	33049
RUG10804	10674_0017_idba_bin.185	10674_0017	uncultured Lachnospiraceae bacterium	uncultured Lachnospiraceae bacterium RUG10804	83.2	0.92	15				297314	Bacteria	Firmicutes	Clostridia	Clostridiales	Lachnospiraceae		uncultured Lachnospiraceae bacterium	16694	2603410	244	64539
RUG10805	10674_0017_idba_bin.188	10674_0017	uncultured Bacteroidetes bacterium	uncultured Bacteroidetes bacterium RUG10805	95.97	1.08	19	1434	Name=16S_rRNA;product=16S ribosomal RNA		152509	Bacteria	Bacteroidetes					uncultured Bacteroidetes bacterium	78926	2485057	41	185181
RUG10806	10674_0017_idba_bin.190	10674_0017	Ruminococcaceae bacterium	Ruminococcaceae bacterium RUG10806	96.31	0	19				1898205	Bacteria	Firmicutes	Clostridia	Clostridiales	Ruminococcaceae		Ruminococcaceae bacterium	190127	1694812	22	262788
RUG10807	10674_0017_idba_bin.198	10674_0017	uncultured Lachnospiraceae bacterium	uncultured Lachnospiraceae bacterium RUG10807	95.77	0	19				297314	Bacteria	Firmicutes	Clostridia	Clostridiales	Lachnospiraceae		uncultured Lachnospiraceae bacterium	87605	2440116	43	391568
RUG10808	10674_0017_idba_bin.2	10674_0017	uncultured Coriobacteriaceae bacterium	uncultured Coriobacteriaceae bacterium RUG10808	86.06	4.77	16				331632	Bacteria	Actinobacteria	Coriobacteriia	Coriobacteriales	Coriobacteriaceae		uncultured Coriobacteriaceae bacterium	17539	2161715	228	112723
RUG10809	10674_0017_idba_bin.201	10674_0017	uncultured Anaerovibrio sp.	uncultured Anaerovibrio sp. RUG10809	99.66	1.52	18				361586	Bacteria	Firmicutes	Negativicutes	Selenomonadales	Selenomonadaceae	Anaerovibrio	uncultured Anaerovibrio sp.	44158	2075464	74	96035
RUG10810	10674_0017_idba_bin.203	10674_0017	uncultured Ruminococcus sp.	uncultured Ruminococcus sp. RUG10810	88.11	0	17				165186	Bacteria	Firmicutes	Clostridia	Clostridiales	Ruminococcaceae	Ruminococcus	uncultured Ruminococcus sp.	39317	2352893	98	169459
RUG10811	10674_0017_idba_bin.23	10674_0017	uncultured Olsenella sp.	uncultured Olsenella sp. RUG10811	99.19	0	19			RUG161	190764	Bacteria	Actinobacteria	Coriobacteriia	Coriobacteriales	Atopobiaceae	Olsenella	uncultured Olsenella sp.	312191	2277759	16	534477
RUG10812	10674_0017_idba_bin.26	10674_0017	uncultured Prevotellaceae bacterium	uncultured Prevotellaceae bacterium RUG10812	97.78	0	19				370804	Bacteria	Bacteroidetes	Bacteroidia	Bacteroidales	Prevotellaceae		uncultured Prevotellaceae bacterium	117141	2368633	33	317933
RUG10813	10674_0017_idba_bin.34	10674_0017	uncultured Bifidobacterium sp.	uncultured Bifidobacterium sp. RUG10813	82.02	1.65	18				165187	Bacteria	Actinobacteria	Actinobacteria	Bifidobacteriales	Bifidobacteriaceae	Bifidobacterium	uncultured Bifidobacterium sp.	11271	1535374	177	51798
RUG10814	10674_0017_idba_bin.77	10674_0017	Eubacterium pyruvativorans	Eubacterium pyruvativorans RUG10814	98.94	0	17			hRUG866, RUG118	155865	Bacteria	Firmicutes	Clostridia	Clostridiales	Eubacteriaceae	Eubacterium	Eubacterium pyruvativorans	44463	2020939	73	128190
RUG10815	10674_0017_idba_bin.89	10674_0017	uncultured Prevotellaceae bacterium	uncultured Prevotellaceae bacterium RUG10815	90.06	2.03	18				370804	Bacteria	Bacteroidetes	Bacteroidia	Bacteroidales	Prevotellaceae		uncultured Prevotellaceae bacterium	17152	3089108	265	65258
RUG10816	10674_0017_idba_bin.92	10674_0017	uncultured Lachnospiraceae bacterium	uncultured Lachnospiraceae bacterium RUG10816	97.76	0	18				297314	Bacteria	Firmicutes	Clostridia	Clostridiales	Lachnospiraceae		uncultured Lachnospiraceae bacterium	53997	2646397	81	142933
RUG10817	10674_0017_idba_bin.98	10674_0017	uncultured Lachnospiraceae bacterium	uncultured Lachnospiraceae bacterium RUG10817	98.32	0	17				297314	Bacteria	Firmicutes	Clostridia	Clostridiales	Lachnospiraceae		uncultured Lachnospiraceae bacterium	44627	2918738	102	195189
RUG10818	10674_0017_idba_bin.99	10674_0017	uncultured Erysipelotrichaceae bacterium	uncultured Erysipelotrichaceae bacterium RUG10818	93.4	2.49	19				331630	Bacteria	Firmicutes	Erysipelotrichia	Erysipelotrichales	Erysipelotrichaceae		uncultured Erysipelotrichaceae bacterium	13431	2236690	238	46386
RUG10819	10674_0018_idba_bin.100	10674_0018	uncultured Mitsuokella sp.	uncultured Mitsuokella sp. RUG10819	90.25	2.11	19				453120	Bacteria	Firmicutes	Negativicutes	Selenomonadales	Selenomonadaceae	Mitsuokella	uncultured Mitsuokella sp.	49697	2059789	60	328660
RUG10820	10674_0018_idba_bin.105	10674_0018	uncultured Prevotella sp.	uncultured Prevotella sp. RUG10820	99.12	2.36	18				159272	Bacteria	Bacteroidetes	Bacteroidia	Bacteroidales	Prevotellaceae	Prevotella	uncultured Prevotella sp.	53035	3169558	91	197917
RUG10821	10674_0018_idba_bin.122	10674_0018	uncultured Bacteroidia bacterium	uncultured Bacteroidia bacterium RUG10821	80.2	1.9	17	536	Name=16S_rRNA;product=16S ribosomal RNA (partial);note=aligned only 33 percent of the 16S ribosomal RNA		1129257	Bacteria	Bacteroidetes	Bacteroidia				uncultured Bacteroidia bacterium	12647	2327735	248	62633
RUG10822	10674_0018_idba_bin.134	10674_0018	uncultured Clostridiales bacterium	uncultured Clostridiales bacterium RUG10822	94.68	2.84	19	575	Name=16S_rRNA;product=16S ribosomal RNA (partial);note=aligned only 36 percent of the 16S ribosomal RNA	RUG398	172733	Bacteria	Firmicutes	Clostridia	Clostridiales			uncultured Clostridiales bacterium	24437	2434322	152	75691
RUG10823	10674_0018_idba_bin.147	10674_0018	uncultured Lachnospiraceae bacterium	uncultured Lachnospiraceae bacterium RUG10823	90.72	0	17			RUG847	297314	Bacteria	Firmicutes	Clostridia	Clostridiales	Lachnospiraceae		uncultured Lachnospiraceae bacterium	39176	2494337	116	85072
RUG10824	10674_0018_idba_bin.153	10674_0018	Ruminococcaceae bacterium	Ruminococcaceae bacterium RUG10824	90.47	2.18	15				1898205	Bacteria	Firmicutes	Clostridia	Clostridiales	Ruminococcaceae		Ruminococcaceae bacterium	8716	2013560	296	29716
RUG10825	10674_0018_idba_bin.16	10674_0018	uncultured Bifidobacterium sp.	uncultured Bifidobacterium sp. RUG10825	93.63	0.55	18	721	Name=16S_rRNA;product=16S ribosomal RNA (partial);note=aligned only 45 percent of the 16S ribosomal RNA		165187	Bacteria	Actinobacteria	Actinobacteria	Bifidobacteriales	Bifidobacteriaceae	Bifidobacterium	uncultured Bifidobacterium sp.	13610	1808810	189	59628
RUG10826	10674_0018_idba_bin.17	10674_0018	uncultured Bacteroidia bacterium	uncultured Bacteroidia bacterium RUG10826	95	0.95	20	1235	Name=16S_rRNA;product=16S ribosomal RNA (partial);note=aligned only 77 percent of the 16S ribosomal RNA		1129257	Bacteria	Bacteroidetes	Bacteroidia				uncultured Bacteroidia bacterium	90132	2250135	37	347920
RUG10827	10674_0018_idba_bin.172	10674_0018	uncultured Lachnospiraceae bacterium	uncultured Lachnospiraceae bacterium RUG10827	83.97	0.57	14				297314	Bacteria	Firmicutes	Clostridia	Clostridiales	Lachnospiraceae		uncultured Lachnospiraceae bacterium	12405	2513758	283	71529
RUG10828	10674_0018_idba_bin.190	10674_0018	uncultured Prevotellaceae bacterium	uncultured Prevotellaceae bacterium RUG10828	82.7	0.51	17				370804	Bacteria	Bacteroidetes	Bacteroidia	Bacteroidales	Prevotellaceae		uncultured Prevotellaceae bacterium	55713	2396712	78	134942
RUG10829	10674_0018_idba_bin.3	10674_0018	uncultured Rhodospirillales bacterium	uncultured Rhodospirillales bacterium RUG10829	94.62	0	19				296830	Bacteria	Proteobacteria	Alphaproteobacteria	Rhodospirillales			uncultured Rhodospirillales bacterium	120889	1576632	27	150406
RUG10830	10674_0018_idba_bin.30	10674_0018	uncultured Methanobrevibacter sp.	uncultured Methanobrevibacter sp. RUG10830	96.8	0	20				253161	Archaea	Euryarchaeota	Methanobacteria	Methanobacteriales	Methanobacteriaceae	Methanobrevibacter	uncultured Methanobrevibacter sp.	57789	2128430	64	191000
RUG10831	10674_0018_idba_bin.39	10674_0018	uncultured bacterium	uncultured bacterium RUG10831	93.89	2.03	19				77133	Bacteria						uncultured bacterium	96511	3798564	59	289638
RUG10832	10674_0018_idba_bin.41	10674_0018	uncultured Ruminococcus sp.	uncultured Ruminococcus sp. RUG10832	97.09	0	16				165186	Bacteria	Firmicutes	Clostridia	Clostridiales	Ruminococcaceae	Ruminococcus	uncultured Ruminococcus sp.	33215	2644964	150	147317
RUG10833	10674_0018_idba_bin.5	10674_0018	uncultured Erysipelotrichaceae bacterium	uncultured Erysipelotrichaceae bacterium RUG10833	86.48	1.59	14				331630	Bacteria	Firmicutes	Erysipelotrichia	Erysipelotrichales	Erysipelotrichaceae		uncultured Erysipelotrichaceae bacterium	8205	1586859	247	37696
RUG10834	10674_0018_idba_bin.51	10674_0018	Ruminococcaceae bacterium	Ruminococcaceae bacterium RUG10834	90.67	0.45	15				1898205	Bacteria	Firmicutes	Clostridia	Clostridiales	Ruminococcaceae		Ruminococcaceae bacterium	14728	2152191	187	39622
RUG10835	10674_0018_idba_bin.52	10674_0018	uncultured Prevotellaceae bacterium	uncultured Prevotellaceae bacterium RUG10835	90.19	3.02	17				370804	Bacteria	Bacteroidetes	Bacteroidia	Bacteroidales	Prevotellaceae		uncultured Prevotellaceae bacterium	12090	2154417	237	41770
RUG10836	10674_0018_idba_bin.67	10674_0018	uncultured Erysipelotrichaceae bacterium	uncultured Erysipelotrichaceae bacterium RUG10836	93.04	1.27	20			hRUG874, RUG388	331630	Bacteria	Firmicutes	Erysipelotrichia	Erysipelotrichales	Erysipelotrichaceae		uncultured Erysipelotrichaceae bacterium	14085	1806375	174	80413
RUG10837	10674_0018_idba_bin.7	10674_0018	Selenomonas bovis	Selenomonas bovis RUG10837	97.53	1.56	17				416586	Bacteria	Firmicutes	Negativicutes	Selenomonadales	Selenomonadaceae	Selenomonas	Selenomonas bovis	33307	2186128	104	94628
RUG10838	10674_0018_idba_bin.82	10674_0018	uncultured Proteobacterium	uncultured Proteobacterium RUG10838	92.47	0.36	19				153809	Bacteria	Proteobacteria					uncultured proteobacterium	92541	1473697	21	336057
RUG10839	10674_0018_idba_bin.92	10674_0018	uncultured Erysipelotrichaceae bacterium	uncultured Erysipelotrichaceae bacterium RUG10839	92.32	6.9	17				331630	Bacteria	Firmicutes	Erysipelotrichia	Erysipelotrichales	Erysipelotrichaceae		uncultured Erysipelotrichaceae bacterium	12964	1544054	169	72001
RUG10840	10674_0018_idba_bin.93	10674_0018	uncultured Erysipelotrichaceae bacterium	uncultured Erysipelotrichaceae bacterium RUG10840	96.09	2.83	17				331630	Bacteria	Firmicutes	Erysipelotrichia	Erysipelotrichales	Erysipelotrichaceae		uncultured Erysipelotrichaceae bacterium	27967	2479605	129	94495
RUG10841	10674_0019_idba_bin.23	10674_0019	uncultured Ruminococcus sp.	uncultured Ruminococcus sp. RUG10841	96.13	3.36	13				165186	Bacteria	Firmicutes	Clostridia	Clostridiales	Ruminococcaceae	Ruminococcus	uncultured Ruminococcus sp.	17319	1989241	164	66749
RUG10842	10674_0019_idba_bin.25	10674_0019	uncultured Sarcina sp.	uncultured Sarcina sp. RUG10842	91.56	1.84	17				200448	Bacteria	Firmicutes	Clostridia	Clostridiales	Clostridiaceae	Sarcina	uncultured Sarcina sp.	27630	2815412	166	105309
RUG10843	10674_0019_idba_bin.32	10674_0019	uncultured Bacteroidales bacterium	uncultured Bacteroidales bacterium RUG10843	83.12	4.3	15				194843	Bacteria	Bacteroidetes	Bacteroidia	Bacteroidales			uncultured Bacteroidales bacterium	20614	2175307	193	101699
RUG10844	10674_0020_idba_bin.102	10674_0020	uncultured Lachnospiraceae bacterium	uncultured Lachnospiraceae bacterium RUG10844	92.46	2.2	19				297314	Bacteria	Firmicutes	Clostridia	Clostridiales	Lachnospiraceae		uncultured Lachnospiraceae bacterium	30074	2403461	155	163310
RUG10845	10674_0020_idba_bin.120	10674_0020	uncultured Ruminococcus sp.	uncultured Ruminococcus sp. RUG10845	98.58	1.01	17				165186	Bacteria	Firmicutes	Clostridia	Clostridiales	Ruminococcaceae	Ruminococcus	uncultured Ruminococcus sp.	32804	2627154	119	125883
RUG10846	10674_0020_idba_bin.125	10674_0020	uncultured Lachnospiraceae bacterium	uncultured Lachnospiraceae bacterium RUG10846	86.67	5.85	17				297314	Bacteria	Firmicutes	Clostridia	Clostridiales	Lachnospiraceae		uncultured Lachnospiraceae bacterium	13659	2520895	263	95428
RUG10847	10674_0020_idba_bin.127	10674_0020	uncultured Lachnospiraceae bacterium	uncultured Lachnospiraceae bacterium RUG10847	90.15	2.22	19				297314	Bacteria	Firmicutes	Clostridia	Clostridiales	Lachnospiraceae		uncultured Lachnospiraceae bacterium	82483	2645903	76	267181
RUG10848	10674_0020_idba_bin.136	10674_0020	uncultured Lachnospiraceae bacterium	uncultured Lachnospiraceae bacterium RUG10848	86.44	0	16				297314	Bacteria	Firmicutes	Clostridia	Clostridiales	Lachnospiraceae		uncultured Lachnospiraceae bacterium	11148	1721382	212	56209
RUG10849	10674_0020_idba_bin.19	10674_0020	uncultured Lachnospiraceae bacterium	uncultured Lachnospiraceae bacterium RUG10849	98.66	0	18	418	Name=16S_rRNA;product=16S ribosomal RNA (partial);note=aligned only 26 percent of the 16S ribosomal RNA		297314	Bacteria	Firmicutes	Clostridia	Clostridiales	Lachnospiraceae		uncultured Lachnospiraceae bacterium	38048	2502334	110	174281
RUG10850	10674_0020_idba_bin.53	10674_0020	uncultured Prevotellaceae bacterium	uncultured Prevotellaceae bacterium RUG10850	96.44	0.96	17				370804	Bacteria	Bacteroidetes	Bacteroidia	Bacteroidales	Prevotellaceae		uncultured Prevotellaceae bacterium	79533	3811253	72	237263
RUG10851	10674_0020_idba_bin.84	10674_0020	uncultured Ruminococcus sp.	uncultured Ruminococcus sp. RUG10851	98.64	2.35	18				165186	Bacteria	Firmicutes	Clostridia	Clostridiales	Ruminococcaceae	Ruminococcus	uncultured Ruminococcus sp.	23677	3308994	211	102439
RUG10852	10674_0020_idba_bin.91	10674_0020	uncultured Clostridiales bacterium	uncultured Clostridiales bacterium RUG10852	98.1	0	19			hRUG880, RUG084	172733	Bacteria	Firmicutes	Clostridia	Clostridiales			uncultured Clostridiales bacterium	104552	2121487	37	277926
RUG10853	10674_0020_idba_bin.95	10674_0020	uncultured Ruminococcus sp.	uncultured Ruminococcus sp. RUG10853	83.74	0.5	11				165186	Bacteria	Firmicutes	Clostridia	Clostridiales	Ruminococcaceae	Ruminococcus	uncultured Ruminococcus sp.	9204	1924143	262	65812
RUG10854	10674_0020_idba_bin.97	10674_0020	uncultured Succiniclasticum sp.	uncultured Succiniclasticum sp. RUG10854	93.39	1.8	19			RUG019	1500547	Bacteria	Firmicutes	Negativicutes	Acidaminococcales	Acidaminococcaceae	Succiniclasticum	uncultured Succiniclasticum sp.	129387	2589796	41	262307
RUG10855	10674_0021_idba_bin.14	10674_0021	uncultured Prevotellaceae bacterium	uncultured Prevotellaceae bacterium RUG10855	96.18	2.27	17				370804	Bacteria	Bacteroidetes	Bacteroidia	Bacteroidales	Prevotellaceae		uncultured Prevotellaceae bacterium	48198	3489979	132	113865
RUG10856	10674_0021_idba_bin.30	10674_0021	Ruminococcaceae bacterium	Ruminococcaceae bacterium RUG10856	87.34	2.48	17				1898205	Bacteria	Firmicutes	Clostridia	Clostridiales	Ruminococcaceae		Ruminococcaceae bacterium	10696	2689753	333	56166
RUG10857	10674_0021_idba_bin.31	10674_0021	uncultured Erysipelotrichaceae bacterium	uncultured Erysipelotrichaceae bacterium RUG10857	90.52	2.25	20	1488	Name=16S_rRNA;product=16S ribosomal RNA		331630	Bacteria	Firmicutes	Erysipelotrichia	Erysipelotrichales	Erysipelotrichaceae		uncultured Erysipelotrichaceae bacterium	21587	1302424	100	68284
RUG10858	10674_0021_idba_bin.38	10674_0021	uncultured Bacteroidales bacterium	uncultured Bacteroidales bacterium RUG10858	92.74	0.54	19				194843	Bacteria	Bacteroidetes	Bacteroidia	Bacteroidales			uncultured Bacteroidales bacterium	69065	2195692	46	144966
RUG10859	10674_0021_idba_bin.50	10674_0021	uncultured Butyrivibrio sp.	uncultured Butyrivibrio sp. RUG10859	97.19	1.12	18				370801	Bacteria	Firmicutes	Clostridia	Clostridiales	Lachnospiraceae	Butyrivibrio	uncultured Butyrivibrio sp.	129156	3320507	69	299896
RUG10860	10674_0021_idba_bin.73	10674_0021	uncultured Ruminococcus sp.	uncultured Ruminococcus sp. RUG10860	95.08	2.24	15				165186	Bacteria	Firmicutes	Clostridia	Clostridiales	Ruminococcaceae	Ruminococcus	uncultured Ruminococcus sp.	17844	2064559	169	58038
RUG10861	10674_0022_idba_bin.100	10674_0022	uncultured Bacteroidia bacterium	uncultured Bacteroidia bacterium RUG10861	94.71	0.54	19				1129257	Bacteria	Bacteroidetes	Bacteroidia				uncultured Bacteroidia bacterium	260756	2909506	16	589106
RUG10862	10674_0022_idba_bin.102	10674_0022	Ruminococcaceae bacterium	Ruminococcaceae bacterium RUG10862	90.79	0.82	18				1898205	Bacteria	Firmicutes	Clostridia	Clostridiales	Ruminococcaceae		Ruminococcaceae bacterium	11704	2345340	293	64859
RUG10863	10674_0022_idba_bin.108	10674_0022	Ruminococcaceae bacterium	Ruminococcaceae bacterium RUG10863	85.06	3.57	12				1898205	Bacteria	Firmicutes	Clostridia	Clostridiales	Ruminococcaceae		Ruminococcaceae bacterium	7758	1833533	291	43007
RUG10864	10674_0022_idba_bin.118	10674_0022	uncultured Bacteroidales bacterium	uncultured Bacteroidales bacterium RUG10864	91.79	1.05	19				194843	Bacteria	Bacteroidetes	Bacteroidia	Bacteroidales			uncultured Bacteroidales bacterium	39816	2106883	73	144251
RUG10865	10674_0022_idba_bin.127	10674_0022	uncultured Ruminococcus sp.	uncultured Ruminococcus sp. RUG10865	83.18	9.76	12				165186	Bacteria	Firmicutes	Clostridia	Clostridiales	Ruminococcaceae	Ruminococcus	uncultured Ruminococcus sp.	6558	1669727	302	28773
RUG10866	10674_0022_idba_bin.130	10674_0022	uncultured Clostridiales bacterium	uncultured Clostridiales bacterium RUG10866	84.45	6.56	17				172733	Bacteria	Firmicutes	Clostridia	Clostridiales			uncultured Clostridiales bacterium	7595	1780152	295	32593
RUG10867	10674_0022_idba_bin.131	10674_0022	uncultured Clostridiales bacterium	uncultured Clostridiales bacterium RUG10867	92.14	0.93	17				172733	Bacteria	Firmicutes	Clostridia	Clostridiales			uncultured Clostridiales bacterium	28324	3091290	177	352354
RUG10868	10674_0022_idba_bin.143	10674_0022	uncultured Spirochaetaceae bacterium	uncultured Spirochaetaceae bacterium RUG10868	84.09	0	16				201186	Bacteria	Spirochaetes	Spirochaetia	Spirochaetales	Spirochaetaceae		uncultured Spirochaetaceae bacterium	49756	1460658	42	111892
RUG10869	10674_0022_idba_bin.151	10674_0022	uncultured bacterium	uncultured bacterium RUG10869	82.72	6.82	19				77133	Bacteria						uncultured bacterium	35172	4379219	255	130642
RUG10870	10674_0022_idba_bin.154	10674_0022	uncultured Bacteroidia bacterium	uncultured Bacteroidia bacterium RUG10870	86.41	4.24	19				1129257	Bacteria	Bacteroidetes	Bacteroidia				uncultured Bacteroidia bacterium	12980	2707570	308	49036
RUG10871	10674_0022_idba_bin.156	10674_0022	uncultured Erysipelotrichaceae bacterium	uncultured Erysipelotrichaceae bacterium RUG10871	88.47	4.49	19				331630	Bacteria	Firmicutes	Erysipelotrichia	Erysipelotrichales	Erysipelotrichaceae		uncultured Erysipelotrichaceae bacterium	13680	1328519	123	50122
RUG10872	10674_0022_idba_bin.166	10674_0022	uncultured Bacteroidia bacterium	uncultured Bacteroidia bacterium RUG10872	87.46	0	18				1129257	Bacteria	Bacteroidetes	Bacteroidia				uncultured Bacteroidia bacterium	21102	2202516	159	71212
RUG10873	10674_0022_idba_bin.18	10674_0022	uncultured Proteobacterium	uncultured Proteobacterium RUG10873	98.92	1.08	19				153809	Bacteria	Proteobacteria					uncultured proteobacterium	174414	1516081	14	237231
RUG10874	10674_0022_idba_bin.22	10674_0022	uncultured bacterium	uncultured bacterium RUG10874	89.74	0.71	20				77133	Bacteria						uncultured bacterium	180997	2167502	25	591871
RUG10875	10674_0022_idba_bin.38	10674_0022	uncultured Lachnospiraceae bacterium	uncultured Lachnospiraceae bacterium RUG10875	90.7	3.24	17	759	Name=16S_rRNA;product=16S ribosomal RNA (partial);note=aligned only 47 percent of the 16S ribosomal RNA		297314	Bacteria	Firmicutes	Clostridia	Clostridiales	Lachnospiraceae		uncultured Lachnospiraceae bacterium	13993	2275150	262	65551
RUG10876	10674_0022_idba_bin.4	10674_0022	uncultured Clostridiales bacterium	uncultured Clostridiales bacterium RUG10876	95.39	0	20				172733	Bacteria	Firmicutes	Clostridia	Clostridiales			uncultured Clostridiales bacterium	113815	2285431	39	209389
RUG10877	10674_0022_idba_bin.44	10674_0022	uncultured Clostridiales bacterium	uncultured Clostridiales bacterium RUG10877	85.42	1.3	16				172733	Bacteria	Firmicutes	Clostridia	Clostridiales			uncultured Clostridiales bacterium	27697	2631810	166	163936
RUG10878	10674_0022_idba_bin.56	10674_0022	uncultured Erysipelotrichaceae bacterium	uncultured Erysipelotrichaceae bacterium RUG10878	92.13	0	20	1518	Name=16S_rRNA;product=16S ribosomal RNA		331630	Bacteria	Firmicutes	Erysipelotrichia	Erysipelotrichales	Erysipelotrichaceae		uncultured Erysipelotrichaceae bacterium	25946	1145068	82	103515
RUG10879	10674_0022_idba_bin.6	10674_0022	uncultured Clostridiales bacterium	uncultured Clostridiales bacterium RUG10879	82.09	2.31	16				172733	Bacteria	Firmicutes	Clostridia	Clostridiales			uncultured Clostridiales bacterium	11124	2057216	263	32000
RUG10880	10674_0022_idba_bin.67	10674_0022	uncultured Prevotellaceae bacterium	uncultured Prevotellaceae bacterium RUG10880	92.36	3.97	16				370804	Bacteria	Bacteroidetes	Bacteroidia	Bacteroidales	Prevotellaceae		uncultured Prevotellaceae bacterium	66029	3464354	117	185535
RUG10881	10674_0022_idba_bin.71	10674_0022	uncultured Prevotellaceae bacterium	uncultured Prevotellaceae bacterium RUG10881	96.36	0.02	18				370804	Bacteria	Bacteroidetes	Bacteroidia	Bacteroidales	Prevotellaceae		uncultured Prevotellaceae bacterium	127099	3710311	50	295919
RUG10882	10674_0022_idba_bin.77	10674_0022	uncultured Lachnospiraceae bacterium	uncultured Lachnospiraceae bacterium RUG10882	91.29	4.72	19				297314	Bacteria	Firmicutes	Clostridia	Clostridiales	Lachnospiraceae		uncultured Lachnospiraceae bacterium	10998	2476155	322	45379
RUG10883	10674_0022_idba_bin.78	10674_0022	uncultured Bacteroidia bacterium	uncultured Bacteroidia bacterium RUG10883	85.71	0.24	17				1129257	Bacteria	Bacteroidetes	Bacteroidia				uncultured Bacteroidia bacterium	80381	2095815	56	265388
RUG10884	10674_0022_idba_bin.96	10674_0022	uncultured bacterium	uncultured bacterium RUG10884	80.66	1.16	19				77133	Bacteria						uncultured bacterium	15066	4502110	465	88770
RUG10885	10674_0023_idba_bin.17	10674_0023	Ruminococcaceae bacterium	Ruminococcaceae bacterium RUG10885	92.89	5.31	16				1898205	Bacteria	Firmicutes	Clostridia	Clostridiales	Ruminococcaceae		Ruminococcaceae bacterium	28542	3816976	260	81421
RUG10886	10674_0023_idba_bin.33	10674_0023	uncultured Bacteroidia bacterium	uncultured Bacteroidia bacterium RUG10886	94.52	1.35	19	485	Name=16S_rRNA;product=16S ribosomal RNA (partial);note=aligned only 30 percent of the 16S ribosomal RNA		1129257	Bacteria	Bacteroidetes	Bacteroidia				uncultured Bacteroidia bacterium	160444	2705943	41	406526
RUG10887	10674_0023_idba_bin.34	10674_0023	uncultured Coriobacteriaceae bacterium	uncultured Coriobacteriaceae bacterium RUG10887	97.31	2.82	18				331632	Bacteria	Actinobacteria	Coriobacteriia	Coriobacteriales	Coriobacteriaceae		uncultured Coriobacteriaceae bacterium	13751	1942512	219	62559
RUG10888	10674_0023_idba_bin.39	10674_0023	uncultured Ruminococcus sp.	uncultured Ruminococcus sp. RUG10888	87.47	0	13				165186	Bacteria	Firmicutes	Clostridia	Clostridiales	Ruminococcaceae	Ruminococcus	uncultured Ruminococcus sp.	22178	1982705	155	52382
RUG10889	10674_0023_idba_bin.5	10674_0023	uncultured Sarcina sp.	uncultured Sarcina sp. RUG10889	91.71	1.86	17				200448	Bacteria	Firmicutes	Clostridia	Clostridiales	Clostridiaceae	Sarcina	uncultured Sarcina sp.	11114	2791515	334	64341
RUG10890	10674_0023_idba_bin.64	10674_0023	uncultured Bacteroidales bacterium	uncultured Bacteroidales bacterium RUG10890	87.41	1.61	16				194843	Bacteria	Bacteroidetes	Bacteroidia	Bacteroidales			uncultured Bacteroidales bacterium	60963	2366586	76	103076
RUG10891	10674_0023_idba_bin.82	10674_0023	uncultured Bacteroidia bacterium	uncultured Bacteroidia bacterium RUG10891	84.67	1.43	19	621	Name=16S_rRNA;product=16S ribosomal RNA (partial);note=aligned only 39 percent of the 16S ribosomal RNA		1129257	Bacteria	Bacteroidetes	Bacteroidia				uncultured Bacteroidia bacterium	8547	1708890	254	26630
RUG10892	10674_0023_idba_bin.84	10674_0023	Ruminococcaceae bacterium	Ruminococcaceae bacterium RUG10892	86.04	1.01	14				1898205	Bacteria	Firmicutes	Clostridia	Clostridiales	Ruminococcaceae		Ruminococcaceae bacterium	10520	2374914	303	62867
RUG10893	10674_0023_idba_bin.88	10674_0023	uncultured Ruminococcus sp.	uncultured Ruminococcus sp. RUG10893	91.4	7.05	14				165186	Bacteria	Firmicutes	Clostridia	Clostridiales	Ruminococcaceae	Ruminococcus	uncultured Ruminococcus sp.	15995	1974040	177	53728
RUG10894	10674_0024_idba_bin.100	10674_0024	uncultured Ruminococcus sp.	uncultured Ruminococcus sp. RUG10894	98.43	0.34	18				165186	Bacteria	Firmicutes	Clostridia	Clostridiales	Ruminococcaceae	Ruminococcus	uncultured Ruminococcus sp.	164433	2373178	28	263630
RUG10895	10674_0024_idba_bin.109	10674_0024	uncultured Bacteroidales bacterium	uncultured Bacteroidales bacterium RUG10895	95.29	0.93	18			RUG569	194843	Bacteria	Bacteroidetes	Bacteroidia	Bacteroidales			uncultured Bacteroidales bacterium	131893	2914578	40	232253
RUG10896	10674_0024_idba_bin.115	10674_0024	uncultured Prevotellaceae bacterium	uncultured Prevotellaceae bacterium RUG10896	90.45	2.8	17				370804	Bacteria	Bacteroidetes	Bacteroidia	Bacteroidales	Prevotellaceae		uncultured Prevotellaceae bacterium	8285	2909879	437	34564
RUG10897	10674_0024_idba_bin.116	10674_0024	uncultured Bacteroidales bacterium	uncultured Bacteroidales bacterium RUG10897	94.32	0.56	18				194843	Bacteria	Bacteroidetes	Bacteroidia	Bacteroidales			uncultured Bacteroidales bacterium	86494	3043444	63	278926
RUG10898	10674_0024_idba_bin.123	10674_0024	methanogenic archaeon	methanogenic archaeon RUG10898	93.15	1.21	19	1465	Name=16S_rRNA;product=16S ribosomal RNA		1903525	Archaea	Euryarchaeota	Methanomicrobia	Methanomicrobiales			methanogenic archaeon	25972	1538546	89	69820
RUG10899	10674_0024_idba_bin.137	10674_0024	uncultured bacterium	uncultured bacterium RUG10899	89.74	0	20				77133	Bacteria						uncultured bacterium	175190	1956354	20	430059
RUG10900	10674_0024_idba_bin.153	10674_0024	Ruminococcaceae bacterium	Ruminococcaceae bacterium RUG10900	87.7	1.34	13				1898205	Bacteria	Firmicutes	Clostridia	Clostridiales	Ruminococcaceae		Ruminococcaceae bacterium	10786	1879978	231	34447
RUG10901	10674_0024_idba_bin.160	10674_0024	uncultured Ruminococcus sp.	uncultured Ruminococcus sp. RUG10901	95.3	0	15				165186	Bacteria	Firmicutes	Clostridia	Clostridiales	Ruminococcaceae	Ruminococcus	uncultured Ruminococcus sp.	12134	2034524	209	39825
RUG10902	10674_0024_idba_bin.162	10674_0024	uncultured Lachnospiraceae bacterium	uncultured Lachnospiraceae bacterium RUG10902	84.37	7.01	19				297314	Bacteria	Firmicutes	Clostridia	Clostridiales	Lachnospiraceae		uncultured Lachnospiraceae bacterium	7299	1844027	318	32394
RUG10903	10674_0024_idba_bin.180	10674_0024	uncultured Ruminococcus sp.	uncultured Ruminococcus sp. RUG10903	92.53	6.01	17				165186	Bacteria	Firmicutes	Clostridia	Clostridiales	Ruminococcaceae	Ruminococcus	uncultured Ruminococcus sp.	18509	2438230	218	51992
RUG10904	10674_0024_idba_bin.181	10674_0024	uncultured Ruminococcus sp.	uncultured Ruminococcus sp. RUG10904	97.32	0.24	18	825	Name=16S_rRNA;product=16S ribosomal RNA (partial);note=aligned only 52 percent of the 16S ribosomal RNA		165186	Bacteria	Firmicutes	Clostridia	Clostridiales	Ruminococcaceae	Ruminococcus	uncultured Ruminococcus sp.	18654	2744666	232	83007
RUG10905	10674_0024_idba_bin.190	10674_0024	uncultured Erysipelotrichaceae bacterium	uncultured Erysipelotrichaceae bacterium RUG10905	87.36	2.25	19				331630	Bacteria	Firmicutes	Erysipelotrichia	Erysipelotrichales	Erysipelotrichaceae		uncultured Erysipelotrichaceae bacterium	68027	1301023	29	156039
RUG10906	10674_0024_idba_bin.191	10674_0024	uncultured Bacteroidales bacterium	uncultured Bacteroidales bacterium RUG10906	88.96	0.93	18				194843	Bacteria	Bacteroidetes	Bacteroidia	Bacteroidales			uncultured Bacteroidales bacterium	58627	2911041	75	190157
RUG10907	10674_0024_idba_bin.25	10674_0024	uncultured Lachnospiraceae bacterium	uncultured Lachnospiraceae bacterium RUG10907	83.31	6.34	19				297314	Bacteria	Firmicutes	Clostridia	Clostridiales	Lachnospiraceae		uncultured Lachnospiraceae bacterium	25607	2248389	159	95216
RUG10908	10674_0024_idba_bin.34	10674_0024	uncultured Coriobacteriaceae bacterium	uncultured Coriobacteriaceae bacterium RUG10908	92.63	2.42	20				331632	Bacteria	Actinobacteria	Coriobacteriia	Coriobacteriales	Coriobacteriaceae		uncultured Coriobacteriaceae bacterium	27766	2127325	151	126858
RUG10909	10674_0024_idba_bin.36	10674_0024	uncultured Lachnospiraceae bacterium	uncultured Lachnospiraceae bacterium RUG10909	87.58	0.73	17				297314	Bacteria	Firmicutes	Clostridia	Clostridiales	Lachnospiraceae		uncultured Lachnospiraceae bacterium	23892	2609071	176	90743
RUG10910	10674_0024_idba_bin.39	10674_0024	uncultured Lachnospiraceae bacterium	uncultured Lachnospiraceae bacterium RUG10910	87.13	2.8	16				297314	Bacteria	Firmicutes	Clostridia	Clostridiales	Lachnospiraceae		uncultured Lachnospiraceae bacterium	15114	2288130	238	89223
RUG10911	10674_0024_idba_bin.6	10674_0024	uncultured Lachnospiraceae bacterium	uncultured Lachnospiraceae bacterium RUG10911	84.09	2.03	18				297314	Bacteria	Firmicutes	Clostridia	Clostridiales	Lachnospiraceae		uncultured Lachnospiraceae bacterium	11382	2271673	270	33351
RUG10912	10674_0024_idba_bin.69	10674_0024	uncultured Bacteroidales bacterium	uncultured Bacteroidales bacterium RUG10912	95.66	0.2	19				194843	Bacteria	Bacteroidetes	Bacteroidia	Bacteroidales			uncultured Bacteroidales bacterium	67599	3290319	78	144938
RUG10913	10674_0024_idba_bin.90	10674_0024	uncultured Bacteroidia bacterium	uncultured Bacteroidia bacterium RUG10913	94.6	6.11	20				1129257	Bacteria	Bacteroidetes	Bacteroidia				uncultured Bacteroidia bacterium	174219	2917429	43	318839
RUG10914	10674_0024_idba_bin.92	10674_0024	uncultured Clostridiales bacterium	uncultured Clostridiales bacterium RUG10914	98.58	0.71	19				172733	Bacteria	Firmicutes	Clostridia	Clostridiales			uncultured Clostridiales bacterium	53447	2022870	64	171206
RUG10915	10674_0025_idba_bin.25	10674_0025	Ruminococcaceae bacterium	Ruminococcaceae bacterium RUG10915	84.9	1.23	13				1898205	Bacteria	Firmicutes	Clostridia	Clostridiales	Ruminococcaceae		Ruminococcaceae bacterium	19577	1907707	163	103340
RUG10916	10674_0025_idba_bin.33	10674_0025	uncultured Bacteroidales bacterium	uncultured Bacteroidales bacterium RUG10916	90.06	2.17	19				194843	Bacteria	Bacteroidetes	Bacteroidia	Bacteroidales			uncultured Bacteroidales bacterium	184090	2714129	27	364841
RUG10917	10674_0025_idba_bin.34	10674_0025	uncultured Methanobrevibacter sp.	uncultured Methanobrevibacter sp. RUG10917	89.38	2.56	16				253161	Archaea	Euryarchaeota	Methanobacteria	Methanobacteriales	Methanobacteriaceae	Methanobrevibacter	uncultured Methanobrevibacter sp.	8646	2253049	337	34239
RUG10918	10674_0025_idba_bin.37	10674_0025	uncultured Proteobacterium	uncultured Proteobacterium RUG10918	83.33	0.36	20	1501	Name=16S_rRNA;product=16S ribosomal RNA		153809	Bacteria	Proteobacteria					uncultured proteobacterium	30576	1529946	71	130568
RUG10919	10674_0025_idba_bin.41	10674_0025	uncultured Prevotellaceae bacterium	uncultured Prevotellaceae bacterium RUG10919	96.08	2.41	15				370804	Bacteria	Bacteroidetes	Bacteroidia	Bacteroidales	Prevotellaceae		uncultured Prevotellaceae bacterium	22169	3628318	249	70457
RUG10920	10674_0025_idba_bin.49	10674_0025	uncultured Ruminococcus sp.	uncultured Ruminococcus sp. RUG10920	89.69	2.58	12				165186	Bacteria	Firmicutes	Clostridia	Clostridiales	Ruminococcaceae	Ruminococcus	uncultured Ruminococcus sp.	10483	1824832	239	41825
RUG10921	10674_0025_idba_bin.52	10674_0025	uncultured Methanobrevibacter sp.	uncultured Methanobrevibacter sp. RUG10921	89.95	2.4	20				253161	Archaea	Euryarchaeota	Methanobacteria	Methanobacteriales	Methanobacteriaceae	Methanobrevibacter	uncultured Methanobrevibacter sp.	20695	1983487	156	91370
RUG10922	10674_0025_idba_bin.56	10674_0025	uncultured Bacteroidia bacterium	uncultured Bacteroidia bacterium RUG10922	89.76	2.86	20				1129257	Bacteria	Bacteroidetes	Bacteroidia				uncultured Bacteroidia bacterium	19418	2402424	199	94379
RUG10923	10674_0025_idba_bin.63	10674_0025	uncultured Bacteroidales bacterium	uncultured Bacteroidales bacterium RUG10923	93.32	1.34	15				194843	Bacteria	Bacteroidetes	Bacteroidia	Bacteroidales			uncultured Bacteroidales bacterium	58982	1930470	56	210041
RUG10924	10674_0025_idba_bin.7	10674_0025	uncultured Sarcina sp.	uncultured Sarcina sp. RUG10924	89.79	1.34	15				200448	Bacteria	Firmicutes	Clostridia	Clostridiales	Clostridiaceae	Sarcina	uncultured Sarcina sp.	20026	2643486	204	66519
RUG10925	10674_0025_idba_bin.75	10674_0025	Ruminococcaceae bacterium	Ruminococcaceae bacterium RUG10925	97.14	3.83	19				1898205	Bacteria	Firmicutes	Clostridia	Clostridiales	Ruminococcaceae		Ruminococcaceae bacterium	21793	1719319	134	51382
RUG10926	10674_0026_idba_bin.113	10674_0026	uncultured Lachnospiraceae bacterium	uncultured Lachnospiraceae bacterium RUG10926	86	1.01	17				297314	Bacteria	Firmicutes	Clostridia	Clostridiales	Lachnospiraceae		uncultured Lachnospiraceae bacterium	10862	1439739	172	41963
RUG10927	10674_0026_idba_bin.119	10674_0026	uncultured Bacteroidetes bacterium	uncultured Bacteroidetes bacterium RUG10927	97.04	1.08	19				152509	Bacteria	Bacteroidetes					uncultured Bacteroidetes bacterium	121504	2574962	34	300135
RUG10928	10674_0026_idba_bin.121	10674_0026	uncultured Clostridiales bacterium	uncultured Clostridiales bacterium RUG10928	81.77	1.12	19				172733	Bacteria	Firmicutes	Clostridia	Clostridiales			uncultured Clostridiales bacterium	31111	2991447	183	178157
RUG10929	10674_0026_idba_bin.24	10674_0026	uncultured Erysipelotrichaceae bacterium	uncultured Erysipelotrichaceae bacterium RUG10929	92.7	0.56	20	1003	Name=16S_rRNA;product=16S ribosomal RNA (partial);note=aligned only 63 percent of the 16S ribosomal RNA		331630	Bacteria	Firmicutes	Erysipelotrichia	Erysipelotrichales	Erysipelotrichaceae		uncultured Erysipelotrichaceae bacterium	63292	1446587	50	171137
RUG10930	10674_0026_idba_bin.35	10674_0026	uncultured Bacteroidia bacterium	uncultured Bacteroidia bacterium RUG10930	86.03	0.5	19				1129257	Bacteria	Bacteroidetes	Bacteroidia				uncultured Bacteroidia bacterium	47050	2209966	73	138561
RUG10931	10674_0026_idba_bin.37	10674_0026	uncultured Coriobacteriaceae bacterium	uncultured Coriobacteriaceae bacterium RUG10931	89.73	0.97	19	517	Name=16S_rRNA;product=16S ribosomal RNA (partial);note=aligned only 32 percent of the 16S ribosomal RNA		331632	Bacteria	Actinobacteria	Coriobacteriia	Coriobacteriales	Coriobacteriaceae		uncultured Coriobacteriaceae bacterium	10570	2160289	286	50146
RUG10932	10674_0026_idba_bin.40	10674_0026	uncultured Lachnospiraceae bacterium	uncultured Lachnospiraceae bacterium RUG10932	85.46	6.86	15				297314	Bacteria	Firmicutes	Clostridia	Clostridiales	Lachnospiraceae		uncultured Lachnospiraceae bacterium	11713	2557381	318	71057
RUG10933	10674_0026_idba_bin.46	10674_0026	uncultured Bacteroidetes bacterium	uncultured Bacteroidetes bacterium RUG10933	90.32	0.54	19				152509	Bacteria	Bacteroidetes					uncultured Bacteroidetes bacterium	114200	2024459	30	206548
RUG10934	10674_0026_idba_bin.54	10674_0026	uncultured Clostridiales bacterium	uncultured Clostridiales bacterium RUG10934	90.92	4.3	18	831	Name=16S_rRNA;product=16S ribosomal RNA (partial);note=aligned only 52 percent of the 16S ribosomal RNA		172733	Bacteria	Firmicutes	Clostridia	Clostridiales			uncultured Clostridiales bacterium	15861	2673124	239	100299
RUG10935	10674_0026_idba_bin.57	10674_0026	uncultured Proteobacterium	uncultured Proteobacterium RUG10935	92.47	0	18				153809	Bacteria	Proteobacteria					uncultured proteobacterium	32296	1522945	76	81712
RUG10936	10674_0026_idba_bin.77	10674_0026	uncultured Bacteroidia bacterium	uncultured Bacteroidia bacterium RUG10936	88.81	0.95	19	1468	Name=16S_rRNA;product=16S ribosomal RNA		1129257	Bacteria	Bacteroidetes	Bacteroidia				uncultured Bacteroidia bacterium	16753	2069848	181	61869
RUG10937	10674_0026_idba_bin.78	10674_0026	Ruminococcaceae bacterium	Ruminococcaceae bacterium RUG10937	83.67	4.7	17				1898205	Bacteria	Firmicutes	Clostridia	Clostridiales	Ruminococcaceae		Ruminococcaceae bacterium	13110	1665517	169	36080
RUG10938	10674_0026_idba_bin.86	10674_0026	uncultured Bacteroidales bacterium	uncultured Bacteroidales bacterium RUG10938	90.53	2.29	16				194843	Bacteria	Bacteroidetes	Bacteroidia	Bacteroidales			uncultured Bacteroidales bacterium	27149	2039063	119	83274
RUG10939	10674_0027_idba_bin.12	10674_0027	uncultured Ruminococcus sp.	uncultured Ruminococcus sp. RUG10939	94.48	1.34	15				165186	Bacteria	Firmicutes	Clostridia	Clostridiales	Ruminococcaceae	Ruminococcus	uncultured Ruminococcus sp.	20857	1930047	137	67197
RUG10940	10674_0027_idba_bin.2	10674_0027	uncultured Clostridiales bacterium	uncultured Clostridiales bacterium RUG10940	95.8	0	19				172733	Bacteria	Firmicutes	Clostridia	Clostridiales			uncultured Clostridiales bacterium	35185	3983210	220	114798
RUG10941	10674_0027_idba_bin.28	10674_0027	uncultured Prevotellaceae bacterium	uncultured Prevotellaceae bacterium RUG10941	91.13	0.37	16				370804	Bacteria	Bacteroidetes	Bacteroidia	Bacteroidales	Prevotellaceae		uncultured Prevotellaceae bacterium	85414	2781334	60	235228
RUG10942	10674_0027_idba_bin.3	10674_0027	uncultured Bacteroidales bacterium	uncultured Bacteroidales bacterium RUG10942	89.87	1.26	18				194843	Bacteria	Bacteroidetes	Bacteroidia	Bacteroidales			uncultured Bacteroidales bacterium	74512	2795140	70	243288
RUG10943	10674_0027_idba_bin.32	10674_0027	uncultured Prevotellaceae bacterium	uncultured Prevotellaceae bacterium RUG10943	89.42	5.35	17				370804	Bacteria	Bacteroidetes	Bacteroidia	Bacteroidales	Prevotellaceae		uncultured Prevotellaceae bacterium	21366	3652210	289	84551
RUG10944	10674_0027_idba_bin.39	10674_0027	uncultured Ruminococcus sp.	uncultured Ruminococcus sp. RUG10944	97.96	0.89	18				165186	Bacteria	Firmicutes	Clostridia	Clostridiales	Ruminococcaceae	Ruminococcus	uncultured Ruminococcus sp.	20513	3233545	254	84962
RUG10945	10674_0027_idba_bin.40	10674_0027	uncultured Lachnospiraceae bacterium	uncultured Lachnospiraceae bacterium RUG10945	84.86	1.54	20				297314	Bacteria	Firmicutes	Clostridia	Clostridiales	Lachnospiraceae		uncultured Lachnospiraceae bacterium	12319	2477920	293	42271
RUG10946	10674_0027_idba_bin.5	10674_0027	uncultured Bacteroidia bacterium	uncultured Bacteroidia bacterium RUG10946	92.75	0.48	18				1129257	Bacteria	Bacteroidetes	Bacteroidia				uncultured Bacteroidia bacterium	19989	2307522	187	56663
RUG10947	10674_0027_idba_bin.50	10674_0027	uncultured Clostridiales bacterium	uncultured Clostridiales bacterium RUG10947	97.11	2.71	18				172733	Bacteria	Firmicutes	Clostridia	Clostridiales			uncultured Clostridiales bacterium	23412	2818720	176	73709
RUG10948	10674_0027_idba_bin.53	10674_0027	uncultured Ruminobacter sp.	uncultured Ruminobacter sp. RUG10948	96.85	0.39	17				538947	Bacteria	Proteobacteria	Gammaproteobacteria	Aeromonadales	Succinivibrionaceae	Ruminobacter	uncultured Ruminobacter sp.	42960	2485307	101	140409
RUG10949	10674_0027_idba_bin.64	10674_0027	uncultured Coriobacteriaceae bacterium	uncultured Coriobacteriaceae bacterium RUG10949	88.44	8.75	20	428	Name=16S_rRNA;product=16S ribosomal RNA (partial);note=aligned only 27 percent of the 16S ribosomal RNA		331632	Bacteria	Actinobacteria	Coriobacteriia	Coriobacteriales	Coriobacteriaceae		uncultured Coriobacteriaceae bacterium	5940	2498360	504	23802
RUG10950	10674_0027_idba_bin.8	10674_0027	uncultured Bacteroidia bacterium	uncultured Bacteroidia bacterium RUG10950	91.43	1.46	20	935	Name=16S_rRNA;product=16S ribosomal RNA (partial);note=aligned only 58 percent of the 16S ribosomal RNA		1129257	Bacteria	Bacteroidetes	Bacteroidia				uncultured Bacteroidia bacterium	115003	2717694	54	222275
RUG10951	10674_0028_idba_bin.21	10674_0028	uncultured Succiniclasticum sp.	uncultured Succiniclasticum sp. RUG10951	94.44	5.58	19				1500547	Bacteria	Firmicutes	Negativicutes	Acidaminococcales	Acidaminococcaceae	Succiniclasticum	uncultured Succiniclasticum sp.	10872	2130079	260	58726
RUG10952	10674_0028_idba_bin.26	10674_0028	uncultured Ruminococcus sp.	uncultured Ruminococcus sp. RUG10952	93.47	4.53	13				165186	Bacteria	Firmicutes	Clostridia	Clostridiales	Ruminococcaceae	Ruminococcus	uncultured Ruminococcus sp.	11290	1949903	241	33650
RUG10953	10674_0029_idba_bin.32	10674_0029	uncultured Ruminococcus sp.	uncultured Ruminococcus sp. RUG10953	87	2.01	12				165186	Bacteria	Firmicutes	Clostridia	Clostridiales	Ruminococcaceae	Ruminococcus	uncultured Ruminococcus sp.	15321	1866016	191	54429
RUG10954	10674_0029_idba_bin.35	10674_0029	uncultured Bacteroidales bacterium	uncultured Bacteroidales bacterium RUG10954	91.53	2.25	16				194843	Bacteria	Bacteroidetes	Bacteroidia	Bacteroidales			uncultured Bacteroidales bacterium	43878	2785342	122	159716
RUG10955	10674_0029_idba_bin.36	10674_0029	uncultured Bacteroidales bacterium	uncultured Bacteroidales bacterium RUG10955	81.13	1.16	15				194843	Bacteria	Bacteroidetes	Bacteroidia	Bacteroidales			uncultured Bacteroidales bacterium	51232	2496035	76	166942
RUG10956	10674_0029_idba_bin.4	10674_0029	Ruminococcaceae bacterium	Ruminococcaceae bacterium RUG10956	87.67	2.17	16	420	Name=16S_rRNA;product=16S ribosomal RNA (partial);note=aligned only 26 percent of the 16S ribosomal RNA		1898205	Bacteria	Firmicutes	Clostridia	Clostridiales	Ruminococcaceae		Ruminococcaceae bacterium	19538	2011232	181	55654
RUG10957	10674_0029_idba_bin.42	10674_0029	uncultured Succiniclasticum sp.	uncultured Succiniclasticum sp. RUG10957	81.61	3.67	18				1500547	Bacteria	Firmicutes	Negativicutes	Acidaminococcales	Acidaminococcaceae	Succiniclasticum	uncultured Succiniclasticum sp.	6717	2004433	375	28422
RUG10958	10674_0030_idba_bin.2	10674_0030	Ruminococcaceae bacterium	Ruminococcaceae bacterium RUG10958	92.28	0.02	17				1898205	Bacteria	Firmicutes	Clostridia	Clostridiales	Ruminococcaceae		Ruminococcaceae bacterium	46598	2798209	94	158520
RUG10959	10674_0030_idba_bin.23	10674_0030	uncultured Methanobrevibacter sp.	uncultured Methanobrevibacter sp. RUG10959	97.07	1.76	20				253161	Archaea	Euryarchaeota	Methanobacteria	Methanobacteriales	Methanobacteriaceae	Methanobrevibacter	uncultured Methanobrevibacter sp.	19561	3107669	240	104518
RUG10960	10674_0030_idba_bin.29	10674_0030	uncultured Bacteroidia bacterium	uncultured Bacteroidia bacterium RUG10960	81.97	2.16	19	797	Name=16S_rRNA;product=16S ribosomal RNA (partial);note=aligned only 50 percent of the 16S ribosomal RNA		1129257	Bacteria	Bacteroidetes	Bacteroidia				uncultured Bacteroidia bacterium	12102	1978446	229	52477
RUG10961	10674_0030_idba_bin.34	10674_0030	uncultured Spirochaetaceae bacterium	uncultured Spirochaetaceae bacterium RUG10961	84.91	0.49	16	971	Name=16S_rRNA;product=16S ribosomal RNA (partial);note=aligned only 61 percent of the 16S ribosomal RNA		201186	Bacteria	Spirochaetes	Spirochaetia	Spirochaetales	Spirochaetaceae		uncultured Spirochaetaceae bacterium	8420	2400665	370	37383
RUG10962	10674_0030_idba_bin.41	10674_0030	uncultured Methanobrevibacter sp.	uncultured Methanobrevibacter sp. RUG10962	96.41	0.8	20				253161	Archaea	Euryarchaeota	Methanobacteria	Methanobacteriales	Methanobacteriaceae	Methanobrevibacter	uncultured Methanobrevibacter sp.	63842	2750531	85	146228
RUG10963	10674_0030_idba_bin.50	10674_0030	uncultured bacterium	uncultured bacterium RUG10963	86.46	2.06	20				77133	Bacteria						uncultured bacterium	54176	2599316	74	136464
RUG10964	10674_0030_idba_bin.52	10674_0030	uncultured Bacteroidales bacterium	uncultured Bacteroidales bacterium RUG10964	90.32	0	18			RUG552	194843	Bacteria	Bacteroidetes	Bacteroidia	Bacteroidales			uncultured Bacteroidales bacterium	115417	2866017	49	196247
RUG10965	10674_0031_idba_bin.15	10674_0031	uncultured Ruminococcus sp.	uncultured Ruminococcus sp. RUG10965	90.08	6.98	17				165186	Bacteria	Firmicutes	Clostridia	Clostridiales	Ruminococcaceae	Ruminococcus	uncultured Ruminococcus sp.	9898	2701382	422	43102
RUG10966	10674_0031_idba_bin.25	10674_0031	Ruminococcaceae bacterium	Ruminococcaceae bacterium RUG10966	100	0	17			RUG010	1898205	Bacteria	Firmicutes	Clostridia	Clostridiales	Ruminococcaceae		Ruminococcaceae bacterium	36596	1802485	65	112327
RUG10967	10674_0031_idba_bin.26	10674_0031	uncultured Bacteroidia bacterium	uncultured Bacteroidia bacterium RUG10967	86.78	6.66	18				1129257	Bacteria	Bacteroidetes	Bacteroidia				uncultured Bacteroidia bacterium	12580	3062737	329	76347
RUG10968	10674_0031_idba_bin.30	10674_0031	Ruminococcaceae bacterium	Ruminococcaceae bacterium RUG10968	83.18	3.52	11				1898205	Bacteria	Firmicutes	Clostridia	Clostridiales	Ruminococcaceae		Ruminococcaceae bacterium	5691	1729252	348	30786
RUG10969	10674_0031_idba_bin.32	10674_0031	uncultured Methanobrevibacter sp.	uncultured Methanobrevibacter sp. RUG10969	85.33	0.8	19				253161	Archaea	Euryarchaeota	Methanobacteria	Methanobacteriales	Methanobacteriaceae	Methanobrevibacter	uncultured Methanobrevibacter sp.	57922	1647304	42	176971
RUG10970	10674_0031_idba_bin.39	10674_0031	uncultured Erysipelotrichaceae bacterium	uncultured Erysipelotrichaceae bacterium RUG10970	91.85	1.69	19				331630	Bacteria	Firmicutes	Erysipelotrichia	Erysipelotrichales	Erysipelotrichaceae		uncultured Erysipelotrichaceae bacterium	52156	1573419	45	143234
RUG10971	10674_0031_idba_bin.44	10674_0031	uncultured Ruminococcus sp.	uncultured Ruminococcus sp. RUG10971	83.05	1.85	11				165186	Bacteria	Firmicutes	Clostridia	Clostridiales	Ruminococcaceae	Ruminococcus	uncultured Ruminococcus sp.	6764	1576429	266	29450
RUG10972	10674_0032_idba_bin.19	10674_0032	uncultured Coriobacteriaceae bacterium	uncultured Coriobacteriaceae bacterium RUG10972	95.22	3.61	20				331632	Bacteria	Actinobacteria	Coriobacteriia	Coriobacteriales	Coriobacteriaceae		uncultured Coriobacteriaceae bacterium	13266	2483008	268	50399
RUG10973	10674_0032_idba_bin.39	10674_0032	uncultured Bacteroidales bacterium	uncultured Bacteroidales bacterium RUG10973	97.78	0.94	18				194843	Bacteria	Bacteroidetes	Bacteroidia	Bacteroidales			uncultured Bacteroidales bacterium	69119	3460364	82	210609
RUG10974	10674_0032_idba_bin.43	10674_0032	uncultured Bacteroidetes bacterium	uncultured Bacteroidetes bacterium RUG10974	92.89	1.08	19				152509	Bacteria	Bacteroidetes					uncultured Bacteroidetes bacterium	20943	2318752	159	68534
RUG10975	10674_0032_idba_bin.5	10674_0032	uncultured Clostridiales bacterium	uncultured Clostridiales bacterium RUG10975	86.29	3.16	16				172733	Bacteria	Firmicutes	Clostridia	Clostridiales			uncultured Clostridiales bacterium	8660	3216704	477	59772
RUG10976	10674_0032_idba_bin.51	10674_0032	Ruminococcus flavefaciens	Ruminococcus flavefaciens RUG10976	90.88	4.14	15				1265	Bacteria	Firmicutes	Clostridia	Clostridiales	Ruminococcaceae	Ruminococcus	Ruminococcus flavefaciens	11085	2852299	348	43467
RUG10977	10674_0032_idba_bin.59	10674_0032	uncultured Bacteroidia bacterium	uncultured Bacteroidia bacterium RUG10977	90.95	3.81	18				1129257	Bacteria	Bacteroidetes	Bacteroidia				uncultured Bacteroidia bacterium	11565	2070616	257	35923
RUG10978	10674_0032_idba_bin.61	10674_0032	uncultured Prevotellaceae bacterium	uncultured Prevotellaceae bacterium RUG10978	80.66	7.01	16				370804	Bacteria	Bacteroidetes	Bacteroidia	Bacteroidales	Prevotellaceae		uncultured Prevotellaceae bacterium	8371	2806367	433	30880
RUG10979	10674_0032_idba_bin.63	10674_0032	uncultured Lachnospiraceae bacterium	uncultured Lachnospiraceae bacterium RUG10979	82.42	2.06	12				297314	Bacteria	Firmicutes	Clostridia	Clostridiales	Lachnospiraceae		uncultured Lachnospiraceae bacterium	17921	1938636	193	55547
RUG10980	10674_0032_idba_bin.70	10674_0032	uncultured Proteobacterium	uncultured Proteobacterium RUG10980	82.42	0	18	1499	Name=16S_rRNA;product=16S ribosomal RNA		153809	Bacteria	Proteobacteria					uncultured proteobacterium	10002	736140	90	29388
RUG10981	10674_0033_idba_bin.17	10674_0033	uncultured Lachnospiraceae bacterium	uncultured Lachnospiraceae bacterium RUG10981	90.31	0.19	13				297314	Bacteria	Firmicutes	Clostridia	Clostridiales	Lachnospiraceae		uncultured Lachnospiraceae bacterium	18993	2001052	162	58623
RUG10982	10674_0033_idba_bin.2	10674_0033	uncultured Lachnospiraceae bacterium	uncultured Lachnospiraceae bacterium RUG10982	83.41	5.57	19				297314	Bacteria	Firmicutes	Clostridia	Clostridiales	Lachnospiraceae		uncultured Lachnospiraceae bacterium	6773	2185905	392	38412
RUG10983	10674_0033_idba_bin.36	10674_0033	uncultured Coriobacteriaceae bacterium	uncultured Coriobacteriaceae bacterium RUG10983	98.39	0.81	20				331632	Bacteria	Actinobacteria	Coriobacteriia	Coriobacteriales	Coriobacteriaceae		uncultured Coriobacteriaceae bacterium	115509	2580259	48	294596
RUG10984	10674_0033_idba_bin.49	10674_0033	uncultured Lachnospiraceae bacterium	uncultured Lachnospiraceae bacterium RUG10984	86.71	7.1	18				297314	Bacteria	Firmicutes	Clostridia	Clostridiales	Lachnospiraceae		uncultured Lachnospiraceae bacterium	7658	2545986	409	44306
RUG10985	10674_0033_idba_bin.83	10674_0033	uncultured Acidaminococcus sp.	uncultured Acidaminococcus sp. RUG10985	87.87	5.48	19				352152	Bacteria	Firmicutes	Negativicutes	Acidaminococcales	Acidaminococcaceae	Acidaminococcus	uncultured Acidaminococcus sp.	7878	1974234	306	33725
RUG10986	10674_0033_idba_bin.85	10674_0033	uncultured Lachnospiraceae bacterium	uncultured Lachnospiraceae bacterium RUG10986	95.47	0.69	16			hRUG875	297314	Bacteria	Firmicutes	Clostridia	Clostridiales	Lachnospiraceae		uncultured Lachnospiraceae bacterium	41522	2286965	116	144252
RUG10987	10674_0033_idba_bin.90	10674_0033	uncultured Lachnospiraceae bacterium	uncultured Lachnospiraceae bacterium RUG10987	89.89	5.86	18				297314	Bacteria	Firmicutes	Clostridia	Clostridiales	Lachnospiraceae		uncultured Lachnospiraceae bacterium	21266	2567183	225	86883
RUG10988	10674_0034_idba_bin.10	10674_0034	uncultured Ruminococcus sp.	uncultured Ruminococcus sp. RUG10988	87.3	3.8	13				165186	Bacteria	Firmicutes	Clostridia	Clostridiales	Ruminococcaceae	Ruminococcus	uncultured Ruminococcus sp.	9639	2185547	298	42822
RUG10989	10674_0034_idba_bin.13	10674_0034	uncultured Ruminococcus sp.	uncultured Ruminococcus sp. RUG10989	86.93	1.85	15				165186	Bacteria	Firmicutes	Clostridia	Clostridiales	Ruminococcaceae	Ruminococcus	uncultured Ruminococcus sp.	11920	1790302	207	39208
RUG10990	10674_0034_idba_bin.16	10674_0034	uncultured bacterium	uncultured bacterium RUG10990	81.6	3.07	19				77133	Bacteria						uncultured bacterium	9357	3273515	451	40196
RUG10991	10674_0034_idba_bin.19	10674_0034	uncultured Ruminococcus sp.	uncultured Ruminococcus sp. RUG10991	87.43	1.73	13				165186	Bacteria	Firmicutes	Clostridia	Clostridiales	Ruminococcaceae	Ruminococcus	uncultured Ruminococcus sp.	11791	1760157	215	32958
RUG10992	10674_0034_idba_bin.24	10674_0034	uncultured Lachnospiraceae bacterium	uncultured Lachnospiraceae bacterium RUG10992	85.28	3.59	15				297314	Bacteria	Firmicutes	Clostridia	Clostridiales	Lachnospiraceae		uncultured Lachnospiraceae bacterium	13781	1728080	173	50981
RUG10993	10674_0034_idba_bin.51	10674_0034	uncultured Bacteroidetes bacterium	uncultured Bacteroidetes bacterium RUG10993	96.49	1.08	19				152509	Bacteria	Bacteroidetes					uncultured Bacteroidetes bacterium	78665	3046688	60	243049
RUG10994	10674_0034_idba_bin.63	10674_0034	uncultured Prevotellaceae bacterium	uncultured Prevotellaceae bacterium RUG10994	91.64	7.93	18				370804	Bacteria	Bacteroidetes	Bacteroidia	Bacteroidales	Prevotellaceae		uncultured Prevotellaceae bacterium	57275	3422263	147	262332
RUG10995	10674_0034_idba_bin.70	10674_0034	uncultured Bacteroidia bacterium	uncultured Bacteroidia bacterium RUG10995	92.62	2.88	18				1129257	Bacteria	Bacteroidetes	Bacteroidia				uncultured Bacteroidia bacterium	19375	2454859	208	81318
RUG10996	10674_0034_idba_bin.71	10674_0034	Ruminococcaceae bacterium	Ruminococcaceae bacterium RUG10996	90.06	1.81	19				1898205	Bacteria	Firmicutes	Clostridia	Clostridiales	Ruminococcaceae		Ruminococcaceae bacterium	70775	2965867	64	182966
RUG10997	10674_0035_idba_bin.20	10674_0035	uncultured bacterium	uncultured bacterium RUG10997	82.05	6.49	19				77133	Bacteria						uncultured bacterium	12191	2441516	281	65363
RUG10998	10674_0035_idba_bin.23	10674_0035	uncultured Clostridiales bacterium	uncultured Clostridiales bacterium RUG10998	90.47	0.89	15				172733	Bacteria	Firmicutes	Clostridia	Clostridiales			uncultured Clostridiales bacterium	96484	3271097	67	246001
RUG10999	10674_0035_idba_bin.25	10674_0035	uncultured Clostridiales bacterium	uncultured Clostridiales bacterium RUG10999	96.22	3.29	19				172733	Bacteria	Firmicutes	Clostridia	Clostridiales			uncultured Clostridiales bacterium	24648	3681082	234	83800
RUG11000	10674_0035_idba_bin.29	10674_0035	uncultured Bacteroidetes bacterium	uncultured Bacteroidetes bacterium RUG11000	93.01	2.71	19				152509	Bacteria	Bacteroidetes					uncultured Bacteroidetes bacterium	25490	2460829	148	80202
RUG11001	10674_0035_idba_bin.42	10674_0035	uncultured Bacteroidales bacterium	uncultured Bacteroidales bacterium RUG11001	82.1	2.44	18				194843	Bacteria	Bacteroidetes	Bacteroidia	Bacteroidales			uncultured Bacteroidales bacterium	67503	2853187	81	152004
RUG11002	10674_0035_idba_bin.47	10674_0035	uncultured bacterium	uncultured bacterium RUG11002	87.13	1.38	19				77133	Bacteria						uncultured bacterium	43009	3560413	141	220384
RUG11003	10674_0035_idba_bin.62	10674_0035	uncultured Prevotellaceae bacterium	uncultured Prevotellaceae bacterium RUG11003	96.71	1.97	17			RUG759	370804	Bacteria	Bacteroidetes	Bacteroidia	Bacteroidales	Prevotellaceae		uncultured Prevotellaceae bacterium	29499	3861005	225	157163
RUG11004	10674_0035_idba_bin.65	10674_0035	Ruminococcaceae bacterium	Ruminococcaceae bacterium RUG11004	98.23	0.71	20				1898205	Bacteria	Firmicutes	Clostridia	Clostridiales	Ruminococcaceae		Ruminococcaceae bacterium	241959	3007624	40	516842
RUG11005	10674_0035_idba_bin.79	10674_0035	uncultured Bacteroidia bacterium	uncultured Bacteroidia bacterium RUG11005	88.97	0	19				1129257	Bacteria	Bacteroidetes	Bacteroidia				uncultured Bacteroidia bacterium	124410	2356361	37	412981
RUG11006	10674_0035_idba_bin.8	10674_0035	uncultured bacterium	uncultured bacterium RUG11006	85.65	0	19			RUG807	77133	Bacteria						uncultured bacterium	64540	2796918	70	154615
RUG11007	10674_0035_idba_bin.82	10674_0035	uncultured Bacteroidales bacterium	uncultured Bacteroidales bacterium RUG11007	89.87	0	17				194843	Bacteria	Bacteroidetes	Bacteroidia	Bacteroidales			uncultured Bacteroidales bacterium	99234	2032315	31	395857
RUG11008	10674_0035_idba_bin.85	10674_0035	uncultured Clostridiales bacterium	uncultured Clostridiales bacterium RUG11008	85.22	7.75	19				172733	Bacteria	Firmicutes	Clostridia	Clostridiales			uncultured Clostridiales bacterium	17423	3781775	386	75872
RUG11009	10674_0036_idba_bin.1	10674_0036	uncultured Bacteroidia bacterium	uncultured Bacteroidia bacterium RUG11009	89.6	0	20				1129257	Bacteria	Bacteroidetes	Bacteroidia				uncultured Bacteroidia bacterium	220987	2703667	24	870418
RUG11010	10674_0036_idba_bin.24	10674_0036	uncultured Ruminococcus sp.	uncultured Ruminococcus sp. RUG11010	98.43	0.67	16				165186	Bacteria	Firmicutes	Clostridia	Clostridiales	Ruminococcaceae	Ruminococcus	uncultured Ruminococcus sp.	32030	2447222	137	139143
RUG11011	10674_0036_idba_bin.27	10674_0036	uncultured Coriobacteriaceae bacterium	uncultured Coriobacteriaceae bacterium RUG11011	92.58	3.73	20	1321	Name=16S_rRNA;product=16S ribosomal RNA		331632	Bacteria	Actinobacteria	Coriobacteriia	Coriobacteriales	Coriobacteriaceae		uncultured Coriobacteriaceae bacterium	11413	2585821	305	89556
RUG11012	10674_0036_idba_bin.3	10674_0036	uncultured Clostridiales bacterium	uncultured Clostridiales bacterium RUG11012	94.35	1.21	20				172733	Bacteria	Firmicutes	Clostridia	Clostridiales			uncultured Clostridiales bacterium	59815	4225542	126	230777
RUG11013	10674_0036_idba_bin.31	10674_0036	uncultured Bacteroidales bacterium	uncultured Bacteroidales bacterium RUG11013	90.6	0.74	17				194843	Bacteria	Bacteroidetes	Bacteroidia	Bacteroidales			uncultured Bacteroidales bacterium	61621	2795612	70	214974
RUG11014	10674_0036_idba_bin.39	10674_0036	uncultured Elusimicrobium sp.	uncultured Elusimicrobium sp. RUG11014	96.63	0	20	1509	Name=16S_rRNA;product=16S ribosomal RNA		575659	Bacteria	Elusimicrobia	Elusimicrobia	Elusimicrobiales	Elusimicrobiaceae	Elusimicrobium	uncultured Elusimicrobium sp.	284683	1391746	9	345314
RUG11015	10674_0036_idba_bin.51	10674_0036	uncultured Lachnospiraceae bacterium	uncultured Lachnospiraceae bacterium RUG11015	90.79	0.77	13				297314	Bacteria	Firmicutes	Clostridia	Clostridiales	Lachnospiraceae		uncultured Lachnospiraceae bacterium	22586	1922143	145	65130
RUG11016	10674_0036_idba_bin.52	10674_0036	uncultured Lachnospiraceae bacterium	uncultured Lachnospiraceae bacterium RUG11016	92.76	2.61	19				297314	Bacteria	Firmicutes	Clostridia	Clostridiales	Lachnospiraceae		uncultured Lachnospiraceae bacterium	40133	2822571	140	143205
RUG11017	10674_0036_idba_bin.66	10674_0036	uncultured Prevotellaceae bacterium	uncultured Prevotellaceae bacterium RUG11017	95.56	7.84	18				370804	Bacteria	Bacteroidetes	Bacteroidia	Bacteroidales	Prevotellaceae		uncultured Prevotellaceae bacterium	63943	2975775	141	215455
RUG11018	10674_0036_idba_bin.67	10674_0036	uncultured Prevotellaceae bacterium	uncultured Prevotellaceae bacterium RUG11018	87.89	1.62	16				370804	Bacteria	Bacteroidetes	Bacteroidia	Bacteroidales	Prevotellaceae		uncultured Prevotellaceae bacterium	18182	2646245	202	101755
RUG11019	10674_0036_idba_bin.75	10674_0036	uncultured Clostridiales bacterium	uncultured Clostridiales bacterium RUG11019	93.12	0.56	19	1503	Name=16S_rRNA;product=16S ribosomal RNA		172733	Bacteria	Firmicutes	Clostridia	Clostridiales			uncultured Clostridiales bacterium	105994	2376722	45	377369
RUG11020	10674_0036_idba_bin.82	10674_0036	uncultured Clostridiales bacterium	uncultured Clostridiales bacterium RUG11020	81.05	1.42	12				172733	Bacteria	Firmicutes	Clostridia	Clostridiales			uncultured Clostridiales bacterium	7037	1762696	304	22999
RUG11021	10674_0036_idba_bin.83	10674_0036	uncultured Lachnospiraceae bacterium	uncultured Lachnospiraceae bacterium RUG11021	97.45	0	20			hRUG861	297314	Bacteria	Firmicutes	Clostridia	Clostridiales	Lachnospiraceae		uncultured Lachnospiraceae bacterium	44117	2612713	89	175689
RUG11022	10674_0037_idba_bin.15	10674_0037	uncultured Bacteroidales bacterium	uncultured Bacteroidales bacterium RUG11022	95.06	0.19	18			RUG397	194843	Bacteria	Bacteroidetes	Bacteroidia	Bacteroidales			uncultured Bacteroidales bacterium	63813	2968538	73	159921
RUG11023	10674_0037_idba_bin.17	10674_0037	uncultured Bacteroidia bacterium	uncultured Bacteroidia bacterium RUG11023	84.21	0.95	19				1129257	Bacteria	Bacteroidetes	Bacteroidia				uncultured Bacteroidia bacterium	10243	2060140	268	39751
RUG11024	10674_0037_idba_bin.31	10674_0037	Ruminococcaceae bacterium	Ruminococcaceae bacterium RUG11024	91.95	0.67	17	1084	Name=16S_rRNA;product=16S ribosomal RNA (partial);note=aligned only 68 percent of the 16S ribosomal RNA		1898205	Bacteria	Firmicutes	Clostridia	Clostridiales	Ruminococcaceae		Ruminococcaceae bacterium	60356	2057127	54	191662
RUG11025	10674_0037_idba_bin.34	10674_0037	uncultured Bacteroidales bacterium	uncultured Bacteroidales bacterium RUG11025	88.69	1.05	18				194843	Bacteria	Bacteroidetes	Bacteroidia	Bacteroidales			uncultured Bacteroidales bacterium	53523	3107780	115	127583
RUG11026	10674_0037_idba_bin.39	10674_0037	uncultured Prevotellaceae bacterium	uncultured Prevotellaceae bacterium RUG11026	97.68	1.23	18				370804	Bacteria	Bacteroidetes	Bacteroidia	Bacteroidales	Prevotellaceae		uncultured Prevotellaceae bacterium	32022	3023989	165	101430
RUG11027	10674_0037_idba_bin.48	10674_0037	uncultured Prevotellaceae bacterium	uncultured Prevotellaceae bacterium RUG11027	96.8	0.05	15				370804	Bacteria	Bacteroidetes	Bacteroidia	Bacteroidales	Prevotellaceae		uncultured Prevotellaceae bacterium	32943	2484351	116	84063
RUG11028	10674_0038_idba_bin.37	10674_0038	uncultured Bacteroidia bacterium	uncultured Bacteroidia bacterium RUG11028	95.14	4.07	20	404	Name=16S_rRNA;product=16S ribosomal RNA (partial);note=aligned only 25 percent of the 16S ribosomal RNA		1129257	Bacteria	Bacteroidetes	Bacteroidia				uncultured Bacteroidia bacterium	30238	3203004	170	92090
RUG11029	10674_0038_idba_bin.4	10674_0038	uncultured Prevotellaceae bacterium	uncultured Prevotellaceae bacterium RUG11029	82.27	6.04	17				370804	Bacteria	Bacteroidetes	Bacteroidia	Bacteroidales	Prevotellaceae		uncultured Prevotellaceae bacterium	26611	3214452	189	93932
RUG11030	10674_0038_idba_bin.83	10674_0038	uncultured Lachnospiraceae bacterium	uncultured Lachnospiraceae bacterium RUG11030	92.15	0.58	18				297314	Bacteria	Firmicutes	Clostridia	Clostridiales	Lachnospiraceae		uncultured Lachnospiraceae bacterium	36856	2440422	110	95801
RUG11031	10674_0039_idba_bin.17	10674_0039	uncultured Succiniclasticum sp.	uncultured Succiniclasticum sp. RUG11031	92.2	8.25	19				1500547	Bacteria	Firmicutes	Negativicutes	Acidaminococcales	Acidaminococcaceae	Succiniclasticum	uncultured Succiniclasticum sp.	6317	2199432	409	32632
RUG11032	10674_0039_idba_bin.34	10674_0039	uncultured Ruminococcus sp.	uncultured Ruminococcus sp. RUG11032	93.13	4.81	14				165186	Bacteria	Firmicutes	Clostridia	Clostridiales	Ruminococcaceae	Ruminococcus	uncultured Ruminococcus sp.	13288	1824478	192	36737
RUG11033	10674_0039_idba_bin.36	10674_0039	uncultured Bacteroidales bacterium	uncultured Bacteroidales bacterium RUG11033	88.06	2.96	18				194843	Bacteria	Bacteroidetes	Bacteroidia	Bacteroidales			uncultured Bacteroidales bacterium	14050	2587810	260	50106
RUG11034	10674_0039_idba_bin.39	10674_0039	uncultured Ruminococcus sp.	uncultured Ruminococcus sp. RUG11034	93.55	1.36	16				165186	Bacteria	Firmicutes	Clostridia	Clostridiales	Ruminococcaceae	Ruminococcus	uncultured Ruminococcus sp.	15917	1997256	195	44304
RUG11035	10674_0039_idba_bin.4	10674_0039	uncultured Methanobrevibacter sp.	uncultured Methanobrevibacter sp. RUG11035	93.07	3.36	19				253161	Archaea	Euryarchaeota	Methanobacteria	Methanobacteriales	Methanobacteriaceae	Methanobrevibacter	uncultured Methanobrevibacter sp.	13241	1796591	192	44952
RUG11036	10674_0040_idba_bin.32	10674_0040	Ruminococcaceae bacterium	Ruminococcaceae bacterium RUG11036	91.95	0	18	433	Name=16S_rRNA;product=16S ribosomal RNA (partial);note=aligned only 27 percent of the 16S ribosomal RNA	RUG453	1898205	Bacteria	Firmicutes	Clostridia	Clostridiales	Ruminococcaceae		Ruminococcaceae bacterium	54617	1829024	62	126974
RUG11037	10674_0040_idba_bin.37	10674_0040	uncultured Spirochaetaceae bacterium	uncultured Spirochaetaceae bacterium RUG11037	99.3	0.7	19			RUG314	201186	Bacteria	Spirochaetes	Spirochaetia	Spirochaetales	Spirochaetaceae		uncultured Spirochaetaceae bacterium	197884	2474252	23	322116
RUG11038	10674_0040_idba_bin.4	10674_0040	uncultured Lachnospiraceae bacterium	uncultured Lachnospiraceae bacterium RUG11038	92.82	4.84	15				297314	Bacteria	Firmicutes	Clostridia	Clostridiales	Lachnospiraceae		uncultured Lachnospiraceae bacterium	22884	2237038	173	91612
RUG11039	10674_0040_idba_bin.52	10674_0040	Ruminococcaceae bacterium	Ruminococcaceae bacterium RUG11039	94.98	1.57	18				1898205	Bacteria	Firmicutes	Clostridia	Clostridiales	Ruminococcaceae		Ruminococcaceae bacterium	9637	2464433	330	39818
RUG11040	10674_0040_idba_bin.56	10674_0040	uncultured bacterium	uncultured bacterium RUG11040	89.74	0.85	20				77133	Bacteria						uncultured bacterium	70642	2154469	47	189633
RUG11041	10674_0040_idba_bin.57	10674_0040	uncultured Coriobacteriaceae bacterium	uncultured Coriobacteriaceae bacterium RUG11041	94.68	0.12	19				331632	Bacteria	Actinobacteria	Coriobacteriia	Coriobacteriales	Coriobacteriaceae		uncultured Coriobacteriaceae bacterium	54606	2288359	98	137356
RUG11042	10674_0040_idba_bin.62	10674_0040	uncultured Methanobrevibacter sp.	uncultured Methanobrevibacter sp. RUG11042	88	7.6	18				253161	Archaea	Euryarchaeota	Methanobacteria	Methanobacteriales	Methanobacteriaceae	Methanobrevibacter	uncultured Methanobrevibacter sp.	19964	1685405	134	111206
RUG11043	10674_0040_idba_bin.64	10674_0040	uncultured Coriobacteriaceae bacterium	uncultured Coriobacteriaceae bacterium RUG11043	97.58	3.76	19				331632	Bacteria	Actinobacteria	Coriobacteriia	Coriobacteriales	Coriobacteriaceae		uncultured Coriobacteriaceae bacterium	18990	2355426	209	63243
RUG11044	10674_0041_idba_bin.16	10674_0041	uncultured Ruminococcus sp.	uncultured Ruminococcus sp. RUG11044	96.25	0.13	17				165186	Bacteria	Firmicutes	Clostridia	Clostridiales	Ruminococcaceae	Ruminococcus	uncultured Ruminococcus sp.	19580	1967620	158	64507
RUG11045	10674_0041_idba_bin.26	10674_0041	uncultured Ruminococcus sp.	uncultured Ruminococcus sp. RUG11045	94.41	3.49	12				165186	Bacteria	Firmicutes	Clostridia	Clostridiales	Ruminococcaceae	Ruminococcus	uncultured Ruminococcus sp.	29644	1632725	87	99893
RUG11046	10674_0041_idba_bin.27	10674_0041	uncultured Elusimicrobium sp.	uncultured Elusimicrobium sp. RUG11046	96.56	0	20	1508	Name=16S_rRNA;product=16S ribosomal RNA		575659	Bacteria	Elusimicrobia	Elusimicrobia	Elusimicrobiales	Elusimicrobiaceae	Elusimicrobium	uncultured Elusimicrobium sp.	264569	1408682	7	486843
RUG11047	10674_0041_idba_bin.3	10674_0041	uncultured Lachnospiraceae bacterium	uncultured Lachnospiraceae bacterium RUG11047	88.51	1.64	15				297314	Bacteria	Firmicutes	Clostridia	Clostridiales	Lachnospiraceae		uncultured Lachnospiraceae bacterium	15588	2145061	215	54159
RUG11048	10674_0041_idba_bin.42	10674_0041	uncultured bacterium	uncultured bacterium RUG11048	83.62	8.88	17	1502	Name=16S_rRNA;product=16S ribosomal RNA		77133	Bacteria						uncultured bacterium	5806	3733902	738	40881
RUG11049	10674_0041_idba_bin.43	10674_0041	uncultured Ruminococcus sp.	uncultured Ruminococcus sp. RUG11049	88.55	2.42	11				165186	Bacteria	Firmicutes	Clostridia	Clostridiales	Ruminococcaceae	Ruminococcus	uncultured Ruminococcus sp.	11492	1957446	247	46842
RUG11050	10674_0042_idba_bin.33	10674_0042	Ruminococcaceae bacterium	Ruminococcaceae bacterium RUG11050	93.96	0.94	18				1898205	Bacteria	Firmicutes	Clostridia	Clostridiales	Ruminococcaceae		Ruminococcaceae bacterium	39226	2027953	98	95360
RUG11051	10674_0042_idba_bin.40	10674_0042	uncultured Prevotellaceae bacterium	uncultured Prevotellaceae bacterium RUG11051	96.52	1.05	17				370804	Bacteria	Bacteroidetes	Bacteroidia	Bacteroidales	Prevotellaceae		uncultured Prevotellaceae bacterium	43625	2977834	116	121316
RUG11052	10674_0042_idba_bin.42	10674_0042	uncultured Clostridiales bacterium	uncultured Clostridiales bacterium RUG11052	94.29	3.72	18				172733	Bacteria	Firmicutes	Clostridia	Clostridiales			uncultured Clostridiales bacterium	36775	3875652	177	126066
RUG11053	10674_0042_idba_bin.67	10674_0042	uncultured Bacteroidales bacterium	uncultured Bacteroidales bacterium RUG11053	89.45	0.51	18				194843	Bacteria	Bacteroidetes	Bacteroidia	Bacteroidales			uncultured Bacteroidales bacterium	92422	2332201	49	186616
RUG11054	10674_0042_idba_bin.8	10674_0042	uncultured Ruminococcus sp.	uncultured Ruminococcus sp. RUG11054	98.97	0.67	17			RUG183	165186	Bacteria	Firmicutes	Clostridia	Clostridiales	Ruminococcaceae	Ruminococcus	uncultured Ruminococcus sp.	42744	3072005	137	118907
RUG11055	10674_0042_idba_bin.96	10674_0042	uncultured Prevotellaceae bacterium	uncultured Prevotellaceae bacterium RUG11055	98.89	1.17	18				370804	Bacteria	Bacteroidetes	Bacteroidia	Bacteroidales	Prevotellaceae		uncultured Prevotellaceae bacterium	107240	3921584	60	262722
RUG11056	10674_0043_idba_bin.11	10674_0043	uncultured Bacteroidales bacterium	uncultured Bacteroidales bacterium RUG11056	83.47	0.93	18				194843	Bacteria	Bacteroidetes	Bacteroidia	Bacteroidales			uncultured Bacteroidales bacterium	54978	3088288	103	206061
RUG11057	10674_0043_idba_bin.33	10674_0043	uncultured Prevotellaceae bacterium	uncultured Prevotellaceae bacterium RUG11057	80.63	4.62	14				370804	Bacteria	Bacteroidetes	Bacteroidia	Bacteroidales	Prevotellaceae		uncultured Prevotellaceae bacterium	6688	2085625	362	27935
RUG11058	10674_0043_idba_bin.40	10674_0043	uncultured Ruminococcus sp.	uncultured Ruminococcus sp. RUG11058	91.79	0.75	11				165186	Bacteria	Firmicutes	Clostridia	Clostridiales	Ruminococcaceae	Ruminococcus	uncultured Ruminococcus sp.	13586	1917818	198	38226
RUG11059	10674_0043_idba_bin.5	10674_0043	uncultured Aeromonadales bacterium	uncultured Aeromonadales bacterium RUG11059	93.97	0.57	17			RUG520	476558	Bacteria	Proteobacteria	Gammaproteobacteria	Aeromonadales			uncultured Aeromonadales bacterium	18567	2567923	215	66656
RUG11060	10674_0043_idba_bin.51	10674_0043	uncultured Bacteroidales bacterium	uncultured Bacteroidales bacterium RUG11060	84.23	8.03	16				194843	Bacteria	Bacteroidetes	Bacteroidia	Bacteroidales			uncultured Bacteroidales bacterium	18730	2351520	211	83615
RUG11061	10674_0043_idba_bin.57	10674_0043	uncultured Prevotellaceae bacterium	uncultured Prevotellaceae bacterium RUG11061	95.93	0.74	17				370804	Bacteria	Bacteroidetes	Bacteroidia	Bacteroidales	Prevotellaceae		uncultured Prevotellaceae bacterium	51286	2359533	72	158471
RUG11062	10674_0043_idba_bin.6	10674_0043	uncultured Ruminococcus sp.	uncultured Ruminococcus sp. RUG11062	91.38	8.93	18				165186	Bacteria	Firmicutes	Clostridia	Clostridiales	Ruminococcaceae	Ruminococcus	uncultured Ruminococcus sp.	13257	2319683	266	54873
RUG11063	10674_0043_idba_bin.64	10674_0043	uncultured Methanobrevibacter sp.	uncultured Methanobrevibacter sp. RUG11063	88.58	0.93	20				253161	Archaea	Euryarchaeota	Methanobacteria	Methanobacteriales	Methanobacteriaceae	Methanobrevibacter	uncultured Methanobrevibacter sp.	10897	1908759	247	70101
RUG11064	10674_0044_idba_bin.15	10674_0044	uncultured Lachnospiraceae bacterium	uncultured Lachnospiraceae bacterium RUG11064	97.47	0.63	18			RUG702	297314	Bacteria	Firmicutes	Clostridia	Clostridiales	Lachnospiraceae		uncultured Lachnospiraceae bacterium	68848	2832362	71	179307
RUG11065	10674_0044_idba_bin.25	10674_0044	uncultured Clostridiales bacterium	uncultured Clostridiales bacterium RUG11065	97.72	3.09	19				172733	Bacteria	Firmicutes	Clostridia	Clostridiales			uncultured Clostridiales bacterium	114204	3382185	53	400568
RUG11066	10674_0044_idba_bin.27	10674_0044	uncultured Lachnospiraceae bacterium	uncultured Lachnospiraceae bacterium RUG11066	86.03	3.86	18				297314	Bacteria	Firmicutes	Clostridia	Clostridiales	Lachnospiraceae		uncultured Lachnospiraceae bacterium	12435	2574532	295	51445
RUG11067	10674_0044_idba_bin.43	10674_0044	uncultured Bacteroidales bacterium	uncultured Bacteroidales bacterium RUG11067	82.11	0	16				194843	Bacteria	Bacteroidetes	Bacteroidia	Bacteroidales			uncultured Bacteroidales bacterium	96460	2116796	41	218628
RUG11068	10674_0044_idba_bin.50	10674_0044	uncultured Ruminococcus sp.	uncultured Ruminococcus sp. RUG11068	85.69	3.8	16				165186	Bacteria	Firmicutes	Clostridia	Clostridiales	Ruminococcaceae	Ruminococcus	uncultured Ruminococcus sp.	7238	1799252	312	31131
RUG11069	10674_0044_idba_bin.68	10674_0044	Ruminococcaceae bacterium	Ruminococcaceae bacterium RUG11069	91.34	3.55	20				1898205	Bacteria	Firmicutes	Clostridia	Clostridiales	Ruminococcaceae		Ruminococcaceae bacterium	26256	2708728	159	119674
RUG11070	10674_0045_idba_bin.13	10674_0045	uncultured Ruminococcus sp.	uncultured Ruminococcus sp. RUG11070	84.32	0.6	13				165186	Bacteria	Firmicutes	Clostridia	Clostridiales	Ruminococcaceae	Ruminococcus	uncultured Ruminococcus sp.	8203	1675901	267	25856
RUG11071	10674_0045_idba_bin.28	10674_0045	uncultured Prevotellaceae bacterium	uncultured Prevotellaceae bacterium RUG11071	91.94	1.22	16				370804	Bacteria	Bacteroidetes	Bacteroidia	Bacteroidales	Prevotellaceae		uncultured Prevotellaceae bacterium	16003	3186551	286	61550
RUG11072	10674_0045_idba_bin.34	10674_0045	uncultured Ruminococcus sp.	uncultured Ruminococcus sp. RUG11072	86.18	2.91	8				165186	Bacteria	Firmicutes	Clostridia	Clostridiales	Ruminococcaceae	Ruminococcus	uncultured Ruminococcus sp.	13286	1863216	192	65778
RUG11073	10674_0045_idba_bin.48	10674_0045	uncultured Ruminococcus sp.	uncultured Ruminococcus sp. RUG11073	87.93	8.53	12				165186	Bacteria	Firmicutes	Clostridia	Clostridiales	Ruminococcaceae	Ruminococcus	uncultured Ruminococcus sp.	9776	1776942	245	30574
RUG11074	10674_0045_idba_bin.6	10674_0045	uncultured Ruminococcus sp.	uncultured Ruminococcus sp. RUG11074	85.91	8.95	16				165186	Bacteria	Firmicutes	Clostridia	Clostridiales	Ruminococcaceae	Ruminococcus	uncultured Ruminococcus sp.	8469	2734488	448	60745
RUG11075	10674_0046_idba_bin.12	10674_0046	uncultured Aeromonadales bacterium	uncultured Aeromonadales bacterium RUG11075	88.79	0.29	17				476558	Bacteria	Proteobacteria	Gammaproteobacteria	Aeromonadales			uncultured Aeromonadales bacterium	15059	2749341	283	53901
RUG11076	10674_0046_idba_bin.18	10674_0046	uncultured Ruminococcus sp.	uncultured Ruminococcus sp. RUG11076	90.16	1.03	15				165186	Bacteria	Firmicutes	Clostridia	Clostridiales	Ruminococcaceae	Ruminococcus	uncultured Ruminococcus sp.	19742	1791385	131	54994
RUG11077	10674_0046_idba_bin.30	10674_0046	uncultured Bacteroidales bacterium	uncultured Bacteroidales bacterium RUG11077	80.84	3.73	16				194843	Bacteria	Bacteroidetes	Bacteroidia	Bacteroidales			uncultured Bacteroidales bacterium	13505	2256060	242	37888
RUG11078	10674_0046_idba_bin.39	10674_0046	uncultured Bacteroidales bacterium	uncultured Bacteroidales bacterium RUG11078	81.58	3.1	17				194843	Bacteria	Bacteroidetes	Bacteroidia	Bacteroidales			uncultured Bacteroidales bacterium	9439	2056007	267	37205
RUG11079	10674_0046_idba_bin.46	10674_0046	uncultured Ruminococcus sp.	uncultured Ruminococcus sp. RUG11079	95.17	1.34	16				165186	Bacteria	Firmicutes	Clostridia	Clostridiales	Ruminococcaceae	Ruminococcus	uncultured Ruminococcus sp.	41058	2142211	93	121193
RUG11080	10674_0046_idba_bin.47	10674_0046	uncultured Prevotellaceae bacterium	uncultured Prevotellaceae bacterium RUG11080	92.59	1.13	18				370804	Bacteria	Bacteroidetes	Bacteroidia	Bacteroidales	Prevotellaceae		uncultured Prevotellaceae bacterium	23777	2370628	145	123420
RUG11081	10674_0046_idba_bin.5	10674_0046	uncultured Prevotellaceae bacterium	uncultured Prevotellaceae bacterium RUG11081	98.28	8.62	19	751	Name=16S_rRNA;product=16S ribosomal RNA (partial);note=aligned only 47 percent of the 16S ribosomal RNA		370804	Bacteria	Bacteroidetes	Bacteroidia	Bacteroidales	Prevotellaceae		uncultured Prevotellaceae bacterium	80222	5099107	166	269126
RUG11082	10674_0046_idba_bin.51	10674_0046	uncultured Bacteroidetes bacterium	uncultured Bacteroidetes bacterium RUG11082	82.22	1.43	18				152509	Bacteria	Bacteroidetes					uncultured Bacteroidetes bacterium	7693	1978576	307	32066
RUG11083	10674_0046_idba_bin.72	10674_0046	Ruminococcaceae bacterium	Ruminococcaceae bacterium RUG11083	87.36	0.67	13				1898205	Bacteria	Firmicutes	Clostridia	Clostridiales	Ruminococcaceae		Ruminococcaceae bacterium	42705	1816893	53	158285
RUG11084	10674_0046_idba_bin.77	10674_0046	uncultured Prevotellaceae bacterium	uncultured Prevotellaceae bacterium RUG11084	89.94	3.95	18				370804	Bacteria	Bacteroidetes	Bacteroidia	Bacteroidales	Prevotellaceae		uncultured Prevotellaceae bacterium	28645	3582490	204	88417
RUG11085	10674_0046_idba_bin.88	10674_0046	uncultured bacterium	uncultured bacterium RUG11085	80.06	2.56	18				77133	Bacteria						uncultured bacterium	7910	1645104	265	25799
RUG11086	10674_0047_idba_bin.17	10674_0047	Ruminococcaceae bacterium	Ruminococcaceae bacterium RUG11086	92.72	0	17				1898205	Bacteria	Firmicutes	Clostridia	Clostridiales	Ruminococcaceae		Ruminococcaceae bacterium	58128	2138100	61	247474
RUG11087	10674_0047_idba_bin.19	10674_0047	uncultured Clostridiales bacterium	uncultured Clostridiales bacterium RUG11087	94.6	0	19				172733	Bacteria	Firmicutes	Clostridia	Clostridiales			uncultured Clostridiales bacterium	214620	2337117	17	515509
RUG11088	10674_0047_idba_bin.23	10674_0047	uncultured Clostridiales bacterium	uncultured Clostridiales bacterium RUG11088	93.95	2.71	18	416	Name=16S_rRNA;product=16S ribosomal RNA (partial);note=aligned only 26 percent of the 16S ribosomal RNA		172733	Bacteria	Firmicutes	Clostridia	Clostridiales			uncultured Clostridiales bacterium	62764	2919280	73	154428
RUG11089	10674_0047_idba_bin.26	10674_0047	uncultured Lachnospiraceae bacterium	uncultured Lachnospiraceae bacterium RUG11089	95.49	1.68	19				297314	Bacteria	Firmicutes	Clostridia	Clostridiales	Lachnospiraceae		uncultured Lachnospiraceae bacterium	85778	2502860	47	263530
RUG11090	10674_0047_idba_bin.32	10674_0047	uncultured Lachnospiraceae bacterium	uncultured Lachnospiraceae bacterium RUG11090	93.88	0.32	19				297314	Bacteria	Firmicutes	Clostridia	Clostridiales	Lachnospiraceae		uncultured Lachnospiraceae bacterium	54940	2348586	63	186127
RUG11091	10674_0047_idba_bin.35	10674_0047	uncultured Lachnospiraceae bacterium	uncultured Lachnospiraceae bacterium RUG11091	95.97	3.02	18				297314	Bacteria	Firmicutes	Clostridia	Clostridiales	Lachnospiraceae		uncultured Lachnospiraceae bacterium	92106	2990838	53	189337
RUG11092	10674_0047_idba_bin.41	10674_0047	uncultured Bacteroidales bacterium	uncultured Bacteroidales bacterium RUG11092	95.15	0	18				194843	Bacteria	Bacteroidetes	Bacteroidia	Bacteroidales			uncultured Bacteroidales bacterium	55852	3243629	116	130537
RUG11093	10674_0047_idba_bin.45	10674_0047	uncultured Lachnospiraceae bacterium	uncultured Lachnospiraceae bacterium RUG11093	82	1.74	17				297314	Bacteria	Firmicutes	Clostridia	Clostridiales	Lachnospiraceae		uncultured Lachnospiraceae bacterium	9281	2079514	293	38190
RUG11094	10674_0047_idba_bin.64	10674_0047	uncultured Succinivibrio sp.	uncultured Succinivibrio sp. RUG11094	98.24	0.88	18	1452	Name=16S_rRNA;product=16S ribosomal RNA		540749	Bacteria	Proteobacteria	Gammaproteobacteria	Aeromonadales	Succinivibrionaceae	Succinivibrio	uncultured Succinivibrio sp.	75036	2546154	81	327918
RUG11095	10674_0047_idba_bin.66	10674_0047	uncultured Prevotellaceae bacterium	uncultured Prevotellaceae bacterium RUG11095	97.78	2.24	17				370804	Bacteria	Bacteroidetes	Bacteroidia	Bacteroidales	Prevotellaceae		uncultured Prevotellaceae bacterium	72587	2613712	63	160342
RUG11096	10674_0047_idba_bin.69	10674_0047	uncultured Ruminococcus sp.	uncultured Ruminococcus sp. RUG11096	85.3	8.5	18				165186	Bacteria	Firmicutes	Clostridia	Clostridiales	Ruminococcaceae	Ruminococcus	uncultured Ruminococcus sp.	5752	2075597	422	30505
RUG11097	10674_0047_idba_bin.7	10674_0047	uncultured Bacteroidetes bacterium	uncultured Bacteroidetes bacterium RUG11097	97.58	0.54	19				152509	Bacteria	Bacteroidetes					uncultured Bacteroidetes bacterium	128320	2229827	33	206138
RUG11098	10674_0047_idba_bin.85	10674_0047	uncultured Ruminococcus sp.	uncultured Ruminococcus sp. RUG11098	92.06	2.01	13				165186	Bacteria	Firmicutes	Clostridia	Clostridiales	Ruminococcaceae	Ruminococcus	uncultured Ruminococcus sp.	23762	2047715	126	82538
RUG11099	10674_0048_idba_bin.3	10674_0048	uncultured Erysipelotrichaceae bacterium	uncultured Erysipelotrichaceae bacterium RUG11099	90.95	3.37	18				331630	Bacteria	Firmicutes	Erysipelotrichia	Erysipelotrichales	Erysipelotrichaceae		uncultured Erysipelotrichaceae bacterium	14809	1740662	152	111449
RUG11100	10674_0048_idba_bin.31	10674_0048	uncultured Mitsuokella sp.	uncultured Mitsuokella sp. RUG11100	89.26	2.53	17				453120	Bacteria	Firmicutes	Negativicutes	Selenomonadales	Selenomonadaceae	Mitsuokella	uncultured Mitsuokella sp.	15870	1911591	181	73292
RUG11101	10674_0048_idba_bin.38	10674_0048	uncultured Lachnospiraceae bacterium	uncultured Lachnospiraceae bacterium RUG11101	81.01	3.34	17				297314	Bacteria	Firmicutes	Clostridia	Clostridiales	Lachnospiraceae		uncultured Lachnospiraceae bacterium	15865	2172406	200	67979
RUG11102	10674_0048_idba_bin.47	10674_0048	uncultured Ruminococcus sp.	uncultured Ruminococcus sp. RUG11102	99.33	0.34	18				165186	Bacteria	Firmicutes	Clostridia	Clostridiales	Ruminococcaceae	Ruminococcus	uncultured Ruminococcus sp.	77487	2394309	43	492049
RUG11103	10674_0048_idba_bin.52	10674_0048	uncultured Methanobrevibacter sp.	uncultured Methanobrevibacter sp. RUG11103	93.33	1.6	18				253161	Archaea	Euryarchaeota	Methanobacteria	Methanobacteriales	Methanobacteriaceae	Methanobrevibacter	uncultured Methanobrevibacter sp.	42266	2065770	91	165047
RUG11104	10674_0048_idba_bin.6	10674_0048	uncultured Lachnospiraceae bacterium	uncultured Lachnospiraceae bacterium RUG11104	85.57	7.3	17				297314	Bacteria	Firmicutes	Clostridia	Clostridiales	Lachnospiraceae		uncultured Lachnospiraceae bacterium	14398	2346259	259	93443
RUG11105	10674_0048_idba_bin.7	10674_0048	uncultured Prevotella sp.	uncultured Prevotella sp. RUG11105	91.04	1.08	15				159272	Bacteria	Bacteroidetes	Bacteroidia	Bacteroidales	Prevotellaceae	Prevotella	uncultured Prevotella sp.	16360	2794852	244	93422
RUG11106	10674_0048_idba_bin.73	10674_0048	Ruminococcaceae bacterium	Ruminococcaceae bacterium RUG11106	82.21	3.47	17				1898205	Bacteria	Firmicutes	Clostridia	Clostridiales	Ruminococcaceae		Ruminococcaceae bacterium	32131	2752881	158	121612
RUG11107	10674_0048_idba_bin.75	10674_0048	uncultured Ruminococcus sp.	uncultured Ruminococcus sp. RUG11107	97.09	0.67	18				165186	Bacteria	Firmicutes	Clostridia	Clostridiales	Ruminococcaceae	Ruminococcus	uncultured Ruminococcus sp.	63601	2229802	46	149404
RUG11108	10674_0048_idba_bin.8	10674_0048	uncultured Bacteroidales bacterium	uncultured Bacteroidales bacterium RUG11108	88.25	0.19	17				194843	Bacteria	Bacteroidetes	Bacteroidia	Bacteroidales			uncultured Bacteroidales bacterium	52335	2822599	97	125421
RUG11109	10674_0048_idba_bin.89	10674_0048	uncultured Lachnospiraceae bacterium	uncultured Lachnospiraceae bacterium RUG11109	87.44	7.52	19				297314	Bacteria	Firmicutes	Clostridia	Clostridiales	Lachnospiraceae		uncultured Lachnospiraceae bacterium	11698	2026818	262	86739
RUG11110	10674_0048_idba_bin.98	10674_0048	uncultured Ruminococcus sp.	uncultured Ruminococcus sp. RUG11110	92.29	4.03	14				165186	Bacteria	Firmicutes	Clostridia	Clostridiales	Ruminococcaceae	Ruminococcus	uncultured Ruminococcus sp.	11905	1938756	226	36975
RUG11111	10674_min2k_bin.1053	10674	uncultured Ruminococcus sp.	uncultured Ruminococcus sp. RUG11111	88.57	1.34	17				165186	Bacteria	Firmicutes	Clostridia	Clostridiales	Ruminococcaceae	Ruminococcus	uncultured Ruminococcus sp.	7703	2413453	394	35726
RUG11112	10674_min2k_bin.1056	10674	uncultured Clostridiales bacterium	uncultured Clostridiales bacterium RUG11112	97.87	1.42	19			RUG100	172733	Bacteria	Firmicutes	Clostridia	Clostridiales			uncultured Clostridiales bacterium	47002	1941651	86	144553
RUG11113	10674_min2k_bin.1085	10674	Ruminococcaceae bacterium	Ruminococcaceae bacterium RUG11113	85.1	1.92	14				1898205	Bacteria	Firmicutes	Clostridia	Clostridiales	Ruminococcaceae		Ruminococcaceae bacterium	7176	2227346	360	25736
RUG11114	10674_min2k_bin.109	10674	uncultured Coriobacteriaceae bacterium	uncultured Coriobacteriaceae bacterium RUG11114	80.42	0.23	19				331632	Bacteria	Actinobacteria	Coriobacteriia	Coriobacteriales	Coriobacteriaceae		uncultured Coriobacteriaceae bacterium	6200	1680486	321	29252
RUG11115	10674_min2k_bin.1092	10674	Ruminococcaceae bacterium	Ruminococcaceae bacterium RUG11115	83.8	1.34	9				1898205	Bacteria	Firmicutes	Clostridia	Clostridiales	Ruminococcaceae		Ruminococcaceae bacterium	6929	1377402	231	30702
RUG11116	10674_min2k_bin.1101	10674	uncultured Clostridiales bacterium	uncultured Clostridiales bacterium RUG11116	90.84	2.02	17				172733	Bacteria	Firmicutes	Clostridia	Clostridiales			uncultured Clostridiales bacterium	9721	2473050	341	30544
RUG11117	10674_min2k_bin.1107	10674	uncultured Lachnospiraceae bacterium	uncultured Lachnospiraceae bacterium RUG11117	87.13	8.71	15				297314	Bacteria	Firmicutes	Clostridia	Clostridiales	Lachnospiraceae		uncultured Lachnospiraceae bacterium	5886	2826435	552	26015
RUG11118	10674_min2k_bin.1121	10674	uncultured Erysipelotrichaceae bacterium	uncultured Erysipelotrichaceae bacterium RUG11118	85.07	0.67	14				331630	Bacteria	Firmicutes	Erysipelotrichia	Erysipelotrichales	Erysipelotrichaceae		uncultured Erysipelotrichaceae bacterium	6168	824087	151	21782
RUG11119	10674_min2k_bin.1151	10674	uncultured Erysipelotrichaceae bacterium	uncultured Erysipelotrichaceae bacterium RUG11119	93.51	1.9	16			RUG684	331630	Bacteria	Firmicutes	Erysipelotrichia	Erysipelotrichales	Erysipelotrichaceae		uncultured Erysipelotrichaceae bacterium	11869	2791691	317	70077
RUG11120	10674_min2k_bin.1180	10674	uncultured Bacteroidales bacterium	uncultured Bacteroidales bacterium RUG11120	94.2	0.37	17			RUG174	194843	Bacteria	Bacteroidetes	Bacteroidia	Bacteroidales			uncultured Bacteroidales bacterium	39338	2347415	100	95071
RUG11121	10674_min2k_bin.1212	10674	uncultured Bacteroidales bacterium	uncultured Bacteroidales bacterium RUG11121	99.46	0.54	19				194843	Bacteria	Bacteroidetes	Bacteroidia	Bacteroidales			uncultured Bacteroidales bacterium	100863	3351758	83	199734
RUG11122	10674_min2k_bin.1250	10674	uncultured Erysipelotrichaceae bacterium	uncultured Erysipelotrichaceae bacterium RUG11122	98.1	7.53	20				331630	Bacteria	Firmicutes	Erysipelotrichia	Erysipelotrichales	Erysipelotrichaceae		uncultured Erysipelotrichaceae bacterium	24265	4049839	366	117732
RUG11123	10674_min2k_bin.1263	10674	Ruminococcaceae bacterium	Ruminococcaceae bacterium RUG11123	80.94	1.01	11				1898205	Bacteria	Firmicutes	Clostridia	Clostridiales	Ruminococcaceae		Ruminococcaceae bacterium	6684	2157480	399	24736
RUG11124	10674_min2k_bin.1299	10674	uncultured Lachnospiraceae bacterium	uncultured Lachnospiraceae bacterium RUG11124	81.49	2.35	9				297314	Bacteria	Firmicutes	Clostridia	Clostridiales	Lachnospiraceae		uncultured Lachnospiraceae bacterium	7761	2285998	366	22630
RUG11125	10674_min2k_bin.1331	10674	uncultured Lachnospiraceae bacterium	uncultured Lachnospiraceae bacterium RUG11125	98.47	0.02	14				297314	Bacteria	Firmicutes	Clostridia	Clostridiales	Lachnospiraceae		uncultured Lachnospiraceae bacterium	45488	2532208	85	119084
RUG11126	10674_min2k_bin.1358	10674	uncultured Veillonellaceae bacterium	uncultured Veillonellaceae bacterium RUG11126	94.14	0.55	16				194923	Bacteria	Firmicutes	Negativicutes	Veillonellales	Veillonellaceae		uncultured Veillonellaceae bacterium	22619	2042479	144	62935
RUG11127	10674_min2k_bin.1446	10674	uncultured Erysipelotrichaceae bacterium	uncultured Erysipelotrichaceae bacterium RUG11127	81.97	1.12	14				331630	Bacteria	Firmicutes	Erysipelotrichia	Erysipelotrichales	Erysipelotrichaceae		uncultured Erysipelotrichaceae bacterium	9242	977784	142	24929
RUG11128	10674_min2k_bin.1452	10674	Ruminococcaceae bacterium	Ruminococcaceae bacterium RUG11128	80.42	2.13	17				1898205	Bacteria	Firmicutes	Clostridia	Clostridiales	Ruminococcaceae		Ruminococcaceae bacterium	5495	2009896	398	38379
RUG11129	10674_min2k_bin.1455	10674	uncultured Clostridiales bacterium	uncultured Clostridiales bacterium RUG11129	88.06	0	17				172733	Bacteria	Firmicutes	Clostridia	Clostridiales			uncultured Clostridiales bacterium	12550	1057611	128	36553
RUG11130	10674_min2k_bin.1467	10674	uncultured Ruminococcus sp.	uncultured Ruminococcus sp. RUG11130	83.22	1.01	13				165186	Bacteria	Firmicutes	Clostridia	Clostridiales	Ruminococcaceae	Ruminococcus	uncultured Ruminococcus sp.	9880	1868570	275	28400
RUG11131	10674_min2k_bin.1534	10674	uncultured Spirochaetaceae bacterium	uncultured Spirochaetaceae bacterium RUG11131	98.6	0	19				201186	Bacteria	Spirochaetes	Spirochaetia	Spirochaetales	Spirochaetaceae		uncultured Spirochaetaceae bacterium	48909	2230789	64	200738
RUG11132	10674_min2k_bin.1568	10674	uncultured bacterium	uncultured bacterium RUG11132	87.18	2.21	19				77133	Bacteria						uncultured bacterium	26274	1887225	110	117054
RUG11133	10674_min2k_bin.1582	10674	uncultured Selenomonas sp.	uncultured Selenomonas sp. RUG11133	96.38	0.16	18				159275	Bacteria	Firmicutes	Negativicutes	Selenomonadales	Selenomonadaceae	Selenomonas	uncultured Selenomonas sp.	34612	2339735	94	116882
RUG11134	10674_min2k_bin.1593	10674	uncultured Bacteroidia bacterium	uncultured Bacteroidia bacterium RUG11134	83.09	1.83	13				1129257	Bacteria	Bacteroidetes	Bacteroidia				uncultured Bacteroidia bacterium	6068	1519349	284	27322
RUG11135	10674_min2k_bin.1596	10674	uncultured Lachnospiraceae bacterium	uncultured Lachnospiraceae bacterium RUG11135	97.2	1.77	17				297314	Bacteria	Firmicutes	Clostridia	Clostridiales	Lachnospiraceae		uncultured Lachnospiraceae bacterium	22206	2107655	144	44020
RUG11136	10674_min2k_bin.1603	10674	Ruminococcaceae bacterium	Ruminococcaceae bacterium RUG11136	87.14	1.34	11				1898205	Bacteria	Firmicutes	Clostridia	Clostridiales	Ruminococcaceae		Ruminococcaceae bacterium	7151	1727541	290	37898
RUG11137	10674_min2k_bin.1621	10674	uncultured Clostridiales bacterium	uncultured Clostridiales bacterium RUG11137	83.51	2.48	11				172733	Bacteria	Firmicutes	Clostridia	Clostridiales			uncultured Clostridiales bacterium	6812	1937951	335	25480
RUG11138	10674_min2k_bin.1631	10674	uncultured Clostridiales bacterium	uncultured Clostridiales bacterium RUG11138	84.14	0	13				172733	Bacteria	Firmicutes	Clostridia	Clostridiales			uncultured Clostridiales bacterium	10317	1701870	222	46973
RUG11139	10674_min2k_bin.1633	10674	uncultured Bacteroidetes bacterium	uncultured Bacteroidetes bacterium RUG11139	83.66	5.02	14				152509	Bacteria	Bacteroidetes					uncultured Bacteroidetes bacterium	9638	1892159	261	25288
RUG11140	10674_min2k_bin.1670	10674	uncultured Lachnospiraceae bacterium	uncultured Lachnospiraceae bacterium RUG11140	96.64	0.67	15				297314	Bacteria	Firmicutes	Clostridia	Clostridiales	Lachnospiraceae		uncultured Lachnospiraceae bacterium	48632	2836001	129	170646
RUG11141	10674_min2k_bin.1746	10674	uncultured Lachnospiraceae bacterium	uncultured Lachnospiraceae bacterium RUG11141	83.7	3.22	9				297314	Bacteria	Firmicutes	Clostridia	Clostridiales	Lachnospiraceae		uncultured Lachnospiraceae bacterium	5478	2110938	426	19329
RUG11142	10674_min2k_bin.1788	10674	Ruminococcaceae bacterium	Ruminococcaceae bacterium RUG11142	89.64	2.68	16				1898205	Bacteria	Firmicutes	Clostridia	Clostridiales	Ruminococcaceae		Ruminococcaceae bacterium	8509	1761942	260	30614
RUG11143	10674_min2k_bin.1792	10674	uncultured Lachnospiraceae bacterium	uncultured Lachnospiraceae bacterium RUG11143	98.94	0	19			hRUG899, RUG254	297314	Bacteria	Firmicutes	Clostridia	Clostridiales	Lachnospiraceae		uncultured Lachnospiraceae bacterium	51730	2179271	82	150389
RUG11144	10674_min2k_bin.1797	10674	uncultured Bacteroidia bacterium	uncultured Bacteroidia bacterium RUG11144	85.46	0.48	15				1129257	Bacteria	Bacteroidetes	Bacteroidia				uncultured Bacteroidia bacterium	29372	2025769	111	142858
RUG11145	10674_min2k_bin.1804	10674	uncultured Ruminococcus sp.	uncultured Ruminococcus sp. RUG11145	85.68	9.35	12				165186	Bacteria	Firmicutes	Clostridia	Clostridiales	Ruminococcaceae	Ruminococcus	uncultured Ruminococcus sp.	8650	1901517	284	47425
RUG11146	10674_min2k_bin.1837	10674	uncultured Lachnospiraceae bacterium	uncultured Lachnospiraceae bacterium RUG11146	88.5	0	16				297314	Bacteria	Firmicutes	Clostridia	Clostridiales	Lachnospiraceae		uncultured Lachnospiraceae bacterium	28018	3096352	187	111808
RUG11147	10674_min2k_bin.1838	10674	uncultured Dialister sp.	uncultured Dialister sp. RUG11147	92.58	0.84	17				278064	Bacteria	Firmicutes	Negativicutes	Veillonellales	Veillonellaceae	Dialister	uncultured Dialister sp.	7281	1917269	316	47451
RUG11148	10674_min2k_bin.1843	10674	uncultured Bacteroidia bacterium	uncultured Bacteroidia bacterium RUG11148	85.08	0.24	18				1129257	Bacteria	Bacteroidetes	Bacteroidia				uncultured Bacteroidia bacterium	13150	1740813	182	54388
RUG11149	10674_min2k_bin.1845	10674	uncultured Ruminococcus sp.	uncultured Ruminococcus sp. RUG11149	93.98	1.34	19				165186	Bacteria	Firmicutes	Clostridia	Clostridiales	Ruminococcaceae	Ruminococcus	uncultured Ruminococcus sp.	15865	2525979	220	41092
RUG11150	10674_min2k_bin.1855	10674	uncultured Bacteroidetes bacterium	uncultured Bacteroidetes bacterium RUG11150	90.22	5.07	19				152509	Bacteria	Bacteroidetes					uncultured Bacteroidetes bacterium	12411	2162575	247	43876
RUG11151	10674_min2k_bin.1890	10674	uncultured Lachnoclostridium sp.	uncultured Lachnoclostridium sp. RUG11151	98.1	0.63	19				1586779	Bacteria	Firmicutes	Clostridia	Clostridiales	Lachnospiraceae	Lachnoclostridium	uncultured Lachnoclostridium sp.	41740	2199005	86	223373
RUG11152	10674_min2k_bin.19	10674	uncultured Spirochaetaceae bacterium	uncultured Spirochaetaceae bacterium RUG11152	84.16	4.23	19				201186	Bacteria	Spirochaetes	Spirochaetia	Spirochaetales	Spirochaetaceae		uncultured Spirochaetaceae bacterium	5582	2067125	430	20406
RUG11153	10674_min2k_bin.190	10674	uncultured Ruminococcus sp.	uncultured Ruminococcus sp. RUG11153	83.73	2.4	13				165186	Bacteria	Firmicutes	Clostridia	Clostridiales	Ruminococcaceae	Ruminococcus	uncultured Ruminococcus sp.	5405	2375288	496	24450
RUG11154	10674_min2k_bin.1904	10674	uncultured Clostridiales bacterium	uncultured Clostridiales bacterium RUG11154	83.48	0.83	16				172733	Bacteria	Firmicutes	Clostridia	Clostridiales			uncultured Clostridiales bacterium	6349	1725996	313	30110
RUG11155	10674_min2k_bin.1906	10674	uncultured Lachnospiraceae bacterium	uncultured Lachnospiraceae bacterium RUG11155	94.14	4.44	14				297314	Bacteria	Firmicutes	Clostridia	Clostridiales	Lachnospiraceae		uncultured Lachnospiraceae bacterium	16539	2984170	260	103466
RUG11156	10674_min2k_bin.1912	10674	uncultured Clostridiales bacterium	uncultured Clostridiales bacterium RUG11156	94	1.89	16			RUG416	172733	Bacteria	Firmicutes	Clostridia	Clostridiales			uncultured Clostridiales bacterium	32071	1815692	102	129988
RUG11157	10674_min2k_bin.1921	10674	Ruminococcaceae bacterium	Ruminococcaceae bacterium RUG11157	84.07	2.24	16			RUG612	1898205	Bacteria	Firmicutes	Clostridia	Clostridiales	Ruminococcaceae		Ruminococcaceae bacterium	8697	1846733	280	34645
RUG11158	10674_min2k_bin.1968	10674	uncultured bacterium	uncultured bacterium RUG11158	84.92	2.56	16				77133	Bacteria						uncultured bacterium	21236	1696262	112	65776
RUG11159	10674_min2k_bin.2028	10674	uncultured Clostridiales bacterium	uncultured Clostridiales bacterium RUG11159	84.36	1.21	12				172733	Bacteria	Firmicutes	Clostridia	Clostridiales			uncultured Clostridiales bacterium	6119	1535734	285	26022
RUG11160	10674_min2k_bin.2047	10674	Ruminococcaceae bacterium	Ruminococcaceae bacterium RUG11160	81.44	3.97	13				1898205	Bacteria	Firmicutes	Clostridia	Clostridiales	Ruminococcaceae		Ruminococcaceae bacterium	8147	2084050	314	36404
RUG11161	10674_min2k_bin.2051	10674	uncultured Erysipelotrichaceae bacterium	uncultured Erysipelotrichaceae bacterium RUG11161	97.44	4.92	19				331630	Bacteria	Firmicutes	Erysipelotrichia	Erysipelotrichales	Erysipelotrichaceae		uncultured Erysipelotrichaceae bacterium	18650	2461647	223	84528
RUG11162	10674_min2k_bin.2075	10674	uncultured Lachnospiraceae bacterium	uncultured Lachnospiraceae bacterium RUG11162	80.7	0	14				297314	Bacteria	Firmicutes	Clostridia	Clostridiales	Lachnospiraceae		uncultured Lachnospiraceae bacterium	11797	2781501	325	64248
RUG11163	10674_min2k_bin.2084	10674	uncultured Coriobacteriaceae bacterium	uncultured Coriobacteriaceae bacterium RUG11163	91.87	3.42	18				331632	Bacteria	Actinobacteria	Coriobacteriia	Coriobacteriales	Coriobacteriaceae		uncultured Coriobacteriaceae bacterium	12071	4074125	484	41065
RUG11164	10674_min2k_bin.2113	10674	Ruminococcaceae bacterium	Ruminococcaceae bacterium RUG11164	87.25	2.73	12				1898205	Bacteria	Firmicutes	Clostridia	Clostridiales	Ruminococcaceae		Ruminococcaceae bacterium	11932	1721816	198	112876
RUG11165	10674_min2k_bin.2132	10674	Ruminococcaceae bacterium	Ruminococcaceae bacterium RUG11165	93.18	0.06	15				1898205	Bacteria	Firmicutes	Clostridia	Clostridiales	Ruminococcaceae		Ruminococcaceae bacterium	15945	1720094	157	75888
RUG11166	10674_min2k_bin.2143	10674	uncultured Lachnospiraceae bacterium	uncultured Lachnospiraceae bacterium RUG11166	81.11	5.38	13				297314	Bacteria	Firmicutes	Clostridia	Clostridiales	Lachnospiraceae		uncultured Lachnospiraceae bacterium	5620	1990389	413	27881
RUG11167	10674_min2k_bin.2190	10674	uncultured Prevotellaceae bacterium	uncultured Prevotellaceae bacterium RUG11167	95.78	0.56	16				370804	Bacteria	Bacteroidetes	Bacteroidia	Bacteroidales	Prevotellaceae		uncultured Prevotellaceae bacterium	26853	3001808	160	83870
RUG11168	10674_min2k_bin.2206	10674	uncultured Erysipelotrichaceae bacterium	uncultured Erysipelotrichaceae bacterium RUG11168	83.86	2.81	14				331630	Bacteria	Firmicutes	Erysipelotrichia	Erysipelotrichales	Erysipelotrichaceae		uncultured Erysipelotrichaceae bacterium	10103	906397	117	33125
RUG11169	10674_min2k_bin.2247	10674	uncultured Clostridiales bacterium	uncultured Clostridiales bacterium RUG11169	83.11	3.85	15				172733	Bacteria	Firmicutes	Clostridia	Clostridiales			uncultured Clostridiales bacterium	7051	3016601	540	35262
RUG11170	10674_min2k_bin.226	10674	uncultured Lachnospiraceae bacterium	uncultured Lachnospiraceae bacterium RUG11170	88.04	2.03	13				297314	Bacteria	Firmicutes	Clostridia	Clostridiales	Lachnospiraceae		uncultured Lachnospiraceae bacterium	11102	1995329	259	46489
RUG11171	10674_min2k_bin.2262	10674	uncultured Ruminococcus sp.	uncultured Ruminococcus sp. RUG11171	91.74	3.36	15				165186	Bacteria	Firmicutes	Clostridia	Clostridiales	Ruminococcaceae	Ruminococcus	uncultured Ruminococcus sp.	9265	2858076	407	35834
RUG11172	10674_min2k_bin.229	10674	uncultured Ruminococcus sp.	uncultured Ruminococcus sp. RUG11172	87.22	1.01	13				165186	Bacteria	Firmicutes	Clostridia	Clostridiales	Ruminococcaceae	Ruminococcus	uncultured Ruminococcus sp.	6831	1779028	305	25982
RUG11173	10674_min2k_bin.2298	10674	Fibrobacter succinogenes	Fibrobacter succinogenes RUG11173	91.95	0	17				833	Bacteria	Fibrobacteres	Fibrobacteria	Fibrobacterales	Fibrobacteraceae	Fibrobacter	Fibrobacter succinogenes	45507	2467306	78	134560
RUG11174	10674_min2k_bin.2313	10674	uncultured Prevotellaceae bacterium	uncultured Prevotellaceae bacterium RUG11174	94.09	0.68	14			RUG430	370804	Bacteria	Bacteroidetes	Bacteroidia	Bacteroidales	Prevotellaceae		uncultured Prevotellaceae bacterium	12344	2727153	311	56862
RUG11175	10674_min2k_bin.2356	10674	uncultured Saccharopolyspora sp.	uncultured Saccharopolyspora sp. RUG11175	80.25	0.53	16				498730	Bacteria	Actinobacteria	Actinobacteria	Pseudonocardiales	Pseudonocardiaceae	Saccharopolyspora	uncultured Saccharopolyspora sp.	4789	2991421	683	19103
RUG11176	10674_min2k_bin.2377	10674	uncultured Firmicutes bacterium	uncultured Firmicutes bacterium RUG11176	80.48	0.87	19				344338	Bacteria	Firmicutes					uncultured Firmicutes bacterium	9190	1543105	221	38794
RUG11177	10674_min2k_bin.2419	10674	uncultured Prevotellaceae bacterium	uncultured Prevotellaceae bacterium RUG11177	89.26	2.04	14				370804	Bacteria	Bacteroidetes	Bacteroidia	Bacteroidales	Prevotellaceae		uncultured Prevotellaceae bacterium	11539	3642620	441	42313
RUG11178	10674_min2k_bin.2546	10674	uncultured Clostridiales bacterium	uncultured Clostridiales bacterium RUG11178	97.52	0.56	17				172733	Bacteria	Firmicutes	Clostridia	Clostridiales			uncultured Clostridiales bacterium	59720	2573399	72	177315
RUG11179	10674_min2k_bin.2549	10674	uncultured Bacteroidales bacterium	uncultured Bacteroidales bacterium RUG11179	91.03	2.35	18				194843	Bacteria	Bacteroidetes	Bacteroidia	Bacteroidales			uncultured Bacteroidales bacterium	24611	2288224	138	60788
RUG11180	10674_min2k_bin.2550	10674	uncultured Lachnospiraceae bacterium	uncultured Lachnospiraceae bacterium RUG11180	88.67	3.74	13				297314	Bacteria	Firmicutes	Clostridia	Clostridiales	Lachnospiraceae		uncultured Lachnospiraceae bacterium	7300	2857589	484	31177
RUG11181	10674_min2k_bin.2561	10674	uncultured Lachnospiraceae bacterium	uncultured Lachnospiraceae bacterium RUG11181	81.54	8.14	15				297314	Bacteria	Firmicutes	Clostridia	Clostridiales	Lachnospiraceae		uncultured Lachnospiraceae bacterium	4798	3554113	818	29750
RUG11182	10674_min2k_bin.2578	10674	uncultured Prevotellaceae bacterium	uncultured Prevotellaceae bacterium RUG11182	80.34	0	16				370804	Bacteria	Bacteroidetes	Bacteroidia	Bacteroidales	Prevotellaceae		uncultured Prevotellaceae bacterium	38187	2847386	131	85071
RUG11183	10674_min2k_bin.2626	10674	uncultured Erysipelotrichaceae bacterium	uncultured Erysipelotrichaceae bacterium RUG11183	86.9	3.33	17				331630	Bacteria	Firmicutes	Erysipelotrichia	Erysipelotrichales	Erysipelotrichaceae		uncultured Erysipelotrichaceae bacterium	7790	1514110	251	29091
RUG11184	10674_min2k_bin.2687	10674	Lachnobacterium bovis	Lachnobacterium bovis RUG11184	97.1	0.81	17			RUG035	140626	Bacteria	Firmicutes	Clostridia	Clostridiales	Lachnospiraceae	Lachnobacterium	Lachnobacterium bovis	24589	2429297	204	151472
RUG11185	10674_min2k_bin.2694	10674	unclassified Selenomonadaceae	unclassified Selenomonadaceae RUG11185	89.7	9.85	19				1953020	Bacteria	Firmicutes	Negativicutes	Selenomonadales	Selenomonadaceae			6294	1907089	370	30694
RUG11186	10674_min2k_bin.2708	10674	Ruminococcus flavefaciens	Ruminococcus flavefaciens RUG11186	92.71	0.64	17				1265	Bacteria	Firmicutes	Clostridia	Clostridiales	Ruminococcaceae	Ruminococcus	Ruminococcus flavefaciens	26241	2466340	145	111934
RUG11187	10674_min2k_bin.2715	10674	uncultured Elusimicrobium sp.	uncultured Elusimicrobium sp. RUG11187	89.3	1.12	19				575659	Bacteria	Elusimicrobia	Elusimicrobia	Elusimicrobiales	Elusimicrobiaceae	Elusimicrobium	uncultured Elusimicrobium sp.	20582	1357042	102	64035
RUG11188	10674_min2k_bin.2744	10674	uncultured Lachnospiraceae bacterium	uncultured Lachnospiraceae bacterium RUG11188	94.12	1.3	15				297314	Bacteria	Firmicutes	Clostridia	Clostridiales	Lachnospiraceae		uncultured Lachnospiraceae bacterium	36580	2402841	117	140244
RUG11189	10674_min2k_bin.2771	10674	uncultured Ruminococcus sp.	uncultured Ruminococcus sp. RUG11189	94.51	2.01	19				165186	Bacteria	Firmicutes	Clostridia	Clostridiales	Ruminococcaceae	Ruminococcus	uncultured Ruminococcus sp.	32847	2851778	166	186758
RUG11190	10674_min2k_bin.2794	10674	Ruminococcaceae bacterium	Ruminococcaceae bacterium RUG11190	92.09	1.68	17				1898205	Bacteria	Firmicutes	Clostridia	Clostridiales	Ruminococcaceae		Ruminococcaceae bacterium	19700	1444257	122	55284
RUG11191	10674_min2k_bin.2817	10674	uncultured Ruminococcus sp.	uncultured Ruminococcus sp. RUG11191	85.51	1.23	13				165186	Bacteria	Firmicutes	Clostridia	Clostridiales	Ruminococcaceae	Ruminococcus	uncultured Ruminococcus sp.	10972	1944424	232	40550
RUG11192	10674_min2k_bin.2841	10674	Ruminococcaceae bacterium	Ruminococcaceae bacterium RUG11192	94.18	0	15				1898205	Bacteria	Firmicutes	Clostridia	Clostridiales	Ruminococcaceae		Ruminococcaceae bacterium	32057	2172505	100	93260
RUG11193	10674_min2k_bin.2843	10674	Ruminococcaceae bacterium	Ruminococcaceae bacterium RUG11193	96.98	0	17				1898205	Bacteria	Firmicutes	Clostridia	Clostridiales	Ruminococcaceae		Ruminococcaceae bacterium	34536	2265403	105	143151
RUG11194	10674_min2k_bin.2928	10674	uncultured Ureaplasma sp.	uncultured Ureaplasma sp. RUG11194	95.38	0.38	18				293430	Bacteria	Tenericutes	Mollicutes	Mycoplasmatales	Mycoplasmataceae	Ureaplasma	uncultured Ureaplasma sp.	26750	614885	38	83557
RUG11195	10674_min2k_bin.2946	10674	uncultured Clostridiales bacterium	uncultured Clostridiales bacterium RUG11195	87.34	1.61	14				172733	Bacteria	Firmicutes	Clostridia	Clostridiales			uncultured Clostridiales bacterium	5727	1870107	365	26651
RUG11196	10674_min2k_bin.296	10674	uncultured bacterium	uncultured bacterium RUG11196	89.81	2.36	19				77133	Bacteria						uncultured bacterium	13765	3036038	318	62606
RUG11197	10674_min2k_bin.2983	10674	uncultured bacterium	uncultured bacterium RUG11197	84.58	0.85	19				77133	Bacteria						uncultured bacterium	46950	1835208	65	93045
RUG11198	10674_min2k_bin.2990	10674	uncultured Erysipelotrichaceae bacterium	uncultured Erysipelotrichaceae bacterium RUG11198	83.37	1.33	15				331630	Bacteria	Firmicutes	Erysipelotrichia	Erysipelotrichales	Erysipelotrichaceae		uncultured Erysipelotrichaceae bacterium	10313	1255177	180	30318
RUG11199	10674_min2k_bin.3053	10674	Ruminococcaceae bacterium	Ruminococcaceae bacterium RUG11199	88.26	0.9	9				1898205	Bacteria	Firmicutes	Clostridia	Clostridiales	Ruminococcaceae		Ruminococcaceae bacterium	5511	1404506	291	23162
RUG11200	10674_min2k_bin.3062	10674	uncultured Lachnospiraceae bacterium	uncultured Lachnospiraceae bacterium RUG11200	96.48	0.06	13				297314	Bacteria	Firmicutes	Clostridia	Clostridiales	Lachnospiraceae		uncultured Lachnospiraceae bacterium	46889	2874418	117	164027
RUG11201	10674_min2k_bin.3092	10674	uncultured Coriobacteriaceae bacterium	uncultured Coriobacteriaceae bacterium RUG11201	84.71	1.09	18				331632	Bacteria	Actinobacteria	Coriobacteriia	Coriobacteriales	Coriobacteriaceae		uncultured Coriobacteriaceae bacterium	12149	2555008	291	85917
RUG11202	10674_min2k_bin.3097	10674	uncultured Ruminococcus sp.	uncultured Ruminococcus sp. RUG11202	94.59	0.34	13				165186	Bacteria	Firmicutes	Clostridia	Clostridiales	Ruminococcaceae	Ruminococcus	uncultured Ruminococcus sp.	27132	2003218	137	74435
RUG11203	10674_min2k_bin.3098	10674	Ruminococcaceae bacterium	Ruminococcaceae bacterium RUG11203	92.91	0.02	13				1898205	Bacteria	Firmicutes	Clostridia	Clostridiales	Ruminococcaceae		Ruminococcaceae bacterium	8196	1478946	216	28822
RUG11204	10674_min2k_bin.3130	10674	uncultured Lachnospiraceae bacterium	uncultured Lachnospiraceae bacterium RUG11204	85.57	1.11	16				297314	Bacteria	Firmicutes	Clostridia	Clostridiales	Lachnospiraceae		uncultured Lachnospiraceae bacterium	8845	1784285	248	28177
RUG11205	10674_min2k_bin.3149	10674	uncultured Coriobacteriaceae bacterium	uncultured Coriobacteriaceae bacterium RUG11205	83.36	0.88	11				331632	Bacteria	Actinobacteria	Coriobacteriia	Coriobacteriales	Coriobacteriaceae		uncultured Coriobacteriaceae bacterium	5141	2028583	448	32117
RUG11206	10674_min2k_bin.3161	10674	uncultured bacterium	uncultured bacterium RUG11206	84.94	0.28	16				77133	Bacteria						uncultured bacterium	18837	1691162	136	50366
RUG11207	10674_min2k_bin.3223	10674	uncultured Ruminococcus sp.	uncultured Ruminococcus sp. RUG11207	96.28	0	18				165186	Bacteria	Firmicutes	Clostridia	Clostridiales	Ruminococcaceae	Ruminococcus	uncultured Ruminococcus sp.	38838	2022695	83	112680
RUG11208	10674_min2k_bin.3238	10674	uncultured Erysipelotrichaceae bacterium	uncultured Erysipelotrichaceae bacterium RUG11208	86.79	5.44	14				331630	Bacteria	Firmicutes	Erysipelotrichia	Erysipelotrichales	Erysipelotrichaceae		uncultured Erysipelotrichaceae bacterium	6499	1495573	278	38470
RUG11209	10674_min2k_bin.3257	10674	uncultured Bacteroidia bacterium	uncultured Bacteroidia bacterium RUG11209	81.81	1.94	15				1129257	Bacteria	Bacteroidetes	Bacteroidia				uncultured Bacteroidia bacterium	6798	1718207	297	29429
RUG11210	10674_min2k_bin.3287	10674	uncultured Planctomycetes bacterium	uncultured Planctomycetes bacterium RUG11210	83.99	1.73	16				120965	Bacteria	Planctomycetes	Planctomycetia	Planctomycetales			uncultured planctomycete	11823	2213546	267	47875
RUG11211	10674_min2k_bin.3288	10674	uncultured bacterium	uncultured bacterium RUG11211	85	1.07	19				77133	Bacteria						uncultured bacterium	15994	2356261	232	61249
RUG11212	10674_min2k_bin.3329	10674	uncultured Clostridiales bacterium	uncultured Clostridiales bacterium RUG11212	94.91	2.24	15			RUG760	172733	Bacteria	Firmicutes	Clostridia	Clostridiales			uncultured Clostridiales bacterium	14857	2660394	232	66308
RUG11213	10674_min2k_bin.3351	10674	uncultured Clostridiales bacterium	uncultured Clostridiales bacterium RUG11213	89.25	0	15				172733	Bacteria	Firmicutes	Clostridia	Clostridiales			uncultured Clostridiales bacterium	16840	1668632	141	87432
RUG11214	10674_min2k_bin.3384	10674	uncultured Clostridiales bacterium	uncultured Clostridiales bacterium RUG11214	81.51	0.77	12				172733	Bacteria	Firmicutes	Clostridia	Clostridiales			uncultured Clostridiales bacterium	7695	1443437	234	31467
RUG11215	10674_min2k_bin.3394	10674	uncultured Erysipelotrichaceae bacterium	uncultured Erysipelotrichaceae bacterium RUG11215	81.73	0	18				331630	Bacteria	Firmicutes	Erysipelotrichia	Erysipelotrichales	Erysipelotrichaceae		uncultured Erysipelotrichaceae bacterium	10585	1051503	136	34828
RUG11216	10674_min2k_bin.3398	10674	uncultured Lachnospiraceae bacterium	uncultured Lachnospiraceae bacterium RUG11216	96.35	2.11	18				297314	Bacteria	Firmicutes	Clostridia	Clostridiales	Lachnospiraceae		uncultured Lachnospiraceae bacterium	15100	2971611	294	79065
RUG11217	10674_min2k_bin.3427	10674	uncultured Lachnospiraceae bacterium	uncultured Lachnospiraceae bacterium RUG11217	95.89	1.17	13				297314	Bacteria	Firmicutes	Clostridia	Clostridiales	Lachnospiraceae		uncultured Lachnospiraceae bacterium	10820	2236313	287	35024
RUG11218	10674_min2k_bin.3471	10674	uncultured Erysipelotrichaceae bacterium	uncultured Erysipelotrichaceae bacterium RUG11218	82.23	2.32	15				331630	Bacteria	Firmicutes	Erysipelotrichia	Erysipelotrichales	Erysipelotrichaceae		uncultured Erysipelotrichaceae bacterium	5094	1578335	337	18386
RUG11219	10674_min2k_bin.3479	10674	uncultured Ruminococcus sp.	uncultured Ruminococcus sp. RUG11219	92.76	0.17	12				165186	Bacteria	Firmicutes	Clostridia	Clostridiales	Ruminococcaceae	Ruminococcus	uncultured Ruminococcus sp.	15023	2091578	191	43085
RUG11220	10674_min2k_bin.3485	10674	uncultured Lachnospiraceae bacterium	uncultured Lachnospiraceae bacterium RUG11220	98.57	0	17				297314	Bacteria	Firmicutes	Clostridia	Clostridiales	Lachnospiraceae		uncultured Lachnospiraceae bacterium	38874	2921317	168	136237
RUG11221	10674_min2k_bin.3497	10674	uncultured Proteobacterium	uncultured Proteobacterium RUG11221	90.11	0.18	17				153809	Bacteria	Proteobacteria					uncultured proteobacterium	6956	1218664	206	21239
RUG11222	10674_min2k_bin.358	10674	uncultured Lachnospiraceae bacterium	uncultured Lachnospiraceae bacterium RUG11222	82.62	2.43	9				297314	Bacteria	Firmicutes	Clostridia	Clostridiales	Lachnospiraceae		uncultured Lachnospiraceae bacterium	5155	2395544	516	24487
RUG11223	10674_min2k_bin.3590	10674	uncultured Coriobacteriaceae bacterium	uncultured Coriobacteriaceae bacterium RUG11223	85.29	3.88	15				331632	Bacteria	Actinobacteria	Coriobacteriia	Coriobacteriales	Coriobacteriaceae		uncultured Coriobacteriaceae bacterium	8515	1818245	290	28128
RUG11224	10674_min2k_bin.3616	10674	uncultured Erysipelotrichaceae bacterium	uncultured Erysipelotrichaceae bacterium RUG11224	82.85	4.49	10				331630	Bacteria	Firmicutes	Erysipelotrichia	Erysipelotrichales	Erysipelotrichaceae		uncultured Erysipelotrichaceae bacterium	6621	1195784	208	23854
RUG11225	10674_min2k_bin.3619	10674	uncultured Prevotellaceae bacterium	uncultured Prevotellaceae bacterium RUG11225	95.11	0.41	12				370804	Bacteria	Bacteroidetes	Bacteroidia	Bacteroidales	Prevotellaceae		uncultured Prevotellaceae bacterium	26201	2421259	130	111024
RUG11226	10674_min2k_bin.3656	10674	uncultured Lachnospiraceae bacterium	uncultured Lachnospiraceae bacterium RUG11226	96.4	0	16				297314	Bacteria	Firmicutes	Clostridia	Clostridiales	Lachnospiraceae		uncultured Lachnospiraceae bacterium	25648	2086212	136	153420
RUG11227	10674_min2k_bin.3661	10674	uncultured Bacteroidia bacterium	uncultured Bacteroidia bacterium RUG11227	87.38	0.71	17				1129257	Bacteria	Bacteroidetes	Bacteroidia				uncultured Bacteroidia bacterium	17068	1501538	120	54547
RUG11228	10674_min2k_bin.3662	10674	uncultured Ruminococcus sp.	uncultured Ruminococcus sp. RUG11228	95.94	2.35	13				165186	Bacteria	Firmicutes	Clostridia	Clostridiales	Ruminococcaceae	Ruminococcus	uncultured Ruminococcus sp.	14189	2054184	211	49954
RUG11229	10674_min2k_bin.3663	10674	uncultured Spirochaetaceae bacterium	uncultured Spirochaetaceae bacterium RUG11229	96.75	0	19				201186	Bacteria	Spirochaetes	Spirochaetia	Spirochaetales	Spirochaetaceae		uncultured Spirochaetaceae bacterium	65730	2214176	56	122055
RUG11230	10674_min2k_bin.3665	10674	uncultured Ruminococcus sp.	uncultured Ruminococcus sp. RUG11230	92.47	0.17	15				165186	Bacteria	Firmicutes	Clostridia	Clostridiales	Ruminococcaceae	Ruminococcus	uncultured Ruminococcus sp.	12914	2698558	289	54085
RUG11231	10674_min2k_bin.3761	10674	uncultured Ruminococcus sp.	uncultured Ruminococcus sp. RUG11231	88.75	0.67	12				165186	Bacteria	Firmicutes	Clostridia	Clostridiales	Ruminococcaceae	Ruminococcus	uncultured Ruminococcus sp.	9781	1921989	247	31687
RUG11232	10674_min2k_bin.384	10674	uncultured Bacteroidales bacterium	uncultured Bacteroidales bacterium RUG11232	80.67	0.84	15				194843	Bacteria	Bacteroidetes	Bacteroidia	Bacteroidales			uncultured Bacteroidales bacterium	6895	2249758	372	28273
RUG11233	10674_min2k_bin.408	10674	uncultured Ruminococcus sp.	uncultured Ruminococcus sp. RUG11233	80.18	0.17	7				165186	Bacteria	Firmicutes	Clostridia	Clostridiales	Ruminococcaceae	Ruminococcus	uncultured Ruminococcus sp.	6832	1674995	295	25323
RUG11234	10674_min2k_bin.45	10674	Ruminococcaceae bacterium	Ruminococcaceae bacterium RUG11234	86.47	3.78	12				1898205	Bacteria	Firmicutes	Clostridia	Clostridiales	Ruminococcaceae		Ruminococcaceae bacterium	7970	1891814	291	24918
RUG11235	10674_min2k_bin.451	10674	uncultured Ruminococcus sp.	uncultured Ruminococcus sp. RUG11235	83.7	6.71	8				165186	Bacteria	Firmicutes	Clostridia	Clostridiales	Ruminococcaceae	Ruminococcus	uncultured Ruminococcus sp.	5548	2138485	447	17234
RUG11236	10674_min2k_bin.507	10674	uncultured Lachnospiraceae bacterium	uncultured Lachnospiraceae bacterium RUG11236	83.83	2.11	14				297314	Bacteria	Firmicutes	Clostridia	Clostridiales	Lachnospiraceae		uncultured Lachnospiraceae bacterium	11338	2347012	293	46490
RUG11237	10674_min2k_bin.509	10674	uncultured Lachnospiraceae bacterium	uncultured Lachnospiraceae bacterium RUG11237	97.26	0.47	15				297314	Bacteria	Firmicutes	Clostridia	Clostridiales	Lachnospiraceae		uncultured Lachnospiraceae bacterium	32547	2863638	171	84869
RUG11238	10674_min2k_bin.537	10674	uncultured Lachnospiraceae bacterium	uncultured Lachnospiraceae bacterium RUG11238	80.41	3.64	13				297314	Bacteria	Firmicutes	Clostridia	Clostridiales	Lachnospiraceae		uncultured Lachnospiraceae bacterium	7218	2002306	341	49083
RUG11239	10674_min2k_bin.547	10674	Ruminococcaceae bacterium	Ruminococcaceae bacterium RUG11239	82.89	0.39	13				1898205	Bacteria	Firmicutes	Clostridia	Clostridiales	Ruminococcaceae		Ruminococcaceae bacterium	6789	1522936	283	28581
RUG11240	10674_min2k_bin.548	10674	uncultured Lachnospiraceae bacterium	uncultured Lachnospiraceae bacterium RUG11240	84.11	5.54	14				297314	Bacteria	Firmicutes	Clostridia	Clostridiales	Lachnospiraceae		uncultured Lachnospiraceae bacterium	6469	2511376	460	37604
RUG11241	10674_min2k_bin.555	10674	uncultured Erysipelotrichaceae bacterium	uncultured Erysipelotrichaceae bacterium RUG11241	87.88	2.62	18				331630	Bacteria	Firmicutes	Erysipelotrichia	Erysipelotrichales	Erysipelotrichaceae		uncultured Erysipelotrichaceae bacterium	55780	1079636	46	140810
RUG11242	10674_min2k_bin.582	10674	uncultured Bacteroidetes bacterium	uncultured Bacteroidetes bacterium RUG11242	81.22	2.64	14				152509	Bacteria	Bacteroidetes					uncultured Bacteroidetes bacterium	9837	1850503	244	42705
RUG11243	10674_min2k_bin.609	10674	uncultured Clostridiales bacterium	uncultured Clostridiales bacterium RUG11243	87.5	0	15				172733	Bacteria	Firmicutes	Clostridia	Clostridiales			uncultured Clostridiales bacterium	114800	1236375	21	218764
RUG11244	10674_min2k_bin.617	10674	Ruminococcaceae bacterium	Ruminococcaceae bacterium RUG11244	92.98	6.13	13				1898205	Bacteria	Firmicutes	Clostridia	Clostridiales	Ruminococcaceae		Ruminococcaceae bacterium	14213	2619212	284	44990
RUG11245	10674_min2k_bin.660	10674	uncultured Ruminococcus sp.	uncultured Ruminococcus sp. RUG11245	87.91	0.22	13				165186	Bacteria	Firmicutes	Clostridia	Clostridiales	Ruminococcaceae	Ruminococcus	uncultured Ruminococcus sp.	8787	1589822	223	39299
RUG11246	10674_min2k_bin.67	10674	uncultured Erysipelotrichaceae bacterium	uncultured Erysipelotrichaceae bacterium RUG11246	87.6	1.4	15				331630	Bacteria	Firmicutes	Erysipelotrichia	Erysipelotrichales	Erysipelotrichaceae		uncultured Erysipelotrichaceae bacterium	21285	1054087	76	78620
RUG11247	10674_min2k_bin.684	10674	uncultured Clostridiales bacterium	uncultured Clostridiales bacterium RUG11247	96.76	1.88	16				172733	Bacteria	Firmicutes	Clostridia	Clostridiales			uncultured Clostridiales bacterium	21882	2603973	168	95055
RUG11248	10674_min2k_bin.685	10674	uncultured Ruminococcus sp.	uncultured Ruminococcus sp. RUG11248	85.04	4.03	14				165186	Bacteria	Firmicutes	Clostridia	Clostridiales	Ruminococcaceae	Ruminococcus	uncultured Ruminococcus sp.	5477	3049052	628	26022
RUG11249	10674_min2k_bin.695	10674	uncultured Erysipelotrichaceae bacterium	uncultured Erysipelotrichaceae bacterium RUG11249	80.29	3.93	14				331630	Bacteria	Firmicutes	Erysipelotrichia	Erysipelotrichales	Erysipelotrichaceae		uncultured Erysipelotrichaceae bacterium	8534	1046078	156	35617
RUG11250	10674_min2k_bin.697	10674	uncultured Erysipelotrichaceae bacterium	uncultured Erysipelotrichaceae bacterium RUG11250	84.83	1.33	16				331630	Bacteria	Firmicutes	Erysipelotrichia	Erysipelotrichales	Erysipelotrichaceae		uncultured Erysipelotrichaceae bacterium	21806	1616073	134	51901
RUG11251	10674_min2k_bin.733	10674	uncultured Clostridiales bacterium	uncultured Clostridiales bacterium RUG11251	86.72	1.18	17				172733	Bacteria	Firmicutes	Clostridia	Clostridiales			uncultured Clostridiales bacterium	8849	3660074	543	53461
RUG11252	10674_min2k_bin.769	10674	uncultured Lachnospiraceae bacterium	uncultured Lachnospiraceae bacterium RUG11252	92.52	2.22	13				297314	Bacteria	Firmicutes	Clostridia	Clostridiales	Lachnospiraceae		uncultured Lachnospiraceae bacterium	16645	2638999	231	55359
RUG11253	10674_min2k_bin.77	10674	uncultured bacterium	uncultured bacterium RUG11253	84.14	0	17				77133	Bacteria						uncultured bacterium	23596	1809555	114	61597
RUG11254	10674_min2k_bin.795	10674	uncultured Ruminococcus sp.	uncultured Ruminococcus sp. RUG11254	94.91	1.34	12				165186	Bacteria	Firmicutes	Clostridia	Clostridiales	Ruminococcaceae	Ruminococcus	uncultured Ruminococcus sp.	17351	1878062	168	61516
RUG11255	10674_min2k_bin.803	10674	uncultured Ruminococcus sp.	uncultured Ruminococcus sp. RUG11255	94.72	0.89	16				165186	Bacteria	Firmicutes	Clostridia	Clostridiales	Ruminococcaceae	Ruminococcus	uncultured Ruminococcus sp.	7324	1932272	323	21246
RUG11256	10674_min2k_bin.831	10674	uncultured Elusimicrobium sp.	uncultured Elusimicrobium sp. RUG11256	83.57	1.69	17				575659	Bacteria	Elusimicrobia	Elusimicrobia	Elusimicrobiales	Elusimicrobiaceae	Elusimicrobium	uncultured Elusimicrobium sp.	11372	1150162	135	41633
RUG11257	10674_min2k_bin.887	10674	uncultured Bacteroidia bacterium	uncultured Bacteroidia bacterium RUG11257	89.29	2.62	15				1129257	Bacteria	Bacteroidetes	Bacteroidia				uncultured Bacteroidia bacterium	11168	2074366	271	41279
RUG11258	10674_min2k_bin.898	10674	uncultured Bacteroidia bacterium	uncultured Bacteroidia bacterium RUG11258	84.95	1.19	16				1129257	Bacteria	Bacteroidetes	Bacteroidia				uncultured Bacteroidia bacterium	11870	1955595	228	34193
RUG11259	10674_min2k_bin.937	10674	Ruminococcaceae bacterium	Ruminococcaceae bacterium RUG11259	80.95	0	9				1898205	Bacteria	Firmicutes	Clostridia	Clostridiales	Ruminococcaceae		Ruminococcaceae bacterium	8117	1695254	253	33683
RUG11260	10674_min2k_bin.996	10674	uncultured Clostridiales bacterium	uncultured Clostridiales bacterium RUG11260	81.45	3.23	14				172733	Bacteria	Firmicutes	Clostridia	Clostridiales			uncultured Clostridiales bacterium	8101	2048527	337	31794
RUG11261	10675_0001_idba_bin.12	10675_0001	uncultured Bacteroidales bacterium	uncultured Bacteroidales bacterium RUG11261	89.94	0.47	18				194843	Bacteria	Bacteroidetes	Bacteroidia	Bacteroidales			uncultured Bacteroidales bacterium	18066	2516769	198	62052
RUG11262	10675_0001_idba_bin.20	10675_0001	uncultured Bacteroidia bacterium	uncultured Bacteroidia bacterium RUG11262	80.95	3.59	16	919	Name=16S_rRNA;product=16S ribosomal RNA (partial);note=aligned only 57 percent of the 16S ribosomal RNA		1129257	Bacteria	Bacteroidetes	Bacteroidia				uncultured Bacteroidia bacterium	6601	1928860	351	34709
RUG11263	10675_0001_idba_bin.27	10675_0001	uncultured Bacteroidales bacterium	uncultured Bacteroidales bacterium RUG11263	89.78	3.23	19				194843	Bacteria	Bacteroidetes	Bacteroidia	Bacteroidales			uncultured Bacteroidales bacterium	24932	2056618	121	71058
RUG11264	10675_0001_idba_bin.33	10675_0001	uncultured Lachnospiraceae bacterium	uncultured Lachnospiraceae bacterium RUG11264	81.83	3.85	16				297314	Bacteria	Firmicutes	Clostridia	Clostridiales	Lachnospiraceae		uncultured Lachnospiraceae bacterium	14667	2022212	204	53885
RUG11265	10675_0001_idba_bin.38	10675_0001	uncultured Ruminococcus sp.	uncultured Ruminococcus sp. RUG11265	91.8	0.56	12				165186	Bacteria	Firmicutes	Clostridia	Clostridiales	Ruminococcaceae	Ruminococcus	uncultured Ruminococcus sp.	11385	1983167	231	68794
RUG11266	10675_0001_idba_bin.63	10675_0001	uncultured Prevotellaceae bacterium	uncultured Prevotellaceae bacterium RUG11266	92.93	0.79	13				370804	Bacteria	Bacteroidetes	Bacteroidia	Bacteroidales	Prevotellaceae		uncultured Prevotellaceae bacterium	15963	2274105	192	49889
RUG11267	10675_0001_idba_bin.66	10675_0001	Ruminococcaceae bacterium	Ruminococcaceae bacterium RUG11267	83.52	0.34	14				1898205	Bacteria	Firmicutes	Clostridia	Clostridiales	Ruminococcaceae		Ruminococcaceae bacterium	8605	2515423	366	62559
RUG11268	10675_0001_idba_bin.70	10675_0001	uncultured Bacteroidales bacterium	uncultured Bacteroidales bacterium RUG11268	85.9	3.64	17				194843	Bacteria	Bacteroidetes	Bacteroidia	Bacteroidales			uncultured Bacteroidales bacterium	94613	1894994	37	163938
RUG11269	10675_0001_idba_bin.74	10675_0001	uncultured Ruminococcus sp.	uncultured Ruminococcus sp. RUG11269	94.18	0.67	15				165186	Bacteria	Firmicutes	Clostridia	Clostridiales	Ruminococcaceae	Ruminococcus	uncultured Ruminococcus sp.	48136	2005436	53	152246
RUG11270	10675_0002_idba_bin.100	10675_0002	uncultured Bacteroidales bacterium	uncultured Bacteroidales bacterium RUG11270	82.82	1.4	17				194843	Bacteria	Bacteroidetes	Bacteroidia	Bacteroidales			uncultured Bacteroidales bacterium	20941	1954459	147	55303
RUG11271	10675_0002_idba_bin.12	10675_0002	uncultured Prevotella sp.	uncultured Prevotella sp. RUG11271	92.99	0.93	18				159272	Bacteria	Bacteroidetes	Bacteroidia	Bacteroidales	Prevotellaceae	Prevotella	uncultured Prevotella sp.	51311	2836261	83	259055
RUG11272	10675_0002_idba_bin.13	10675_0002	uncultured Clostridiales bacterium	uncultured Clostridiales bacterium RUG11272	82.53	0	19				172733	Bacteria	Firmicutes	Clostridia	Clostridiales			uncultured Clostridiales bacterium	138782	2046209	20	314739
RUG11273	10675_0002_idba_bin.20	10675_0002	uncultured Ruminococcus sp.	uncultured Ruminococcus sp. RUG11273	82.6	1.95	15				165186	Bacteria	Firmicutes	Clostridia	Clostridiales	Ruminococcaceae	Ruminococcus	uncultured Ruminococcus sp.	8510	1776278	275	31227
RUG11274	10675_0002_idba_bin.29	10675_0002	uncultured Lachnospiraceae bacterium	uncultured Lachnospiraceae bacterium RUG11274	87.16	5.33	17				297314	Bacteria	Firmicutes	Clostridia	Clostridiales	Lachnospiraceae		uncultured Lachnospiraceae bacterium	12595	2075325	237	53982
RUG11275	10675_0002_idba_bin.34	10675_0002	uncultured Prevotella sp.	uncultured Prevotella sp. RUG11275	83.47	1.6	18				159272	Bacteria	Bacteroidetes	Bacteroidia	Bacteroidales	Prevotellaceae	Prevotella	uncultured Prevotella sp.	67208	2550952	66	125343
RUG11276	10675_0002_idba_bin.38	10675_0002	Ruminococcaceae bacterium	Ruminococcaceae bacterium RUG11276	93.62	0.67	19				1898205	Bacteria	Firmicutes	Clostridia	Clostridiales	Ruminococcaceae		Ruminococcaceae bacterium	23998	1683013	112	76749
RUG11277	10675_0002_idba_bin.63	10675_0002	uncultured Prevotellaceae bacterium	uncultured Prevotellaceae bacterium RUG11277	83.52	1.08	14	943	Name=16S_rRNA;product=16S ribosomal RNA (partial);note=aligned only 59 percent of the 16S ribosomal RNA		370804	Bacteria	Bacteroidetes	Bacteroidia	Bacteroidales	Prevotellaceae		uncultured Prevotellaceae bacterium	12672	1982166	225	61016
RUG11278	10675_0002_idba_bin.64	10675_0002	uncultured Bacteroidia bacterium	uncultured Bacteroidia bacterium RUG11278	88.32	7.54	20	529	Name=16S_rRNA;product=16S ribosomal RNA (partial);note=aligned only 33 percent of the 16S ribosomal RNA		1129257	Bacteria	Bacteroidetes	Bacteroidia				uncultured Bacteroidia bacterium	8738	2759167	417	36443
RUG11279	10675_0002_idba_bin.89	10675_0002	uncultured Bacteroidales bacterium	uncultured Bacteroidales bacterium RUG11279	93.02	0.19	17				194843	Bacteria	Bacteroidetes	Bacteroidia	Bacteroidales			uncultured Bacteroidales bacterium	46011	3159553	114	177496
RUG11280	10675_0002_idba_bin.93	10675_0002	uncultured Ruminococcus sp.	uncultured Ruminococcus sp. RUG11280	88.67	1.53	12				165186	Bacteria	Firmicutes	Clostridia	Clostridiales	Ruminococcaceae	Ruminococcus	uncultured Ruminococcus sp.	11247	1856602	222	39881
RUG11281	10675_0003_idba_bin.101	10675_0003	uncultured Bacteroidetes bacterium	uncultured Bacteroidetes bacterium RUG11281	94.89	0.81	19			RUG360	152509	Bacteria	Bacteroidetes					uncultured Bacteroidetes bacterium	86231	2811294	58	224135
RUG11282	10675_0003_idba_bin.104	10675_0003	uncultured Bacteroidales bacterium	uncultured Bacteroidales bacterium RUG11282	84.24	5.58	15				194843	Bacteria	Bacteroidetes	Bacteroidia	Bacteroidales			uncultured Bacteroidales bacterium	29308	2611716	150	103838
RUG11283	10675_0003_idba_bin.109	10675_0003	uncultured Ruminococcus sp.	uncultured Ruminococcus sp. RUG11283	88.93	2.01	14				165186	Bacteria	Firmicutes	Clostridia	Clostridiales	Ruminococcaceae	Ruminococcus	uncultured Ruminococcus sp.	10539	1810890	220	50088
RUG11284	10675_0003_idba_bin.11	10675_0003	uncultured Bacteroidales bacterium	uncultured Bacteroidales bacterium RUG11284	90.8	4.15	18				194843	Bacteria	Bacteroidetes	Bacteroidia	Bacteroidales			uncultured Bacteroidales bacterium	49781	2117286	84	178273
RUG11285	10675_0003_idba_bin.60	10675_0003	uncultured Ruminococcus sp.	uncultured Ruminococcus sp. RUG11285	97.99	1.34	16			RUG110	165186	Bacteria	Firmicutes	Clostridia	Clostridiales	Ruminococcaceae	Ruminococcus	uncultured Ruminococcus sp.	47517	1747317	62	94759
RUG11286	10675_0003_idba_bin.71	10675_0003	Ruminococcaceae bacterium	Ruminococcaceae bacterium RUG11286	82.42	4.36	18				1898205	Bacteria	Firmicutes	Clostridia	Clostridiales	Ruminococcaceae		Ruminococcaceae bacterium	9160	1870807	279	33741
RUG11287	10675_0003_idba_bin.78	10675_0003	uncultured Bacteroidia bacterium	uncultured Bacteroidia bacterium RUG11287	91.34	5.49	18				1129257	Bacteria	Bacteroidetes	Bacteroidia				uncultured Bacteroidia bacterium	18417	2694080	231	59887
RUG11288	10675_0003_idba_bin.79	10675_0003	uncultured Prevotellaceae bacterium	uncultured Prevotellaceae bacterium RUG11288	98.51	2.25	17				370804	Bacteria	Bacteroidetes	Bacteroidia	Bacteroidales	Prevotellaceae		uncultured Prevotellaceae bacterium	137978	4643156	73	324081
RUG11289	10675_0003_idba_bin.8	10675_0003	uncultured Bacteroidales bacterium	uncultured Bacteroidales bacterium RUG11289	90.46	1.09	17				194843	Bacteria	Bacteroidetes	Bacteroidia	Bacteroidales			uncultured Bacteroidales bacterium	20868	2559219	185	64097
RUG11290	10675_0003_idba_bin.81	10675_0003	uncultured Ruminococcus sp.	uncultured Ruminococcus sp. RUG11290	84.32	0.67	5				165186	Bacteria	Firmicutes	Clostridia	Clostridiales	Ruminococcaceae	Ruminococcus	uncultured Ruminococcus sp.	22273	1388158	83	56251
RUG11291	10675_0003_idba_bin.82	10675_0003	uncultured Prevotellaceae bacterium	uncultured Prevotellaceae bacterium RUG11291	89.29	0.31	14				370804	Bacteria	Bacteroidetes	Bacteroidia	Bacteroidales	Prevotellaceae		uncultured Prevotellaceae bacterium	16299	2174802	186	49621
RUG11292	10675_0003_idba_bin.91	10675_0003	Ruminococcaceae bacterium	Ruminococcaceae bacterium RUG11292	93.74	1.54	15				1898205	Bacteria	Firmicutes	Clostridia	Clostridiales	Ruminococcaceae		Ruminococcaceae bacterium	12490	2036785	218	78435
RUG11293	10675_0004_idba_bin.100	10675_0004	uncultured Lachnospiraceae bacterium	uncultured Lachnospiraceae bacterium RUG11293	80.46	3.48	14				297314	Bacteria	Firmicutes	Clostridia	Clostridiales	Lachnospiraceae		uncultured Lachnospiraceae bacterium	8423	2004739	316	46115
RUG11294	10675_0004_idba_bin.24	10675_0004	Ruminococcaceae bacterium	Ruminococcaceae bacterium RUG11294	90.09	2.68	14	438	Name=16S_rRNA;product=16S ribosomal RNA (partial);note=aligned only 27 percent of the 16S ribosomal RNA		1898205	Bacteria	Firmicutes	Clostridia	Clostridiales	Ruminococcaceae		Ruminococcaceae bacterium	9509	1545439	213	33387
RUG11295	10675_0004_idba_bin.35	10675_0004	Fibrobacter succinogenes	Fibrobacter succinogenes RUG11295	89.79	3.11	19				833	Bacteria	Fibrobacteres	Fibrobacteria	Fibrobacterales	Fibrobacteraceae	Fibrobacter	Fibrobacter succinogenes	20776	2530778	177	70891
RUG11296	10675_0004_idba_bin.41	10675_0004	uncultured Bacteroidia bacterium	uncultured Bacteroidia bacterium RUG11296	88.54	2.69	19				1129257	Bacteria	Bacteroidetes	Bacteroidia				uncultured Bacteroidia bacterium	32685	3062197	153	104409
RUG11297	10675_0004_idba_bin.42	10675_0004	uncultured Prevotellaceae bacterium	uncultured Prevotellaceae bacterium RUG11297	93.7	0.94	17			RUG788	370804	Bacteria	Bacteroidetes	Bacteroidia	Bacteroidales	Prevotellaceae		uncultured Prevotellaceae bacterium	147786	2894780	43	299514
RUG11298	10675_0004_idba_bin.50	10675_0004	uncultured Prevotellaceae bacterium	uncultured Prevotellaceae bacterium RUG11298	91.07	2.79	16				370804	Bacteria	Bacteroidetes	Bacteroidia	Bacteroidales	Prevotellaceae		uncultured Prevotellaceae bacterium	35279	3316623	183	131798
RUG11299	10675_0004_idba_bin.57	10675_0004	uncultured Clostridiales bacterium	uncultured Clostridiales bacterium RUG11299	87.51	6.06	19				172733	Bacteria	Firmicutes	Clostridia	Clostridiales			uncultured Clostridiales bacterium	7548	2182306	378	54925
RUG11300	10675_0004_idba_bin.75	10675_0004	uncultured Bacteroidales bacterium	uncultured Bacteroidales bacterium RUG11300	89.62	2.64	17				194843	Bacteria	Bacteroidetes	Bacteroidia	Bacteroidales			uncultured Bacteroidales bacterium	11868	2676742	290	59301
RUG11301	10675_0004_idba_bin.79	10675_0004	uncultured Lachnospiraceae bacterium	uncultured Lachnospiraceae bacterium RUG11301	81.26	0.63	14				297314	Bacteria	Firmicutes	Clostridia	Clostridiales	Lachnospiraceae		uncultured Lachnospiraceae bacterium	14610	1838364	195	57429
RUG11302	10675_0005_idba_bin.101	10675_0005	uncultured Bacteroidetes bacterium	uncultured Bacteroidetes bacterium RUG11302	93.73	0.86	18				152509	Bacteria	Bacteroidetes					uncultured Bacteroidetes bacterium	76544	2434199	51	202026
RUG11303	10675_0005_idba_bin.102	10675_0005	uncultured Methanobrevibacter sp.	uncultured Methanobrevibacter sp. RUG11303	85.05	6.8	18				253161	Archaea	Euryarchaeota	Methanobacteria	Methanobacteriales	Methanobacteriaceae	Methanobrevibacter	uncultured Methanobrevibacter sp.	16784	1978084	210	75611
RUG11304	10675_0005_idba_bin.118	10675_0005	uncultured Ruminococcus sp.	uncultured Ruminococcus sp. RUG11304	91.69	0.67	13				165186	Bacteria	Firmicutes	Clostridia	Clostridiales	Ruminococcaceae	Ruminococcus	uncultured Ruminococcus sp.	66160	1695111	49	173082
RUG11305	10675_0005_idba_bin.12	10675_0005	uncultured Bacteroidia bacterium	uncultured Bacteroidia bacterium RUG11305	87.42	7.28	20				1129257	Bacteria	Bacteroidetes	Bacteroidia				uncultured Bacteroidia bacterium	10491	2483982	336	66486
RUG11306	10675_0005_idba_bin.120	10675_0005	uncultured Ruminococcus sp.	uncultured Ruminococcus sp. RUG11306	86.77	0.67	11				165186	Bacteria	Firmicutes	Clostridia	Clostridiales	Ruminococcaceae	Ruminococcus	uncultured Ruminococcus sp.	12202	1869472	198	53758
RUG11307	10675_0005_idba_bin.125	10675_0005	uncultured Bacteroidia bacterium	uncultured Bacteroidia bacterium RUG11307	93.21	1.34	19				1129257	Bacteria	Bacteroidetes	Bacteroidia				uncultured Bacteroidia bacterium	42106	3509492	138	165841
RUG11308	10675_0005_idba_bin.127	10675_0005	Ruminococcaceae bacterium	Ruminococcaceae bacterium RUG11308	94.46	1.14	18				1898205	Bacteria	Firmicutes	Clostridia	Clostridiales	Ruminococcaceae		Ruminococcaceae bacterium	15277	1805854	169	52465
RUG11309	10675_0005_idba_bin.25	10675_0005	uncultured Lachnospiraceae bacterium	uncultured Lachnospiraceae bacterium RUG11309	93.03	0.31	14				297314	Bacteria	Firmicutes	Clostridia	Clostridiales	Lachnospiraceae		uncultured Lachnospiraceae bacterium	19384	2024701	182	148193
RUG11310	10675_0005_idba_bin.30	10675_0005	uncultured Bacteroidales bacterium	uncultured Bacteroidales bacterium RUG11310	87.79	2.26	17				194843	Bacteria	Bacteroidetes	Bacteroidia	Bacteroidales			uncultured Bacteroidales bacterium	14158	2221155	221	49463
RUG11311	10675_0005_idba_bin.41	10675_0005	Ruminococcaceae bacterium	Ruminococcaceae bacterium RUG11311	88.17	0.67	19				1898205	Bacteria	Firmicutes	Clostridia	Clostridiales	Ruminococcaceae		Ruminococcaceae bacterium	38226	2226342	99	144578
RUG11312	10675_0005_idba_bin.43	10675_0005	uncultured Ruminococcus sp.	uncultured Ruminococcus sp. RUG11312	94.95	1.79	16				165186	Bacteria	Firmicutes	Clostridia	Clostridiales	Ruminococcaceae	Ruminococcus	uncultured Ruminococcus sp.	29370	1943468	94	92074
RUG11313	10675_0005_idba_bin.91	10675_0005	uncultured Prevotellaceae bacterium	uncultured Prevotellaceae bacterium RUG11313	85.17	1.3	13				370804	Bacteria	Bacteroidetes	Bacteroidia	Bacteroidales	Prevotellaceae		uncultured Prevotellaceae bacterium	9114	1976652	255	29885
RUG11314	10675_0006_idba_bin.1	10675_0006	uncultured Ruminococcus sp.	uncultured Ruminococcus sp. RUG11314	89.5	8.05	14				165186	Bacteria	Firmicutes	Clostridia	Clostridiales	Ruminococcaceae	Ruminococcus	uncultured Ruminococcus sp.	16879	1963563	182	59411
RUG11315	10675_0006_idba_bin.2	10675_0006	Ruminococcaceae bacterium	Ruminococcaceae bacterium RUG11315	93.29	1.34	18				1898205	Bacteria	Firmicutes	Clostridia	Clostridiales	Ruminococcaceae		Ruminococcaceae bacterium	20627	1844769	142	63480
RUG11316	10675_0006_idba_bin.21	10675_0006	uncultured Prevotellaceae bacterium	uncultured Prevotellaceae bacterium RUG11316	91.17	1.64	15				370804	Bacteria	Bacteroidetes	Bacteroidia	Bacteroidales	Prevotellaceae		uncultured Prevotellaceae bacterium	14188	2132420	201	55208
RUG11317	10675_0006_idba_bin.25	10675_0006	uncultured Coriobacteriaceae bacterium	uncultured Coriobacteriaceae bacterium RUG11317	90.66	8.76	20				331632	Bacteria	Actinobacteria	Coriobacteriia	Coriobacteriales	Coriobacteriaceae		uncultured Coriobacteriaceae bacterium	8668	1739082	272	31788
RUG11318	10675_0006_idba_bin.38	10675_0006	uncultured Clostridiales bacterium	uncultured Clostridiales bacterium RUG11318	87.67	0.83	16	453	Name=16S_rRNA;product=16S ribosomal RNA (partial);note=aligned only 28 percent of the 16S ribosomal RNA		172733	Bacteria	Firmicutes	Clostridia	Clostridiales			uncultured Clostridiales bacterium	10451	2034892	274	47535
RUG11319	10675_0006_idba_bin.41	10675_0006	uncultured Ruminococcus sp.	uncultured Ruminococcus sp. RUG11319	85.64	1.34	9				165186	Bacteria	Firmicutes	Clostridia	Clostridiales	Ruminococcaceae	Ruminococcus	uncultured Ruminococcus sp.	10957	1822078	230	41331
RUG11320	10675_0006_idba_bin.42	10675_0006	uncultured Ruminococcus sp.	uncultured Ruminococcus sp. RUG11320	98.66	0.34	19			RUG026	165186	Bacteria	Firmicutes	Clostridia	Clostridiales	Ruminococcaceae	Ruminococcus	uncultured Ruminococcus sp.	39435	2052372	104	100716
RUG11321	10675_0006_idba_bin.8	10675_0006	uncultured Erysipelotrichaceae bacterium	uncultured Erysipelotrichaceae bacterium RUG11321	90.93	2.67	19	411	Name=16S_rRNA;product=16S ribosomal RNA (partial);note=aligned only 25 percent of the 16S ribosomal RNA		331630	Bacteria	Firmicutes	Erysipelotrichia	Erysipelotrichales	Erysipelotrichaceae		uncultured Erysipelotrichaceae bacterium	26433	1739707	105	81091
RUG11322	10675_0007_idba_bin.105	10675_0007	uncultured Prevotellaceae bacterium	uncultured Prevotellaceae bacterium RUG11322	85.73	1.83	17				370804	Bacteria	Bacteroidetes	Bacteroidia	Bacteroidales	Prevotellaceae		uncultured Prevotellaceae bacterium	13821	2076688	202	39279
RUG11323	10675_0007_idba_bin.11	10675_0007	Ruminococcaceae bacterium	Ruminococcaceae bacterium RUG11323	94.74	0.67	16				1898205	Bacteria	Firmicutes	Clostridia	Clostridiales	Ruminococcaceae		Ruminococcaceae bacterium	14690	2244590	216	54034
RUG11324	10675_0007_idba_bin.27	10675_0007	uncultured Bacteroidia bacterium	uncultured Bacteroidia bacterium RUG11324	88.87	5	19	626	Name=16S_rRNA;product=16S ribosomal RNA (partial);note=aligned only 39 percent of the 16S ribosomal RNA		1129257	Bacteria	Bacteroidetes	Bacteroidia				uncultured Bacteroidia bacterium	11439	2730989	360	49210
RUG11325	10675_0007_idba_bin.57	10675_0007	uncultured Bacteroidales bacterium	uncultured Bacteroidales bacterium RUG11325	91.4	0.81	19				194843	Bacteria	Bacteroidetes	Bacteroidia	Bacteroidales			uncultured Bacteroidales bacterium	58455	2408581	64	218022
RUG11326	10675_0007_idba_bin.85	10675_0007	Ruminococcaceae bacterium	Ruminococcaceae bacterium RUG11326	93.1	3.36	18				1898205	Bacteria	Firmicutes	Clostridia	Clostridiales	Ruminococcaceae		Ruminococcaceae bacterium	9289	1767961	236	35468
RUG11327	10675_0007_idba_bin.87	10675_0007	uncultured Bacteroidia bacterium	uncultured Bacteroidia bacterium RUG11327	83.29	2.43	18	932	Name=16S_rRNA;product=16S ribosomal RNA (partial);note=aligned only 58 percent of the 16S ribosomal RNA		1129257	Bacteria	Bacteroidetes	Bacteroidia				uncultured Bacteroidia bacterium	12254	2158792	248	36192
RUG11328	10675_0007_idba_bin.99	10675_0007	uncultured Ruminococcus sp.	uncultured Ruminococcus sp. RUG11328	93.05	2.35	11				165186	Bacteria	Firmicutes	Clostridia	Clostridiales	Ruminococcaceae	Ruminococcus	uncultured Ruminococcus sp.	10991	1862080	246	36470
RUG11329	10675_0008_idba_bin.102	10675_0008	uncultured Bacteroidales bacterium	uncultured Bacteroidales bacterium RUG11329	97.04	1.61	19				194843	Bacteria	Bacteroidetes	Bacteroidia	Bacteroidales			uncultured Bacteroidales bacterium	57870	2269977	65	142357
RUG11330	10675_0008_idba_bin.103	10675_0008	uncultured Bacteroidales bacterium	uncultured Bacteroidales bacterium RUG11330	90.65	0.45	19				194843	Bacteria	Bacteroidetes	Bacteroidia	Bacteroidales			uncultured Bacteroidales bacterium	35575	1888103	76	137192
RUG11331	10675_0008_idba_bin.115	10675_0008	uncultured Actinobacteria bacterium	uncultured Actinobacteria bacterium RUG11331	98.33	0	20			RUG040	152507	Bacteria	Actinobacteria	Actinobacteria				uncultured actinobacterium	266763	1532056	17	547093
RUG11332	10675_0008_idba_bin.119	10675_0008	uncultured Ruminococcus sp.	uncultured Ruminococcus sp. RUG11332	89.4	2.35	16				165186	Bacteria	Firmicutes	Clostridia	Clostridiales	Ruminococcaceae	Ruminococcus	uncultured Ruminococcus sp.	10509	1930721	246	29379
RUG11333	10675_0008_idba_bin.20	10675_0008	Ruminococcaceae bacterium	Ruminococcaceae bacterium RUG11333	96.98	1.34	19				1898205	Bacteria	Firmicutes	Clostridia	Clostridiales	Ruminococcaceae		Ruminococcaceae bacterium	18900	1907069	148	81398
RUG11334	10675_0008_idba_bin.36	10675_0008	uncultured Bacteroidia bacterium	uncultured Bacteroidia bacterium RUG11334	80.82	1.98	18				1129257	Bacteria	Bacteroidetes	Bacteroidia				uncultured Bacteroidia bacterium	9012	2131380	294	29521
RUG11335	10675_0008_idba_bin.38	10675_0008	uncultured Bacteroidales bacterium	uncultured Bacteroidales bacterium RUG11335	94.4	1.3	17				194843	Bacteria	Bacteroidetes	Bacteroidia	Bacteroidales			uncultured Bacteroidales bacterium	152672	2781578	41	332657
RUG11336	10675_0008_idba_bin.60	10675_0008	uncultured Ruminococcus sp.	uncultured Ruminococcus sp. RUG11336	88.51	5.5	10				165186	Bacteria	Firmicutes	Clostridia	Clostridiales	Ruminococcaceae	Ruminococcus	uncultured Ruminococcus sp.	23949	1798903	111	66106
RUG11337	10675_0008_idba_bin.74	10675_0008	uncultured Prevotellaceae bacterium	uncultured Prevotellaceae bacterium RUG11337	94.9	1.05	17				370804	Bacteria	Bacteroidetes	Bacteroidia	Bacteroidales	Prevotellaceae		uncultured Prevotellaceae bacterium	48049	2697112	90	101811
RUG11338	10675_0008_idba_bin.79	10675_0008	uncultured Ruminococcus sp.	uncultured Ruminococcus sp. RUG11338	89.39	3.18	11				165186	Bacteria	Firmicutes	Clostridia	Clostridiales	Ruminococcaceae	Ruminococcus	uncultured Ruminococcus sp.	15672	1848541	177	50870
RUG11339	10675_0009_idba_bin.113	10675_0009	uncultured Prevotellaceae bacterium	uncultured Prevotellaceae bacterium RUG11339	86.67	0.22	17				370804	Bacteria	Bacteroidetes	Bacteroidia	Bacteroidales	Prevotellaceae		uncultured Prevotellaceae bacterium	53292	2078758	54	223221
RUG11340	10675_0009_idba_bin.118	10675_0009	uncultured Prevotellaceae bacterium	uncultured Prevotellaceae bacterium RUG11340	80.99	3.21	18				370804	Bacteria	Bacteroidetes	Bacteroidia	Bacteroidales	Prevotellaceae		uncultured Prevotellaceae bacterium	85044	3070168	85	280080
RUG11341	10675_0009_idba_bin.119	10675_0009	uncultured Ruminococcus sp.	uncultured Ruminococcus sp. RUG11341	89.15	0	16				165186	Bacteria	Firmicutes	Clostridia	Clostridiales	Ruminococcaceae	Ruminococcus	uncultured Ruminococcus sp.	16909	1875445	165	59868
RUG11342	10675_0009_idba_bin.132	10675_0009	uncultured Bacteroidia bacterium	uncultured Bacteroidia bacterium RUG11342	86.56	4.64	19				1129257	Bacteria	Bacteroidetes	Bacteroidia				uncultured Bacteroidia bacterium	27175	2102330	122	90931
RUG11343	10675_0009_idba_bin.15	10675_0009	uncultured bacterium	uncultured bacterium RUG11343	88.6	2.56	19				77133	Bacteria						uncultured bacterium	62574	2005083	59	185390
RUG11344	10675_0009_idba_bin.36	10675_0009	Ruminococcaceae bacterium	Ruminococcaceae bacterium RUG11344	80.72	5.72	17				1898205	Bacteria	Firmicutes	Clostridia	Clostridiales	Ruminococcaceae		Ruminococcaceae bacterium	15526	2072979	188	79676
RUG11345	10675_0009_idba_bin.49	10675_0009	uncultured Prevotellaceae bacterium	uncultured Prevotellaceae bacterium RUG11345	91.09	1.99	16				370804	Bacteria	Bacteroidetes	Bacteroidia	Bacteroidales	Prevotellaceae		uncultured Prevotellaceae bacterium	26639	2843693	184	110912
RUG11346	10675_0009_idba_bin.53	10675_0009	uncultured Bacteroidetes bacterium	uncultured Bacteroidetes bacterium RUG11346	91.65	1.08	18				152509	Bacteria	Bacteroidetes					uncultured Bacteroidetes bacterium	80256	2860612	60	283976
RUG11347	10675_0009_idba_bin.54	10675_0009	uncultured Ruminococcus sp.	uncultured Ruminococcus sp. RUG11347	90.75	2.4	15				165186	Bacteria	Firmicutes	Clostridia	Clostridiales	Ruminococcaceae	Ruminococcus	uncultured Ruminococcus sp.	14418	1748020	172	49770
RUG11348	10675_0009_idba_bin.57	10675_0009	uncultured Erysipelotrichaceae bacterium	uncultured Erysipelotrichaceae bacterium RUG11348	94.38	1.17	19	975	Name=16S_rRNA;product=16S ribosomal RNA (partial);note=aligned only 61 percent of the 16S ribosomal RNA		331630	Bacteria	Firmicutes	Erysipelotrichia	Erysipelotrichales	Erysipelotrichaceae		uncultured Erysipelotrichaceae bacterium	50250	989210	27	94996
RUG11349	10675_0009_idba_bin.63	10675_0009	uncultured Aeromonadales bacterium	uncultured Aeromonadales bacterium RUG11349	91.09	1.34	18			RUG797	476558	Bacteria	Proteobacteria	Gammaproteobacteria	Aeromonadales			uncultured Aeromonadales bacterium	22977	2737488	181	95913
RUG11350	10675_0009_idba_bin.70	10675_0009	uncultured Bacteroidales bacterium	uncultured Bacteroidales bacterium RUG11350	91.07	1.64	18				194843	Bacteria	Bacteroidetes	Bacteroidia	Bacteroidales			uncultured Bacteroidales bacterium	29324	2884648	152	110959
RUG11351	10675_0009_idba_bin.72	10675_0009	uncultured Ruminococcus sp.	uncultured Ruminococcus sp. RUG11351	95.03	0.67	16				165186	Bacteria	Firmicutes	Clostridia	Clostridiales	Ruminococcaceae	Ruminococcus	uncultured Ruminococcus sp.	24708	2308503	159	99923
RUG11352	10675_0009_idba_bin.78	10675_0009	uncultured Bacteroidia bacterium	uncultured Bacteroidia bacterium RUG11352	84.34	0	19	399	Name=16S_rRNA;product=16S ribosomal RNA (partial);note=aligned only 25 percent of the 16S ribosomal RNA		1129257	Bacteria	Bacteroidetes	Bacteroidia				uncultured Bacteroidia bacterium	129729	1973667	28	315882
RUG11353	10675_0010_idba_bin.1	10675_0010	uncultured Bacteroidales bacterium	uncultured Bacteroidales bacterium RUG11353	87.47	1.07	18				194843	Bacteria	Bacteroidetes	Bacteroidia	Bacteroidales			uncultured Bacteroidales bacterium	46771	2822542	97	168002
RUG11354	10675_0010_idba_bin.118	10675_0010	uncultured Ruminococcus sp.	uncultured Ruminococcus sp. RUG11354	95.25	0.67	17				165186	Bacteria	Firmicutes	Clostridia	Clostridiales	Ruminococcaceae	Ruminococcus	uncultured Ruminococcus sp.	15754	2556082	232	64534
RUG11355	10675_0010_idba_bin.123	10675_0010	uncultured Ruminococcus sp.	uncultured Ruminococcus sp. RUG11355	94.95	1.51	18				165186	Bacteria	Firmicutes	Clostridia	Clostridiales	Ruminococcaceae	Ruminococcus	uncultured Ruminococcus sp.	14567	1822701	177	40154
RUG11356	10675_0010_idba_bin.19	10675_0010	uncultured Spirochaetaceae bacterium	uncultured Spirochaetaceae bacterium RUG11356	88.46	1.59	18	1491	Name=16S_rRNA;product=16S ribosomal RNA		201186	Bacteria	Spirochaetes	Spirochaetia	Spirochaetales	Spirochaetaceae		uncultured Spirochaetaceae bacterium	8752	2338223	341	34523
RUG11357	10675_0010_idba_bin.26	10675_0010	Fibrobacter succinogenes	Fibrobacter succinogenes RUG11357	83.39	2.2	18				833	Bacteria	Fibrobacteres	Fibrobacteria	Fibrobacterales	Fibrobacteraceae	Fibrobacter	Fibrobacter succinogenes	20730	2910425	231	69131
RUG11358	10675_0010_idba_bin.57	10675_0010	Ruminococcaceae bacterium	Ruminococcaceae bacterium RUG11358	95.32	2.35	18				1898205	Bacteria	Firmicutes	Clostridia	Clostridiales	Ruminococcaceae		Ruminococcaceae bacterium	17109	1847782	162	61677
RUG11359	10675_0010_idba_bin.64	10675_0010	uncultured Prevotellaceae bacterium	uncultured Prevotellaceae bacterium RUG11359	82.1	0.22	17				370804	Bacteria	Bacteroidetes	Bacteroidia	Bacteroidales	Prevotellaceae		uncultured Prevotellaceae bacterium	106939	3031546	44	422919
RUG11360	10675_0010_idba_bin.80	10675_0010	uncultured Coriobacteriaceae bacterium	uncultured Coriobacteriaceae bacterium RUG11360	95.97	6.42	20	707	Name=16S_rRNA;product=16S ribosomal RNA (partial);note=aligned only 44 percent of the 16S ribosomal RNA		331632	Bacteria	Actinobacteria	Coriobacteriia	Coriobacteriales	Coriobacteriaceae		uncultured Coriobacteriaceae bacterium	9985	2188957	336	51431
RUG11361	10675_0010_idba_bin.90	10675_0010	Ruminococcaceae bacterium	Ruminococcaceae bacterium RUG11361	85.85	1.34	16				1898205	Bacteria	Firmicutes	Clostridia	Clostridiales	Ruminococcaceae		Ruminococcaceae bacterium	15047	2461905	241	99124
RUG11362	10675_0010_idba_bin.95	10675_0010	uncultured Bacteroidales bacterium	uncultured Bacteroidales bacterium RUG11362	98.3	1.01	19				194843	Bacteria	Bacteroidetes	Bacteroidia	Bacteroidales			uncultured Bacteroidales bacterium	98090	2752041	44	264161
RUG11363	10675_0010_idba_bin.99	10675_0010	uncultured Methanobrevibacter sp.	uncultured Methanobrevibacter sp. RUG11363	93.17	0.4	18				253161	Archaea	Euryarchaeota	Methanobacteria	Methanobacteriales	Methanobacteriaceae	Methanobrevibacter	uncultured Methanobrevibacter sp.	13644	2074665	216	63514
RUG11364	10675_0011_idba_bin.129	10675_0011	uncultured Prevotellaceae bacterium	uncultured Prevotellaceae bacterium RUG11364	90.63	1.67	17				370804	Bacteria	Bacteroidetes	Bacteroidia	Bacteroidales	Prevotellaceae		uncultured Prevotellaceae bacterium	44536	3090756	131	119734
RUG11365	10675_0011_idba_bin.14	10675_0011	uncultured Bacteroidales bacterium	uncultured Bacteroidales bacterium RUG11365	92.04	0	17			RUG372	194843	Bacteria	Bacteroidetes	Bacteroidia	Bacteroidales			uncultured Bacteroidales bacterium	89724	2306614	43	238221
RUG11366	10675_0011_idba_bin.27	10675_0011	uncultured Bacteroidales bacterium	uncultured Bacteroidales bacterium RUG11366	86.81	1.07	17				194843	Bacteria	Bacteroidetes	Bacteroidia	Bacteroidales			uncultured Bacteroidales bacterium	48378	2663408	79	152484
RUG11367	10675_0011_idba_bin.55	10675_0011	uncultured Ruminococcus sp.	uncultured Ruminococcus sp. RUG11367	97.2	0.67	14			RUG135	165186	Bacteria	Firmicutes	Clostridia	Clostridiales	Ruminococcaceae	Ruminococcus	uncultured Ruminococcus sp.	83849	2325737	47	172127
RUG11368	10675_0011_idba_bin.73	10675_0011	uncultured Coriobacteriaceae bacterium	uncultured Coriobacteriaceae bacterium RUG11368	97.98	7.73	20				331632	Bacteria	Actinobacteria	Coriobacteriia	Coriobacteriales	Coriobacteriaceae		uncultured Coriobacteriaceae bacterium	13089	2979422	342	52293
RUG11369	10675_0011_idba_bin.94	10675_0011	uncultured Ruminococcus sp.	uncultured Ruminococcus sp. RUG11369	90.5	6.15	15				165186	Bacteria	Firmicutes	Clostridia	Clostridiales	Ruminococcaceae	Ruminococcus	uncultured Ruminococcus sp.	11283	2965808	394	46331
RUG11370	10675_0012_idba_bin.102	10675_0012	uncultured Ruminococcus sp.	uncultured Ruminococcus sp. RUG11370	93.3	2.68	17				165186	Bacteria	Firmicutes	Clostridia	Clostridiales	Ruminococcaceae	Ruminococcus	uncultured Ruminococcus sp.	35132	3051615	169	120760
RUG11371	10675_0012_idba_bin.122	10675_0012	Ruminococcaceae bacterium	Ruminococcaceae bacterium RUG11371	90.6	7.58	18				1898205	Bacteria	Firmicutes	Clostridia	Clostridiales	Ruminococcaceae		Ruminococcaceae bacterium	14615	2480210	261	42190
RUG11372	10675_0012_idba_bin.123	10675_0012	uncultured Ruminococcus sp.	uncultured Ruminococcus sp. RUG11372	92.9	3.02	11				165186	Bacteria	Firmicutes	Clostridia	Clostridiales	Ruminococcaceae	Ruminococcus	uncultured Ruminococcus sp.	25958	1979702	127	114812
RUG11373	10675_0012_idba_bin.13	10675_0012	uncultured Bacteroidia bacterium	uncultured Bacteroidia bacterium RUG11373	96.24	0	19				1129257	Bacteria	Bacteroidetes	Bacteroidia				uncultured Bacteroidia bacterium	138082	2683628	35	214702
RUG11374	10675_0012_idba_bin.139	10675_0012	uncultured Sarcina sp.	uncultured Sarcina sp. RUG11374	90.65	2.72	13				200448	Bacteria	Firmicutes	Clostridia	Clostridiales	Clostridiaceae	Sarcina	uncultured Sarcina sp.	13583	2667834	277	62070
RUG11375	10675_0012_idba_bin.147	10675_0012	uncultured Bacteroidetes bacterium	uncultured Bacteroidetes bacterium RUG11375	81.45	3.33	19				152509	Bacteria	Bacteroidetes					uncultured Bacteroidetes bacterium	10124	2305250	303	30794
RUG11376	10675_0012_idba_bin.150	10675_0012	uncultured Erysipelotrichaceae bacterium	uncultured Erysipelotrichaceae bacterium RUG11376	85.04	1.52	16				331630	Bacteria	Firmicutes	Erysipelotrichia	Erysipelotrichales	Erysipelotrichaceae		uncultured Erysipelotrichaceae bacterium	8183	1675944	262	28147
RUG11377	10675_0012_idba_bin.158	10675_0012	uncultured Bacteroidia bacterium	uncultured Bacteroidia bacterium RUG11377	83.97	1.9	13				1129257	Bacteria	Bacteroidetes	Bacteroidia				uncultured Bacteroidia bacterium	8205	2145848	344	36923
RUG11378	10675_0012_idba_bin.164	10675_0012	uncultured Prevotellaceae bacterium	uncultured Prevotellaceae bacterium RUG11378	84.72	1.2	14				370804	Bacteria	Bacteroidetes	Bacteroidia	Bacteroidales	Prevotellaceae		uncultured Prevotellaceae bacterium	13938	2118696	204	41430
RUG11379	10675_0012_idba_bin.170	10675_0012	uncultured Prevotellaceae bacterium	uncultured Prevotellaceae bacterium RUG11379	87.78	2.19	16				370804	Bacteria	Bacteroidetes	Bacteroidia	Bacteroidales	Prevotellaceae		uncultured Prevotellaceae bacterium	89558	4191822	91	380667
RUG11380	10675_0012_idba_bin.172	10675_0012	uncultured Ruminococcus sp.	uncultured Ruminococcus sp. RUG11380	97.74	3.36	15				165186	Bacteria	Firmicutes	Clostridia	Clostridiales	Ruminococcaceae	Ruminococcus	uncultured Ruminococcus sp.	29959	1723279	105	71617
RUG11381	10675_0012_idba_bin.176	10675_0012	uncultured Bacteroidia bacterium	uncultured Bacteroidia bacterium RUG11381	80.68	7.08	13	914	Name=16S_rRNA;product=16S ribosomal RNA (partial);note=aligned only 57 percent of the 16S ribosomal RNA		1129257	Bacteria	Bacteroidetes	Bacteroidia				uncultured Bacteroidia bacterium	9699	2280504	318	49317
RUG11382	10675_0012_idba_bin.39	10675_0012	uncultured Bacteroidia bacterium	uncultured Bacteroidia bacterium RUG11382	94.05	1.27	20				1129257	Bacteria	Bacteroidetes	Bacteroidia				uncultured Bacteroidia bacterium	79241	1980333	36	210489
RUG11383	10675_0012_idba_bin.57	10675_0012	uncultured Bacteroidia bacterium	uncultured Bacteroidia bacterium RUG11383	87.47	0.71	18				1129257	Bacteria	Bacteroidetes	Bacteroidia				uncultured Bacteroidia bacterium	110109	2032460	26	200670
RUG11384	10675_0012_idba_bin.61	10675_0012	uncultured Ruminococcus sp.	uncultured Ruminococcus sp. RUG11384	81.5	4.36	14				165186	Bacteria	Firmicutes	Clostridia	Clostridiales	Ruminococcaceae	Ruminococcus	uncultured Ruminococcus sp.	17787	1491360	137	68541
RUG11385	10675_0012_idba_bin.62	10675_0012	uncultured Bacteroidales bacterium	uncultured Bacteroidales bacterium RUG11385	82.15	5.44	18				194843	Bacteria	Bacteroidetes	Bacteroidia	Bacteroidales			uncultured Bacteroidales bacterium	32687	3136523	164	100849
RUG11386	10675_0012_idba_bin.73	10675_0012	uncultured Methanobrevibacter sp.	uncultured Methanobrevibacter sp. RUG11386	84.55	4.37	15				253161	Archaea	Euryarchaeota	Methanobacteria	Methanobacteriales	Methanobacteriaceae	Methanobrevibacter	uncultured Methanobrevibacter sp.	9205	2426273	326	157671
RUG11387	10675_0012_idba_bin.74	10675_0012	Fibrobacter succinogenes	Fibrobacter succinogenes RUG11387	93.84	2.21	18	421	Name=16S_rRNA;product=16S ribosomal RNA (partial);note=aligned only 26 percent of the 16S ribosomal RNA		833	Bacteria	Fibrobacteres	Fibrobacteria	Fibrobacterales	Fibrobacteraceae	Fibrobacter	Fibrobacter succinogenes	42746	2838150	114	161602
RUG11388	10675_0012_idba_bin.77	10675_0012	uncultured Ruminococcus sp.	uncultured Ruminococcus sp. RUG11388	99.33	0	17			RUG758	165186	Bacteria	Firmicutes	Clostridia	Clostridiales	Ruminococcaceae	Ruminococcus	uncultured Ruminococcus sp.	29275	2412968	140	93223
RUG11389	10675_0013_idba_bin.107	10675_0013	Ruminococcaceae bacterium	Ruminococcaceae bacterium RUG11389	92.23	1.01	19				1898205	Bacteria	Firmicutes	Clostridia	Clostridiales	Ruminococcaceae		Ruminococcaceae bacterium	13285	1767804	192	63517
RUG11390	10675_0013_idba_bin.110	10675_0013	uncultured Bacteroidia bacterium	uncultured Bacteroidia bacterium RUG11390	87.53	1.59	17				1129257	Bacteria	Bacteroidetes	Bacteroidia				uncultured Bacteroidia bacterium	27911	2158362	156	78859
RUG11391	10675_0013_idba_bin.111	10675_0013	uncultured Clostridiales bacterium	uncultured Clostridiales bacterium RUG11391	88.9	0	19	1520	Name=16S_rRNA;product=16S ribosomal RNA		172733	Bacteria	Firmicutes	Clostridia	Clostridiales			uncultured Clostridiales bacterium	8746	1110403	163	31631
RUG11392	10675_0013_idba_bin.12	10675_0013	uncultured Prevotellaceae bacterium	uncultured Prevotellaceae bacterium RUG11392	97.21	1.23	16				370804	Bacteria	Bacteroidetes	Bacteroidia	Bacteroidales	Prevotellaceae		uncultured Prevotellaceae bacterium	83461	3414541	82	330395
RUG11393	10675_0013_idba_bin.127	10675_0013	uncultured Lachnospiraceae bacterium	uncultured Lachnospiraceae bacterium RUG11393	90.41	1.67	20			RUG588	297314	Bacteria	Firmicutes	Clostridia	Clostridiales	Lachnospiraceae		uncultured Lachnospiraceae bacterium	34363	2725476	157	154439
RUG11394	10675_0013_idba_bin.128	10675_0013	uncultured Bacteroidia bacterium	uncultured Bacteroidia bacterium RUG11394	92.65	1.83	20	929	Name=16S_rRNA;product=16S ribosomal RNA (partial);note=aligned only 58 percent of the 16S ribosomal RNA		1129257	Bacteria	Bacteroidetes	Bacteroidia				uncultured Bacteroidia bacterium	14806	2908129	286	105657
RUG11395	10675_0013_idba_bin.15	10675_0013	uncultured Lachnospiraceae bacterium	uncultured Lachnospiraceae bacterium RUG11395	85.69	5.99	9				297314	Bacteria	Firmicutes	Clostridia	Clostridiales	Lachnospiraceae		uncultured Lachnospiraceae bacterium	10350	2388513	340	48023
RUG11396	10675_0013_idba_bin.35	10675_0013	uncultured Bacteroidales bacterium	uncultured Bacteroidales bacterium RUG11396	90.98	1.3	17				194843	Bacteria	Bacteroidetes	Bacteroidia	Bacteroidales			uncultured Bacteroidales bacterium	116130	3057556	51	280812
RUG11397	10675_0013_idba_bin.37	10675_0013	Ruminococcaceae bacterium	Ruminococcaceae bacterium RUG11397	92.39	0	17			RUG498	1898205	Bacteria	Firmicutes	Clostridia	Clostridiales	Ruminococcaceae		Ruminococcaceae bacterium	59910	1955965	53	122947
RUG11398	10675_0013_idba_bin.47	10675_0013	Ruminococcaceae bacterium	Ruminococcaceae bacterium RUG11398	84.92	1.68	14				1898205	Bacteria	Firmicutes	Clostridia	Clostridiales	Ruminococcaceae		Ruminococcaceae bacterium	25785	1927290	131	77984
RUG11399	10675_0013_idba_bin.55	10675_0013	Ruminococcaceae bacterium	Ruminococcaceae bacterium RUG11399	84.9	1.57	16				1898205	Bacteria	Firmicutes	Clostridia	Clostridiales	Ruminococcaceae		Ruminococcaceae bacterium	19060	1867649	162	118096
RUG11400	10675_0013_idba_bin.56	10675_0013	uncultured Lachnospiraceae bacterium	uncultured Lachnospiraceae bacterium RUG11400	86.39	0.84	16				297314	Bacteria	Firmicutes	Clostridia	Clostridiales	Lachnospiraceae		uncultured Lachnospiraceae bacterium	38458	2386778	95	103975
RUG11401	10675_0013_idba_bin.66	10675_0013	uncultured Clostridiales bacterium	uncultured Clostridiales bacterium RUG11401	88.28	0.81	19	715	Name=16S_rRNA;product=16S ribosomal RNA (partial);note=aligned only 45 percent of the 16S ribosomal RNA		172733	Bacteria	Firmicutes	Clostridia	Clostridiales			uncultured Clostridiales bacterium	59311	1908758	44	178932
RUG11402	10675_0013_idba_bin.83	10675_0013	Ruminococcaceae bacterium	Ruminococcaceae bacterium RUG11402	94.52	0.81	19				1898205	Bacteria	Firmicutes	Clostridia	Clostridiales	Ruminococcaceae		Ruminococcaceae bacterium	18717	1664960	131	64959
RUG11403	10675_0013_idba_bin.88	10675_0013	uncultured Methanobrevibacter sp.	uncultured Methanobrevibacter sp. RUG11403	99.2	0.8	19			RUG012	253161	Archaea	Euryarchaeota	Methanobacteria	Methanobacteriales	Methanobacteriaceae	Methanobrevibacter	uncultured Methanobrevibacter sp.	36676	2441129	112	87238
RUG11404	10675_0013_idba_bin.90	10675_0013	uncultured Ruminococcus sp.	uncultured Ruminococcus sp. RUG11404	98.32	1.34	18				165186	Bacteria	Firmicutes	Clostridia	Clostridiales	Ruminococcaceae	Ruminococcus	uncultured Ruminococcus sp.	44091	2491106	94	113018
RUG11405	10675_0014_idba_bin.110	10675_0014	uncultured Sutterellaceae bacterium	uncultured Sutterellaceae bacterium RUG11405	92.4	3.23	16				1229253	Bacteria	Proteobacteria	Betaproteobacteria	Burkholderiales	Sutterellaceae		uncultured Sutterellaceae bacterium	10857	2049013	249	36286
RUG11406	10675_0014_idba_bin.121	10675_0014	uncultured Bacteroidia bacterium	uncultured Bacteroidia bacterium RUG11406	85.08	3.65	17				1129257	Bacteria	Bacteroidetes	Bacteroidia				uncultured Bacteroidia bacterium	11372	2011892	227	47622
RUG11407	10675_0014_idba_bin.131	10675_0014	uncultured Bacteroidia bacterium	uncultured Bacteroidia bacterium RUG11407	95.48	0.63	20	484	Name=16S_rRNA;product=16S ribosomal RNA (partial);note=aligned only 30 percent of the 16S ribosomal RNA		1129257	Bacteria	Bacteroidetes	Bacteroidia				uncultured Bacteroidia bacterium	166251	2348660	28	310683
RUG11408	10675_0014_idba_bin.136	10675_0014	uncultured Ruminococcus sp.	uncultured Ruminococcus sp. RUG11408	94.64	2.03	14				165186	Bacteria	Firmicutes	Clostridia	Clostridiales	Ruminococcaceae	Ruminococcus	uncultured Ruminococcus sp.	16862	2120949	197	54399
RUG11409	10675_0014_idba_bin.26	10675_0014	uncultured Lachnospiraceae bacterium	uncultured Lachnospiraceae bacterium RUG11409	80.16	2.51	14				297314	Bacteria	Firmicutes	Clostridia	Clostridiales	Lachnospiraceae		uncultured Lachnospiraceae bacterium	13874	1758011	179	46272
RUG11410	10675_0014_idba_bin.3	10675_0014	uncultured Bacteroidales bacterium	uncultured Bacteroidales bacterium RUG11410	93.4	1.58	19			RUG362	194843	Bacteria	Bacteroidetes	Bacteroidia	Bacteroidales			uncultured Bacteroidales bacterium	149253	3750402	42	438245
RUG11411	10675_0014_idba_bin.34	10675_0014	Ruminococcaceae bacterium	Ruminococcaceae bacterium RUG11411	80.36	2.37	17				1898205	Bacteria	Firmicutes	Clostridia	Clostridiales	Ruminococcaceae		Ruminococcaceae bacterium	9791	2509540	351	52727
RUG11412	10675_0014_idba_bin.42	10675_0014	uncultured Ruminococcus sp.	uncultured Ruminococcus sp. RUG11412	83.98	2.52	7				165186	Bacteria	Firmicutes	Clostridia	Clostridiales	Ruminococcaceae	Ruminococcus	uncultured Ruminococcus sp.	10383	1792917	234	44984
RUG11413	10675_0014_idba_bin.62	10675_0014	uncultured Coriobacteriaceae bacterium	uncultured Coriobacteriaceae bacterium RUG11413	99.19	1.21	20	912	Name=16S_rRNA;product=16S ribosomal RNA (partial);note=aligned only 57 percent of the 16S ribosomal RNA		331632	Bacteria	Actinobacteria	Coriobacteriia	Coriobacteriales	Coriobacteriaceae		uncultured Coriobacteriaceae bacterium	179852	1891626	10	362134
RUG11414	10675_0014_idba_bin.70	10675_0014	uncultured Ruminococcus sp.	uncultured Ruminococcus sp. RUG11414	87.47	6.06	16				165186	Bacteria	Firmicutes	Clostridia	Clostridiales	Ruminococcaceae	Ruminococcus	uncultured Ruminococcus sp.	9778	1705759	245	31454
RUG11415	10675_0014_idba_bin.84	10675_0014	uncultured Lachnospiraceae bacterium	uncultured Lachnospiraceae bacterium RUG11415	86.71	1.34	16				297314	Bacteria	Firmicutes	Clostridia	Clostridiales	Lachnospiraceae		uncultured Lachnospiraceae bacterium	20140	1894531	144	57421
RUG11416	10675_0014_idba_bin.87	10675_0014	uncultured Bacteroidales bacterium	uncultured Bacteroidales bacterium RUG11416	93.28	0.54	18				194843	Bacteria	Bacteroidetes	Bacteroidia	Bacteroidales			uncultured Bacteroidales bacterium	47442	2484018	91	119285
RUG11417	10675_0015_idba_bin.106	10675_0015	uncultured Ruminococcus sp.	uncultured Ruminococcus sp. RUG11417	82.23	3.71	7				165186	Bacteria	Firmicutes	Clostridia	Clostridiales	Ruminococcaceae	Ruminococcus	uncultured Ruminococcus sp.	13891	1605001	170	44375
RUG11418	10675_0015_idba_bin.29	10675_0015	uncultured Methanobrevibacter sp.	uncultured Methanobrevibacter sp. RUG11418	85.06	2.78	18			RUG780	253161	Archaea	Euryarchaeota	Methanobacteria	Methanobacteriales	Methanobacteriaceae	Methanobrevibacter	uncultured Methanobrevibacter sp.	9989	1968174	259	39659
RUG11419	10675_0015_idba_bin.32	10675_0015	Ruminococcaceae bacterium	Ruminococcaceae bacterium RUG11419	93.4	1.38	19				1898205	Bacteria	Firmicutes	Clostridia	Clostridiales	Ruminococcaceae		Ruminococcaceae bacterium	13463	1876029	193	47360
RUG11420	10675_0015_idba_bin.46	10675_0015	uncultured Proteobacterium	uncultured Proteobacterium RUG11420	86.81	0	19	1505	Name=16S_rRNA;product=16S ribosomal RNA		153809	Bacteria	Proteobacteria					uncultured proteobacterium	56550	807469	20	140119
RUG11421	10675_0015_idba_bin.48	10675_0015	uncultured Prevotellaceae bacterium	uncultured Prevotellaceae bacterium RUG11421	94.43	4.75	18				370804	Bacteria	Bacteroidetes	Bacteroidia	Bacteroidales	Prevotellaceae		uncultured Prevotellaceae bacterium	81754	2985573	75	216000
RUG11422	10675_0015_idba_bin.54	10675_0015	uncultured Ruminococcus sp.	uncultured Ruminococcus sp. RUG11422	82.9	5.56	11				165186	Bacteria	Firmicutes	Clostridia	Clostridiales	Ruminococcaceae	Ruminococcus	uncultured Ruminococcus sp.	9103	1934008	277	41865
RUG11423	10675_0015_idba_bin.6	10675_0015	uncultured Prevotellaceae bacterium	uncultured Prevotellaceae bacterium RUG11423	95.44	8.37	18				370804	Bacteria	Bacteroidetes	Bacteroidia	Bacteroidales	Prevotellaceae		uncultured Prevotellaceae bacterium	58667	2807080	102	221291
RUG11424	10675_0015_idba_bin.64	10675_0015	uncultured Bacteroidetes bacterium	uncultured Bacteroidetes bacterium RUG11424	88.43	6.81	18				152509	Bacteria	Bacteroidetes					uncultured Bacteroidetes bacterium	10568	2850680	377	73621
RUG11425	10675_0015_idba_bin.82	10675_0015	uncultured Clostridiales bacterium	uncultured Clostridiales bacterium RUG11425	82.08	1.61	15	1456	Name=16S_rRNA;product=16S ribosomal RNA		172733	Bacteria	Firmicutes	Clostridia	Clostridiales			uncultured Clostridiales bacterium	10218	1721045	220	36022
RUG11426	10675_0016_idba_bin.101	10675_0016	uncultured Bacteroidales bacterium	uncultured Bacteroidales bacterium RUG11426	87.44	0.74	16				194843	Bacteria	Bacteroidetes	Bacteroidia	Bacteroidales			uncultured Bacteroidales bacterium	47920	2671714	85	134090
RUG11427	10675_0016_idba_bin.115	10675_0016	uncultured Planctomycetes bacterium	uncultured Planctomycetes bacterium RUG11427	80.32	5.17	19				120965	Bacteria	Planctomycetes	Planctomycetia	Planctomycetales			uncultured planctomycete	6333	3130917	596	27770
RUG11428	10675_0016_idba_bin.118	10675_0016	uncultured Methanobrevibacter sp.	uncultured Methanobrevibacter sp. RUG11428	91.36	1.87	19				253161	Archaea	Euryarchaeota	Methanobacteria	Methanobacteriales	Methanobacteriaceae	Methanobrevibacter	uncultured Methanobrevibacter sp.	88158	3124922	65	196767
RUG11429	10675_0016_idba_bin.41	10675_0016	uncultured Bacteroidales bacterium	uncultured Bacteroidales bacterium RUG11429	87.99	0.88	19				194843	Bacteria	Bacteroidetes	Bacteroidia	Bacteroidales			uncultured Bacteroidales bacterium	19875	2518470	188	67378
RUG11430	10675_0016_idba_bin.6	10675_0016	Ruminococcaceae bacterium	Ruminococcaceae bacterium RUG11430	91.11	1.01	18				1898205	Bacteria	Firmicutes	Clostridia	Clostridiales	Ruminococcaceae		Ruminococcaceae bacterium	11717	1743890	214	47023
RUG11431	10675_0016_idba_bin.72	10675_0016	uncultured Bacteroidia bacterium	uncultured Bacteroidia bacterium RUG11431	83.89	5.81	18				1129257	Bacteria	Bacteroidetes	Bacteroidia				uncultured Bacteroidia bacterium	11556	2390735	286	38597
RUG11432	10675_0016_idba_bin.85	10675_0016	uncultured Erysipelotrichaceae bacterium	uncultured Erysipelotrichaceae bacterium RUG11432	95.51	3.42	20	1127	Name=16S_rRNA;product=16S ribosomal RNA (partial);note=aligned only 71 percent of the 16S ribosomal RNA		331630	Bacteria	Firmicutes	Erysipelotrichia	Erysipelotrichales	Erysipelotrichaceae		uncultured Erysipelotrichaceae bacterium	37689	1341770	67	102421
RUG11433	10675_0017_idba_bin.10	10675_0017	uncultured Ruminococcus sp.	uncultured Ruminococcus sp. RUG11433	85.95	0	14				165186	Bacteria	Firmicutes	Clostridia	Clostridiales	Ruminococcaceae	Ruminococcus	uncultured Ruminococcus sp.	5477	2288869	480	42629
RUG11434	10675_0017_idba_bin.101	10675_0017	uncultured Bacteroidales bacterium	uncultured Bacteroidales bacterium RUG11434	92.4	0.93	18	1341	Name=16S_rRNA;product=16S ribosomal RNA		194843	Bacteria	Bacteroidetes	Bacteroidia	Bacteroidales			uncultured Bacteroidales bacterium	72908	2850209	59	234234
RUG11435	10675_0017_idba_bin.102	10675_0017	uncultured Bacteroidia bacterium	uncultured Bacteroidia bacterium RUG11435	96.9	0.63	20	490	Name=16S_rRNA;product=16S ribosomal RNA (partial);note=aligned only 30 percent of the 16S ribosomal RNA		1129257	Bacteria	Bacteroidetes	Bacteroidia				uncultured Bacteroidia bacterium	252099	2506795	19	382441
RUG11436	10675_0017_idba_bin.114	10675_0017	uncultured Bacteroidetes bacterium	uncultured Bacteroidetes bacterium RUG11436	96.94	0.54	19			RUG380	152509	Bacteria	Bacteroidetes					uncultured Bacteroidetes bacterium	82450	2994827	63	351461
RUG11437	10675_0017_idba_bin.117	10675_0017	uncultured Erysipelotrichaceae bacterium	uncultured Erysipelotrichaceae bacterium RUG11437	84.79	3.02	19				331630	Bacteria	Firmicutes	Erysipelotrichia	Erysipelotrichales	Erysipelotrichaceae		uncultured Erysipelotrichaceae bacterium	10509	1682717	231	40471
RUG11438	10675_0017_idba_bin.138	10675_0017	uncultured Ruminococcus sp.	uncultured Ruminococcus sp. RUG11438	91.15	6.62	14				165186	Bacteria	Firmicutes	Clostridia	Clostridiales	Ruminococcaceae	Ruminococcus	uncultured Ruminococcus sp.	13602	3004085	346	48645
RUG11439	10675_0017_idba_bin.140	10675_0017	uncultured Prevotellaceae bacterium	uncultured Prevotellaceae bacterium RUG11439	88.91	2.49	15				370804	Bacteria	Bacteroidetes	Bacteroidia	Bacteroidales	Prevotellaceae		uncultured Prevotellaceae bacterium	15703	3736210	363	55801
RUG11440	10675_0017_idba_bin.149	10675_0017	uncultured Prevotellaceae bacterium	uncultured Prevotellaceae bacterium RUG11440	98.4	0.86	18				370804	Bacteria	Bacteroidetes	Bacteroidia	Bacteroidales	Prevotellaceae		uncultured Prevotellaceae bacterium	100138	3267315	66	198346
RUG11441	10675_0017_idba_bin.17	10675_0017	uncultured Methanobrevibacter sp.	uncultured Methanobrevibacter sp. RUG11441	98.4	0.8	18			RUG011	253161	Archaea	Euryarchaeota	Methanobacteria	Methanobacteriales	Methanobacteriaceae	Methanobrevibacter	uncultured Methanobrevibacter sp.	34932	2505995	141	102148
RUG11442	10675_0017_idba_bin.19	10675_0017	uncultured Bacteroidales bacterium	uncultured Bacteroidales bacterium RUG11442	85.91	1.32	17				194843	Bacteria	Bacteroidetes	Bacteroidia	Bacteroidales			uncultured Bacteroidales bacterium	30573	2908525	148	93028
RUG11443	10675_0017_idba_bin.54	10675_0017	uncultured bacterium	uncultured bacterium RUG11443	82.45	0	20	968	Name=16S_rRNA;product=16S ribosomal RNA (partial);note=aligned only 61 percent of the 16S ribosomal RNA		77133	Bacteria						uncultured bacterium	74140	834104	16	181343
RUG11444	10675_0017_idba_bin.58	10675_0017	uncultured Prevotellaceae bacterium	uncultured Prevotellaceae bacterium RUG11444	86.99	1.67	17				370804	Bacteria	Bacteroidetes	Bacteroidia	Bacteroidales	Prevotellaceae		uncultured Prevotellaceae bacterium	26718	3055354	199	69907
RUG11445	10675_0017_idba_bin.63	10675_0017	uncultured Lachnospiraceae bacterium	uncultured Lachnospiraceae bacterium RUG11445	80.47	3.27	13				297314	Bacteria	Firmicutes	Clostridia	Clostridiales	Lachnospiraceae		uncultured Lachnospiraceae bacterium	7384	2003283	340	39860
RUG11446	10675_0017_idba_bin.64	10675_0017	uncultured Lachnospiraceae bacterium	uncultured Lachnospiraceae bacterium RUG11446	99.19	0	19			RUG300, RUG646	297314	Bacteria	Firmicutes	Clostridia	Clostridiales	Lachnospiraceae		uncultured Lachnospiraceae bacterium	88561	2863422	74	206348
RUG11447	10675_0017_idba_bin.73	10675_0017	Ruminococcaceae bacterium	Ruminococcaceae bacterium RUG11447	84.44	9.74	19				1898205	Bacteria	Firmicutes	Clostridia	Clostridiales	Ruminococcaceae		Ruminococcaceae bacterium	7221	2356576	415	26027
RUG11448	10675_0017_idba_bin.78	10675_0017	uncultured Prevotellaceae bacterium	uncultured Prevotellaceae bacterium RUG11448	91.48	0.39	18				370804	Bacteria	Bacteroidetes	Bacteroidia	Bacteroidales	Prevotellaceae		uncultured Prevotellaceae bacterium	135173	3405580	41	631634
RUG11449	10675_0017_idba_bin.79	10675_0017	uncultured Bacteroidetes bacterium	uncultured Bacteroidetes bacterium RUG11449	92.47	0.54	19				152509	Bacteria	Bacteroidetes					uncultured Bacteroidetes bacterium	116207	2340786	27	431907
RUG11450	10675_0017_idba_bin.81	10675_0017	uncultured Bacteroidetes bacterium	uncultured Bacteroidetes bacterium RUG11450	81.09	2.15	15	744	Name=16S_rRNA;product=16S ribosomal RNA (partial);note=aligned only 46 percent of the 16S ribosomal RNA		152509	Bacteria	Bacteroidetes					uncultured Bacteroidetes bacterium	57744	2190220	59	121767
RUG11451	10675_0017_idba_bin.83	10675_0017	uncultured Prevotellaceae bacterium	uncultured Prevotellaceae bacterium RUG11451	92.56	2.75	18				370804	Bacteria	Bacteroidetes	Bacteroidia	Bacteroidales	Prevotellaceae		uncultured Prevotellaceae bacterium	11032	4033580	492	57811
RUG11452	10675_0017_idba_bin.97	10675_0017	uncultured Bacteroidales bacterium	uncultured Bacteroidales bacterium RUG11452	93.56	2.04	18				194843	Bacteria	Bacteroidetes	Bacteroidia	Bacteroidales			uncultured Bacteroidales bacterium	77399	2900027	65	185782
RUG11453	10675_0018_idba_bin.109	10675_0018	uncultured Bacteroidia bacterium	uncultured Bacteroidia bacterium RUG11453	84.52	2.53	19				1129257	Bacteria	Bacteroidetes	Bacteroidia				uncultured Bacteroidia bacterium	9518	2127905	294	39156
RUG11454	10675_0018_idba_bin.114	10675_0018	uncultured Prevotellaceae bacterium	uncultured Prevotellaceae bacterium RUG11454	90.92	0.68	16			RUG419	370804	Bacteria	Bacteroidetes	Bacteroidia	Bacteroidales	Prevotellaceae		uncultured Prevotellaceae bacterium	42521	3125811	133	135136
RUG11455	10675_0018_idba_bin.131	10675_0018	uncultured Bacteroidia bacterium	uncultured Bacteroidia bacterium RUG11455	94.13	1.43	19				1129257	Bacteria	Bacteroidetes	Bacteroidia				uncultured Bacteroidia bacterium	82915	2484573	58	294182
RUG11456	10675_0018_idba_bin.132	10675_0018	uncultured Erysipelotrichaceae bacterium	uncultured Erysipelotrichaceae bacterium RUG11456	85.43	3.65	17				331630	Bacteria	Firmicutes	Erysipelotrichia	Erysipelotrichales	Erysipelotrichaceae		uncultured Erysipelotrichaceae bacterium	6916	1764595	299	42992
RUG11457	10675_0018_idba_bin.140	10675_0018	uncultured Bacteroidia bacterium	uncultured Bacteroidia bacterium RUG11457	89.92	0	20			RUG523	1129257	Bacteria	Bacteroidetes	Bacteroidia				uncultured Bacteroidia bacterium	48222	2318633	75	195186
RUG11458	10675_0018_idba_bin.143	10675_0018	uncultured Ruminococcus sp.	uncultured Ruminococcus sp. RUG11458	80.59	2.68	8				165186	Bacteria	Firmicutes	Clostridia	Clostridiales	Ruminococcaceae	Ruminococcus	uncultured Ruminococcus sp.	6621	1657228	299	25348
RUG11459	10675_0018_idba_bin.144	10675_0018	uncultured Ruminococcus sp.	uncultured Ruminococcus sp. RUG11459	89.16	1.54	16				165186	Bacteria	Firmicutes	Clostridia	Clostridiales	Ruminococcaceae	Ruminococcus	uncultured Ruminococcus sp.	8352	1761136	259	28905
RUG11460	10675_0018_idba_bin.149	10675_0018	uncultured Erysipelotrichaceae bacterium	uncultured Erysipelotrichaceae bacterium RUG11460	93.88	2.25	16	1442	Name=16S_rRNA;product=16S ribosomal RNA		331630	Bacteria	Firmicutes	Erysipelotrichia	Erysipelotrichales	Erysipelotrichaceae		uncultured Erysipelotrichaceae bacterium	18480	1396879	120	71445
RUG11461	10675_0018_idba_bin.162	10675_0018	uncultured Bacteroidia bacterium	uncultured Bacteroidia bacterium RUG11461	86.98	5.73	19				1129257	Bacteria	Bacteroidetes	Bacteroidia				uncultured Bacteroidia bacterium	15652	3264195	367	83397
RUG11462	10675_0018_idba_bin.25	10675_0018	Ruminococcaceae bacterium	Ruminococcaceae bacterium RUG11462	96.81	1.34	18				1898205	Bacteria	Firmicutes	Clostridia	Clostridiales	Ruminococcaceae		Ruminococcaceae bacterium	88160	1791303	35	318415
RUG11463	10675_0018_idba_bin.28	10675_0018	uncultured Prevotellaceae bacterium	uncultured Prevotellaceae bacterium RUG11463	86.42	3.29	14				370804	Bacteria	Bacteroidetes	Bacteroidia	Bacteroidales	Prevotellaceae		uncultured Prevotellaceae bacterium	30528	3438054	179	94832
RUG11464	10675_0018_idba_bin.38	10675_0018	uncultured Bacteroidales bacterium	uncultured Bacteroidales bacterium RUG11464	91.57	1.38	19				194843	Bacteria	Bacteroidetes	Bacteroidia	Bacteroidales			uncultured Bacteroidales bacterium	29694	2577042	147	76298
RUG11465	10675_0018_idba_bin.49	10675_0018	uncultured Lachnospiraceae bacterium	uncultured Lachnospiraceae bacterium RUG11465	80.01	7.3	14				297314	Bacteria	Firmicutes	Clostridia	Clostridiales	Lachnospiraceae		uncultured Lachnospiraceae bacterium	10032	2349389	311	46171
RUG11466	10675_0018_idba_bin.65	10675_0018	uncultured Prevotellaceae bacterium	uncultured Prevotellaceae bacterium RUG11466	91.79	1.57	19			RUG315	370804	Bacteria	Bacteroidetes	Bacteroidia	Bacteroidales	Prevotellaceae		uncultured Prevotellaceae bacterium	43570	3822596	151	174122
RUG11467	10675_0018_idba_bin.70	10675_0018	uncultured Lachnospiraceae bacterium	uncultured Lachnospiraceae bacterium RUG11467	86.02	3.41	16				297314	Bacteria	Firmicutes	Clostridia	Clostridiales	Lachnospiraceae		uncultured Lachnospiraceae bacterium	10591	2854850	357	61907
RUG11468	10675_0018_idba_bin.71	10675_0018	Ruminococcus bromii	Ruminococcus bromii RUG11468	99.33	0	19			RUG008	40518	Bacteria	Firmicutes	Clostridia	Clostridiales	Ruminococcaceae	Ruminococcus	Ruminococcus bromii	41892	1855790	69	177470
RUG11469	10675_0018_idba_bin.72	10675_0018	uncultured Bifidobacteriaceae bacterium	uncultured Bifidobacteriaceae bacterium RUG11469	97.5	0	19				725926	Bacteria	Actinobacteria	Actinobacteria	Bifidobacteriales	Bifidobacteriaceae		uncultured Bifidobacteriaceae bacterium	86890	2002072	68	243796
RUG11470	10675_0018_idba_bin.77	10675_0018	Sharpea azabuensis	Sharpea azabuensis RUG11470	90.57	2.21	19				322505	Bacteria	Firmicutes	Bacilli	Lactobacillales	Lactobacillaceae	Sharpea	Sharpea azabuensis	12501	1858030	216	232098
RUG11471	10675_0018_idba_bin.9	10675_0018	uncultured Erysipelotrichaceae bacterium	uncultured Erysipelotrichaceae bacterium RUG11471	93.82	1.12	17				331630	Bacteria	Firmicutes	Erysipelotrichia	Erysipelotrichales	Erysipelotrichaceae		uncultured Erysipelotrichaceae bacterium	39664	1388612	72	84098
RUG11472	10675_0018_idba_bin.91	10675_0018	uncultured Prevotellaceae bacterium	uncultured Prevotellaceae bacterium RUG11472	95.82	1.54	17			RUG209	370804	Bacteria	Bacteroidetes	Bacteroidia	Bacteroidales	Prevotellaceae		uncultured Prevotellaceae bacterium	57902	2791020	80	151416
RUG11473	10675_0019_idba_bin.113	10675_0019	uncultured Prevotellaceae bacterium	uncultured Prevotellaceae bacterium RUG11473	87.81	1.3	16				370804	Bacteria	Bacteroidetes	Bacteroidia	Bacteroidales	Prevotellaceae		uncultured Prevotellaceae bacterium	13814	2082405	223	35011
RUG11474	10675_0019_idba_bin.119	10675_0019	uncultured Prevotellaceae bacterium	uncultured Prevotellaceae bacterium RUG11474	93.33	3.36	14				370804	Bacteria	Bacteroidetes	Bacteroidia	Bacteroidales	Prevotellaceae		uncultured Prevotellaceae bacterium	35796	3331595	170	104720
RUG11475	10675_0019_idba_bin.120	10675_0019	uncultured Ruminococcus sp.	uncultured Ruminococcus sp. RUG11475	81.82	0.5	12				165186	Bacteria	Firmicutes	Clostridia	Clostridiales	Ruminococcaceae	Ruminococcus	uncultured Ruminococcus sp.	12097	1765681	207	77754
RUG11476	10675_0019_idba_bin.124	10675_0019	uncultured Coriobacteriaceae bacterium	uncultured Coriobacteriaceae bacterium RUG11476	92.34	7.65	20	479	Name=16S_rRNA;product=16S ribosomal RNA (partial);note=aligned only 30 percent of the 16S ribosomal RNA		331632	Bacteria	Actinobacteria	Coriobacteriia	Coriobacteriales	Coriobacteriaceae		uncultured Coriobacteriaceae bacterium	9610	1872654	267	42482
RUG11477	10675_0019_idba_bin.13	10675_0019	uncultured Bacteroidales bacterium	uncultured Bacteroidales bacterium RUG11477	89.16	1.43	19				194843	Bacteria	Bacteroidetes	Bacteroidia	Bacteroidales			uncultured Bacteroidales bacterium	45116	3426102	132	269312
RUG11478	10675_0019_idba_bin.142	10675_0019	uncultured Bacteroidales bacterium	uncultured Bacteroidales bacterium RUG11478	92.96	1.18	18			RUG815	194843	Bacteria	Bacteroidetes	Bacteroidia	Bacteroidales			uncultured Bacteroidales bacterium	55600	2395003	57	229192
RUG11479	10675_0019_idba_bin.54	10675_0019	uncultured Bacteroidales bacterium	uncultured Bacteroidales bacterium RUG11479	86.08	1.24	17				194843	Bacteria	Bacteroidetes	Bacteroidia	Bacteroidales			uncultured Bacteroidales bacterium	83627	1887069	39	151506
RUG11480	10675_0019_idba_bin.63	10675_0019	uncultured Bacteroidales bacterium	uncultured Bacteroidales bacterium RUG11480	93.82	2.15	19				194843	Bacteria	Bacteroidetes	Bacteroidia	Bacteroidales			uncultured Bacteroidales bacterium	129186	2448862	39	279378
RUG11481	10675_0019_idba_bin.65	10675_0019	uncultured Prevotellaceae bacterium	uncultured Prevotellaceae bacterium RUG11481	98.23	0.96	18				370804	Bacteria	Bacteroidetes	Bacteroidia	Bacteroidales	Prevotellaceae		uncultured Prevotellaceae bacterium	85636	3854343	92	196225
RUG11482	10675_0019_idba_bin.71	10675_0019	uncultured Bacteroidia bacterium	uncultured Bacteroidia bacterium RUG11482	92.76	0	20	726	Name=16S_rRNA;product=16S ribosomal RNA (partial);note=aligned only 45 percent of the 16S ribosomal RNA		1129257	Bacteria	Bacteroidetes	Bacteroidia				uncultured Bacteroidia bacterium	180630	2230927	23	279826
[truncated: 3,459 more rows]
