# Supplementary material for: Compendium of 4,941 rumen metagenome-assembled genomes for rumen microbiome biology and enzyme discovery
Source: Nat Biotechnol. 2019 Aug 2;37(8):953–61. doi: 10.1038/s41587-019-0202-3 (PMC6785717; doi:10.1038/s41587-019-0202-3)
Supplement: Supplementary file 20 — Comparative genomic information. Comparative genomic information for the 4,941 RUGs, including sourmash comparison to GenBank genomes, DIAMOND results against UniProt, CheckM-predicted lineage, PhyloPhlAn-predicted lineage and GTDB-Tk-predicted lineage. [file 41587_2019_202_MOESM5_ESM.xlsx]

## Sheet: Sheet1
RUG	Name	Title	diamond genus	prop_diamond_genus	diamond_avg_pid	sourmash hit	sourmash match	phylophlan guess	phylophlan confidence	gtdb classification	gtdb fastani_reference	gtdb fastani_ani
RUG11037	uncultured Spirochaetaceae bacterium	uncultured Spirochaetaceae bacterium RUG11037	Treponema	0.82	65.55	none		d__Bacteria.p__Spirochaetes.c__Spirochaetes.o__Spirochaetales.f__?.g__?.s__?.t__?	low	d__Bacteria;p__Spirochaetota;c__Spirochaetia;o__Treponematales;f__Treponemataceae;g__Treponema_D;s__GCA_002350235.1	GCA_002350235.1	100
RUG10973	uncultured Bacteroidales bacterium	uncultured Bacteroidales bacterium RUG10973	Prevotellaceae	0.47	78.22	none		d__Bacteria.p__Bacteroidetes.c__Bacteroidia.o__Bacteroidales.f__Prevotellaceae.g__?.s__?.t__?	low	d__Bacteria;p__Bacteroidota;c__Bacteroidia;o__Bacteroidales;f__Bacteroidaceae;g__Prevotella;s__GCA_002349105.1	GCA_002349105.1	99.98
RUG11107	uncultured Ruminococcus sp.	uncultured Ruminococcus sp. RUG11107	Ruminococcus	0.28	61.48	none		d__Bacteria.p__Firmicutes.c__Clostridia.o__Clostridiales.f__Ruminococcaceae.g__Ruminococcus.s__?.t__?	high	d__Bacteria;p__Firmicutes_A;c__Clostridia;o__Oscillospirales;f__DTU089;g__Ruminococcus_E;s__GCA_002350765.1	GCA_002350765.1	99.98
RUG11892	uncultured Lachnospiraceae bacterium	uncultured Lachnospiraceae bacterium RUG11892	uncultured	0.27	63.8	none		d__Bacteria.p__Firmicutes.c__Clostridia.o__Clostridiales.f__Eubacteriaceae.g__Eubacterium.s__?.t__?	high	d__Bacteria;p__Firmicutes_A;c__Clostridia;o__Lachnospirales;f__Lachnospiraceae;g__UBA2821;s__GCA_002351535.1	GCA_002351535.1	99.97
RUG11089	uncultured Lachnospiraceae bacterium	uncultured Lachnospiraceae bacterium RUG11089	uncultured	0.22	61.77	none		d__Bacteria.p__Firmicutes.c__Clostridia.o__Clostridiales.f__?.g__?.s__?.t__?	low	d__Bacteria;p__Firmicutes_A;c__Clostridia;o__Lachnospirales;f__Lachnospiraceae;g__UBA2856;s__GCA_002350685.1	GCA_002350685.1	99.96
RUG11097	uncultured Bacteroidetes bacterium	uncultured Bacteroidetes bacterium RUG11097	bacterium	0.6	60.93	none		d__Bacteria.p__Bacteroidetes.c__Bacteroidia.o__Bacteroidales.f__Prevotellaceae.g__?.s__?.t__?	low	d__Bacteria;p__Bacteroidota;c__Bacteroidia;o__Bacteroidales;f__P3;g__P3;s__GCA_002350995.1	GCA_002350995.1	99.96
RUG10591	uncultured Bacteroidales bacterium	uncultured Bacteroidales bacterium RUG10591	Bacteroides	0.42	64.7	none		d__Bacteria.p__Bacteroidetes.c__Bacteroidia.o__Bacteroidales.f__Prevotellaceae.g__?.s__?.t__?	low	d__Bacteria;p__Bacteroidota;c__Bacteroidia;o__Bacteroidales;f__Bacteroidaceae;g__UBA4334;s__UBA4334 sp2	GCA_002350325.1	99.95
RUG10942	uncultured Bacteroidales bacterium	uncultured Bacteroidales bacterium RUG10942	Prevotella	0.41	58.61	none		d__Bacteria.p__Bacteroidetes.c__Bacteroidia.o__Bacteroidales.f__Prevotellaceae.g__?.s__?.t__?	low	d__Bacteria;p__Bacteroidota;c__Bacteroidia;o__Bacteroidales;f__Muribaculaceae;g__C941;s__C941 sp1	GCA_002349415.1	99.94
RUG11091	uncultured Lachnospiraceae bacterium	uncultured Lachnospiraceae bacterium RUG11091	Lachnospiraceae	0.55	66.36	none		d__Bacteria.p__Firmicutes.c__Clostridia.o__Clostridiales.f__?.g__?.s__?.t__?	medium	d__Bacteria;p__Firmicutes_A;c__Clostridia;o__Lachnospirales;f__Lachnospiraceae;g__Eubacterium_Q;s__GCA_002350525.1	GCA_002350525.1	99.93
RUG11087	uncultured Clostridiales bacterium	uncultured Clostridiales bacterium RUG11087	Firmicutes	0.24	59	none		d__Bacteria.p__Firmicutes.c__Clostridia.o__Clostridiales.f__?.g__?.s__?.t__?	low	d__Bacteria;p__Firmicutes_A;c__Clostridia;o__Christensenellales;f__CAG-138;g__UBA2843;s__GCA_002350935.1	GCA_002350935.1	99.92
RUG14397	uncultured bacterium	uncultured bacterium RUG14397	Fusobacterium	0.34	68.78	none				d__Bacteria;p__Cyanobacteriota;c__Vampirovibrionia;o__Gastranaerophilales;f__Gastranaerophilaceae;g__UBA2813;s__GCA_002351645.1	GCA_002351645.1	99.92
RUG10811	uncultured Olsenella sp.	uncultured Olsenella sp. RUG10811	Olsenella	0.73	67.52	none		d__Bacteria.p__Actinobacteria.c__Actinobacteria.o__Coriobacteriales.f__Coriobacteriaceae.g__?.s__?.t__?	medium	d__Bacteria;p__Actinobacteriota;c__Coriobacteriia;o__Coriobacteriales;f__Atopobiaceae;g__Olsenella;s__GCA_002350085.1	GCA_002350085.1	99.91
RUG11915	uncultured Bacteroidales bacterium	uncultured Bacteroidales bacterium RUG11915	Prevotella	0.43	58.9	none		d__Bacteria.p__Bacteroidetes.c__Bacteroidia.o__Bacteroidales.f__Prevotellaceae.g__?.s__?.t__?	low	d__Bacteria;p__Bacteroidota;c__Bacteroidia;o__Bacteroidales;f__Muribaculaceae;g__C941;s__C941 sp3	GCA_002349625.1	99.91
RUG12122	uncultured Lachnospiraceae bacterium	uncultured Lachnospiraceae bacterium RUG12122	Firmicutes	0.25	66.32	none		d__Bacteria.p__Firmicutes.c__Clostridia.o__Clostridiales.f__?.g__?.s__?.t__?	medium	d__Bacteria;p__Firmicutes_A;c__Clostridia;o__Lachnospirales;f__Lachnospiraceae;g__UBA2882;s__GCA_002350185.1	GCA_002350185.1	99.91
RUG14435	uncultured Prevotellaceae bacterium	uncultured Prevotellaceae bacterium RUG14435	Prevotella	0.78	69.62	none		d__Bacteria.p__Bacteroidetes.c__Bacteroidia.o__Bacteroidales.f__Prevotellaceae.g__?.s__?.t__?	low	d__Bacteria;p__Bacteroidota;c__Bacteroidia;o__Bacteroidales;f__Bacteroidaceae;g__Prevotella;s__GCA_002350925.1	GCA_002350925.1	99.91
RUG10590	uncultured Erysipelotrichaceae bacterium	uncultured Erysipelotrichaceae bacterium RUG10590	Solobacterium	0.27	58.36	none		d__Bacteria.p__Firmicutes.c__Erysipelotrichi.o__Erysipelotrichales.f__Erysipelotrichaceae.g__?.s__?.t__?	medium	d__Bacteria;p__Firmicutes;c__Bacilli;o__Erysipelotrichales;f__Erysipelotrichaceae;g__Solobacterium;s__GCA_002350225.1	GCA_002350225.1	99.9
RUG10743	uncultured Methanobrevibacter sp.	uncultured Methanobrevibacter sp. RUG10743	Methanobrevibacter	0.91	75.54	none		d__Archaea.p__Euryarchaeota.c__Methanobacteria.o__Methanobacteriales.f__Methanobacteriaceae.g__Methanobrevibacter.s__?.t__?	high	d__Archaea;p__Euryarchaeota;c__Methanobacteria;o__Methanobacteriales;f__Methanobacteriaceae;g__Methanobrevibacter_A;s__GCA_002498445.1	GCA_002498445.1	99.9
RUG10974	uncultured Bacteroidetes bacterium	uncultured Bacteroidetes bacterium RUG10974	bacterium	0.56	60.61	none		d__Bacteria.p__Bacteroidetes.c__Bacteroidia.o__Bacteroidales.f__Prevotellaceae.g__?.s__?.t__?	low	d__Bacteria;p__Bacteroidota;c__Bacteroidia;o__Bacteroidales;f__P3;g__P3;s__GCA_002349055.1	GCA_002349055.1	99.9
RUG11092	uncultured Bacteroidales bacterium	uncultured Bacteroidales bacterium RUG11092	Bacteroides	0.36	63.93	none		d__Bacteria.p__Bacteroidetes.c__Bacteroidia.o__Bacteroidales.f__Prevotellaceae.g__?.s__?.t__?	low	d__Bacteria;p__Bacteroidota;c__Bacteroidia;o__Bacteroidales;f__Bacteroidaceae;g__UBA4334;s__GCA_002351015.1	GCA_002351015.1	99.9
RUG12062	uncultured Bacteroidales bacterium	uncultured Bacteroidales bacterium RUG12062	Bacteroides	0.54	67.92	none		d__Bacteria.p__Bacteroidetes.c__Bacteroidia.o__Bacteroidales.f__Prevotellaceae.g__?.s__?.t__?	low	d__Bacteria;p__Bacteroidota;c__Bacteroidia;o__Bacteroidales;f__Bacteroidaceae;g__UBA2918;s__GCA_002349865.1	GCA_002349865.1	99.9
RUG10830	uncultured Methanobrevibacter sp.	uncultured Methanobrevibacter sp. RUG10830	Methanobrevibacter	0.91	77.33	none		d__Archaea.p__Euryarchaeota.c__Methanobacteria.o__Methanobacteriales.f__Methanobacteriaceae.g__Methanobrevibacter.s__?.t__?	high	d__Archaea;p__Euryarchaeota;c__Methanobacteria;o__Methanobacteriales;f__Methanobacteriaceae;g__Methanobrevibacter_A;s__GCA_002509015.1	GCA_002509015.1	99.89
RUG11095	uncultured Prevotellaceae bacterium	uncultured Prevotellaceae bacterium RUG11095	Prevotella	0.79	74.15	none		d__Bacteria.p__Bacteroidetes.c__Bacteroidia.o__Bacteroidales.f__Prevotellaceae.g__?.s__?.t__?	low	d__Bacteria;p__Bacteroidota;c__Bacteroidia;o__Bacteroidales;f__Bacteroidaceae;g__Prevotella;s__GCA_002351045.1	GCA_002351045.1	99.89
RUG13667	uncultured Clostridiales bacterium	uncultured Clostridiales bacterium RUG13667	Eubacterium	0.42	64.21	none		d__Bacteria.p__Firmicutes.c__Clostridia.o__Clostridiales.f__?.g__?.s__?.t__?	low	d__Bacteria;p__Firmicutes_A;c__Clostridia;o__Peptostreptococcales;f__Anaerovoracaceae;g__Eubacterium_B;s__GCA_002472145.1	GCA_002472145.1	99.89
RUG14865	uncultured bacterium	uncultured bacterium RUG14865	Brachyspira	0.4	67.02	none				d__Bacteria;p__Cyanobacteriota;c__Vampirovibrionia;o__Gastranaerophilales;f__Gastranaerophilaceae;g__UBA1221;s__GCA_002350725.1	GCA_002350725.1	99.89
RUG11226	uncultured Lachnospiraceae bacterium	uncultured Lachnospiraceae bacterium RUG11226	Clostridium	0.2	61.93	none		d__Bacteria.p__Firmicutes.c__Clostridia.o__Clostridiales.f__Eubacteriaceae.g__Eubacterium.s__?.t__?	high	d__Bacteria;p__Firmicutes_A;c__Clostridia;o__Lachnospirales;f__Lachnospiraceae;g__V9D3004;s__GCA_002349525.1	GCA_002349525.1	99.88
RUG11090	uncultured Lachnospiraceae bacterium	uncultured Lachnospiraceae bacterium RUG11090	uncultured	0.15	60	none		d__Bacteria.p__Firmicutes.c__Clostridia.o__Clostridiales.f__?.g__?.s__?.t__?	low	d__Bacteria;p__Firmicutes_A;c__Clostridia;o__Lachnospirales;f__Lachnospiraceae;g__UBA1066;s__GCA_002350625.1	GCA_002350625.1	99.87
RUG11202	uncultured Ruminococcus sp.	uncultured Ruminococcus sp. RUG11202	uncultured	0.42	60.56	none		d__Bacteria.p__Firmicutes.c__Clostridia.o__Clostridiales.f__Ruminococcaceae.g__Ruminococcus.s__?.t__?	high	d__Bacteria;p__Firmicutes_A;c__Clostridia;o__Oscillospirales;f__DTU089;g__UBA1213;s__GCA_002350705.1	GCA_002350705.1	99.87
RUG12040	uncultured Prevotellaceae bacterium	uncultured Prevotellaceae bacterium RUG12040	Prevotella	0.77	69.76	none		d__Bacteria.p__Bacteroidetes.c__Bacteroidia.o__Bacteroidales.f__Prevotellaceae.g__?.s__?.t__?	low	d__Bacteria;p__Bacteroidota;c__Bacteroidia;o__Bacteroidales;f__Bacteroidaceae;g__Prevotella;s__GCA_002350805.1	GCA_002350805.1	99.87
RUG14438	uncultured Methanobrevibacter sp.	uncultured Methanobrevibacter sp. RUG14438	Methanobrevibacter	0.82	70.07	none		d__Archaea.p__Euryarchaeota.c__Methanobacteria.o__Methanobacteriales.f__Methanobacteriaceae.g__Methanobrevibacter.s__?.t__?	high	d__Archaea;p__Euryarchaeota;c__Methanobacteria;o__Methanobacteriales;f__Methanobacteriaceae;g__Methanobrevibacter;s__GCA_002505605.1	GCA_002505605.1	99.87
RUG10980	uncultured Proteobacterium	uncultured Proteobacterium RUG10980	Rickettsiaceae	0.05	46.89	none		d__Bacteria.p__Proteobacteria.c__Alphaproteobacteria.o__Rickettsiales.f__?.g__?.s__?.t__?	low	d__Bacteria;p__Proteobacteria;c__Alphaproteobacteria;o__RF32;f__Rs-D84;g__Rs-D84;s__GCA_002348925.1	GCA_002348925.1	99.86
RUG14795	uncultured Veillonellaceae bacterium	uncultured Veillonellaceae bacterium RUG14795	Selenomonas	0.51	68.32	none		d__Bacteria.p__Firmicutes.c__Negativicutes.o__Selenomonadales.f__Veillonellaceae.g__?.s__?.t__?	high	d__Bacteria;p__Firmicutes_C;c__Negativicutes;o__Selenomonadales;f__Selenomonadaceae;g__Selenomonas_C;s__GCA_002350105.1	GCA_002350105.1	99.85
RUG12157	uncultured bacterium	uncultured bacterium RUG12157	Brachyspira	0.38	67.57	none				d__Bacteria;p__Cyanobacteriota;c__Vampirovibrionia;o__Gastranaerophilales;f__Gastranaerophilaceae;g__UBA1221;s__GCA_002352745.1	GCA_002352745.1	99.84
RUG14297	Thermobifida fusca	Thermobifida fusca RUG14297	Thermobifida	0.97	99.27	BCWB01000001.1 Thermobifida fusca NBRC 14071 = JCM 3263 DNA contig: TF1_CON0001_0001 whole genome shotgun sequence	0.933647	d__Bacteria.p__Actinobacteria.c__Actinobacteria.o__Actinomycetales.f__Nocardiopsaceae.g__?.s__?.t__?	high	d__Bacteria;p__Actinobacteriota;c__Actinobacteria;o__Streptosporangiales;f__Streptosporangiaceae;g__Thermobifida;s__Thermobifida fusca	GCF_001592045.1	99.84
RUG10817	uncultured Lachnospiraceae bacterium	uncultured Lachnospiraceae bacterium RUG10817	Clostridium	0.73	79.9	HF987755.1 Clostridium sp. CAG:590 genomic scaffold scf12 whole genome shotgun sequence	0.0358423	d__Bacteria.p__Firmicutes.c__Clostridia.o__Clostridiales.f__?.g__?.s__?.t__?	high	d__Bacteria;p__Firmicutes_A;c__Clostridia;o__Lachnospirales;f__Lachnospiraceae;g__CAG-590;s__UBA9241	UBA9241	99.83
RUG12247	uncultured bacterium	uncultured bacterium RUG12247	Candidatus	0.65	66.3	none				d__Bacteria;p__Cyanobacteriota;c__Vampirovibrionia;o__Gastranaerophilales;f__Gastranaerophilaceae;g__UBA2883;s__UBA2883 sp1	GCA_002481545.1	99.81
RUG14306	Bacillus licheniformis	Bacillus licheniformis RUG14306	Bacillus	0.96	99.27	LKPN01000031.1 Bacillus licheniformis strain B4094 scaffold-0 whole genome shotgun sequence	0.868349	d__Bacteria.p__Firmicutes.c__Bacilli.o__Bacillales.f__Bacillaceae.g__Bacillus.s__licheniformis.t__?	high	d__Bacteria;p__Firmicutes;c__Bacilli;o__Bacillales;f__Bacillaceae;g__Bacillus;s__Bacillus licheniformis	GCF_000008425.1	99.81
RUG14747	uncultured Succiniclasticum sp.	uncultured Succiniclasticum sp. RUG14747	Succiniclasticum	0.62	69	none		d__Bacteria.p__Firmicutes.c__Negativicutes.o__Selenomonadales.f__Acidaminococcaceae.g__Acidaminococcus.s__?.t__?	high	d__Bacteria;p__Firmicutes_C;c__Negativicutes;o__Acidaminococcales;f__Acidaminococcaceae;g__Succiniclasticum;s__GCA_002481665.1	GCA_002481665.1	99.81
RUG14457	uncultured Prevotellaceae bacterium	uncultured Prevotellaceae bacterium RUG14457	Prevotella	0.79	66.86	none		d__Bacteria.p__Bacteroidetes.c__Bacteroidia.o__Bacteroidales.f__Prevotellaceae.g__?.s__?.t__?	low	d__Bacteria;p__Bacteroidota;c__Bacteroidia;o__Bacteroidales;f__Bacteroidaceae;g__Prevotella;s__GCA_002350665.1	GCA_002350665.1	99.78
RUG13149	uncultured Lachnospiraceae bacterium	uncultured Lachnospiraceae bacterium RUG13149	Roseburia	0.59	73.19	none		d__Bacteria.p__Firmicutes.c__Clostridia.o__Clostridiales.f__?.g__?.s__?.t__?	high	d__Bacteria;p__Firmicutes_A;c__Clostridia;o__Lachnospirales;f__Lachnospiraceae;g__Agathobacter;s__GCA_002351275.1	GCA_002351275.1	99.75
RUG11182	uncultured Prevotellaceae bacterium	uncultured Prevotellaceae bacterium RUG11182	Prevotella	0.83	69.42	none		d__Bacteria.p__Bacteroidetes.c__Bacteroidia.o__Bacteroidales.f__Prevotellaceae.g__?.s__?.t__?	low	d__Bacteria;p__Bacteroidota;c__Bacteroidia;o__Bacteroidales;f__Bacteroidaceae;g__Prevotella;s__GCA_002350275.1	GCA_002350275.1	99.74
RUG14100	uncultured Thermoactinomyces sp.	uncultured Thermoactinomyces sp. RUG14100	Thermoactinomyces	0.92	98.31	JPZM01000001.1 Thermoactinomyces sp. Gus2-1 c1 whole genome shotgun sequence	0.851415	d__Bacteria.p__Firmicutes.c__Bacilli.o__Bacillales.f__?.g__?.s__?.t__?	low	d__Bacteria;p__Firmicutes;c__Bacilli_A;o__Thermoactinomycetales;f__Thermoactinomycetaceae;g__CDF;s__CDF sp1	GCF_001606065.1	99.74
RUG11468	Ruminococcus bromii	Ruminococcus bromii RUG11468	Ruminococcus	0.93	98.18	FMUV01000081.1 Ruminococcus bromii strain YE282 genome assembly contig: IE32DRAFT_scaffold00081.81 whole genome shotgun sequence	0.677743	d__Bacteria.p__Firmicutes.c__Clostridia.o__Clostridiales.f__Ruminococcaceae.g__Ruminococcus.s__?.t__?	high	d__Bacteria;p__Firmicutes_A;c__Clostridia;o__Oscillospirales;f__DTU089;g__Ruminococcus_E;s__Ruminococcus_E bromii_A	GCF_900101355.1	99.73
RUG10597	uncultured Prevotella sp.	uncultured Prevotella sp. RUG10597	Prevotella	0.9	86.2	FRBD01000063.1 Prevotella ruminicola strain KHT3 genome assembly contig: Ga0104360_163 whole genome shotgun sequence	0.0218941	d__Bacteria.p__Bacteroidetes.c__Bacteroidia.o__Bacteroidales.f__Prevotellaceae.g__?.s__?.t__?	low	d__Bacteria;p__Bacteroidota;c__Bacteroidia;o__Bacteroidales;f__Bacteroidaceae;g__Prevotella;s__GCA_002351725.1	GCA_002351725.1	99.72
RUG14079	Lactobacillus ruminis	Lactobacillus ruminis RUG14079	Lactobacillus	0.96	98.47	FOCC01000026.1 Lactobacillus ruminis strain WC1T17 genome assembly contig: Ga0104362_126 whole genome shotgun sequence	0.828018	d__Bacteria.p__Firmicutes.c__Bacilli.o__Lactobacillales.f__Lactobacillaceae.g__Lactobacillus.s__ruminis.t__?	high	d__Bacteria;p__Firmicutes;c__Bacilli;o__Lactobacillales;f__Lactobacillaceae;g__Lactobacillus_B;s__Lactobacillus_B ruminis_A	GCF_900110005.1	99.72
RUG14303	Lactobacillus buchneri	Lactobacillus buchneri RUG14303	Lactobacillus	0.99	99.8	AZDM01000001.1 Lactobacillus buchneri DSM 20057 Scaffold1 whole genome shotgun sequence	0.938301	d__Bacteria.p__Firmicutes.c__Bacilli.o__Lactobacillales.f__Lactobacillaceae.g__Lactobacillus.s__?.t__?	high	d__Bacteria;p__Firmicutes;c__Bacilli;o__Lactobacillales;f__Lactobacillaceae;g__Lactobacillus_G;s__Lactobacillus_G buchneri	GCF_000211375.1	99.72
RUG12237	uncultured Methanobrevibacter sp.	uncultured Methanobrevibacter sp. RUG12237	Methanobrevibacter	0.81	70.26	none		d__Archaea.p__Euryarchaeota.c__Methanobacteria.o__Methanobacteriales.f__Methanobacteriaceae.g__Methanobrevibacter.s__?.t__?	high	d__Archaea;p__Euryarchaeota;c__Methanobacteria;o__Methanobacteriales;f__Methanobacteriaceae;g__Methanobrevibacter;s__GCA_002505605.1	GCA_002505605.1	99.69
RUG14900	Ruminococcus flavefaciens	Ruminococcus flavefaciens RUG14900	Ruminococcus	0.97	98.95	ATAX01000001.1 Ruminococcus flavefaciens 007c Rf007c_contig00004 whole genome shotgun sequence	0.714945	d__Bacteria.p__Firmicutes.c__Clostridia.o__Clostridiales.f__Ruminococcaceae.g__Ruminococcus.s__?.t__?	high	d__Bacteria;p__Firmicutes_A;c__Clostridia;o__Oscillospirales;f__Ruminococcaceae;g__Ruminococcus;s__Ruminococcus flavefaciens_F	GCF_000571935.1	99.69
RUG14936	Ruminococcaceae bacterium	Ruminococcaceae bacterium RUG14936	Firmicutes	0.4	60.53	none		d__Bacteria.p__Firmicutes.c__Clostridia.o__Clostridiales.f__Ruminococcaceae.g__Ruminococcus.s__?.t__?	high	d__Bacteria;p__Firmicutes_A;c__Clostridia;o__Oscillospirales;f__Oscillospiraceae;g__UBA2922;s__UBA2922 sp1	GCA_002350875.1	99.69
RUG11088	uncultured Clostridiales bacterium	uncultured Clostridiales bacterium RUG11088	Firmicutes	0.24	60.36	none		d__Bacteria.p__Firmicutes.c__Clostridia.o__Clostridiales.f__?.g__?.s__?.t__?	low	d__Bacteria;p__Firmicutes_A;c__Clostridia;o__Christensenellales;f__CAG-74;g__UBA2862;s__GCA_002350605.1	GCA_002350605.1	99.67
RUG12156	uncultured Prevotellaceae bacterium	uncultured Prevotellaceae bacterium RUG12156	Prevotella	0.87	78.54	none		d__Bacteria.p__Bacteroidetes.c__Bacteroidia.o__Bacteroidales.f__Prevotellaceae.g__?.s__?.t__?	low	d__Bacteria;p__Bacteroidota;c__Bacteroidia;o__Bacteroidales;f__Bacteroidaceae;g__Prevotella;s__GCA_002351735.1	GCA_002351735.1	99.67
RUG12360	uncultured Bacteroidia bacterium	uncultured Bacteroidia bacterium RUG12360	Bacteroides	0.27	59.25	none		d__Bacteria.p__Bacteroidetes.c__Bacteroidia.o__Bacteroidales.f__Prevotellaceae.g__?.s__?.t__?	low	d__Bacteria;p__Bacteroidota;c__Bacteroidia;o__Bacteroidales;f__UBA932;g__RC9;s__GCA_002350615.1	GCA_002350615.1	99.67
RUG14677	uncultured Lachnospiraceae bacterium	uncultured Lachnospiraceae bacterium RUG14677	uncultured	0.37	65.77	none		d__Bacteria.p__Firmicutes.c__Clostridia.o__Clostridiales.f__Eubacteriaceae.g__Eubacterium.s__?.t__?	high	d__Bacteria;p__Firmicutes_A;c__Clostridia;o__Lachnospirales;f__Lachnospiraceae;g__CAG-603;s__GCA_002351885.1	GCA_002351885.1	99.67
RUG11175	uncultured Saccharopolyspora sp.	uncultured Saccharopolyspora sp. RUG11175	Saccharopolyspora	0.94	96.15	AYJW01000001.1 Saccharopolyspora rectivirgula DSM 43747 Contig1 whole genome shotgun sequence	0.729418	d__Bacteria.p__Actinobacteria.c__Actinobacteria.o__Actinomycetales.f__Corynebacteriaceae.g__Corynebacterium.s__?.t__?	low	d__Bacteria;p__Actinobacteriota;c__Actinobacteria;o__Corynebacteriales;f__Pseudonocardiaceae;g__Saccharopolyspora;s__Saccharopolyspora rectivirgula	GCF_000497205.1	99.66
RUG10632	uncultured Prevotellaceae bacterium	uncultured Prevotellaceae bacterium RUG10632	Prevotella	0.77	70.44	none		d__Bacteria.p__Bacteroidetes.c__Bacteroidia.o__Bacteroidales.f__Prevotellaceae.g__?.s__?.t__?	low	d__Bacteria;p__Bacteroidota;c__Bacteroidia;o__Bacteroidales;f__Bacteroidaceae;g__Prevotella;s__GCA_002350355.1	GCA_002350355.1	99.64
RUG14716	uncultured Aeromonadales bacterium	uncultured Aeromonadales bacterium RUG14716	Aeromonas	0.12	51.99	none		d__Bacteria.p__Proteobacteria.c__Gammaproteobacteria.o__Aeromonadales.f__?.g__?.s__?.t__?	high	d__Bacteria;p__Proteobacteria;c__Gammaproteobacteria;o__Enterobacterales;f__Succinivibrionaceae;g__UBA2810;s__GCA_002351705.1	GCA_002351705.1	99.64
RUG10145	uncultured bacterium	uncultured bacterium RUG10145	Fusobacterium	0.36	68.27	none				d__Bacteria;p__Cyanobacteriota;c__Vampirovibrionia;o__Gastranaerophilales;f__Gastranaerophilaceae;g__UBA2813;s__UBA2813 sp1	GCA_002350285.1	99.59
RUG10804	uncultured Lachnospiraceae bacterium	uncultured Lachnospiraceae bacterium RUG10804	Lachnospiraceae	0.35	63.37	none		d__Bacteria.p__Firmicutes.c__Clostridia.o__Clostridiales.f__?.g__?.s__?.t__?	medium	d__Bacteria;p__Firmicutes_A;c__Clostridia;o__Lachnospirales;f__Lachnospiraceae;g__CAG-791;s__CAG-791 sp2	GCA_002351595.1	99.59
RUG12093	uncultured Succinivibrio sp.	uncultured Succinivibrio sp. RUG12093	Succinatimonas	0.51	68.21	none		d__Bacteria.p__Proteobacteria.c__Gammaproteobacteria.o__Aeromonadales.f__?.g__?.s__?.t__?	high	d__Bacteria;p__Proteobacteria;c__Gammaproteobacteria;o__Enterobacterales;f__Succinivibrionaceae;g__Succinivibrio;s__Succinivibrio sp2	GCA_002349085.1	99.59
RUG11098	uncultured Ruminococcus sp.	uncultured Ruminococcus sp. RUG11098	Ruminococcaceae	0.72	75.48	none		d__Bacteria.p__Firmicutes.c__Clostridia.o__Clostridiales.f__Ruminococcaceae.g__Ruminococcus.s__?.t__?	high	d__Bacteria;p__Firmicutes_A;c__Clostridia;o__Oscillospirales;f__DTU089;g__Ruminococcus_E;s__GCA_002350785.1	GCA_002350785.1	99.58
RUG10565	uncultured Lachnospiraceae bacterium	uncultured Lachnospiraceae bacterium RUG10565	Lachnospiraceae	0.35	63.92	none		d__Bacteria.p__Firmicutes.c__Clostridia.o__Clostridiales.f__?.g__?.s__?.t__?	medium	d__Bacteria;p__Firmicutes_A;c__Clostridia;o__Lachnospirales;f__Lachnospiraceae;g__CAG-791;s__CAG-791 sp2	GCA_002351595.1	99.57
RUG10827	uncultured Lachnospiraceae bacterium	uncultured Lachnospiraceae bacterium RUG10827	Lachnospiraceae	0.36	64.03	none		d__Bacteria.p__Firmicutes.c__Clostridia.o__Clostridiales.f__?.g__?.s__?.t__?	medium	d__Bacteria;p__Firmicutes_A;c__Clostridia;o__Lachnospirales;f__Lachnospiraceae;g__CAG-791;s__CAG-791 sp2	GCA_002351595.1	99.56
RUG10976	Ruminococcus flavefaciens	Ruminococcus flavefaciens RUG10976	Ruminococcus	0.78	74.85	none		d__Bacteria.p__Firmicutes.c__Clostridia.o__Clostridiales.f__Ruminococcaceae.g__Ruminococcus.s__?.t__?	high	d__Bacteria;p__Firmicutes_A;c__Clostridia;o__Oscillospirales;f__Ruminococcaceae;g__Ruminococcus;s__Ruminococcus flavefaciens_O	GCA_002348905.1	99.56
RUG11560	uncultured Bifidobacterium sp.	uncultured Bifidobacterium sp. RUG11560	Bifidobacterium	0.99	98.7	JGZG01000001.1 Bifidobacterium pseudolongum subsp. globosum strain LMG 11569 Contig01 whole genome shotgun sequence	0.822111	d__Bacteria.p__Actinobacteria.c__Actinobacteria.o__?.f__?.g__?.s__?.t__?	medium	d__Bacteria;p__Actinobacteriota;c__Actinobacteria;o__Actinomycetales;f__Bifidobacteriaceae;g__Bifidobacterium;s__Bifidobacterium pseudolongum_A	GCF_000741295.1	99.52
RUG10568	uncultured Bacteroidia bacterium	uncultured Bacteroidia bacterium RUG10568	Alistipes	0.28	62.72	none		d__Bacteria.p__Bacteroidetes.c__Bacteroidia.o__Bacteroidales.f__Prevotellaceae.g__?.s__?.t__?	low	d__Bacteria;p__Bacteroidota;c__Bacteroidia;o__Bacteroidales;f__UBA932;g__RC9;s__	GCA_002349205.1	99.47
RUG10950	uncultured Bacteroidia bacterium	uncultured Bacteroidia bacterium RUG10950	Bacteroides	0.25	60.91	none		d__Bacteria.p__Bacteroidetes.c__Bacteroidia.o__Bacteroidales.f__Prevotellaceae.g__?.s__?.t__?	low	d__Bacteria;p__Bacteroidota;c__Bacteroidia;o__Bacteroidales;f__UBA932;g__RC9;s__GCA_002350585.1	GCA_002350585.1	99.45
RUG11014	uncultured Elusimicrobium sp.	uncultured Elusimicrobium sp. RUG11014	Elusimicrobium	0.79	67.08	none		d__Bacteria.p__Elusimicrobia.c__?.o__?.f__?.g__?.s__?.t__?	high	d__Bacteria;p__Elusimicrobiota;c__Elusimicrobia;o__Elusimicrobiales;f__Elusimicrobiaceae;g__UBA1436;s__GCA_002349385.1	GCA_002349385.1	99.45
RUG11030	uncultured Lachnospiraceae bacterium	uncultured Lachnospiraceae bacterium RUG11030	Lachnospiraceae	0.35	60.27	none		d__Bacteria.p__Firmicutes.c__Clostridia.o__Clostridiales.f__?.g__?.s__?.t__?	medium	d__Bacteria;p__Firmicutes_A;c__Clostridia;o__Lachnospirales;f__Lachnospiraceae;g__UBA2887;s__GCA_002349765.1	GCA_002349765.1	99.45
RUG10706	Ruminococcaceae bacterium	Ruminococcaceae bacterium RUG10706	Ruminococcus	0.16	57.82	none		d__Bacteria.p__Firmicutes.c__Clostridia.o__Clostridiales.f__Ruminococcaceae.g__Ruminococcus.s__?.t__?	high	d__Bacteria;p__Firmicutes_A;c__Clostridia;o__Oscillospirales;f__DTU089;g__UBA1227;s__UBA1227 sp1	GCA_002361015.1	99.44
RUG12658	uncultured Clostridiales bacterium	uncultured Clostridiales bacterium RUG12658	Mogibacterium	0.29	61.19	none		d__Bacteria.p__Firmicutes.c__Clostridia.o__Clostridiales.f__?.g__?.s__?.t__?	low	d__Bacteria;p__Firmicutes_A;c__Clostridia;o__Peptostreptococcales;f__Anaerovoracaceae;g__Mogibacterium;s__GCA_002350505.1	GCA_002350505.1	99.44
RUG10595	uncultured Lachnospiraceae bacterium	uncultured Lachnospiraceae bacterium RUG10595	Lachnospiraceae	0.36	63.99	none		d__Bacteria.p__Firmicutes.c__Clostridia.o__Clostridiales.f__?.g__?.s__?.t__?	medium	d__Bacteria;p__Firmicutes_A;c__Clostridia;o__Lachnospirales;f__Lachnospiraceae;g__CAG-791;s__CAG-791 sp2	GCA_002351595.1	99.42
RUG11213	uncultured Clostridiales bacterium	uncultured Clostridiales bacterium RUG11213	Firmicutes	0.29	54.24	none		d__Bacteria.p__Firmicutes.c__Clostridia.o__Clostridiales.f__?.g__?.s__?.t__?	low	d__Bacteria;p__Firmicutes_A;c__Clostridia;o__4C28d-15;f__DTU072;g__CAG-1782;s__GCA_002349735.1	GCA_002349735.1	99.42
RUG13406	uncultured Lachnospiraceae bacterium	uncultured Lachnospiraceae bacterium RUG13406	Coprococcus	0.32	62.01	none		d__Bacteria.p__Firmicutes.c__Clostridia.o__Clostridiales.f__?.g__?.s__?.t__?	low	d__Bacteria;p__Firmicutes_A;c__Clostridia;o__Lachnospirales;f__Lachnospiraceae;g__UBA2912;s__GCA_002349455.1	GCA_002349455.1	99.4
RUG14834	Lactobacillus ruminis	Lactobacillus ruminis RUG14834	Lactobacillus	0.98	99.34	MRYQ01000010.1 Lactobacillus ruminis strain PEL66 NODE_10_length_78540_cov_328.098_ID_19 whole genome shotgun sequence	0.690212	d__Bacteria.p__Firmicutes.c__Bacilli.o__Lactobacillales.f__Lactobacillaceae.g__Lactobacillus.s__ruminis.t__?	high	d__Bacteria;p__Firmicutes;c__Bacilli;o__Lactobacillales;f__Lactobacillaceae;g__Lactobacillus_B;s__Lactobacillus_B ruminis	GCF_001436475.1	99.4
RUG14660	uncultured Blautia sp.	uncultured Blautia sp. RUG14660	uncultured	0.84	89.79	FMFE01000092.1 uncultured Blautia sp. isolate 2789STDY5834862 genome assembly contig: SCcontig000092 whole genome shotgun sequence	0.0982628	d__Bacteria.p__Firmicutes.c__Clostridia.o__Clostridiales.f__?.g__?.s__?.t__?	medium	d__Bacteria;p__Firmicutes_A;c__Clostridia;o__Lachnospirales;f__Lachnospiraceae;g__Blautia_A;s__GCA_002348945.1	GCA_002348945.1	99.39
RUG14843	uncultured Butyrivibrio sp.	uncultured Butyrivibrio sp. RUG14843	Butyrivibrio	0.59	66.54	KE384206.1 Butyrivibrio sp. NC3005 genomic scaffold G634DRAFT_scaffold00001.1 whole genome shotgun sequence	0.692882	d__Bacteria.p__Firmicutes.c__Clostridia.o__Clostridiales.f__?.g__?.s__?.t__?	high	d__Bacteria;p__Firmicutes_A;c__Clostridia;o__Lachnospirales;f__Lachnospiraceae;g__Butyrivibrio;s__GCF_000424545.1	GCF_000424545.1	99.38
RUG11861	uncultured Ruminococcus sp.	uncultured Ruminococcus sp. RUG11861	uncultured	0.37	60	none		d__Bacteria.p__Firmicutes.c__Clostridia.o__Clostridiales.f__Ruminococcaceae.g__Ruminococcus.s__?.t__?	high	d__Bacteria;p__Firmicutes_A;c__Clostridia;o__Oscillospirales;f__DTU089;g__UBA1213;s__GCA_002308635.1	GCA_002308635.1	99.37
RUG14823	uncultured Spirochaetaceae bacterium	uncultured Spirochaetaceae bacterium RUG14823	Treponema	0.88	69.25	none		d__Bacteria.p__Spirochaetes.c__Spirochaetes.o__Spirochaetales.f__?.g__?.s__?.t__?	low	d__Bacteria;p__Spirochaetota;c__Spirochaetia;o__Treponematales;f__Treponemataceae;g__Treponema_D;s__GCA_002350445.1	GCA_002350445.1	99.37
RUG10940	uncultured Clostridiales bacterium	uncultured Clostridiales bacterium RUG10940	Faecalibacterium	0.2	60.38	none		d__Bacteria.p__Firmicutes.c__Clostridia.o__Clostridiales.f__?.g__?.s__?.t__?	low	d__Bacteria;p__Firmicutes_A;c__Clostridia;o__Christensenellales;f__CAG-74;g__UBA2943;s__UBA2943 sp1	GCA_002350845.1	99.36
RUG11059	uncultured Aeromonadales bacterium	uncultured Aeromonadales bacterium RUG11059	Aeromonas	0.11	53.21	none		d__Bacteria.p__Proteobacteria.c__Gammaproteobacteria.o__Aeromonadales.f__?.g__?.s__?.t__?	high	d__Bacteria;p__Proteobacteria;c__Gammaproteobacteria;o__Enterobacterales;f__Succinivibrionaceae;g__UBA2804;s__UBA2804 sp1	GCA_002351865.1	99.36
RUG13819	uncultured Ruminococcus sp.	uncultured Ruminococcus sp. RUG13819	uncultured	0.34	60.64	none		d__Bacteria.p__Firmicutes.c__Clostridia.o__Clostridiales.f__Ruminococcaceae.g__Ruminococcus.s__?.t__?	high	d__Bacteria;p__Firmicutes_A;c__Clostridia;o__Oscillospirales;f__DTU089;g__UBA1213;s__GCA_002351795.1	GCA_002351795.1	99.36
RUG13721	Bifidobacterium merycicum	Bifidobacterium merycicum RUG13721	Bifidobacterium	0.96	97.26	FQTX01000015.1 Bifidobacterium merycicum DSM 6492 genome assembly contig: T531DRAFT_scaffold00015.15 whole genome shotgun sequence	0.813036	d__Bacteria.p__Actinobacteria.c__Actinobacteria.o__?.f__?.g__?.s__?.t__?	high	d__Bacteria;p__Actinobacteriota;c__Actinobacteria;o__Actinomycetales;f__Bifidobacteriaceae;g__Bifidobacterium;s__Bifidobacterium merycicum	GCF_000741615.1	99.35
RUG14893	uncultured Olsenella sp.	uncultured Olsenella sp. RUG14893	Olsenella	0.93	96.53	FNWT01000025.1 Olsenella umbonata strain WCP15 genome assembly contig: Ga0104371_125 whole genome shotgun sequence	0.716341	d__Bacteria.p__Actinobacteria.c__Actinobacteria.o__Coriobacteriales.f__Coriobacteriaceae.g__?.s__?.t__?	medium	d__Bacteria;p__Actinobacteriota;c__Coriobacteriia;o__Coriobacteriales;f__Atopobiaceae;g__Olsenella;s__Olsenella umbonata_A	GCF_900111255.1	99.35
RUG10826	uncultured Bacteroidia bacterium	uncultured Bacteroidia bacterium RUG10826	Bacteroides	0.38	63.36	none		d__Bacteria.p__Bacteroidetes.c__Bacteroidia.o__Bacteroidales.f__Prevotellaceae.g__?.s__?.t__?	low	d__Bacteria;p__Bacteroidota;c__Bacteroidia;o__Bacteroidales;f__UBA932;g__RC9;s__GCA_002472565.1	GCA_002472565.1	99.34
RUG11918	uncultured Lachnospiraceae bacterium	uncultured Lachnospiraceae bacterium RUG11918	Lachnospiraceae	0.37	63.92	none		d__Bacteria.p__Firmicutes.c__Clostridia.o__Clostridiales.f__?.g__?.s__?.t__?	medium	d__Bacteria;p__Firmicutes_A;c__Clostridia;o__Lachnospirales;f__Lachnospiraceae;g__CAG-791;s__CAG-791 sp2	GCA_002351595.1	99.33
RUG13145	uncultured Lachnospiraceae bacterium	uncultured Lachnospiraceae bacterium RUG13145	Lachnospiraceae	0.37	63.97	none		d__Bacteria.p__Firmicutes.c__Clostridia.o__Clostridiales.f__?.g__?.s__?.t__?	medium	d__Bacteria;p__Firmicutes_A;c__Clostridia;o__Lachnospirales;f__Lachnospiraceae;g__CAG-791;s__CAG-791 sp2	GCA_002351595.1	99.33
RUG13347	uncultured Lachnospiraceae bacterium	uncultured Lachnospiraceae bacterium RUG13347	Lachnospiraceae	0.36	63.91	none		d__Bacteria.p__Firmicutes.c__Clostridia.o__Clostridiales.f__?.g__?.s__?.t__?	medium	d__Bacteria;p__Firmicutes_A;c__Clostridia;o__Lachnospirales;f__Lachnospiraceae;g__CAG-791;s__CAG-791 sp2	GCA_002351595.1	99.33
RUG14010	uncultured Lachnospiraceae bacterium	uncultured Lachnospiraceae bacterium RUG14010	Lachnospiraceae	0.35	63.9	none		d__Bacteria.p__Firmicutes.c__Clostridia.o__Clostridiales.f__?.g__?.s__?.t__?	medium	d__Bacteria;p__Firmicutes_A;c__Clostridia;o__Lachnospirales;f__Lachnospiraceae;g__CAG-791;s__CAG-791 sp2	GCA_002351595.1	99.33
RUG10575	uncultured Aeromonadales bacterium	uncultured Aeromonadales bacterium RUG10575	Aeromonas	0.11	52.45	none		d__Bacteria.p__Proteobacteria.c__Gammaproteobacteria.o__Aeromonadales.f__?.g__?.s__?.t__?	high	d__Bacteria;p__Proteobacteria;c__Gammaproteobacteria;o__Enterobacterales;f__Succinivibrionaceae;g__UBA2810;s__GCA_002351705.1	GCA_002351705.1	99.32
RUG12164	uncultured Lachnospiraceae bacterium	uncultured Lachnospiraceae bacterium RUG12164	Lachnospiraceae	0.36	59.55	none		d__Bacteria.p__Firmicutes.c__Clostridia.o__Clostridiales.f__?.g__?.s__?.t__?	medium	d__Bacteria;p__Firmicutes_A;c__Clostridia;o__Lachnospirales;f__Lachnospiraceae;g__UBA2887;s__GCA_002349765.1	GCA_002349765.1	99.32
RUG12718	uncultured Aeromonadales bacterium	uncultured Aeromonadales bacterium RUG12718	Succinatimonas	0.48	59.35	none		d__Bacteria.p__Proteobacteria.c__Gammaproteobacteria.o__Aeromonadales.f__?.g__?.s__?.t__?	high	d__Bacteria;p__Proteobacteria;c__Gammaproteobacteria;o__Enterobacterales;f__Succinivibrionaceae;g__Succinivibrio;s__GCA_002473165.1	GCA_002473165.1	99.32
RUG13619	uncultured Lachnospiraceae bacterium	uncultured Lachnospiraceae bacterium RUG13619	uncultured	0.2	63.27	none		d__Bacteria.p__Firmicutes.c__Clostridia.o__Clostridiales.f__?.g__?.s__?.t__?	medium	d__Bacteria;p__Firmicutes_A;c__Clostridia;o__Lachnospirales;f__Lachnospiraceae;g__UBA2856;s__GCA_002350005.1	GCA_002350005.1	99.32
RUG10171	uncultured Erysipelotrichaceae bacterium	uncultured Erysipelotrichaceae bacterium RUG10171	Solobacterium	0.25	57.96	none		d__Bacteria.p__Firmicutes.c__Erysipelotrichi.o__Erysipelotrichales.f__Erysipelotrichaceae.g__?.s__?.t__?	medium	d__Bacteria;p__Firmicutes;c__Bacilli;o__Erysipelotrichales;f__Erysipelotrichaceae;g__Solobacterium;s__GCA_002350225.1	GCA_002350225.1	99.31
RUG12109	uncultured Lachnospiraceae bacterium	uncultured Lachnospiraceae bacterium RUG12109	Lachnospiraceae	0.34	63.29	none		d__Bacteria.p__Firmicutes.c__Clostridia.o__Clostridiales.f__?.g__?.s__?.t__?	medium	d__Bacteria;p__Firmicutes_A;c__Clostridia;o__Lachnospirales;f__Lachnospiraceae;g__CAG-791;s__CAG-791 sp2	GCA_002351595.1	99.31
RUG12216	Ruminococcaceae bacterium	Ruminococcaceae bacterium RUG12216	Ruminococcus	0.15	57.58	none		d__Bacteria.p__Firmicutes.c__Clostridia.o__Clostridiales.f__Ruminococcaceae.g__Ruminococcus.s__?.t__?	high	d__Bacteria;p__Firmicutes_A;c__Clostridia;o__Oscillospirales;f__DTU089;g__UBA1227;s__UBA1227 sp1	GCA_002361015.1	99.31
RUG10139	uncultured Lachnospiraceae bacterium	uncultured Lachnospiraceae bacterium RUG10139	Lachnospiraceae	0.35	63.73	none		d__Bacteria.p__Firmicutes.c__Clostridia.o__Clostridiales.f__?.g__?.s__?.t__?	medium	d__Bacteria;p__Firmicutes_A;c__Clostridia;o__Lachnospirales;f__Lachnospiraceae;g__CAG-791;s__CAG-791 sp2	GCA_002351595.1	99.28
RUG13618	uncultured Lachnospiraceae bacterium	uncultured Lachnospiraceae bacterium RUG13618	Lachnospiraceae	0.35	63.93	none		d__Bacteria.p__Firmicutes.c__Clostridia.o__Clostridiales.f__?.g__?.s__?.t__?	medium	d__Bacteria;p__Firmicutes_A;c__Clostridia;o__Lachnospirales;f__Lachnospiraceae;g__CAG-791;s__CAG-791 sp2	GCA_002351595.1	99.28
RUG11290	uncultured Ruminococcus sp.	uncultured Ruminococcus sp. RUG11290	Ruminococcaceae	0.95	97.64	FMUA01000081.1 Ruminococcaceae bacterium P7 genome assembly contig: IE30DRAFT_scaffold00080.80 whole genome shotgun sequence	0.389186	d__Bacteria.p__Firmicutes.c__Clostridia.o__Clostridiales.f__Ruminococcaceae.g__Ruminococcus.s__?.t__?	high	d__Bacteria;p__Firmicutes_A;c__Clostridia;o__Oscillospirales;f__DTU089;g__Ruminococcus_E;s__GCF_900100595.1	GCF_900100595.1	99.27
RUG12661	uncultured Lachnospiraceae bacterium	uncultured Lachnospiraceae bacterium RUG12661	uncultured	0.23	61.99	none		d__Bacteria.p__Firmicutes.c__Clostridia.o__Clostridiales.f__?.g__?.s__?.t__?	medium	d__Bacteria;p__Firmicutes_A;c__Clostridia;o__Lachnospirales;f__Lachnospiraceae;g__UBA2856;s__GCA_002350005.1	GCA_002350005.1	99.26
RUG13445	uncultured Lachnospiraceae bacterium	uncultured Lachnospiraceae bacterium RUG13445	Lachnospiraceae	0.35	63.61	none		d__Bacteria.p__Firmicutes.c__Clostridia.o__Clostridiales.f__?.g__?.s__?.t__?	medium	d__Bacteria;p__Firmicutes_A;c__Clostridia;o__Lachnospirales;f__Lachnospiraceae;g__CAG-791;s__CAG-791 sp2	GCA_002351595.1	99.26
RUG13974	Prevotella bryantii	Prevotella bryantii RUG13974	Prevotella	0.97	99.2	FOEM01000038.1 Prevotella bryantii B14 genome assembly contig: Ga0131217_138 whole genome shotgun sequence	0.650576	d__Bacteria.p__Bacteroidetes.c__Bacteroidia.o__Bacteroidales.f__Prevotellaceae.g__?.s__?.t__?	low	d__Bacteria;p__Bacteroidota;c__Bacteroidia;o__Bacteroidales;f__Bacteroidaceae;g__Prevotella;s__Prevotella bryantii	GCF_000179055.1	99.26
RUG10143	uncultured Lachnospiraceae bacterium	uncultured Lachnospiraceae bacterium RUG10143	Lachnospiraceae	0.31	61.19	none		d__Bacteria.p__Firmicutes.c__Clostridia.o__Clostridiales.f__?.g__?.s__?.t__?	medium	d__Bacteria;p__Firmicutes_A;c__Clostridia;o__Lachnospirales;f__Lachnospiraceae;g__CAG-791;s__GCA_002351235.1	GCA_002351235.1	99.25
RUG10214	Ruminococcaceae bacterium	Ruminococcaceae bacterium RUG10214	Firmicutes	0.81	87.59	HF985662.1 Firmicutes bacterium CAG:103 genomic scaffold scf1 whole genome shotgun sequence	0.237832	d__Bacteria.p__Firmicutes.c__Clostridia.o__Clostridiales.f__Ruminococcaceae.g__Ruminococcus.s__?.t__?	high	d__Bacteria;p__Firmicutes_A;c__Clostridia;o__Oscillospirales;f__Oscillospiraceae;g__CAG-103;s__GCA_002481795.1	GCA_002481795.1	99.25
RUG10766	uncultured Aeromonadales bacterium	uncultured Aeromonadales bacterium RUG10766	Aeromonas	0.11	52.24	none		d__Bacteria.p__Proteobacteria.c__Gammaproteobacteria.o__Aeromonadales.f__?.g__?.s__?.t__?	high	d__Bacteria;p__Proteobacteria;c__Gammaproteobacteria;o__Enterobacterales;f__Succinivibrionaceae;g__UBA2810;s__GCA_002351705.1	GCA_002351705.1	99.25
RUG12140	uncultured Lachnospiraceae bacterium	uncultured Lachnospiraceae bacterium RUG12140	Lachnospiraceae	0.36	63.41	none		d__Bacteria.p__Firmicutes.c__Clostridia.o__Clostridiales.f__?.g__?.s__?.t__?	medium	d__Bacteria;p__Firmicutes_A;c__Clostridia;o__Lachnospirales;f__Lachnospiraceae;g__CAG-791;s__CAG-791 sp2	GCA_002351595.1	99.25
RUG10798	uncultured Ruminococcus sp.	uncultured Ruminococcus sp. RUG10798	Ruminococcus	0.82	84.35	ADKM02000136.1 Ruminococcus albus 8 contig00071 whole genome shotgun sequence	0.12252	d__Bacteria.p__Firmicutes.c__Clostridia.o__Clostridiales.f__Ruminococcaceae.g__Ruminococcus.s__albus.t__?	high	d__Bacteria;p__Firmicutes_A;c__Clostridia;o__Oscillospirales;f__Ruminococcaceae;g__Ruminococcus_D;s__UBA9242	UBA9242	99.24
RUG13225	Kandleria vitulina	Kandleria vitulina RUG13225	Kandleria	0.96	98.31	JNKN01000001.1 Kandleria vitulina DSM 20405 T513DRAFT_scaffold00001.1_C whole genome shotgun sequence	0.716203	d__Bacteria.p__Firmicutes.c__Erysipelotrichi.o__Erysipelotrichales.f__Erysipelotrichaceae.g__?.s__?.t__?	high	d__Bacteria;p__Firmicutes;c__Bacilli;o__Erysipelotrichales;f__Erysipelatoclostridiaceae;g__Kandleria;s__Kandleria vitulina	GCF_000702065.1	99.23
RUG11876	Ruminococcaceae bacterium	Ruminococcaceae bacterium RUG11876	Ruminococcus	0.16	58.34	none		d__Bacteria.p__Firmicutes.c__Clostridia.o__Clostridiales.f__Ruminococcaceae.g__Ruminococcus.s__?.t__?	high	d__Bacteria;p__Firmicutes_A;c__Clostridia;o__Oscillospirales;f__DTU089;g__UBA1227;s__UBA1227 sp1	GCA_002361015.1	99.22
RUG10708	uncultured Aeromonadales bacterium	uncultured Aeromonadales bacterium RUG10708	Aeromonas	0.11	52.43	none		d__Bacteria.p__Proteobacteria.c__Gammaproteobacteria.o__Aeromonadales.f__?.g__?.s__?.t__?	high	d__Bacteria;p__Proteobacteria;c__Gammaproteobacteria;o__Enterobacterales;f__Succinivibrionaceae;g__UBA2810;s__GCA_002351705.1	GCA_002351705.1	99.21
RUG11242	uncultured Bacteroidetes bacterium	uncultured Bacteroidetes bacterium RUG11242	Bacteroidetes	0.5	56.3	none		d__Bacteria.p__Bacteroidetes.c__Bacteroidia.o__Bacteroidales.f__Prevotellaceae.g__?.s__?.t__?	low	d__Bacteria;p__Bacteroidota;c__Bacteroidia;o__Bacteroidales;f__WCHB1-69;g__F23-D06;s__GCA_002311645.1	GCA_002311645.1	99.21
RUG13360	uncultured Lachnospiraceae bacterium	uncultured Lachnospiraceae bacterium RUG13360	Catonella	0.27	60.18	none		d__Bacteria.p__Firmicutes.c__Clostridia.o__Clostridiales.f__?.g__?.s__?.t__?	medium	d__Bacteria;p__Firmicutes_A;c__Clostridia;o__Lachnospirales;f__Lachnospiraceae;g__Catonella;s__GCA_002472045.1	GCA_002472045.1	99.21
RUG10639	uncultured Spirochaetaceae bacterium	uncultured Spirochaetaceae bacterium RUG10639	Treponema	0.73	60.02	none		d__Bacteria.p__Spirochaetes.c__Spirochaetes.o__Spirochaetales.f__?.g__?.s__?.t__?	low	d__Bacteria;p__Spirochaetota;c__Spirochaetia;o__Treponematales;f__Treponemataceae;g__Treponema_D;s__GCA_002350955.1	GCA_002350955.1	99.2
RUG12249	uncultured Lachnospiraceae bacterium	uncultured Lachnospiraceae bacterium RUG12249	Lachnospiraceae	0.35	60.25	none		d__Bacteria.p__Firmicutes.c__Clostridia.o__Clostridiales.f__?.g__?.s__?.t__?	medium	d__Bacteria;p__Firmicutes_A;c__Clostridia;o__Lachnospirales;f__Lachnospiraceae;g__UBA2887;s__GCA_002349765.1	GCA_002349765.1	99.2
RUG13613	uncultured Lachnospiraceae bacterium	uncultured Lachnospiraceae bacterium RUG13613	Lachnospiraceae	0.24	63.33	none		d__Bacteria.p__Firmicutes.c__Clostridia.o__Clostridiales.f__?.g__?.s__?.t__?	medium	d__Bacteria;p__Firmicutes_A;c__Clostridia;o__Lachnospirales;f__Lachnospiraceae;g__CAG-791;s__GCA_002481255.1	GCA_002481255.1	99.19
RUG10314	uncultured Ruminococcus sp.	uncultured Ruminococcus sp. RUG10314	Ruminococcaceae	0.93	96.77	FMUA01000081.1 Ruminococcaceae bacterium P7 genome assembly contig: IE30DRAFT_scaffold00080.80 whole genome shotgun sequence	0.481976	d__Bacteria.p__Firmicutes.c__Clostridia.o__Clostridiales.f__Ruminococcaceae.g__Ruminococcus.s__?.t__?	high	d__Bacteria;p__Firmicutes_A;c__Clostridia;o__Oscillospirales;f__DTU089;g__Ruminococcus_E;s__GCF_900100595.1	GCF_900100595.1	99.18
RUG12457	Ruminococcaceae bacterium	Ruminococcaceae bacterium RUG12457	Ruminococcus	0.14	57.97	none		d__Bacteria.p__Firmicutes.c__Clostridia.o__Clostridiales.f__Ruminococcaceae.g__Ruminococcus.s__?.t__?	high	d__Bacteria;p__Firmicutes_A;c__Clostridia;o__Oscillospirales;f__DTU089;g__UBA1227;s__UBA1227 sp1	GCA_002361015.1	99.18
RUG12693	uncultured Lachnospiraceae bacterium	uncultured Lachnospiraceae bacterium RUG12693	[Eubacterium]	0.44	64.58	none		d__Bacteria.p__Firmicutes.c__Clostridia.o__Clostridiales.f__?.g__?.s__?.t__?	low	d__Bacteria;p__Firmicutes_A;c__Clostridia;o__Lachnospirales;f__Lachnospiraceae;g__Eubacterium_H;s__GCA_002481065.1	GCA_002481065.1	99.18
RUG10833	uncultured Erysipelotrichaceae bacterium	uncultured Erysipelotrichaceae bacterium RUG10833	Solobacterium	0.35	59.68	none		d__Bacteria.p__Firmicutes.c__Erysipelotrichi.o__Erysipelotrichales.f__Erysipelotrichaceae.g__?.s__?.t__?	medium	d__Bacteria;p__Firmicutes;c__Bacilli;o__Erysipelotrichales;f__Erysipelotrichaceae;g__Solobacterium;s__GCA_002351305.1	GCA_002351305.1	99.17
RUG12532	uncultured Ruminococcus sp.	uncultured Ruminococcus sp. RUG12532	Ruminococcaceae	0.94	97.34	FMUA01000081.1 Ruminococcaceae bacterium P7 genome assembly contig: IE30DRAFT_scaffold00080.80 whole genome shotgun sequence	0.502003	d__Bacteria.p__Firmicutes.c__Clostridia.o__Clostridiales.f__Ruminococcaceae.g__Ruminococcus.s__?.t__?	high	d__Bacteria;p__Firmicutes_A;c__Clostridia;o__Oscillospirales;f__DTU089;g__Ruminococcus_E;s__GCF_900100595.1	GCF_900100595.1	99.17
RUG14687	uncultured Ruminobacter sp.	uncultured Ruminobacter sp. RUG14687	Aeromonas	0.11	52.51	none		d__Bacteria.p__Proteobacteria.c__Gammaproteobacteria.o__Aeromonadales.f__?.g__?.s__?.t__?	high	d__Bacteria;p__Proteobacteria;c__Gammaproteobacteria;o__Enterobacterales;f__Succinivibrionaceae;g__UBA2810;s__GCA_002351705.1	GCA_002351705.1	99.17
RUG14806	uncultured Aeromonadales bacterium	uncultured Aeromonadales bacterium RUG14806	Aeromonas	0.09	52.75	none		d__Bacteria.p__Proteobacteria.c__Gammaproteobacteria.o__Aeromonadales.f__?.g__?.s__?.t__?	high	d__Bacteria;p__Proteobacteria;c__Gammaproteobacteria;o__Enterobacterales;f__Succinivibrionaceae;g__UBA2810;s__GCA_002351705.1	GCA_002351705.1	99.17
RUG10059	uncultured Lachnospiraceae bacterium	uncultured Lachnospiraceae bacterium RUG10059	Lachnospiraceae	0.36	60.7	none		d__Bacteria.p__Firmicutes.c__Clostridia.o__Clostridiales.f__?.g__?.s__?.t__?	medium	d__Bacteria;p__Firmicutes_A;c__Clostridia;o__Lachnospirales;f__Lachnospiraceae;g__UBA2887;s__GCA_002349765.1	GCA_002349765.1	99.16
RUG10208	uncultured Lachnospiraceae bacterium	uncultured Lachnospiraceae bacterium RUG10208	Lachnospiraceae	0.23	62.91	none		d__Bacteria.p__Firmicutes.c__Clostridia.o__Clostridiales.f__?.g__?.s__?.t__?	medium	d__Bacteria;p__Firmicutes_A;c__Clostridia;o__Lachnospirales;f__Lachnospiraceae;g__CAG-791;s__GCA_002481255.1	GCA_002481255.1	99.16
RUG11064	uncultured Lachnospiraceae bacterium	uncultured Lachnospiraceae bacterium RUG11064	Clostridiales	0.15	62.68	none		d__Bacteria.p__Firmicutes.c__Clostridia.o__Clostridiales.f__?.g__?.s__?.t__?	medium	d__Bacteria;p__Firmicutes_A;c__Clostridia;o__Lachnospirales;f__Lachnospiraceae;g__UBA2942;s__GCA_002349005.1	GCA_002349005.1	99.16
RUG14911	uncultured Lachnospiraceae bacterium	uncultured Lachnospiraceae bacterium RUG14911	Lachnospiraceae	0.45	64.31	none		d__Bacteria.p__Firmicutes.c__Clostridia.o__Clostridiales.f__?.g__?.s__?.t__?	medium	d__Bacteria;p__Firmicutes_A;c__Clostridia;o__Lachnospirales;f__Lachnospiraceae;g__Eubacterium_Q;s__GCA_002299995.1	GCA_002299995.1	99.16
RUG10638	uncultured Elusimicrobium sp.	uncultured Elusimicrobium sp. RUG10638	Elusimicrobium	0.8	68.25	none		d__Bacteria.p__Elusimicrobia.c__?.o__?.f__?.g__?.s__?.t__?	high	d__Bacteria;p__Elusimicrobiota;c__Elusimicrobia;o__Elusimicrobiales;f__Elusimicrobiaceae;g__UBA1436;s__GCA_002349385.1	GCA_002349385.1	99.15
RUG11003	uncultured Prevotellaceae bacterium	uncultured Prevotellaceae bacterium RUG11003	Prevotella	0.71	65.82	none		d__Bacteria.p__Bacteroidetes.c__Bacteroidia.o__Bacteroidales.f__Prevotellaceae.g__?.s__?.t__?	low	d__Bacteria;p__Bacteroidota;c__Bacteroidia;o__Bacteroidales;f__Bacteroidaceae;g__Prevotella;s__GCA_002481285.1	GCA_002481285.1	99.15
RUG12528	uncultured Lachnospiraceae bacterium	uncultured Lachnospiraceae bacterium RUG12528	Lachnospiraceae	0.23	63.36	none		d__Bacteria.p__Firmicutes.c__Clostridia.o__Clostridiales.f__?.g__?.s__?.t__?	medium	d__Bacteria;p__Firmicutes_A;c__Clostridia;o__Lachnospirales;f__Lachnospiraceae;g__CAG-791;s__GCA_002481255.1	GCA_002481255.1	99.15
RUG10147	uncultured Lachnospiraceae bacterium	uncultured Lachnospiraceae bacterium RUG10147	uncultured	0.54	89.82	FMEB01000041.1 uncultured Roseburia sp. isolate 2789STDY5608886 genome assembly contig: SCcontig000041 whole genome shotgun sequence	0.235166	d__Bacteria.p__Firmicutes.c__Clostridia.o__Clostridiales.f__?.g__?.s__?.t__?	high	d__Bacteria;p__Firmicutes_A;c__Clostridia;o__Lachnospirales;f__Lachnospiraceae;g__CAG-45;s__	UBA9240	99.14
RUG10585	uncultured Lachnospiraceae bacterium	uncultured Lachnospiraceae bacterium RUG10585	Lachnospiraceae	0.57	66.27	none		d__Bacteria.p__Firmicutes.c__Clostridia.o__Clostridiales.f__?.g__?.s__?.t__?	medium	d__Bacteria;p__Firmicutes_A;c__Clostridia;o__Lachnospirales;f__Lachnospiraceae;g__Eubacterium_Q;s__GCA_002349545.1	GCA_002349545.1	99.14
RUG11184	Lachnobacterium bovis	Lachnobacterium bovis RUG11184	Lachnobacterium	0.88	95.92	FNPG01000057.1 Lachnobacterium bovis DSM 14045 genome assembly contig: IE72DRAFT_scaffold00054.54 whole genome shotgun sequence	0.693362	d__Bacteria.p__Firmicutes.c__Clostridia.o__Clostridiales.f__?.g__?.s__?.t__?	high	d__Bacteria;p__Firmicutes_A;c__Clostridia;o__Lachnospirales;f__Lachnospiraceae;g__Lachnobacterium;s__Lachnobacterium bovis	GCF_900107245.1	99.14
RUG14604	uncultured Veillonellaceae bacterium	uncultured Veillonellaceae bacterium RUG14604	Selenomonas	0.52	68.85	none		d__Bacteria.p__Firmicutes.c__Negativicutes.o__Selenomonadales.f__Veillonellaceae.g__?.s__?.t__?	high	d__Bacteria;p__Firmicutes_C;c__Negativicutes;o__Selenomonadales;f__Selenomonadaceae;g__Selenomonas_C;s__GCA_002350105.1	GCA_002350105.1	99.14
RUG11839	uncultured Lachnospiraceae bacterium	uncultured Lachnospiraceae bacterium RUG11839	Eubacterium	0.25	65	none		d__Bacteria.p__Firmicutes.c__Clostridia.o__Clostridiales.f__?.g__?.s__?.t__?	medium	d__Bacteria;p__Firmicutes_A;c__Clostridia;o__Lachnospirales;f__Lachnospiraceae;g__Eubacterium_E;s__GCA_002494165.1	GCA_002494165.1	99.13
RUG10844	uncultured Lachnospiraceae bacterium	uncultured Lachnospiraceae bacterium RUG10844	Lachnospiraceae	0.21	63.22	none		d__Bacteria.p__Firmicutes.c__Clostridia.o__Clostridiales.f__?.g__?.s__?.t__?	medium	d__Bacteria;p__Firmicutes_A;c__Clostridia;o__Lachnospirales;f__Lachnospiraceae;g__CAG-791;s__GCA_002481255.1	GCA_002481255.1	99.12
RUG11075	uncultured Aeromonadales bacterium	uncultured Aeromonadales bacterium RUG11075	Aeromonas	0.11	53.29	none		d__Bacteria.p__Proteobacteria.c__Gammaproteobacteria.o__Aeromonadales.f__?.g__?.s__?.t__?	high	d__Bacteria;p__Proteobacteria;c__Gammaproteobacteria;o__Enterobacterales;f__Succinivibrionaceae;g__UBA2804;s__UBA2804 sp1	GCA_002351865.1	99.12
RUG11503	uncultured Methanobrevibacter sp.	uncultured Methanobrevibacter sp. RUG11503	Methanobrevibacter	0.92	76.5	none		d__Archaea.p__Euryarchaeota.c__Methanobacteria.o__Methanobacteriales.f__Methanobacteriaceae.g__Methanobrevibacter.s__?.t__?	high	d__Archaea;p__Euryarchaeota;c__Methanobacteria;o__Methanobacteriales;f__Methanobacteriaceae;g__Methanobrevibacter_A;s__GCA_002498445.1	GCA_002498445.1	99.12
RUG12071	Ruminococcaceae bacterium	Ruminococcaceae bacterium RUG12071	Ruminococcus	0.16	58.3	none		d__Bacteria.p__Firmicutes.c__Clostridia.o__Clostridiales.f__Ruminococcaceae.g__Ruminococcus.s__?.t__?	high	d__Bacteria;p__Firmicutes_A;c__Clostridia;o__Oscillospirales;f__DTU089;g__UBA1227;s__UBA1227 sp1	GCA_002361015.1	99.12
RUG12416	Ruminococcaceae bacterium	Ruminococcaceae bacterium RUG12416	Ruminococcus	0.15	58.15	none		d__Bacteria.p__Firmicutes.c__Clostridia.o__Clostridiales.f__Ruminococcaceae.g__Ruminococcus.s__?.t__?	high	d__Bacteria;p__Firmicutes_A;c__Clostridia;o__Oscillospirales;f__DTU089;g__UBA1227;s__UBA1227 sp1	GCA_002361015.1	99.12
RUG11745	uncultured Ruminococcus sp.	uncultured Ruminococcus sp. RUG11745	Ruminococcaceae	0.87	93.87	FMUA01000081.1 Ruminococcaceae bacterium P7 genome assembly contig: IE30DRAFT_scaffold00080.80 whole genome shotgun sequence	0.403872	d__Bacteria.p__Firmicutes.c__Clostridia.o__Clostridiales.f__Ruminococcaceae.g__Ruminococcus.s__?.t__?	high	d__Bacteria;p__Firmicutes_A;c__Clostridia;o__Oscillospirales;f__DTU089;g__Ruminococcus_E;s__GCF_900100595.1	GCF_900100595.1	99.11
RUG12244	uncultured Lachnospiraceae bacterium	uncultured Lachnospiraceae bacterium RUG12244	Lachnospiraceae	0.23	63.45	none		d__Bacteria.p__Firmicutes.c__Clostridia.o__Clostridiales.f__?.g__?.s__?.t__?	medium	d__Bacteria;p__Firmicutes_A;c__Clostridia;o__Lachnospirales;f__Lachnospiraceae;g__CAG-791;s__GCA_002481255.1	GCA_002481255.1	99.11
RUG12559	Ruminococcaceae bacterium	Ruminococcaceae bacterium RUG12559	Ruminococcus	0.15	58.16	none		d__Bacteria.p__Firmicutes.c__Clostridia.o__Clostridiales.f__Ruminococcaceae.g__Ruminococcus.s__?.t__?	high	d__Bacteria;p__Firmicutes_A;c__Clostridia;o__Oscillospirales;f__DTU089;g__UBA1227;s__UBA1227 sp1	GCA_002361015.1	99.11
RUG10256	uncultured Lachnospiraceae bacterium	uncultured Lachnospiraceae bacterium RUG10256	Lachnospiraceae	0.24	63.25	none		d__Bacteria.p__Firmicutes.c__Clostridia.o__Clostridiales.f__?.g__?.s__?.t__?	medium	d__Bacteria;p__Firmicutes_A;c__Clostridia;o__Lachnospirales;f__Lachnospiraceae;g__CAG-791;s__GCA_002481255.1	GCA_002481255.1	99.1
RUG12239	uncultured Lachnospiraceae bacterium	uncultured Lachnospiraceae bacterium RUG12239	uncultured	0.5	88.78	FMEB01000041.1 uncultured Roseburia sp. isolate 2789STDY5608886 genome assembly contig: SCcontig000041 whole genome shotgun sequence	0.232272	d__Bacteria.p__Firmicutes.c__Clostridia.o__Clostridiales.f__?.g__?.s__?.t__?	high	d__Bacteria;p__Firmicutes_A;c__Clostridia;o__Lachnospirales;f__Lachnospiraceae;g__CAG-45;s__	UBA9240	99.1
RUG12600	Ruminococcaceae bacterium	Ruminococcaceae bacterium RUG12600	Ruminococcus	0.15	57.61	none		d__Bacteria.p__Firmicutes.c__Clostridia.o__Clostridiales.f__Ruminococcaceae.g__Ruminococcus.s__?.t__?	high	d__Bacteria;p__Firmicutes_A;c__Clostridia;o__Oscillospirales;f__DTU089;g__UBA1227;s__UBA1227 sp1	GCA_002361015.1	99.1
RUG13372	uncultured Lachnospiraceae bacterium	uncultured Lachnospiraceae bacterium RUG13372	Lachnospiraceae	0.22	62.96	none		d__Bacteria.p__Firmicutes.c__Clostridia.o__Clostridiales.f__?.g__?.s__?.t__?	medium	d__Bacteria;p__Firmicutes_A;c__Clostridia;o__Lachnospirales;f__Lachnospiraceae;g__CAG-791;s__GCA_002481255.1	GCA_002481255.1	99.1
RUG10837	Selenomonas bovis	Selenomonas bovis RUG10837	Selenomonas	0.46	70.94	JNKB01000001.1 Selenomonas bovis 8-14-1 T485DRAFT_scaffold00001.1_C whole genome shotgun sequence	0.0832697	d__Bacteria.p__Firmicutes.c__Negativicutes.o__Selenomonadales.f__Veillonellaceae.g__?.s__?.t__?	high	d__Bacteria;p__Firmicutes_C;c__Negativicutes;o__Selenomonadales;f__Selenomonadaceae;g__Selenomonas_C;s__GCA_002351185.1	GCA_002351185.1	99.09
RUG11917	uncultured Lachnospiraceae bacterium	uncultured Lachnospiraceae bacterium RUG11917	Lachnospiraceae	0.23	62.97	none		d__Bacteria.p__Firmicutes.c__Clostridia.o__Clostridiales.f__?.g__?.s__?.t__?	medium	d__Bacteria;p__Firmicutes_A;c__Clostridia;o__Lachnospirales;f__Lachnospiraceae;g__CAG-791;s__GCA_002481255.1	GCA_002481255.1	99.09
RUG13027	uncultured Lachnospiraceae bacterium	uncultured Lachnospiraceae bacterium RUG13027	Lachnospiraceae	0.35	63.05	none		d__Bacteria.p__Firmicutes.c__Clostridia.o__Clostridiales.f__?.g__?.s__?.t__?	medium	d__Bacteria;p__Firmicutes_A;c__Clostridia;o__Lachnospirales;f__Lachnospiraceae;g__CAG-791;s__CAG-791 sp2	GCA_002351595.1	99.09
RUG14022	uncultured Lachnospiraceae bacterium	uncultured Lachnospiraceae bacterium RUG14022	Lachnospiraceae	0.24	62.64	none		d__Bacteria.p__Firmicutes.c__Clostridia.o__Clostridiales.f__?.g__?.s__?.t__?	medium	d__Bacteria;p__Firmicutes_A;c__Clostridia;o__Lachnospirales;f__Lachnospiraceae;g__CAG-791;s__GCA_002481255.1	GCA_002481255.1	99.09
RUG14356	Ruminococcaceae bacterium	Ruminococcaceae bacterium RUG14356	Ruminococcus	0.15	58.01	none		d__Bacteria.p__Firmicutes.c__Clostridia.o__Clostridiales.f__Ruminococcaceae.g__Ruminococcus.s__?.t__?	high	d__Bacteria;p__Firmicutes_A;c__Clostridia;o__Oscillospirales;f__DTU089;g__UBA1227;s__UBA1227 sp1	GCA_002361015.1	99.09
RUG10353	uncultured Ruminococcus sp.	uncultured Ruminococcus sp. RUG10353	Ruminococcaceae	0.87	93.62	FMUA01000081.1 Ruminococcaceae bacterium P7 genome assembly contig: IE30DRAFT_scaffold00080.80 whole genome shotgun sequence	0.457944	d__Bacteria.p__Firmicutes.c__Clostridia.o__Clostridiales.f__Ruminococcaceae.g__Ruminococcus.s__?.t__?	high	d__Bacteria;p__Firmicutes_A;c__Clostridia;o__Oscillospirales;f__DTU089;g__Ruminococcus_E;s__GCF_900100595.1	GCF_900100595.1	99.08
RUG10377	uncultured Ruminococcus sp.	uncultured Ruminococcus sp. RUG10377	Ruminococcaceae	0.88	95.12	FMUA01000081.1 Ruminococcaceae bacterium P7 genome assembly contig: IE30DRAFT_scaffold00080.80 whole genome shotgun sequence	0.52737	d__Bacteria.p__Firmicutes.c__Clostridia.o__Clostridiales.f__Ruminococcaceae.g__Ruminococcus.s__?.t__?	high	d__Bacteria;p__Firmicutes_A;c__Clostridia;o__Oscillospirales;f__DTU089;g__Ruminococcus_E;s__GCF_900100595.1	GCF_900100595.1	99.08
RUG11525	uncultured Ruminococcus sp.	uncultured Ruminococcus sp. RUG11525	Ruminococcaceae	0.93	96.59	FMUA01000081.1 Ruminococcaceae bacterium P7 genome assembly contig: IE30DRAFT_scaffold00080.80 whole genome shotgun sequence	0.470628	d__Bacteria.p__Firmicutes.c__Clostridia.o__Clostridiales.f__Ruminococcaceae.g__Ruminococcus.s__?.t__?	high	d__Bacteria;p__Firmicutes_A;c__Clostridia;o__Oscillospirales;f__DTU089;g__Ruminococcus_E;s__GCF_900100595.1	GCF_900100595.1	99.06
RUG12196	uncultured Lachnospiraceae bacterium	uncultured Lachnospiraceae bacterium RUG12196	Lachnospiraceae	0.23	63.3	none		d__Bacteria.p__Firmicutes.c__Clostridia.o__Clostridiales.f__?.g__?.s__?.t__?	medium	d__Bacteria;p__Firmicutes_A;c__Clostridia;o__Lachnospirales;f__Lachnospiraceae;g__CAG-791;s__GCA_002481255.1	GCA_002481255.1	99.06
RUG12333	uncultured Lachnospiraceae bacterium	uncultured Lachnospiraceae bacterium RUG12333	Lachnospiraceae	0.21	63.53	none		d__Bacteria.p__Firmicutes.c__Clostridia.o__Clostridiales.f__?.g__?.s__?.t__?	medium	d__Bacteria;p__Firmicutes_A;c__Clostridia;o__Lachnospirales;f__Lachnospiraceae;g__CAG-791;s__GCA_002481255.1	GCA_002481255.1	99.06
RUG10384	uncultured Ruminococcus sp.	uncultured Ruminococcus sp. RUG10384	Ruminococcaceae	0.87	94.12	FMUA01000081.1 Ruminococcaceae bacterium P7 genome assembly contig: IE30DRAFT_scaffold00080.80 whole genome shotgun sequence	0.538718	d__Bacteria.p__Firmicutes.c__Clostridia.o__Clostridiales.f__Ruminococcaceae.g__Ruminococcus.s__?.t__?	high	d__Bacteria;p__Firmicutes_A;c__Clostridia;o__Oscillospirales;f__DTU089;g__Ruminococcus_E;s__GCF_900100595.1	GCF_900100595.1	99.05
RUG10909	uncultured Lachnospiraceae bacterium	uncultured Lachnospiraceae bacterium RUG10909	Lachnospiraceae	0.58	66.59	none		d__Bacteria.p__Firmicutes.c__Clostridia.o__Clostridiales.f__?.g__?.s__?.t__?	medium	d__Bacteria;p__Firmicutes_A;c__Clostridia;o__Lachnospirales;f__Lachnospiraceae;g__Eubacterium_Q;s__GCA_002349545.1	GCA_002349545.1	99.05
RUG12143	uncultured Lachnospiraceae bacterium	uncultured Lachnospiraceae bacterium RUG12143	Lachnospiraceae	0.23	62.91	none		d__Bacteria.p__Firmicutes.c__Clostridia.o__Clostridiales.f__?.g__?.s__?.t__?	medium	d__Bacteria;p__Firmicutes_A;c__Clostridia;o__Lachnospirales;f__Lachnospiraceae;g__CAG-791;s__GCA_002481255.1	GCA_002481255.1	99.05
RUG13442	uncultured Lachnospiraceae bacterium	uncultured Lachnospiraceae bacterium RUG13442	Lachnospiraceae	0.23	63.58	none		d__Bacteria.p__Firmicutes.c__Clostridia.o__Clostridiales.f__?.g__?.s__?.t__?	medium	d__Bacteria;p__Firmicutes_A;c__Clostridia;o__Lachnospirales;f__Lachnospiraceae;g__CAG-791;s__GCA_002481255.1	GCA_002481255.1	99.05
RUG10986	uncultured Lachnospiraceae bacterium	uncultured Lachnospiraceae bacterium RUG10986	Lachnospiraceae	0.23	62.64	none		d__Bacteria.p__Firmicutes.c__Clostridia.o__Clostridiales.f__?.g__?.s__?.t__?	medium	d__Bacteria;p__Firmicutes_A;c__Clostridia;o__Lachnospirales;f__Lachnospiraceae;g__CAG-791;s__GCA_002481255.1	GCA_002481255.1	99.04
RUG13600	uncultured Prevotellaceae bacterium	uncultured Prevotellaceae bacterium RUG13600	Prevotella	0.74	69.52	none		d__Bacteria.p__Bacteroidetes.c__Bacteroidia.o__Bacteroidales.f__Prevotellaceae.g__?.s__?.t__?	low	d__Bacteria;p__Bacteroidota;c__Bacteroidia;o__Bacteroidales;f__Bacteroidaceae;g__Prevotella;s__UBA12356	UBA12356	99.04
RUG13639	uncultured Lachnospiraceae bacterium	uncultured Lachnospiraceae bacterium RUG13639	Lachnospiraceae	0.22	63.52	none		d__Bacteria.p__Firmicutes.c__Clostridia.o__Clostridiales.f__?.g__?.s__?.t__?	medium	d__Bacteria;p__Firmicutes_A;c__Clostridia;o__Lachnospirales;f__Lachnospiraceae;g__CAG-791;s__GCA_002481255.1	GCA_002481255.1	99.04
RUG13995	uncultured Lachnospiraceae bacterium	uncultured Lachnospiraceae bacterium RUG13995	Lachnospiraceae	0.56	66.65	none		d__Bacteria.p__Firmicutes.c__Clostridia.o__Clostridiales.f__?.g__?.s__?.t__?	medium	d__Bacteria;p__Firmicutes_A;c__Clostridia;o__Lachnospirales;f__Lachnospiraceae;g__Eubacterium_Q;s__GCA_002349545.1	GCA_002349545.1	99.04
RUG14915	uncultured bacterium	uncultured bacterium RUG14915	Fusobacterium	0.34	68.72	none				d__Bacteria;p__Cyanobacteriota;c__Vampirovibrionia;o__Gastranaerophilales;f__Gastranaerophilaceae;g__UBA2813;s__GCA_002351645.1	GCA_002351645.1	99.04
RUG10800	uncultured Fusobacterium sp.	uncultured Fusobacterium sp. RUG10800	Fusobacterium	0.89	96.77	FR901963.1 Fusobacterium sp. CAG:815 genomic scaffold scf3 whole genome shotgun sequence	0.759064			d__Bacteria;p__Cyanobacteriota;c__Vampirovibrionia;o__Gastranaerophilales;f__Gastranaerophilaceae;g__Zag111;s__Zag111 sp3	GCA_002349665.1	99.03
RUG12120	uncultured Lachnospiraceae bacterium	uncultured Lachnospiraceae bacterium RUG12120	Lachnospiraceae	0.34	63.03	none		d__Bacteria.p__Firmicutes.c__Clostridia.o__Clostridiales.f__?.g__?.s__?.t__?	medium	d__Bacteria;p__Firmicutes_A;c__Clostridia;o__Lachnospirales;f__Lachnospiraceae;g__CAG-791;s__CAG-791 sp2	GCA_002351595.1	99.03
RUG13661	uncultured Lachnospiraceae bacterium	uncultured Lachnospiraceae bacterium RUG13661	Lachnospiraceae	0.21	62.07	none		d__Bacteria.p__Firmicutes.c__Clostridia.o__Clostridiales.f__?.g__?.s__?.t__?	medium	d__Bacteria;p__Firmicutes_A;c__Clostridia;o__Lachnospirales;f__Lachnospiraceae;g__CAG-791;s__GCA_002481255.1	GCA_002481255.1	99.03
RUG11999	uncultured Aeromonadales bacterium	uncultured Aeromonadales bacterium RUG11999	Aeromonas	0.12	52.23	none		d__Bacteria.p__Proteobacteria.c__Gammaproteobacteria.o__Aeromonadales.f__?.g__?.s__?.t__?	high	d__Bacteria;p__Proteobacteria;c__Gammaproteobacteria;o__Enterobacterales;f__Succinivibrionaceae;g__UBA2810;s__GCA_002351705.1	GCA_002351705.1	99.02
RUG13030	uncultured Lachnospiraceae bacterium	uncultured Lachnospiraceae bacterium RUG13030	Lachnospiraceae	0.35	60.25	none		d__Bacteria.p__Firmicutes.c__Clostridia.o__Clostridiales.f__?.g__?.s__?.t__?	medium	d__Bacteria;p__Firmicutes_A;c__Clostridia;o__Lachnospirales;f__Lachnospiraceae;g__UBA2887;s__GCA_002349765.1	GCA_002349765.1	99.02
RUG13731	uncultured Aeromonadales bacterium	uncultured Aeromonadales bacterium RUG13731	Aeromonas	0.12	53.48	none		d__Bacteria.p__Proteobacteria.c__Gammaproteobacteria.o__Aeromonadales.f__?.g__?.s__?.t__?	high	d__Bacteria;p__Proteobacteria;c__Gammaproteobacteria;o__Enterobacterales;f__Succinivibrionaceae;g__UBA2804;s__UBA2804 sp1	GCA_002351865.1	99.02
RUG14167	uncultured Lachnospiraceae bacterium	uncultured Lachnospiraceae bacterium RUG14167	Eubacterium	0.91	97.14	HF987499.1 Eubacterium sp. CAG:86 genomic scaffold scf10 whole genome shotgun sequence	0.706383	d__Bacteria.p__Firmicutes.c__Clostridia.o__Clostridiales.f__Eubacteriaceae.g__Eubacterium.s__?.t__?	high	d__Bacteria;p__Firmicutes_A;c__Clostridia;o__Lachnospirales;f__Lachnospiraceae;g__Lachnospira;s__GCA_000431735.1	GCA_000431735.1	99.02
RUG14470	uncultured Lachnospiraceae bacterium	uncultured Lachnospiraceae bacterium RUG14470	Lachnospiraceae	0.57	67.15	none		d__Bacteria.p__Firmicutes.c__Clostridia.o__Clostridiales.f__?.g__?.s__?.t__?	medium	d__Bacteria;p__Firmicutes_A;c__Clostridia;o__Lachnospirales;f__Lachnospiraceae;g__Eubacterium_Q;s__GCA_002349545.1	GCA_002349545.1	99.02
RUG10693	uncultured Ruminococcus sp.	uncultured Ruminococcus sp. RUG10693	Ruminococcaceae	0.9	95.07	FMUA01000081.1 Ruminococcaceae bacterium P7 genome assembly contig: IE30DRAFT_scaffold00080.80 whole genome shotgun sequence	0.481976	d__Bacteria.p__Firmicutes.c__Clostridia.o__Clostridiales.f__Ruminococcaceae.g__Ruminococcus.s__?.t__?	high	d__Bacteria;p__Firmicutes_A;c__Clostridia;o__Oscillospirales;f__DTU089;g__Ruminococcus_E;s__GCF_900100595.1	GCF_900100595.1	99.01
RUG10733	uncultured Erysipelotrichaceae bacterium	uncultured Erysipelotrichaceae bacterium RUG10733	Solobacterium	0.35	59.47	none		d__Bacteria.p__Firmicutes.c__Erysipelotrichi.o__Erysipelotrichales.f__Erysipelotrichaceae.g__?.s__?.t__?	medium	d__Bacteria;p__Firmicutes;c__Bacilli;o__Erysipelotrichales;f__Erysipelotrichaceae;g__Solobacterium;s__GCA_002351305.1	GCA_002351305.1	99.01
RUG12381	uncultured Clostridiales bacterium	uncultured Clostridiales bacterium RUG12381	Clostridium	0.69	58.34	none		d__Bacteria.p__Firmicutes.c__Clostridia.o__Clostridiales.f__Ruminococcaceae.g__Ruminococcus.s__?.t__?	high	d__Bacteria;p__Firmicutes_A;c__Clostridia;o__TANB77;f__CAG-508;g__UBA7001;s__GCA_002449785.1	GCA_002449785.1	99.01
RUG13135	uncultured Lachnospiraceae bacterium	uncultured Lachnospiraceae bacterium RUG13135	Lachnospiraceae	0.36	60.7	none		d__Bacteria.p__Firmicutes.c__Clostridia.o__Clostridiales.f__?.g__?.s__?.t__?	medium	d__Bacteria;p__Firmicutes_A;c__Clostridia;o__Lachnospirales;f__Lachnospiraceae;g__UBA2887;s__GCA_002349765.1	GCA_002349765.1	99.01
RUG14712	uncultured Lachnospiraceae bacterium	uncultured Lachnospiraceae bacterium RUG14712	Clostridiales	0.16	62.86	none		d__Bacteria.p__Firmicutes.c__Clostridia.o__Clostridiales.f__?.g__?.s__?.t__?	medium	d__Bacteria;p__Firmicutes_A;c__Clostridia;o__Lachnospirales;f__Lachnospiraceae;g__UBA2942;s__GCA_002349005.1	GCA_002349005.1	99.01
RUG10888	uncultured Ruminococcus sp.	uncultured Ruminococcus sp. RUG10888	uncultured	0.39	60.34	none		d__Bacteria.p__Firmicutes.c__Clostridia.o__Clostridiales.f__Ruminococcaceae.g__Ruminococcus.s__?.t__?	high	d__Bacteria;p__Firmicutes_A;c__Clostridia;o__Oscillospirales;f__DTU089;g__UBA1213;s__UBA9224	UBA9224	99
RUG13103	uncultured Veillonellaceae bacterium	uncultured Veillonellaceae bacterium RUG13103	Selenomonas	0.52	69	none		d__Bacteria.p__Firmicutes.c__Negativicutes.o__Selenomonadales.f__Veillonellaceae.g__?.s__?.t__?	high	d__Bacteria;p__Firmicutes_C;c__Negativicutes;o__Selenomonadales;f__Selenomonadaceae;g__Selenomonas_C;s__GCA_002350105.1	GCA_002350105.1	99
RUG10956	Ruminococcaceae bacterium	Ruminococcaceae bacterium RUG10956	Ruminococcus	0.15	58.28	none		d__Bacteria.p__Firmicutes.c__Clostridia.o__Clostridiales.f__Ruminococcaceae.g__Ruminococcus.s__?.t__?	high	d__Bacteria;p__Firmicutes_A;c__Clostridia;o__Oscillospirales;f__DTU089;g__UBA1227;s__UBA1227 sp1	GCA_002361015.1	98.99
RUG11577	uncultured Ruminococcus sp.	uncultured Ruminococcus sp. RUG11577	Ruminococcaceae	0.88	94.43	FMUA01000081.1 Ruminococcaceae bacterium P7 genome assembly contig: IE30DRAFT_scaffold00080.80 whole genome shotgun sequence	0.487984	d__Bacteria.p__Firmicutes.c__Clostridia.o__Clostridiales.f__Ruminococcaceae.g__Ruminococcus.s__?.t__?	high	d__Bacteria;p__Firmicutes_A;c__Clostridia;o__Oscillospirales;f__DTU089;g__Ruminococcus_E;s__GCF_900100595.1	GCF_900100595.1	98.99
RUG12135	uncultured Bacteroidales bacterium	uncultured Bacteroidales bacterium RUG12135	Prevotella	0.42	59.23	none		d__Bacteria.p__Bacteroidetes.c__Bacteroidia.o__Bacteroidales.f__Prevotellaceae.g__?.s__?.t__?	low	d__Bacteria;p__Bacteroidota;c__Bacteroidia;o__Bacteroidales;f__Muribaculaceae;g__C941;s__C941 sp3	GCA_002349625.1	98.99
RUG12165	uncultured Lachnospiraceae bacterium	uncultured Lachnospiraceae bacterium RUG12165	Lachnospiraceae	0.23	62.79	none		d__Bacteria.p__Firmicutes.c__Clostridia.o__Clostridiales.f__?.g__?.s__?.t__?	medium	d__Bacteria;p__Firmicutes_A;c__Clostridia;o__Lachnospirales;f__Lachnospiraceae;g__CAG-791;s__GCA_002481255.1	GCA_002481255.1	98.99
RUG12403	uncultured Ruminococcus sp.	uncultured Ruminococcus sp. RUG12403	Ruminococcaceae	0.93	96.08	FMUA01000081.1 Ruminococcaceae bacterium P7 genome assembly contig: IE30DRAFT_scaffold00080.80 whole genome shotgun sequence	0.446595	d__Bacteria.p__Firmicutes.c__Clostridia.o__Clostridiales.f__Ruminococcaceae.g__Ruminococcus.s__?.t__?	high	d__Bacteria;p__Firmicutes_A;c__Clostridia;o__Oscillospirales;f__DTU089;g__Ruminococcus_E;s__GCF_900100595.1	GCF_900100595.1	98.99
RUG12664	uncultured Bifidobacterium sp.	uncultured Bifidobacterium sp. RUG12664	Bifidobacterium	0.97	98.12	JGZL01000001.1 Bifidobacterium ruminantium strain LMG 21811 Contig01 whole genome shotgun sequence	0.743255	d__Bacteria.p__Actinobacteria.c__Actinobacteria.o__?.f__?.g__?.s__?.t__?	high	d__Bacteria;p__Actinobacteriota;c__Actinobacteria;o__Actinomycetales;f__Bifidobacteriaceae;g__Bifidobacterium;s__Bifidobacterium ruminantium	GCF_000770925.1	98.99
RUG10489	uncultured bacterium	uncultured bacterium RUG10489	Brachyspira	0.39	67.71	none				d__Bacteria;p__Cyanobacteriota;c__Vampirovibrionia;o__Gastranaerophilales;f__Gastranaerophilaceae;g__UBA1221;s__GCA_002352745.1	GCA_002352745.1	98.98
RUG13800	uncultured Ruminococcus sp.	uncultured Ruminococcus sp. RUG13800	Ruminococcaceae	0.89	94.78	FMUA01000081.1 Ruminococcaceae bacterium P7 genome assembly contig: IE30DRAFT_scaffold00080.80 whole genome shotgun sequence	0.507343	d__Bacteria.p__Firmicutes.c__Clostridia.o__Clostridiales.f__Ruminococcaceae.g__Ruminococcus.s__?.t__?	high	d__Bacteria;p__Firmicutes_A;c__Clostridia;o__Oscillospirales;f__DTU089;g__Ruminococcus_E;s__GCF_900100595.1	GCF_900100595.1	98.98
RUG14338	Ruminococcaceae bacterium	Ruminococcaceae bacterium RUG14338	Ruminococcus	0.15	58.46	none		d__Bacteria.p__Firmicutes.c__Clostridia.o__Clostridiales.f__Ruminococcaceae.g__Ruminococcus.s__?.t__?	high	d__Bacteria;p__Firmicutes_A;c__Clostridia;o__Oscillospirales;f__DTU089;g__UBA1227;s__UBA1227 sp1	GCA_002361015.1	98.97
RUG14359	uncultured Ruminococcus sp.	uncultured Ruminococcus sp. RUG14359	Ruminococcaceae	0.92	96.56	FMUA01000081.1 Ruminococcaceae bacterium P7 genome assembly contig: IE30DRAFT_scaffold00080.80 whole genome shotgun sequence	0.512684	d__Bacteria.p__Firmicutes.c__Clostridia.o__Clostridiales.f__Ruminococcaceae.g__Ruminococcus.s__?.t__?	high	d__Bacteria;p__Firmicutes_A;c__Clostridia;o__Oscillospirales;f__DTU089;g__Ruminococcus_E;s__GCF_900100595.1	GCF_900100595.1	98.97
RUG14774	uncultured Coriobacteriaceae bacterium	uncultured Coriobacteriaceae bacterium RUG14774	Olsenella	0.56	64.63	none		d__Bacteria.p__Actinobacteria.c__Actinobacteria.o__Coriobacteriales.f__Coriobacteriaceae.g__?.s__?.t__?	medium	d__Bacteria;p__Actinobacteriota;c__Coriobacteriia;o__Coriobacteriales;f__Atopobiaceae;g__UBA7741;s__GCA_002481765.1	GCA_002481765.1	98.97
RUG12107	uncultured Lachnospiraceae bacterium	uncultured Lachnospiraceae bacterium RUG12107	Lachnospiraceae	0.23	62.78	none		d__Bacteria.p__Firmicutes.c__Clostridia.o__Clostridiales.f__?.g__?.s__?.t__?	medium	d__Bacteria;p__Firmicutes_A;c__Clostridia;o__Lachnospirales;f__Lachnospiraceae;g__CAG-791;s__GCA_002481255.1	GCA_002481255.1	98.96
RUG13728	uncultured Lachnospiraceae bacterium	uncultured Lachnospiraceae bacterium RUG13728	Lachnospiraceae	0.22	63.76	none		d__Bacteria.p__Firmicutes.c__Clostridia.o__Clostridiales.f__?.g__?.s__?.t__?	medium	d__Bacteria;p__Firmicutes_A;c__Clostridia;o__Lachnospirales;f__Lachnospiraceae;g__CAG-791;s__GCA_002481255.1	GCA_002481255.1	98.95
RUG14291	uncultured Spirochaetaceae bacterium	uncultured Spirochaetaceae bacterium RUG14291	Treponema	0.96	97.95	AGRW01000056.1 Treponema saccharophilum DSM 2985 Tsacc_Contig3 whole genome shotgun sequence	0.61994	d__Bacteria.p__Spirochaetes.c__Spirochaetes.o__Spirochaetales.f__?.g__?.s__?.t__?	low	d__Bacteria;p__Spirochaetota;c__Spirochaetia;o__Treponematales;f__Treponemataceae;g__Treponema_D;s__Treponema_D saccharophilum	GCF_000255555.1	98.95
RUG10141	uncultured Erysipelotrichaceae bacterium	uncultured Erysipelotrichaceae bacterium RUG10141	Clostridium	0.45	57.06	none		d__Bacteria.p__Firmicutes.c__Erysipelotrichi.o__Erysipelotrichales.f__Erysipelotrichaceae.g__?.s__?.t__?	medium	d__Bacteria;p__Firmicutes;c__Bacilli;o__RF39;f__UBA660;g__UBA2730;s__GCA_002355235.1	GCA_002355235.1	98.93
RUG13033	uncultured Lachnospiraceae bacterium	uncultured Lachnospiraceae bacterium RUG13033	Lachnospiraceae	0.24	63.02	none		d__Bacteria.p__Firmicutes.c__Clostridia.o__Clostridiales.f__?.g__?.s__?.t__?	medium	d__Bacteria;p__Firmicutes_A;c__Clostridia;o__Lachnospirales;f__Lachnospiraceae;g__CAG-791;s__GCA_002481255.1	GCA_002481255.1	98.93
RUG13450	uncultured Ruminococcus sp.	uncultured Ruminococcus sp. RUG13450	uncultured	0.36	66.81	JHXH01000001.1 Ruminococcus sp. FC2018 T494DRAFT_scaffold00001.1_C whole genome shotgun sequence	0.0551249	d__Bacteria.p__Firmicutes.c__Clostridia.o__Clostridiales.f__Ruminococcaceae.g__Ruminococcus.s__albus.t__?	high	d__Bacteria;p__Firmicutes_A;c__Clostridia;o__Oscillospirales;f__Ruminococcaceae;g__Ruminococcus_D;s__GCA_002351065.1	GCA_002351065.1	98.93
RUG13749	uncultured Lachnospiraceae bacterium	uncultured Lachnospiraceae bacterium RUG13749	Lachnospiraceae	0.58	66.3	none		d__Bacteria.p__Firmicutes.c__Clostridia.o__Clostridiales.f__?.g__?.s__?.t__?	medium	d__Bacteria;p__Firmicutes_A;c__Clostridia;o__Lachnospirales;f__Lachnospiraceae;g__Eubacterium_Q;s__GCA_002349545.1	GCA_002349545.1	98.93
RUG14777	uncultured Ruminococcus sp.	uncultured Ruminococcus sp. RUG14777	Ruminococcaceae	0.84	93.52	FMUA01000081.1 Ruminococcaceae bacterium P7 genome assembly contig: IE30DRAFT_scaffold00080.80 whole genome shotgun sequence	0.495327	d__Bacteria.p__Firmicutes.c__Clostridia.o__Clostridiales.f__Ruminococcaceae.g__Ruminococcus.s__?.t__?	high	d__Bacteria;p__Firmicutes_A;c__Clostridia;o__Oscillospirales;f__DTU089;g__Ruminococcus_E;s__GCF_900100595.1	GCF_900100595.1	98.93
RUG10155	uncultured Lachnospiraceae bacterium	uncultured Lachnospiraceae bacterium RUG10155	Lachnospiraceae	0.55	66.84	none		d__Bacteria.p__Firmicutes.c__Clostridia.o__Clostridiales.f__?.g__?.s__?.t__?	medium	d__Bacteria;p__Firmicutes_A;c__Clostridia;o__Lachnospirales;f__Lachnospiraceae;g__Eubacterium_Q;s__GCA_002349545.1	GCA_002349545.1	98.92
RUG10550	Ruminococcaceae bacterium	Ruminococcaceae bacterium RUG10550	Ruminococcus	0.16	58.5	none		d__Bacteria.p__Firmicutes.c__Clostridia.o__Clostridiales.f__Ruminococcaceae.g__Ruminococcus.s__?.t__?	high	d__Bacteria;p__Firmicutes_A;c__Clostridia;o__Oscillospirales;f__DTU089;g__UBA1227;s__UBA1227 sp1	GCA_002361015.1	98.92
RUG10648	uncultured Lachnospiraceae bacterium	uncultured Lachnospiraceae bacterium RUG10648	Lachnospiraceae	0.55	66.64	none		d__Bacteria.p__Firmicutes.c__Clostridia.o__Clostridiales.f__?.g__?.s__?.t__?	medium	d__Bacteria;p__Firmicutes_A;c__Clostridia;o__Lachnospirales;f__Lachnospiraceae;g__Eubacterium_Q;s__GCA_002349545.1	GCA_002349545.1	98.92
RUG13739	uncultured Megasphaera sp.	uncultured Megasphaera sp. RUG13739	Megasphaera	0.96	99.04	FOQP01000033.1 Megasphaera elsdenii strain YE34 genome assembly contig: IE14DRAFT_scaffold00030.30 whole genome shotgun sequence	0.675532	d__Bacteria.p__Firmicutes.c__Negativicutes.o__Selenomonadales.f__Veillonellaceae.g__Megasphaera.s__?.t__?	high	d__Bacteria;p__Firmicutes_C;c__Negativicutes;o__Veillonellales;f__Megasphaeraceae;g__Megasphaera;s__Megasphaera elsdenii	GCF_000283495.2	98.92
RUG14756	uncultured Methanobrevibacter sp.	uncultured Methanobrevibacter sp. RUG14756	Methanobrevibacter	0.92	78.13	none		d__Archaea.p__Euryarchaeota.c__Methanobacteria.o__Methanobacteriales.f__Methanobacteriaceae.g__Methanobrevibacter.s__?.t__?	high	d__Archaea;p__Euryarchaeota;c__Methanobacteria;o__Methanobacteriales;f__Methanobacteriaceae;g__Methanobrevibacter_A;s__GCA_002509015.1	GCA_002509015.1	98.92
RUG10403	uncultured Ruminococcus sp.	uncultured Ruminococcus sp. RUG10403	Ruminococcaceae	0.86	93.09	FMUA01000081.1 Ruminococcaceae bacterium P7 genome assembly contig: IE30DRAFT_scaffold00080.80 whole genome shotgun sequence	0.492657	d__Bacteria.p__Firmicutes.c__Clostridia.o__Clostridiales.f__Ruminococcaceae.g__Ruminococcus.s__?.t__?	high	d__Bacteria;p__Firmicutes_A;c__Clostridia;o__Oscillospirales;f__DTU089;g__Ruminococcus_E;s__GCF_900100595.1	GCF_900100595.1	98.91
RUG11408	uncultured Ruminococcus sp.	uncultured Ruminococcus sp. RUG11408	Ruminococcaceae	0.85	93.43	FMUA01000081.1 Ruminococcaceae bacterium P7 genome assembly contig: IE30DRAFT_scaffold00080.80 whole genome shotgun sequence	0.504673	d__Bacteria.p__Firmicutes.c__Clostridia.o__Clostridiales.f__Ruminococcaceae.g__Ruminococcus.s__?.t__?	high	d__Bacteria;p__Firmicutes_A;c__Clostridia;o__Oscillospirales;f__DTU089;g__Ruminococcus_E;s__GCF_900100595.1	GCF_900100595.1	98.91
RUG12656	uncultured Prevotellaceae bacterium	uncultured Prevotellaceae bacterium RUG12656	Prevotella	0.73	67.87	none		d__Bacteria.p__Bacteroidetes.c__Bacteroidia.o__Bacteroidales.f__Prevotellaceae.g__?.s__?.t__?	low	d__Bacteria;p__Bacteroidota;c__Bacteroidia;o__Bacteroidales;f__Bacteroidaceae;g__Prevotella;s__GCA_002395135.1	GCA_002395135.1	98.91
RUG11174	uncultured Prevotellaceae bacterium	uncultured Prevotellaceae bacterium RUG11174	Prevotella	0.73	67.28	none		d__Bacteria.p__Bacteroidetes.c__Bacteroidia.o__Bacteroidales.f__Prevotellaceae.g__?.s__?.t__?	low	d__Bacteria;p__Bacteroidota;c__Bacteroidia;o__Bacteroidales;f__Bacteroidaceae;g__Prevotella;s__GCA_002353675.1	GCA_002353675.1	98.9
RUG12098	Ruminococcaceae bacterium	Ruminococcaceae bacterium RUG12098	Firmicutes	0.41	61.09	none		d__Bacteria.p__Firmicutes.c__Clostridia.o__Clostridiales.f__Ruminococcaceae.g__Ruminococcus.s__?.t__?	high	d__Bacteria;p__Firmicutes_A;c__Clostridia;o__Oscillospirales;f__Oscillospiraceae;g__CAG-110;s__GCA_002349985.1	GCA_002349985.1	98.9
RUG13224	Ruminococcaceae bacterium	Ruminococcaceae bacterium RUG13224	Ruminococcus	0.15	58.09	none		d__Bacteria.p__Firmicutes.c__Clostridia.o__Clostridiales.f__Ruminococcaceae.g__Ruminococcus.s__?.t__?	high	d__Bacteria;p__Firmicutes_A;c__Clostridia;o__Oscillospirales;f__DTU089;g__UBA1227;s__UBA1227 sp1	GCA_002361015.1	98.9
RUG13593	uncultured Lachnospiraceae bacterium	uncultured Lachnospiraceae bacterium RUG13593	Lachnospiraceae	0.23	62.31	none		d__Bacteria.p__Firmicutes.c__Clostridia.o__Clostridiales.f__?.g__?.s__?.t__?	medium	d__Bacteria;p__Firmicutes_A;c__Clostridia;o__Lachnospirales;f__Lachnospiraceae;g__CAG-791;s__GCA_002481255.1	GCA_002481255.1	98.9
RUG10254	uncultured Lachnospiraceae bacterium	uncultured Lachnospiraceae bacterium RUG10254	Lachnospiraceae	0.57	66.42	none		d__Bacteria.p__Firmicutes.c__Clostridia.o__Clostridiales.f__?.g__?.s__?.t__?	medium	d__Bacteria;p__Firmicutes_A;c__Clostridia;o__Lachnospirales;f__Lachnospiraceae;g__Eubacterium_Q;s__GCA_002349545.1	GCA_002349545.1	98.89
RUG11124	uncultured Lachnospiraceae bacterium	uncultured Lachnospiraceae bacterium RUG11124	Lachnospiraceae	0.29	61.23	JNLK01000001.1 Lachnospiraceae bacterium AC2029 BO12DRAFT_scf7180000000002_quiver.1_C whole genome shotgun sequence	0.477273	d__Bacteria.p__Firmicutes.c__Clostridia.o__Clostridiales.f__?.g__?.s__?.t__?	medium	d__Bacteria;p__Firmicutes_A;c__Clostridia;o__Lachnospirales;f__Lachnospiraceae;g__Eubacterium_Q;s__GCF_000703065.1	GCF_000703065.1	98.89
RUG11179	uncultured Bacteroidales bacterium	uncultured Bacteroidales bacterium RUG11179	Prevotella	0.4	59.67	none		d__Bacteria.p__Bacteroidetes.c__Bacteroidia.o__Bacteroidales.f__Prevotellaceae.g__?.s__?.t__?	low	d__Bacteria;p__Bacteroidota;c__Bacteroidia;o__Bacteroidales;f__Bacteroidaceae;g__UBA6382;s__UBA6382 sp2	GCA_002372095.1	98.89
RUG11893	uncultured Lachnospiraceae bacterium	uncultured Lachnospiraceae bacterium RUG11893	Clostridiales	0.16	62.44	none		d__Bacteria.p__Firmicutes.c__Clostridia.o__Clostridiales.f__?.g__?.s__?.t__?	medium	d__Bacteria;p__Firmicutes_A;c__Clostridia;o__Lachnospirales;f__Lachnospiraceae;g__UBA2942;s__GCA_002349005.1	GCA_002349005.1	98.89
RUG13170	Ruminococcaceae bacterium	Ruminococcaceae bacterium RUG13170	Ruminococcus	0.16	57.97	none		d__Bacteria.p__Firmicutes.c__Clostridia.o__Clostridiales.f__Ruminococcaceae.g__Ruminococcus.s__?.t__?	high	d__Bacteria;p__Firmicutes_A;c__Clostridia;o__Oscillospirales;f__DTU089;g__UBA1227;s__UBA1227 sp1	GCA_002361015.1	98.89
RUG14005	uncultured Oribacterium sp.	uncultured Oribacterium sp. RUG14005	Oribacterium	0.38	65.58	none		d__Bacteria.p__Firmicutes.c__Clostridia.o__Clostridiales.f__?.g__?.s__?.t__?	low	d__Bacteria;p__Firmicutes_A;c__Clostridia;o__Lachnospirales;f__Lachnospiraceae;g__Oribacterium;s__GCA_002350265.1	GCA_002350265.1	98.89
RUG14096	Erysipelothrix rhusiopathiae	Erysipelothrix rhusiopathiae RUG14096	Chlamydia	0.16	64.07	none		d__Bacteria.p__Firmicutes.c__Erysipelotrichi.o__Erysipelotrichales.f__Erysipelotrichaceae.g__Erysipelothrix.s__rhusiopathiae.t__?	high	d__Bacteria;p__Firmicutes;c__Bacilli;o__Erysipelotrichales;f__Erysipelotrichaceae;g__CAG-536;s__GCA_002394635.1	GCA_002394635.1	98.89
RUG14551	uncultured Veillonellaceae bacterium	uncultured Veillonellaceae bacterium RUG14551	Selenomonas	0.5	68.03	none		d__Bacteria.p__Firmicutes.c__Negativicutes.o__Selenomonadales.f__Veillonellaceae.g__?.s__?.t__?	high	d__Bacteria;p__Firmicutes_C;c__Negativicutes;o__Selenomonadales;f__Selenomonadaceae;g__Selenomonas_C;s__GCA_002350105.1	GCA_002350105.1	98.89
RUG11464	uncultured Bacteroidales bacterium	uncultured Bacteroidales bacterium RUG11464	Prevotella	0.4	58.94	none		d__Bacteria.p__Bacteroidetes.c__Bacteroidia.o__Bacteroidales.f__Prevotellaceae.g__?.s__?.t__?	low	d__Bacteria;p__Bacteroidota;c__Bacteroidia;o__Bacteroidales;f__Muribaculaceae;g__C941;s__C941 sp1	GCA_002349415.1	98.88
RUG12737	uncultured Lachnospiraceae bacterium	uncultured Lachnospiraceae bacterium RUG12737	Lachnospiraceae	0.33	62.79	none		d__Bacteria.p__Firmicutes.c__Clostridia.o__Clostridiales.f__?.g__?.s__?.t__?	medium	d__Bacteria;p__Firmicutes_A;c__Clostridia;o__Lachnospirales;f__Lachnospiraceae;g__CAG-791;s__CAG-791 sp2	GCA_002351595.1	98.88
RUG10506	uncultured Ruminococcus sp.	uncultured Ruminococcus sp. RUG10506	Anaerotruncus	0.36	56.24	none		d__Bacteria.p__Firmicutes.c__Clostridia.o__Clostridiales.f__Ruminococcaceae.g__Ruminococcus.s__?.t__?	high	d__Bacteria;p__Firmicutes_A;c__Clostridia;o__Oscillospirales;f__CAG-272;g__CAG-390;s__GCA_002309755.1	GCA_002309755.1	98.87
RUG11763	Ruminococcaceae bacterium	Ruminococcaceae bacterium RUG11763	Ruminococcus	0.16	57.94	none		d__Bacteria.p__Firmicutes.c__Clostridia.o__Clostridiales.f__Ruminococcaceae.g__Ruminococcus.s__?.t__?	high	d__Bacteria;p__Firmicutes_A;c__Clostridia;o__Oscillospirales;f__DTU089;g__UBA1227;s__UBA1227 sp1	GCA_002361015.1	98.87
RUG13407	uncultured Lachnospiraceae bacterium	uncultured Lachnospiraceae bacterium RUG13407	Lachnospiraceae	0.55	66.91	none		d__Bacteria.p__Firmicutes.c__Clostridia.o__Clostridiales.f__?.g__?.s__?.t__?	medium	d__Bacteria;p__Firmicutes_A;c__Clostridia;o__Lachnospirales;f__Lachnospiraceae;g__Eubacterium_Q;s__GCA_002349545.1	GCA_002349545.1	98.87
RUG13688	uncultured Coriobacteriaceae bacterium	uncultured Coriobacteriaceae bacterium RUG13688	Olsenella	0.58	63.89	none		d__Bacteria.p__Actinobacteria.c__Actinobacteria.o__Coriobacteriales.f__Coriobacteriaceae.g__?.s__?.t__?	medium	d__Bacteria;p__Actinobacteriota;c__Coriobacteriia;o__Coriobacteriales;f__Atopobiaceae;g__UBA7741;s__GCA_002481765.1	GCA_002481765.1	98.87
RUG14001	uncultured Lachnospiraceae bacterium	uncultured Lachnospiraceae bacterium RUG14001	Lachnospiraceae	0.35	63.43	none		d__Bacteria.p__Firmicutes.c__Clostridia.o__Clostridiales.f__?.g__?.s__?.t__?	medium	d__Bacteria;p__Firmicutes_A;c__Clostridia;o__Lachnospirales;f__Lachnospiraceae;g__CAG-791;s__CAG-791 sp2	GCA_002351595.1	98.87
RUG14023	uncultured Lachnospiraceae bacterium	uncultured Lachnospiraceae bacterium RUG14023	Lachnospiraceae	0.3	61.53	none		d__Bacteria.p__Firmicutes.c__Clostridia.o__Clostridiales.f__?.g__?.s__?.t__?	medium	d__Bacteria;p__Firmicutes_A;c__Clostridia;o__Lachnospirales;f__Lachnospiraceae;g__CAG-791;s__GCA_002351235.1	GCA_002351235.1	98.87
RUG14190	uncultured Lachnospiraceae bacterium	uncultured Lachnospiraceae bacterium RUG14190	Eubacterium	0.28	61.36	none		d__Bacteria.p__Firmicutes.c__Clostridia.o__Clostridiales.f__Eubacteriaceae.g__Eubacterium.s__?.t__?	high	d__Bacteria;p__Firmicutes_A;c__Clostridia;o__Lachnospirales;f__Lachnospiraceae;g__UBA4285;s__GCA_002394965.1	GCA_002394965.1	98.87
RUG10238	uncultured Methanobrevibacter sp.	uncultured Methanobrevibacter sp. RUG10238	Methanobrevibacter	0.94	78.88	none		d__Archaea.p__Euryarchaeota.c__Methanobacteria.o__Methanobacteriales.f__Methanobacteriaceae.g__Methanobrevibacter.s__?.t__?	high	d__Archaea;p__Euryarchaeota;c__Methanobacteria;o__Methanobacteriales;f__Methanobacteriaceae;g__Methanobrevibacter_A;s__GCA_002509015.1	GCA_002509015.1	98.86
RUG11229	uncultured Spirochaetaceae bacterium	uncultured Spirochaetaceae bacterium RUG11229	Treponema	0.95	97.03	FUXC01000031.1 Treponema berlinense strain ATCC BAA-909 genome assembly contig: EI67DRAFT_scaffold00031.31 whole genome shotgun sequence	0.67012	d__Bacteria.p__Spirochaetes.c__Spirochaetes.o__Spirochaetales.f__?.g__?.s__?.t__?	low	d__Bacteria;p__Spirochaetota;c__Spirochaetia;o__Treponematales;f__Treponemataceae;g__Treponema_D;s__Treponema_D berlinense	GCF_900167025.1	98.86
RUG12001	uncultured Ruminococcus sp.	uncultured Ruminococcus sp. RUG12001	Ruminococcaceae	0.92	96.34	FMUA01000081.1 Ruminococcaceae bacterium P7 genome assembly contig: IE30DRAFT_scaffold00080.80 whole genome shotgun sequence	0.490654	d__Bacteria.p__Firmicutes.c__Clostridia.o__Clostridiales.f__Ruminococcaceae.g__Ruminococcus.s__?.t__?	high	d__Bacteria;p__Firmicutes_A;c__Clostridia;o__Oscillospirales;f__DTU089;g__Ruminococcus_E;s__GCF_900100595.1	GCF_900100595.1	98.86
RUG12775	uncultured Ruminococcus sp.	uncultured Ruminococcus sp. RUG12775	uncultured	0.37	59.69	none		d__Bacteria.p__Firmicutes.c__Clostridia.o__Clostridiales.f__Ruminococcaceae.g__Ruminococcus.s__?.t__?	high	d__Bacteria;p__Firmicutes_A;c__Clostridia;o__Oscillospirales;f__DTU089;g__UBA1213;s__UBA9224	UBA9224	98.86
RUG13482	uncultured Lachnospiraceae bacterium	uncultured Lachnospiraceae bacterium RUG13482	Lachnospiraceae	0.45	68.28	none		d__Bacteria.p__Firmicutes.c__Clostridia.o__Clostridiales.f__?.g__?.s__?.t__?	medium	d__Bacteria;p__Firmicutes_A;c__Clostridia;o__Lachnospirales;f__Lachnospiraceae;g__CAG-791;s__GCA_002372835.1	GCA_002372835.1	98.86
RUG10624	Ruminococcaceae bacterium	Ruminococcaceae bacterium RUG10624	Ruminococcus	0.16	58.16	none		d__Bacteria.p__Firmicutes.c__Clostridia.o__Clostridiales.f__Ruminococcaceae.g__Ruminococcus.s__?.t__?	high	d__Bacteria;p__Firmicutes_A;c__Clostridia;o__Oscillospirales;f__DTU089;g__UBA1227;s__UBA1227 sp1	GCA_002361015.1	98.85
RUG11208	uncultured Erysipelotrichaceae bacterium	uncultured Erysipelotrichaceae bacterium RUG11208	Firmicutes	0.78	91.48	FR893310.1 Firmicutes bacterium CAG:313 genomic scaffold scf1 whole genome shotgun sequence	0.623514	d__Bacteria.p__Firmicutes.c__Erysipelotrichi.o__Erysipelotrichales.f__Erysipelotrichaceae.g__?.s__?.t__?	medium	d__Bacteria;p__Firmicutes;c__Bacilli;o__ML615J-28;f__CAG-313;g__CAG-313;s__GCA_000433995.1	GCA_000433995.1	98.85
RUG11332	uncultured Ruminococcus sp.	uncultured Ruminococcus sp. RUG11332	uncultured	0.39	60.61	none		d__Bacteria.p__Firmicutes.c__Clostridia.o__Clostridiales.f__Ruminococcaceae.g__Ruminococcus.s__?.t__?	high	d__Bacteria;p__Firmicutes_A;c__Clostridia;o__Oscillospirales;f__DTU089;g__UBA1213;s__UBA9224	UBA9224	98.85
RUG11993	Ruminococcaceae bacterium	Ruminococcaceae bacterium RUG11993	Ruminococcus	0.15	58.37	none		d__Bacteria.p__Firmicutes.c__Clostridia.o__Clostridiales.f__Ruminococcaceae.g__Ruminococcus.s__?.t__?	high	d__Bacteria;p__Firmicutes_A;c__Clostridia;o__Oscillospirales;f__DTU089;g__UBA1227;s__UBA1227 sp1	GCA_002361015.1	98.85
RUG14082	uncultured Lachnospiraceae bacterium	uncultured Lachnospiraceae bacterium RUG14082	Clostridium	0.94	97.34	AP012212.1 Clostridium sp. SY8519 DNA complete genome	0.602526	d__Bacteria.p__Firmicutes.c__Clostridia.o__Clostridiales.f__?.g__?.s__?.t__?	high	d__Bacteria;p__Firmicutes_A;c__Clostridia;o__Lachnospirales;f__Lachnospiraceae;g__Eubacterium_I;s__GCF_000270305.1	GCF_000270305.1	98.85
RUG14917	uncultured Erysipelotrichaceae bacterium	uncultured Erysipelotrichaceae bacterium RUG14917	Solobacterium	0.38	58.66	none		d__Bacteria.p__Firmicutes.c__Erysipelotrichi.o__Erysipelotrichales.f__Erysipelotrichaceae.g__?.s__?.t__?	medium	d__Bacteria;p__Firmicutes;c__Bacilli;o__Erysipelotrichales;f__Erysipelotrichaceae;g__Solobacterium;s__GCA_002351305.1	GCA_002351305.1	98.85
RUG11501	uncultured Ruminococcus sp.	uncultured Ruminococcus sp. RUG11501	Ruminococcaceae	0.9	94.88	FMUA01000081.1 Ruminococcaceae bacterium P7 genome assembly contig: IE30DRAFT_scaffold00080.80 whole genome shotgun sequence	0.38785	d__Bacteria.p__Firmicutes.c__Clostridia.o__Clostridiales.f__Ruminococcaceae.g__Ruminococcus.s__?.t__?	high	d__Bacteria;p__Firmicutes_A;c__Clostridia;o__Oscillospirales;f__DTU089;g__Ruminococcus_E;s__GCF_900100595.1	GCF_900100595.1	98.84
RUG11919	uncultured bacterium	uncultured bacterium RUG11919	Fusobacterium	0.33	69	none				d__Bacteria;p__Cyanobacteriota;c__Vampirovibrionia;o__Gastranaerophilales;f__Gastranaerophilaceae;g__UBA2813;s__GCA_002351645.1	GCA_002351645.1	98.84
RUG13430	uncultured Coriobacteriaceae bacterium	uncultured Coriobacteriaceae bacterium RUG13430	Olsenella	0.32	65.6	none		d__Bacteria.p__Actinobacteria.c__Actinobacteria.o__Coriobacteriales.f__Coriobacteriaceae.g__?.s__?.t__?	medium	d__Bacteria;p__Actinobacteriota;c__Coriobacteriia;o__Coriobacteriales;f__Atopobiaceae;g__Olegusella;s__GCA_002350025.1	GCA_002350025.1	98.84
RUG10212	uncultured Prevotella sp.	uncultured Prevotella sp. RUG10212	Prevotella	0.92	96.89	none		d__Bacteria.p__Bacteroidetes.c__Bacteroidia.o__Bacteroidales.f__Prevotellaceae.g__?.s__?.t__?	low	d__Bacteria;p__Bacteroidota;c__Bacteroidia;o__Bacteroidales;f__Bacteroidaceae;g__Prevotella;s__Prevotella sp20	GCF_002251295.1	98.83
RUG11349	uncultured Aeromonadales bacterium	uncultured Aeromonadales bacterium RUG11349	Aeromonas	0.11	52.38	none		d__Bacteria.p__Proteobacteria.c__Gammaproteobacteria.o__Aeromonadales.f__?.g__?.s__?.t__?	high	d__Bacteria;p__Proteobacteria;c__Gammaproteobacteria;o__Enterobacterales;f__Succinivibrionaceae;g__UBA2810;s__UBA2810 sp1	GCA_002472255.1	98.83
RUG11555	Ruminococcaceae bacterium	Ruminococcaceae bacterium RUG11555	Ruminococcus	0.15	58.16	none		d__Bacteria.p__Firmicutes.c__Clostridia.o__Clostridiales.f__Ruminococcaceae.g__Ruminococcus.s__?.t__?	high	d__Bacteria;p__Firmicutes_A;c__Clostridia;o__Oscillospirales;f__DTU089;g__UBA1227;s__UBA1227 sp1	GCA_002361015.1	98.83
RUG12491	uncultured Lachnospiraceae bacterium	uncultured Lachnospiraceae bacterium RUG12491	uncultured	0.52	90.52	FMEB01000041.1 uncultured Roseburia sp. isolate 2789STDY5608886 genome assembly contig: SCcontig000041 whole genome shotgun sequence	0.239508	d__Bacteria.p__Firmicutes.c__Clostridia.o__Clostridiales.f__?.g__?.s__?.t__?	high	d__Bacteria;p__Firmicutes_A;c__Clostridia;o__Lachnospirales;f__Lachnospiraceae;g__CAG-45;s__	UBA9240	98.83
RUG10661	uncultured Bacteroidales bacterium	uncultured Bacteroidales bacterium RUG10661	Prevotella	0.4	58.9	none		d__Bacteria.p__Bacteroidetes.c__Bacteroidia.o__Bacteroidales.f__Prevotellaceae.g__?.s__?.t__?	low	d__Bacteria;p__Bacteroidota;c__Bacteroidia;o__Bacteroidales;f__Muribaculaceae;g__C941;s__C941 sp1	GCA_002349415.1	98.82
RUG12714	uncultured Erysipelotrichaceae bacterium	uncultured Erysipelotrichaceae bacterium RUG12714	Solobacterium	0.3	58.41	none		d__Bacteria.p__Firmicutes.c__Erysipelotrichi.o__Erysipelotrichales.f__Erysipelotrichaceae.g__?.s__?.t__?	medium	d__Bacteria;p__Firmicutes;c__Bacilli;o__Erysipelotrichales;f__Erysipelotrichaceae;g__Solobacterium;s__	GCA_002481845.1	98.82
RUG13355	uncultured Lachnospiraceae bacterium	uncultured Lachnospiraceae bacterium RUG13355	Lachnospiraceae	0.33	60.09	none		d__Bacteria.p__Firmicutes.c__Clostridia.o__Clostridiales.f__?.g__?.s__?.t__?	medium	d__Bacteria;p__Firmicutes_A;c__Clostridia;o__Lachnospirales;f__Lachnospiraceae;g__UBA2887;s__GCA_002349765.1	GCA_002349765.1	98.82
RUG13888	uncultured Lachnospiraceae bacterium	uncultured Lachnospiraceae bacterium RUG13888	Lachnospiraceae	0.43	67.61	none		d__Bacteria.p__Firmicutes.c__Clostridia.o__Clostridiales.f__?.g__?.s__?.t__?	medium	d__Bacteria;p__Firmicutes_A;c__Clostridia;o__Lachnospirales;f__Lachnospiraceae;g__CAG-791;s__GCA_002372835.1	GCA_002372835.1	98.82
RUG14076	uncultured Lachnospiraceae bacterium	uncultured Lachnospiraceae bacterium RUG14076	Eubacterium	0.74	72.82	JNKY01000001.1 Lachnospiraceae bacterium C6A11 T542DRAFT_scaffold00010.10_C whole genome shotgun sequence	0.719188	d__Bacteria.p__Firmicutes.c__Clostridia.o__Clostridiales.f__?.g__?.s__?.t__?	medium	d__Bacteria;p__Firmicutes_A;c__Clostridia;o__Lachnospirales;f__Lachnospiraceae;g__Eubacterium_Q;s__GCF_000702245.1	GCF_000702245.1	98.82
RUG14286	uncultured Lachnospiraceae bacterium	uncultured Lachnospiraceae bacterium RUG14286	uncultured	0.19	60.05	none		d__Bacteria.p__Firmicutes.c__Clostridia.o__Clostridiales.f__?.g__?.s__?.t__?	low	d__Bacteria;p__Firmicutes_A;c__Clostridia;o__Lachnospirales;f__Lachnospiraceae;g__UBA2856;s__GCA_002371345.1	GCA_002371345.1	98.82
RUG11422	uncultured Ruminococcus sp.	uncultured Ruminococcus sp. RUG11422	Ruminococcaceae	0.86	93.53	FMUA01000081.1 Ruminococcaceae bacterium P7 genome assembly contig: IE30DRAFT_scaffold00080.80 whole genome shotgun sequence	0.43992	d__Bacteria.p__Firmicutes.c__Clostridia.o__Clostridiales.f__Ruminococcaceae.g__Ruminococcus.s__?.t__?	high	d__Bacteria;p__Firmicutes_A;c__Clostridia;o__Oscillospirales;f__DTU089;g__Ruminococcus_E;s__GCF_900100595.1	GCF_900100595.1	98.81
RUG10807	uncultured Lachnospiraceae bacterium	uncultured Lachnospiraceae bacterium RUG10807	Lachnospiraceae	0.35	60.22	none		d__Bacteria.p__Firmicutes.c__Clostridia.o__Clostridiales.f__?.g__?.s__?.t__?	medium	d__Bacteria;p__Firmicutes_A;c__Clostridia;o__Lachnospirales;f__Lachnospiraceae;g__UBA2887;s__GCA_002349765.1	GCA_002349765.1	98.8
RUG13432	uncultured Lachnospiraceae bacterium	uncultured Lachnospiraceae bacterium RUG13432	Lachnospiraceae	0.45	68.36	none		d__Bacteria.p__Firmicutes.c__Clostridia.o__Clostridiales.f__?.g__?.s__?.t__?	medium	d__Bacteria;p__Firmicutes_A;c__Clostridia;o__Lachnospirales;f__Lachnospiraceae;g__CAG-791;s__GCA_002372835.1	GCA_002372835.1	98.8
RUG14785	uncultured Ruminococcus sp.	uncultured Ruminococcus sp. RUG14785	uncultured	0.39	59.97	none		d__Bacteria.p__Firmicutes.c__Clostridia.o__Clostridiales.f__Ruminococcaceae.g__Ruminococcus.s__?.t__?	high	d__Bacteria;p__Firmicutes_A;c__Clostridia;o__Oscillospirales;f__DTU089;g__UBA1213;s__UBA9224	UBA9224	98.8
RUG10235	uncultured Coriobacteriaceae bacterium	uncultured Coriobacteriaceae bacterium RUG10235	Olsenella	0.32	66.14	none		d__Bacteria.p__Actinobacteria.c__Actinobacteria.o__Coriobacteriales.f__Coriobacteriaceae.g__?.s__?.t__?	medium	d__Bacteria;p__Actinobacteriota;c__Coriobacteriia;o__Coriobacteriales;f__Atopobiaceae;g__Olegusella;s__GCA_002350025.1	GCA_002350025.1	98.79
RUG12506	uncultured Bacteroidetes bacterium	uncultured Bacteroidetes bacterium RUG12506	Bacteroidetes	0.49	55.71	none		d__Bacteria.p__Bacteroidetes.c__Bacteroidia.o__Bacteroidales.f__Prevotellaceae.g__?.s__?.t__?	low	d__Bacteria;p__Bacteroidota;c__Bacteroidia;o__Bacteroidales;f__WCHB1-69;g__UBA1205;s__GCA_002309475.1	GCA_002309475.1	98.79
RUG13081	uncultured Erysipelotrichaceae bacterium	uncultured Erysipelotrichaceae bacterium RUG13081	Kandleria	0.38	65.29	none		d__Bacteria.p__Firmicutes.c__Erysipelotrichi.o__Erysipelotrichales.f__Erysipelotrichaceae.g__?.s__?.t__?	high	d__Bacteria;p__Firmicutes;c__Bacilli;o__Erysipelotrichales;f__Erysipelatoclostridiaceae;g__Kandleria;s__GCA_002393785.1	GCA_002393785.1	98.79
RUG13499	uncultured Bacteroidales bacterium	uncultured Bacteroidales bacterium RUG13499	Bacteroides	0.38	65.53	JVLP01000024.1 Bacteroides fragilis strain 322_BFRA 101_267_3500 whole genome shotgun sequence	0.0176583	d__Bacteria.p__Bacteroidetes.c__Bacteroidia.o__Bacteroidales.f__Prevotellaceae.g__?.s__?.t__?	low	d__Bacteria;p__Bacteroidota;c__Bacteroidia;o__Bacteroidales;f__Bacteroidaceae;g__UBA4334;s__GCA_002363115.1	GCA_002363115.1	98.79
RUG13651	uncultured Lachnospiraceae bacterium	uncultured Lachnospiraceae bacterium RUG13651	Lachnospiraceae	0.49	62.61	none		d__Bacteria.p__Firmicutes.c__Clostridia.o__Clostridiales.f__?.g__?.s__?.t__?	medium	d__Bacteria;p__Firmicutes_A;c__Clostridia;o__Lachnospirales;f__Lachnospiraceae;g__UBA629;s__GCA_002300065.1	GCA_002300065.1	98.79
RUG10203	uncultured Lachnospiraceae bacterium	uncultured Lachnospiraceae bacterium RUG10203	Lachnospiraceae	0.36	60.56	none		d__Bacteria.p__Firmicutes.c__Clostridia.o__Clostridiales.f__?.g__?.s__?.t__?	medium	d__Bacteria;p__Firmicutes_A;c__Clostridia;o__Lachnospirales;f__Lachnospiraceae;g__UBA2887;s__GCA_002349765.1	GCA_002349765.1	98.78
RUG10220	uncultured Lachnospiraceae bacterium	uncultured Lachnospiraceae bacterium RUG10220	Lachnospiraceae	0.43	67.74	none		d__Bacteria.p__Firmicutes.c__Clostridia.o__Clostridiales.f__?.g__?.s__?.t__?	medium	d__Bacteria;p__Firmicutes_A;c__Clostridia;o__Lachnospirales;f__Lachnospiraceae;g__CAG-791;s__GCA_002372835.1	GCA_002372835.1	98.78
RUG10654	uncultured Succinivibrio sp.	uncultured Succinivibrio sp. RUG10654	Aeromonas	0.1	52.36	none		d__Bacteria.p__Proteobacteria.c__Gammaproteobacteria.o__Aeromonadales.f__?.g__?.s__?.t__?	high	d__Bacteria;p__Proteobacteria;c__Gammaproteobacteria;o__Enterobacterales;f__Succinivibrionaceae;g__UBA2810;s__UBA2810 sp1	GCA_002472255.1	98.78
RUG12086	uncultured Methanobrevibacter sp.	uncultured Methanobrevibacter sp. RUG12086	Methanobrevibacter	0.85	77.1	none		d__Archaea.p__Euryarchaeota.c__Methanobacteria.o__Methanobacteriales.f__Methanobacteriaceae.g__Methanobrevibacter.s__?.t__?	high	d__Archaea;p__Euryarchaeota;c__Methanobacteria;o__Methanobacteriales;f__Methanobacteriaceae;g__Methanobrevibacter_A;s__GCA_002509015.1	GCA_002509015.1	98.78
RUG13707	Ruminococcaceae bacterium	Ruminococcaceae bacterium RUG13707	Ruminococcus	0.15	57.65	none		d__Bacteria.p__Firmicutes.c__Clostridia.o__Clostridiales.f__Ruminococcaceae.g__Ruminococcus.s__?.t__?	high	d__Bacteria;p__Firmicutes_A;c__Clostridia;o__Oscillospirales;f__DTU089;g__UBA1227;s__UBA1227 sp1	GCA_002361015.1	98.78
RUG10561	uncultured Lachnospiraceae bacterium	uncultured Lachnospiraceae bacterium RUG10561	Lachnospiraceae	0.81	79.46	JIAB01000001.1 Lachnospiraceae bacterium AC2031 P158DRAFT_scf7180000000002_quiver_dupTrim_6709.1_C whole genome shotgun sequence	0.0324841	d__Bacteria.p__Firmicutes.c__Clostridia.o__Clostridiales.f__?.g__?.s__?.t__?	medium	d__Bacteria;p__Firmicutes_A;c__Clostridia;o__Lachnospirales;f__Lachnospiraceae;g__Eubacterium_Q;s__GCA_002349225.1	GCA_002349225.1	98.77
RUG11093	uncultured Lachnospiraceae bacterium	uncultured Lachnospiraceae bacterium RUG11093	Lachnospiraceae	0.25	61.53	none		d__Bacteria.p__Firmicutes.c__Clostridia.o__Clostridiales.f__?.g__?.s__?.t__?	medium	d__Bacteria;p__Firmicutes_A;c__Clostridia;o__Lachnospirales;f__Lachnospiraceae;g__UBA2868;s__GCA_002350465.1	GCA_002350465.1	98.77
RUG12329	Ruminococcaceae bacterium	Ruminococcaceae bacterium RUG12329	Firmicutes	0.39	61.34	none		d__Bacteria.p__Firmicutes.c__Clostridia.o__Clostridiales.f__Ruminococcaceae.g__Ruminococcus.s__?.t__?	high	d__Bacteria;p__Firmicutes_A;c__Clostridia;o__Oscillospirales;f__Oscillospiraceae;g__CAG-110;s__GCA_002349985.1	GCA_002349985.1	98.77
RUG12321	Ruminococcaceae bacterium	Ruminococcaceae bacterium RUG12321	Ruminococcus	0.15	57.75	none		d__Bacteria.p__Firmicutes.c__Clostridia.o__Clostridiales.f__Ruminococcaceae.g__Ruminococcus.s__?.t__?	high	d__Bacteria;p__Firmicutes_A;c__Clostridia;o__Oscillospirales;f__DTU089;g__UBA1227;s__UBA1227 sp1	GCA_002361015.1	98.76
RUG13424	uncultured Lachnospiraceae bacterium	uncultured Lachnospiraceae bacterium RUG13424	Eubacterium	0.72	72.25	JNKY01000001.1 Lachnospiraceae bacterium C6A11 T542DRAFT_scaffold00010.10_C whole genome shotgun sequence	0.632353	d__Bacteria.p__Firmicutes.c__Clostridia.o__Clostridiales.f__?.g__?.s__?.t__?	medium	d__Bacteria;p__Firmicutes_A;c__Clostridia;o__Lachnospirales;f__Lachnospiraceae;g__Eubacterium_Q;s__GCF_000702245.1	GCF_000702245.1	98.76
RUG13906	uncultured Acidaminococcus sp.	uncultured Acidaminococcus sp. RUG13906	Acidaminococcus	0.96	98.21	FOWJ01000056.1 Acidaminococcus fermentans strain pGA-4 genome assembly contig: IE51DRAFT_scaffold00055.55 whole genome shotgun sequence	0.721094	d__Bacteria.p__Firmicutes.c__Negativicutes.o__Selenomonadales.f__Acidaminococcaceae.g__Acidaminococcus.s__?.t__?	high	d__Bacteria;p__Firmicutes_C;c__Negativicutes;o__Acidaminococcales;f__Acidaminococcaceae;g__Acidaminococcus;s__Acidaminococcus fermentans	GCF_000025305.1	98.76
RUG13934	uncultured Lachnospiraceae bacterium	uncultured Lachnospiraceae bacterium RUG13934	Lachnospiraceae	0.44	67.62	none		d__Bacteria.p__Firmicutes.c__Clostridia.o__Clostridiales.f__?.g__?.s__?.t__?	medium	d__Bacteria;p__Firmicutes_A;c__Clostridia;o__Lachnospirales;f__Lachnospiraceae;g__CAG-791;s__GCA_002372835.1	GCA_002372835.1	98.76
RUG11717	uncultured Ruminococcus sp.	uncultured Ruminococcus sp. RUG11717	uncultured	0.38	58.62	none		d__Bacteria.p__Firmicutes.c__Clostridia.o__Clostridiales.f__Ruminococcaceae.g__Ruminococcus.s__?.t__?	high	d__Bacteria;p__Firmicutes_A;c__Clostridia;o__Oscillospirales;f__DTU089;g__UBA1213;s__UBA9224	UBA9224	98.75
RUG11811	uncultured Megasphaera sp.	uncultured Megasphaera sp. RUG11811	Megasphaera	0.97	98.89	FOQP01000033.1 Megasphaera elsdenii strain YE34 genome assembly contig: IE14DRAFT_scaffold00030.30 whole genome shotgun sequence	0.589539	d__Bacteria.p__Firmicutes.c__Negativicutes.o__Selenomonadales.f__Veillonellaceae.g__Megasphaera.s__?.t__?	high	d__Bacteria;p__Firmicutes_C;c__Negativicutes;o__Veillonellales;f__Megasphaeraceae;g__Megasphaera;s__Megasphaera elsdenii	GCF_000283495.2	98.75
RUG12404	uncultured Ruminococcus sp.	uncultured Ruminococcus sp. RUG12404	uncultured	0.34	60.15	none		d__Bacteria.p__Firmicutes.c__Clostridia.o__Clostridiales.f__Ruminococcaceae.g__Ruminococcus.s__?.t__?	high	d__Bacteria;p__Firmicutes_A;c__Clostridia;o__Oscillospirales;f__DTU089;g__UBA1213;s__UBA9224	UBA9224	98.75
RUG13006	uncultured Aeromonadales bacterium	uncultured Aeromonadales bacterium RUG13006	Aeromonas	0.11	52.55	none		d__Bacteria.p__Proteobacteria.c__Gammaproteobacteria.o__Aeromonadales.f__?.g__?.s__?.t__?	high	d__Bacteria;p__Proteobacteria;c__Gammaproteobacteria;o__Enterobacterales;f__Succinivibrionaceae;g__UBA2810;s__UBA2810 sp1	GCA_002472255.1	98.75
RUG13351	uncultured Spirochaetales bacterium	uncultured Spirochaetales bacterium RUG13351	Sphaerochaeta	0.4	57.45	none		d__Bacteria.p__Spirochaetes.c__Spirochaetes.o__Spirochaetales.f__?.g__?.s__?.t__?	medium	d__Bacteria;p__Spirochaetota;c__Spirochaetia;o__Sphaerochaetales;f__Sphaerochaetaceae;g__UBA4273;s__GCA_002396025.1	GCA_002396025.1	98.75
RUG10813	uncultured Bifidobacterium sp.	uncultured Bifidobacterium sp. RUG10813	Bifidobacterium	0.96	97.27	JHWO01000001.1 Bifidobacterium boum DSM 20432 T536DRAFT_scaffold00001.1_C whole genome shotgun sequence	0.563055	d__Bacteria.p__Actinobacteria.c__Actinobacteria.o__?.f__?.g__?.s__?.t__?	medium	d__Bacteria;p__Actinobacteriota;c__Actinobacteria;o__Actinomycetales;f__Bifidobacteriaceae;g__Bifidobacterium;s__Bifidobacterium boum	GCF_000771385.1	98.74
RUG11008	uncultured Clostridiales bacterium	uncultured Clostridiales bacterium RUG11008	Faecalibacterium	0.18	60.75	none		d__Bacteria.p__Firmicutes.c__Clostridia.o__Clostridiales.f__?.g__?.s__?.t__?	low	d__Bacteria;p__Firmicutes_A;c__Clostridia;o__Christensenellales;f__CAG-74;g__UBA2943;s__UBA2943 sp1	GCA_002350845.1	98.74
RUG11618	uncultured Ruminococcus sp.	uncultured Ruminococcus sp. RUG11618	Ruminococcaceae	0.85	93.56	FMUA01000081.1 Ruminococcaceae bacterium P7 genome assembly contig: IE30DRAFT_scaffold00080.80 whole genome shotgun sequence	0.421228	d__Bacteria.p__Firmicutes.c__Clostridia.o__Clostridiales.f__Ruminococcaceae.g__Ruminococcus.s__?.t__?	high	d__Bacteria;p__Firmicutes_A;c__Clostridia;o__Oscillospirales;f__DTU089;g__Ruminococcus_E;s__GCF_900100595.1	GCF_900100595.1	98.74
RUG10494	Eubacterium ruminantium	Eubacterium ruminantium RUG10494	Eubacterium	0.85	78.32	none		d__Bacteria.p__Firmicutes.c__Clostridia.o__Clostridiales.f__?.g__?.s__?.t__?	medium	d__Bacteria;p__Firmicutes_A;c__Clostridia;o__Lachnospirales;f__Lachnospiraceae;g__Eubacterium_Q;s__UBA10296	UBA10296	98.73
RUG11470	Sharpea azabuensis	Sharpea azabuensis RUG11470	Sharpea	0.83	95.51	FOTA01000071.1 Sharpea azabuensis strain KH1P5 genome assembly contig: Ga0059118_171 whole genome shotgun sequence	0.572695	d__Bacteria.p__Firmicutes.c__Erysipelotrichi.o__Erysipelotrichales.f__Erysipelotrichaceae.g__?.s__?.t__?	high	d__Bacteria;p__Firmicutes;c__Bacilli;o__Erysipelotrichales;f__Erysipelatoclostridiaceae;g__Sharpea;s__Sharpea azabuensis	GCF_000702165.1	98.73
RUG12203	uncultured Ruminococcus sp.	uncultured Ruminococcus sp. RUG12203	uncultured	0.37	59.19	none		d__Bacteria.p__Firmicutes.c__Clostridia.o__Clostridiales.f__Ruminococcaceae.g__Ruminococcus.s__?.t__?	high	d__Bacteria;p__Firmicutes_A;c__Clostridia;o__Oscillospirales;f__DTU089;g__UBA1213;s__UBA9224	UBA9224	98.73
RUG12188	uncultured Ruminococcus sp.	uncultured Ruminococcus sp. RUG12188	uncultured	0.31	60.15	none		d__Bacteria.p__Firmicutes.c__Clostridia.o__Clostridiales.f__Ruminococcaceae.g__Ruminococcus.s__?.t__?	high	d__Bacteria;p__Firmicutes_A;c__Clostridia;o__Oscillospirales;f__DTU089;g__UBA1213;s__UBA9224	UBA9224	98.72
RUG13678	Fibrobacter succinogenes	Fibrobacter succinogenes RUG13678	Fibrobacter	0.96	85.29	none		d__Bacteria.p__Fibrobacteres.c__Fibrobacteres.o__Fibrobacterales.f__Fibrobacteraceae.g__Fibrobacter.s__succinogenes.t__?	high	d__Bacteria;p__Fibrobacterota;c__Fibrobacteria;o__Fibrobacterales;f__Fibrobacteraceae;g__Fibrobacter_A;s__GCA_002390045.1	GCA_002390045.1	98.72
RUG13768	uncultured Ruminococcus sp.	uncultured Ruminococcus sp. RUG13768	Ruminococcaceae	0.87	93.71	FMUA01000081.1 Ruminococcaceae bacterium P7 genome assembly contig: IE30DRAFT_scaffold00080.80 whole genome shotgun sequence	0.524032	d__Bacteria.p__Firmicutes.c__Clostridia.o__Clostridiales.f__Ruminococcaceae.g__Ruminococcus.s__?.t__?	high	d__Bacteria;p__Firmicutes_A;c__Clostridia;o__Oscillospirales;f__DTU089;g__Ruminococcus_E;s__GCF_900100595.1	GCF_900100595.1	98.72
RUG14931	uncultured Prevotellaceae bacterium	uncultured Prevotellaceae bacterium RUG14931	Prevotella	0.71	69.96	none		d__Bacteria.p__Bacteroidetes.c__Bacteroidia.o__Bacteroidales.f__Prevotellaceae.g__?.s__?.t__?	low	d__Bacteria;p__Bacteroidota;c__Bacteroidia;o__Bacteroidales;f__Bacteroidaceae;g__Prevotella;s__UBA12356	UBA12356	98.72
RUG10484	uncultured Prevotellaceae bacterium	uncultured Prevotellaceae bacterium RUG10484	Prevotella	0.83	69.44	none		d__Bacteria.p__Bacteroidetes.c__Bacteroidia.o__Bacteroidales.f__Prevotellaceae.g__?.s__?.t__?	low	d__Bacteria;p__Bacteroidota;c__Bacteroidia;o__Bacteroidales;f__Bacteroidaceae;g__Prevotella;s__GCA_002350275.1	GCA_002350275.1	98.71
RUG13589	uncultured Lachnospiraceae bacterium	uncultured Lachnospiraceae bacterium RUG13589	uncultured	0.16	61.7	none		d__Bacteria.p__Firmicutes.c__Clostridia.o__Clostridiales.f__?.g__?.s__?.t__?	low	d__Bacteria;p__Firmicutes_A;c__Clostridia;o__Lachnospirales;f__Lachnospiraceae;g__UBA1066;s__UBA1066 sp2	GCA_002396245.1	98.71
RUG11286	Ruminococcaceae bacterium	Ruminococcaceae bacterium RUG11286	Ruminococcus	0.14	57.87	none		d__Bacteria.p__Firmicutes.c__Clostridia.o__Clostridiales.f__Ruminococcaceae.g__Ruminococcus.s__?.t__?	high	d__Bacteria;p__Firmicutes_A;c__Clostridia;o__Oscillospirales;f__DTU089;g__UBA1227;s__UBA1227 sp1	GCA_002361015.1	98.7
RUG12345	Ruminococcaceae bacterium	Ruminococcaceae bacterium RUG12345	Ruminococcus	0.15	58.08	none		d__Bacteria.p__Firmicutes.c__Clostridia.o__Clostridiales.f__Ruminococcaceae.g__Ruminococcus.s__?.t__?	high	d__Bacteria;p__Firmicutes_A;c__Clostridia;o__Oscillospirales;f__DTU089;g__UBA1227;s__UBA1227 sp1	GCA_002361015.1	98.7
RUG12726	Ruminococcaceae bacterium	Ruminococcaceae bacterium RUG12726	Firmicutes	0.81	92.09	MNSZ01000064.1 Firmicutes bacterium CAG:24053_14 Ley3_66761_scaffold_1011 whole genome shotgun sequence	0.227201	d__Bacteria.p__Firmicutes.c__Clostridia.o__Clostridiales.f__Ruminococcaceae.g__Ruminococcus.s__?.t__?	high	d__Bacteria;p__Firmicutes_A;c__Clostridia;o__Oscillospirales;f__Oscillospiraceae;g__F23-B02;s__GCA_002472405.1	GCA_002472405.1	98.7
RUG13123	uncultured Desulfovibrio sp.	uncultured Desulfovibrio sp. RUG13123	Desulfovibrio	0.66	63.02	none		d__Bacteria.p__Proteobacteria.c__Deltaproteobacteria.o__Desulfovibrionales.f__Desulfovibrionaceae.g__Desulfovibrio.s__?.t__?	high	d__Bacteria;p__Desulfobacterota;c__Desulfovibrionia;o__Desulfovibrionales;f__Desulfovibrionaceae;g__Desulfovibrio;s__UBA10261	UBA10261	98.7
RUG10259	Ruminococcaceae bacterium	Ruminococcaceae bacterium RUG10259	Ruminococcus	0.15	58.09	none		d__Bacteria.p__Firmicutes.c__Clostridia.o__Clostridiales.f__Ruminococcaceae.g__Ruminococcus.s__?.t__?	high	d__Bacteria;p__Firmicutes_A;c__Clostridia;o__Oscillospirales;f__DTU089;g__UBA1227;s__UBA1227 sp1	GCA_002361015.1	98.69
RUG10557	uncultured Megasphaera sp.	uncultured Megasphaera sp. RUG10557	Megasphaera	0.95	97.55	FOQP01000033.1 Megasphaera elsdenii strain YE34 genome assembly contig: IE14DRAFT_scaffold00030.30 whole genome shotgun sequence	0.683511	d__Bacteria.p__Firmicutes.c__Negativicutes.o__Selenomonadales.f__Veillonellaceae.g__Megasphaera.s__?.t__?	high	d__Bacteria;p__Firmicutes_C;c__Negativicutes;o__Veillonellales;f__Megasphaeraceae;g__Megasphaera;s__Megasphaera elsdenii	GCF_000283495.2	98.69
RUG13933	uncultured Lachnospiraceae bacterium	uncultured Lachnospiraceae bacterium RUG13933	Lachnospiraceae	0.55	67.01	none		d__Bacteria.p__Firmicutes.c__Clostridia.o__Clostridiales.f__?.g__?.s__?.t__?	medium	d__Bacteria;p__Firmicutes_A;c__Clostridia;o__Lachnospirales;f__Lachnospiraceae;g__Eubacterium_Q;s__GCA_002349545.1	GCA_002349545.1	98.69
RUG10012	uncultured Aeromonadales bacterium	uncultured Aeromonadales bacterium RUG10012	Aeromonas	0.11	52.19	none		d__Bacteria.p__Proteobacteria.c__Gammaproteobacteria.o__Aeromonadales.f__?.g__?.s__?.t__?	high	d__Bacteria;p__Proteobacteria;c__Gammaproteobacteria;o__Enterobacterales;f__Succinivibrionaceae;g__UBA2810;s__UBA2810 sp1	GCA_002472255.1	98.68
RUG10799	uncultured Erysipelotrichaceae bacterium	uncultured Erysipelotrichaceae bacterium RUG10799	Solobacterium	0.36	58.77	none		d__Bacteria.p__Firmicutes.c__Erysipelotrichi.o__Erysipelotrichales.f__Erysipelotrichaceae.g__?.s__?.t__?	medium	d__Bacteria;p__Firmicutes;c__Bacilli;o__Erysipelotrichales;f__Erysipelotrichaceae;g__Solobacterium;s__GCA_002351305.1	GCA_002351305.1	98.68
RUG10836	uncultured Erysipelotrichaceae bacterium	uncultured Erysipelotrichaceae bacterium RUG10836	Solobacterium	0.29	58.35	none		d__Bacteria.p__Firmicutes.c__Erysipelotrichi.o__Erysipelotrichales.f__Erysipelotrichaceae.g__?.s__?.t__?	medium	d__Bacteria;p__Firmicutes;c__Bacilli;o__Erysipelotrichales;f__Erysipelotrichaceae;g__Solobacterium;s__	GCA_002481845.1	98.68
RUG12226	uncultured Ruminococcus sp.	uncultured Ruminococcus sp. RUG12226	uncultured	0.35	59.78	none		d__Bacteria.p__Firmicutes.c__Clostridia.o__Clostridiales.f__Ruminococcaceae.g__Ruminococcus.s__?.t__?	high	d__Bacteria;p__Firmicutes_A;c__Clostridia;o__Oscillospirales;f__DTU089;g__UBA1213;s__UBA9224	UBA9224	98.68
RUG12419	uncultured Sarcina sp.	uncultured Sarcina sp. RUG12419	Sarcina	0.9	95.58	FNFZ01000076.1 Sarcina sp. DSM 11001 genome assembly contig: Ga0059085_176 whole genome shotgun sequence	0.424928	d__Bacteria.p__Firmicutes.c__Clostridia.o__Clostridiales.f__?.g__?.s__?.t__?	medium	d__Bacteria;p__Firmicutes_A;c__Clostridia;o__Lachnospirales;f__Lachnospiraceae;g__CAG-791;s__GCF_900101015.1	GCF_900101015.1	98.68
RUG13617	uncultured Lachnospiraceae bacterium	uncultured Lachnospiraceae bacterium RUG13617	uncultured	0.16	62.36	none		d__Bacteria.p__Firmicutes.c__Clostridia.o__Clostridiales.f__?.g__?.s__?.t__?	low	d__Bacteria;p__Firmicutes_A;c__Clostridia;o__Lachnospirales;f__Lachnospiraceae;g__UBA1066;s__UBA1066 sp2	GCA_002396245.1	98.68
RUG13999	uncultured Lachnospiraceae bacterium	uncultured Lachnospiraceae bacterium RUG13999	Lachnospiraceae	0.43	68.02	none		d__Bacteria.p__Firmicutes.c__Clostridia.o__Clostridiales.f__?.g__?.s__?.t__?	medium	d__Bacteria;p__Firmicutes_A;c__Clostridia;o__Lachnospirales;f__Lachnospiraceae;g__CAG-791;s__GCA_002372835.1	GCA_002372835.1	98.68
RUG10032	uncultured Bacteroidia bacterium	uncultured Bacteroidia bacterium RUG10032	Alistipes	0.28	64.01	none		d__Bacteria.p__Bacteroidetes.c__Bacteroidia.o__Bacteroidales.f__Prevotellaceae.g__?.s__?.t__?	low	d__Bacteria;p__Bacteroidota;c__Bacteroidia;o__Bacteroidales;f__UBA932;g__RC9;s__	GCA_002349205.1	98.67
RUG11519	uncultured Ruminococcus sp.	uncultured Ruminococcus sp. RUG11519	Ruminococcaceae	0.8	91.45	FMUA01000081.1 Ruminococcaceae bacterium P7 genome assembly contig: IE30DRAFT_scaffold00080.80 whole genome shotgun sequence	0.486649	d__Bacteria.p__Firmicutes.c__Clostridia.o__Clostridiales.f__Ruminococcaceae.g__Ruminococcus.s__?.t__?	high	d__Bacteria;p__Firmicutes_A;c__Clostridia;o__Oscillospirales;f__DTU089;g__Ruminococcus_E;s__GCF_900100595.1	GCF_900100595.1	98.67
RUG14015	uncultured Acidaminococcus sp.	uncultured Acidaminococcus sp. RUG14015	Acidaminococcus	0.96	98.07	FOWJ01000056.1 Acidaminococcus fermentans strain pGA-4 genome assembly contig: IE51DRAFT_scaffold00055.55 whole genome shotgun sequence	0.728155	d__Bacteria.p__Firmicutes.c__Negativicutes.o__Selenomonadales.f__Acidaminococcaceae.g__Acidaminococcus.s__?.t__?	high	d__Bacteria;p__Firmicutes_C;c__Negativicutes;o__Acidaminococcales;f__Acidaminococcaceae;g__Acidaminococcus;s__Acidaminococcus fermentans	GCF_000025305.1	98.67
RUG10572	uncultured Lachnospiraceae bacterium	uncultured Lachnospiraceae bacterium RUG10572	Lachnospiraceae	0.45	68.11	none		d__Bacteria.p__Firmicutes.c__Clostridia.o__Clostridiales.f__?.g__?.s__?.t__?	medium	d__Bacteria;p__Firmicutes_A;c__Clostridia;o__Lachnospirales;f__Lachnospiraceae;g__CAG-791;s__GCA_002372835.1	GCA_002372835.1	98.66
RUG12543	uncultured Ruminococcus sp.	uncultured Ruminococcus sp. RUG12543	uncultured	0.36	60.02	none		d__Bacteria.p__Firmicutes.c__Clostridia.o__Clostridiales.f__Ruminococcaceae.g__Ruminococcus.s__?.t__?	high	d__Bacteria;p__Firmicutes_A;c__Clostridia;o__Oscillospirales;f__DTU089;g__UBA1213;s__UBA9224	UBA9224	98.66
RUG12919	uncultured Megasphaera sp.	uncultured Megasphaera sp. RUG12919	Megasphaera	0.93	96.78	LT608310.1 Veillonellaceae bacterium Marseille-P2974 genome assembly scaffold: scaffold00001 whole genome shotgun sequence	0.625095	d__Bacteria.p__Firmicutes.c__Negativicutes.o__Selenomonadales.f__Veillonellaceae.g__Megasphaera.s__?.t__?	high	d__Bacteria;p__Firmicutes_C;c__Negativicutes;o__Veillonellales;f__Megasphaeraceae;g__Caecibacter;s__Caecibacter massiliensis	GCF_900095875.1	98.66
RUG13069	uncultured Megasphaera sp.	uncultured Megasphaera sp. RUG13069	Megasphaera	0.96	98.31	HE576794.1 Megasphaera elsdenii strain DSM 20460 draft genome	0.641766	d__Bacteria.p__Firmicutes.c__Negativicutes.o__Selenomonadales.f__Veillonellaceae.g__Megasphaera.s__?.t__?	high	d__Bacteria;p__Firmicutes_C;c__Negativicutes;o__Veillonellales;f__Megasphaeraceae;g__Megasphaera;s__Megasphaera elsdenii	GCF_000283495.2	98.66
RUG13215	Sharpea azabuensis	Sharpea azabuensis RUG13215	Sharpea	0.94	97.49	FOTA01000071.1 Sharpea azabuensis strain KH1P5 genome assembly contig: Ga0059118_171 whole genome shotgun sequence	0.626773	d__Bacteria.p__Firmicutes.c__Erysipelotrichi.o__Erysipelotrichales.f__Erysipelotrichaceae.g__?.s__?.t__?	high	d__Bacteria;p__Firmicutes;c__Bacilli;o__Erysipelotrichales;f__Erysipelatoclostridiaceae;g__Sharpea;s__Sharpea azabuensis	GCF_000702165.1	98.66
RUG13570	Ruminococcaceae bacterium	Ruminococcaceae bacterium RUG13570	Ruminococcus	0.15	57.39	none		d__Bacteria.p__Firmicutes.c__Clostridia.o__Clostridiales.f__Ruminococcaceae.g__Ruminococcus.s__?.t__?	high	d__Bacteria;p__Firmicutes_A;c__Clostridia;o__Oscillospirales;f__DTU089;g__UBA1227;s__UBA1227 sp1	GCA_002361015.1	98.66
RUG13591	uncultured Erysipelotrichaceae bacterium	uncultured Erysipelotrichaceae bacterium RUG13591	Kandleria	0.38	64.88	none		d__Bacteria.p__Firmicutes.c__Erysipelotrichi.o__Erysipelotrichales.f__Erysipelotrichaceae.g__?.s__?.t__?	high	d__Bacteria;p__Firmicutes;c__Bacilli;o__Erysipelotrichales;f__Erysipelatoclostridiaceae;g__Kandleria;s__GCA_002393785.1	GCA_002393785.1	98.66
RUG10061	uncultured Lachnospiraceae bacterium	uncultured Lachnospiraceae bacterium RUG10061	Lachnospiraceae	0.45	67.51	none		d__Bacteria.p__Firmicutes.c__Clostridia.o__Clostridiales.f__?.g__?.s__?.t__?	medium	d__Bacteria;p__Firmicutes_A;c__Clostridia;o__Lachnospirales;f__Lachnospiraceae;g__CAG-791;s__GCA_002372835.1	GCA_002372835.1	98.65
RUG12113	uncultured Lachnospiraceae bacterium	uncultured Lachnospiraceae bacterium RUG12113	Lachnospiraceae	0.46	63.3	none		d__Bacteria.p__Firmicutes.c__Clostridia.o__Clostridiales.f__?.g__?.s__?.t__?	medium	d__Bacteria;p__Firmicutes_A;c__Clostridia;o__Lachnospirales;f__Lachnospiraceae;g__UBA629;s__UBA629 sp1	GCA_002449995.1	98.65
RUG12278	uncultured Lachnospiraceae bacterium	uncultured Lachnospiraceae bacterium RUG12278	Lachnospiraceae	0.21	63.19	none		d__Bacteria.p__Firmicutes.c__Clostridia.o__Clostridiales.f__?.g__?.s__?.t__?	medium	d__Bacteria;p__Firmicutes_A;c__Clostridia;o__Lachnospirales;f__Lachnospiraceae;g__CAG-791;s__CAG-791 sp5	GCA_002481615.1	98.65
RUG12305	uncultured Lachnospiraceae bacterium	uncultured Lachnospiraceae bacterium RUG12305	Lachnospiraceae	0.44	67.82	none		d__Bacteria.p__Firmicutes.c__Clostridia.o__Clostridiales.f__?.g__?.s__?.t__?	medium	d__Bacteria;p__Firmicutes_A;c__Clostridia;o__Lachnospirales;f__Lachnospiraceae;g__CAG-791;s__GCA_002372835.1	GCA_002372835.1	98.65
RUG12708	uncultured Clostridiales bacterium	uncultured Clostridiales bacterium RUG12708	Faecalibacterium	0.2	60.22	none		d__Bacteria.p__Firmicutes.c__Clostridia.o__Clostridiales.f__?.g__?.s__?.t__?	low	d__Bacteria;p__Firmicutes_A;c__Clostridia;o__Christensenellales;f__CAG-74;g__UBA2943;s__UBA2943 sp1	GCA_002350845.1	98.65
RUG13546	uncultured Lachnospiraceae bacterium	uncultured Lachnospiraceae bacterium RUG13546	Sarcina	0.54	70.58	none		d__Bacteria.p__Firmicutes.c__Clostridia.o__Clostridiales.f__?.g__?.s__?.t__?	medium	d__Bacteria;p__Firmicutes_A;c__Clostridia;o__Lachnospirales;f__Lachnospiraceae;g__CAG-791;s__GCA_002371555.1	GCA_002371555.1	98.65
RUG13632	uncultured Lachnospiraceae bacterium	uncultured Lachnospiraceae bacterium RUG13632	uncultured	0.15	62.11	none		d__Bacteria.p__Firmicutes.c__Clostridia.o__Clostridiales.f__?.g__?.s__?.t__?	low	d__Bacteria;p__Firmicutes_A;c__Clostridia;o__Lachnospirales;f__Lachnospiraceae;g__UBA1066;s__UBA1066 sp2	GCA_002396245.1	98.65
RUG14077	uncultured Aeromonadales bacterium	uncultured Aeromonadales bacterium RUG14077	Aeromonas	0.11	52.52	none		d__Bacteria.p__Proteobacteria.c__Gammaproteobacteria.o__Aeromonadales.f__?.g__?.s__?.t__?	high	d__Bacteria;p__Proteobacteria;c__Gammaproteobacteria;o__Enterobacterales;f__Succinivibrionaceae;g__UBA2810;s__UBA2810 sp1	GCA_002472255.1	98.65
RUG10825	uncultured Bifidobacterium sp.	uncultured Bifidobacterium sp. RUG10825	Bifidobacterium	0.95	97.39	JDUH01000001.1 Bifidobacterium boum DSM 20432 contig1 whole genome shotgun sequence	0.621359	d__Bacteria.p__Actinobacteria.c__Actinobacteria.o__?.f__?.g__?.s__?.t__?	medium	d__Bacteria;p__Actinobacteriota;c__Actinobacteria;o__Actinomycetales;f__Bifidobacteriaceae;g__Bifidobacterium;s__Bifidobacterium boum	GCF_000771385.1	98.64
RUG10905	uncultured Erysipelotrichaceae bacterium	uncultured Erysipelotrichaceae bacterium RUG10905	Clostridium	0.43	65.44	none		d__Bacteria.p__Firmicutes.c__Erysipelotrichi.o__Erysipelotrichales.f__Erysipelotrichaceae.g__?.s__?.t__?	medium	d__Bacteria;p__Firmicutes;c__Bacilli;o__RF39;f__UBA660;g__CAG-302;s__CAG-302 sp2	GCA_002349875.1	98.64
RUG13076	Eubacterium ruminantium	Eubacterium ruminantium RUG13076	Eubacterium	0.92	96.73	FUXA01000033.1 Eubacterium ruminantium strain ATCC 17233 genome assembly contig: EI46DRAFT_scaffold00031.31 whole genome shotgun sequence	0.598731	d__Bacteria.p__Firmicutes.c__Clostridia.o__Clostridiales.f__?.g__?.s__?.t__?	medium	d__Bacteria;p__Firmicutes_A;c__Clostridia;o__Lachnospirales;f__Lachnospiraceae;g__Eubacterium_Q;s__Eubacterium_Q ruminantium	GCF_900103685.1	98.64
RUG13185	Sharpea azabuensis	Sharpea azabuensis RUG13185	Sharpea	0.91	97.06	FOTA01000071.1 Sharpea azabuensis strain KH1P5 genome assembly contig: Ga0059118_171 whole genome shotgun sequence	0.64273	d__Bacteria.p__Firmicutes.c__Erysipelotrichi.o__Erysipelotrichales.f__Erysipelotrichaceae.g__?.s__?.t__?	high	d__Bacteria;p__Firmicutes;c__Bacilli;o__Erysipelotrichales;f__Erysipelatoclostridiaceae;g__Sharpea;s__Sharpea azabuensis	GCF_000702165.1	98.64
RUG14546	uncultured Lachnospiraceae bacterium	uncultured Lachnospiraceae bacterium RUG14546	Lachnospiraceae	0.41	66.89	none		d__Bacteria.p__Firmicutes.c__Clostridia.o__Clostridiales.f__?.g__?.s__?.t__?	medium	d__Bacteria;p__Firmicutes_A;c__Clostridia;o__Lachnospirales;f__Lachnospiraceae;g__CAG-791;s__GCA_002372835.1	GCA_002372835.1	98.64
RUG10576	Ruminococcus flavefaciens	Ruminococcus flavefaciens RUG10576	Ruminococcus	0.81	75.14	none		d__Bacteria.p__Firmicutes.c__Clostridia.o__Clostridiales.f__Ruminococcaceae.g__Ruminococcus.s__?.t__?	high	d__Bacteria;p__Firmicutes_A;c__Clostridia;o__Oscillospirales;f__Ruminococcaceae;g__Ruminococcus;s__Ruminococcus flavefaciens_N	GCA_002350065.1	98.63
RUG10745	uncultured Sarcina sp.	uncultured Sarcina sp. RUG10745	Sarcina	0.92	96.84	FNFZ01000076.1 Sarcina sp. DSM 11001 genome assembly contig: Ga0059085_176 whole genome shotgun sequence	0.41001	d__Bacteria.p__Firmicutes.c__Clostridia.o__Clostridiales.f__?.g__?.s__?.t__?	medium	d__Bacteria;p__Firmicutes_A;c__Clostridia;o__Lachnospirales;f__Lachnospiraceae;g__CAG-791;s__GCF_900101015.1	GCF_900101015.1	98.63
RUG12390	Ruminococcaceae bacterium	Ruminococcaceae bacterium RUG12390	Ruminococcus	0.15	57.4	none		d__Bacteria.p__Firmicutes.c__Clostridia.o__Clostridiales.f__Ruminococcaceae.g__Ruminococcus.s__?.t__?	high	d__Bacteria;p__Firmicutes_A;c__Clostridia;o__Oscillospirales;f__DTU089;g__UBA1227;s__UBA1227 sp1	GCA_002361015.1	98.63
RUG13666	uncultured Prevotellaceae bacterium	uncultured Prevotellaceae bacterium RUG13666	Prevotella	0.8	68.95	none		d__Bacteria.p__Bacteroidetes.c__Bacteroidia.o__Bacteroidales.f__Prevotellaceae.g__?.s__?.t__?	low	d__Bacteria;p__Bacteroidota;c__Bacteroidia;o__Bacteroidales;f__Bacteroidaceae;g__Prevotella;s__GCA_002350275.1	GCA_002350275.1	98.63
RUG14758	uncultured Lachnospiraceae bacterium	uncultured Lachnospiraceae bacterium RUG14758	Lachnospiraceae	0.44	67.36	none		d__Bacteria.p__Firmicutes.c__Clostridia.o__Clostridiales.f__?.g__?.s__?.t__?	medium	d__Bacteria;p__Firmicutes_A;c__Clostridia;o__Lachnospirales;f__Lachnospiraceae;g__CAG-791;s__GCA_002372835.1	GCA_002372835.1	98.63
RUG10246	uncultured Coriobacteriaceae bacterium	uncultured Coriobacteriaceae bacterium RUG10246	Olsenella	0.58	63.99	none		d__Bacteria.p__Actinobacteria.c__Actinobacteria.o__Coriobacteriales.f__Coriobacteriaceae.g__?.s__?.t__?	medium	d__Bacteria;p__Actinobacteriota;c__Coriobacteriia;o__Coriobacteriales;f__Atopobiaceae;g__UBA7741;s__GCA_002481765.1	GCA_002481765.1	98.62
RUG11270	uncultured Bacteroidales bacterium	uncultured Bacteroidales bacterium RUG11270	Bacteroides	0.55	68.21	none		d__Bacteria.p__Bacteroidetes.c__Bacteroidia.o__Bacteroidales.f__Prevotellaceae.g__?.s__?.t__?	low	d__Bacteria;p__Bacteroidota;c__Bacteroidia;o__Bacteroidales;f__Bacteroidaceae;g__UBA2918;s__GCA_002349865.1	GCA_002349865.1	98.62
RUG13177	uncultured Bacteroidales bacterium	uncultured Bacteroidales bacterium RUG13177	Prevotella	0.38	58.31	none		d__Bacteria.p__Bacteroidetes.c__Bacteroidia.o__Bacteroidales.f__Prevotellaceae.g__?.s__?.t__?	low	d__Bacteria;p__Bacteroidota;c__Bacteroidia;o__Bacteroidales;f__Muribaculaceae;g__C941;s__C941 sp1	GCA_002349415.1	98.62
RUG13747	uncultured Lachnospiraceae bacterium	uncultured Lachnospiraceae bacterium RUG13747	Lachnospiraceae	0.43	67.6	none		d__Bacteria.p__Firmicutes.c__Clostridia.o__Clostridiales.f__?.g__?.s__?.t__?	medium	d__Bacteria;p__Firmicutes_A;c__Clostridia;o__Lachnospirales;f__Lachnospiraceae;g__CAG-791;s__GCA_002372835.1	GCA_002372835.1	98.62
RUG14074	uncultured Erysipelotrichaceae bacterium	uncultured Erysipelotrichaceae bacterium RUG14074	Solobacterium	0.24	57.75	none		d__Bacteria.p__Firmicutes.c__Erysipelotrichi.o__Erysipelotrichales.f__Erysipelotrichaceae.g__?.s__?.t__?	medium	d__Bacteria;p__Firmicutes;c__Bacilli;o__Erysipelotrichales;f__Erysipelotrichaceae;g__Solobacterium;s__GCA_002350225.1	GCA_002350225.1	98.62
RUG10213	Sharpea azabuensis	Sharpea azabuensis RUG10213	Sharpea	0.93	97.12	FOTA01000071.1 Sharpea azabuensis strain KH1P5 genome assembly contig: Ga0059118_171 whole genome shotgun sequence	0.598404	d__Bacteria.p__Firmicutes.c__Erysipelotrichi.o__Erysipelotrichales.f__Erysipelotrichaceae.g__?.s__?.t__?	high	d__Bacteria;p__Firmicutes;c__Bacilli;o__Erysipelotrichales;f__Erysipelatoclostridiaceae;g__Sharpea;s__Sharpea azabuensis	GCF_000702165.1	98.61
RUG10834	Ruminococcaceae bacterium	Ruminococcaceae bacterium RUG10834	Firmicutes	0.41	60.95	none		d__Bacteria.p__Firmicutes.c__Clostridia.o__Clostridiales.f__Ruminococcaceae.g__Ruminococcus.s__?.t__?	high	d__Bacteria;p__Firmicutes_A;c__Clostridia;o__Oscillospirales;f__Oscillospiraceae;g__CAG-110;s__GCA_002349985.1	GCA_002349985.1	98.61
RUG11541	uncultured Ruminococcus sp.	uncultured Ruminococcus sp. RUG11541	uncultured	0.39	59.32	none		d__Bacteria.p__Firmicutes.c__Clostridia.o__Clostridiales.f__Ruminococcaceae.g__Ruminococcus.s__?.t__?	high	d__Bacteria;p__Firmicutes_A;c__Clostridia;o__Oscillospirales;f__DTU089;g__UBA1213;s__UBA9224	UBA9224	98.61
RUG13635	uncultured Bacteroidales bacterium	uncultured Bacteroidales bacterium RUG13635	Prevotella	0.43	58.85	none		d__Bacteria.p__Bacteroidetes.c__Bacteroidia.o__Bacteroidales.f__Prevotellaceae.g__?.s__?.t__?	low	d__Bacteria;p__Bacteroidota;c__Bacteroidia;o__Bacteroidales;f__Muribaculaceae;g__C941;s__C941 sp3	GCA_002349625.1	98.61
RUG14717	uncultured Bacteroidales bacterium	uncultured Bacteroidales bacterium RUG14717	Bacteroides	0.58	69.02	none		d__Bacteria.p__Bacteroidetes.c__Bacteroidia.o__Bacteroidales.f__Prevotellaceae.g__?.s__?.t__?	low	d__Bacteria;p__Bacteroidota;c__Bacteroidia;o__Bacteroidales;f__Bacteroidaceae;g__UBA2918;s__GCA_002349865.1	GCA_002349865.1	98.61
RUG14888	uncultured Ureaplasma sp.	uncultured Ureaplasma sp. RUG14888	Candidatus	0.68	53.63	none		d__Bacteria.p__Tenericutes.c__Mollicutes.o__Mycoplasmatales.f__Mycoplasmataceae.g__Ureaplasma.s__?.t__?	medium	d__Bacteria;p__Firmicutes;c__Bacilli;o__Mycoplasmatales;f__Ureaplasmataceae;g__Mycoplasma_BB;s__GCA_002372615.1	GCA_002372615.1	98.61
RUG10819	uncultured Mitsuokella sp.	uncultured Mitsuokella sp. RUG10819	Mitsuokella	0.94	97.37	CYYU01000001.1 Mitsuokella jalaludinii strain 2789STDY5608828 genome assembly contig: SCcontig000001 whole genome shotgun sequence	0.681818	d__Bacteria.p__Firmicutes.c__Negativicutes.o__Selenomonadales.f__Veillonellaceae.g__?.s__?.t__?	high	d__Bacteria;p__Firmicutes_C;c__Negativicutes;o__Selenomonadales;f__Selenomonadaceae;g__Mitsuokella;s__Mitsuokella jalaludinii	GCF_000702905.1	98.6
RUG11049	uncultured Ruminococcus sp.	uncultured Ruminococcus sp. RUG11049	Ruminococcaceae	0.87	93.6	FMUA01000081.1 Ruminococcaceae bacterium P7 genome assembly contig: IE30DRAFT_scaffold00080.80 whole genome shotgun sequence	0.452603	d__Bacteria.p__Firmicutes.c__Clostridia.o__Clostridiales.f__Ruminococcaceae.g__Ruminococcus.s__?.t__?	high	d__Bacteria;p__Firmicutes_A;c__Clostridia;o__Oscillospirales;f__DTU089;g__Ruminococcus_E;s__GCF_900100595.1	GCF_900100595.1	98.6
RUG11109	uncultured Lachnospiraceae bacterium	uncultured Lachnospiraceae bacterium RUG11109	Lachnospiraceae	0.41	66.84	none		d__Bacteria.p__Firmicutes.c__Clostridia.o__Clostridiales.f__?.g__?.s__?.t__?	medium	d__Bacteria;p__Firmicutes_A;c__Clostridia;o__Lachnospirales;f__Lachnospiraceae;g__CAG-791;s__GCA_002372835.1	GCA_002372835.1	98.6
RUG12738	uncultured Sarcina sp.	uncultured Sarcina sp. RUG12738	Sarcina	0.91	96.04	FNFZ01000076.1 Sarcina sp. DSM 11001 genome assembly contig: Ga0059085_176 whole genome shotgun sequence	0.414822	d__Bacteria.p__Firmicutes.c__Clostridia.o__Clostridiales.f__?.g__?.s__?.t__?	medium	d__Bacteria;p__Firmicutes_A;c__Clostridia;o__Lachnospirales;f__Lachnospiraceae;g__CAG-791;s__GCF_900101015.1	GCF_900101015.1	98.6
RUG13509	uncultured Prevotella sp.	uncultured Prevotella sp. RUG13509	Prevotella	0.98	98.68	JNKG01000001.1 Prevotella sp. RM4 T499DRAFT_scaffold00010.10_C whole genome shotgun sequence	0.550124	d__Bacteria.p__Bacteroidetes.c__Bacteroidia.o__Bacteroidales.f__Prevotellaceae.g__?.s__?.t__?	low	d__Bacteria;p__Bacteroidota;c__Bacteroidia;o__Bacteroidales;f__Bacteroidaceae;g__Prevotella;s__Prevotella ruminicola	GCF_900108375.1	98.6
RUG13510	uncultured Sarcina sp.	uncultured Sarcina sp. RUG13510	Sarcina	0.89	95.55	FNFZ01000076.1 Sarcina sp. DSM 11001 genome assembly contig: Ga0059085_176 whole genome shotgun sequence	0.407122	d__Bacteria.p__Firmicutes.c__Clostridia.o__Clostridiales.f__?.g__?.s__?.t__?	medium	d__Bacteria;p__Firmicutes_A;c__Clostridia;o__Lachnospirales;f__Lachnospiraceae;g__CAG-791;s__GCF_900101015.1	GCF_900101015.1	98.6
RUG14433	uncultured Lachnospiraceae bacterium	uncultured Lachnospiraceae bacterium RUG14433	Lachnospiraceae	0.44	67.66	none		d__Bacteria.p__Firmicutes.c__Clostridia.o__Clostridiales.f__?.g__?.s__?.t__?	medium	d__Bacteria;p__Firmicutes_A;c__Clostridia;o__Lachnospirales;f__Lachnospiraceae;g__CAG-791;s__GCA_002372835.1	GCA_002372835.1	98.6
RUG14763	uncultured Lachnospiraceae bacterium	uncultured Lachnospiraceae bacterium RUG14763	Lachnospiraceae	0.55	66.93	none		d__Bacteria.p__Firmicutes.c__Clostridia.o__Clostridiales.f__?.g__?.s__?.t__?	medium	d__Bacteria;p__Firmicutes_A;c__Clostridia;o__Lachnospirales;f__Lachnospiraceae;g__Eubacterium_Q;s__GCA_002350525.1	GCA_002350525.1	98.6
RUG10924	uncultured Sarcina sp.	uncultured Sarcina sp. RUG10924	Sarcina	0.91	96.08	FNFZ01000076.1 Sarcina sp. DSM 11001 genome assembly contig: Ga0059085_176 whole genome shotgun sequence	0.444658	d__Bacteria.p__Firmicutes.c__Clostridia.o__Clostridiales.f__?.g__?.s__?.t__?	medium	d__Bacteria;p__Firmicutes_A;c__Clostridia;o__Lachnospirales;f__Lachnospiraceae;g__CAG-791;s__GCF_900101015.1	GCF_900101015.1	98.59
RUG13682	uncultured Bacteroidales bacterium	uncultured Bacteroidales bacterium RUG13682	Prevotella	0.43	59.11	none		d__Bacteria.p__Bacteroidetes.c__Bacteroidia.o__Bacteroidales.f__Prevotellaceae.g__?.s__?.t__?	low	d__Bacteria;p__Bacteroidota;c__Bacteroidia;o__Bacteroidales;f__Muribaculaceae;g__C941;s__C941 sp3	GCA_002349625.1	98.59
RUG13916	Sharpea azabuensis	Sharpea azabuensis RUG13916	Sharpea	0.92	96.79	FOTA01000071.1 Sharpea azabuensis strain KH1P5 genome assembly contig: Ga0059118_171 whole genome shotgun sequence	0.615248	d__Bacteria.p__Firmicutes.c__Erysipelotrichi.o__Erysipelotrichales.f__Erysipelotrichaceae.g__?.s__?.t__?	high	d__Bacteria;p__Firmicutes;c__Bacilli;o__Erysipelotrichales;f__Erysipelatoclostridiaceae;g__Sharpea;s__Sharpea azabuensis	GCF_000702165.1	98.59
RUG14026	uncultured Lachnospiraceae bacterium	uncultured Lachnospiraceae bacterium RUG14026	Lachnospiraceae	0.59	62.01	none		d__Bacteria.p__Firmicutes.c__Clostridia.o__Clostridiales.f__?.g__?.s__?.t__?	medium	d__Bacteria;p__Firmicutes_A;c__Clostridia;o__Lachnospirales;f__Lachnospiraceae;g__UBA2727;s__GCA_002480925.1	GCA_002480925.1	98.59
RUG14407	Ruminococcaceae bacterium	Ruminococcaceae bacterium RUG14407	Ruminococcus	0.15	57.24	none		d__Bacteria.p__Firmicutes.c__Clostridia.o__Clostridiales.f__Ruminococcaceae.g__Ruminococcus.s__?.t__?	high	d__Bacteria;p__Firmicutes_A;c__Clostridia;o__Oscillospirales;f__DTU089;g__UBA1227;s__UBA1227 sp1	GCA_002361015.1	98.59
RUG12497	uncultured Prevotellaceae bacterium	uncultured Prevotellaceae bacterium RUG12497	Prevotella	0.79	70.5	none		d__Bacteria.p__Bacteroidetes.c__Bacteroidia.o__Bacteroidales.f__Prevotellaceae.g__?.s__?.t__?	low	d__Bacteria;p__Bacteroidota;c__Bacteroidia;o__Bacteroidales;f__Bacteroidaceae;g__Prevotella;s__GCA_002481295.1	GCA_002481295.1	98.58
RUG13229	Ruminococcus flavefaciens	Ruminococcus flavefaciens RUG13229	Ruminococcus	0.9	84.73	JNKE01000001.1 Ruminococcus flavefaciens MC2020 T490DRAFT_scaffold00010.10_C whole genome shotgun sequence	0.540025	d__Bacteria.p__Firmicutes.c__Clostridia.o__Clostridiales.f__Ruminococcaceae.g__Ruminococcus.s__?.t__?	high	d__Bacteria;p__Firmicutes_A;c__Clostridia;o__Oscillospirales;f__Ruminococcaceae;g__Ruminococcus;s__Ruminococcus flavefaciens_B	GCF_000701945.1	98.58
RUG13421	Ruminococcus flavefaciens	Ruminococcus flavefaciens RUG13421	Ruminococcus	0.88	76.15	none		d__Bacteria.p__Firmicutes.c__Clostridia.o__Clostridiales.f__Ruminococcaceae.g__Ruminococcus.s__?.t__?	high	d__Bacteria;p__Firmicutes_A;c__Clostridia;o__Oscillospirales;f__Ruminococcaceae;g__Ruminococcus;s__Ruminococcus flavefaciens_N	GCA_002350065.1	98.58
RUG13677	uncultured Methanobrevibacter sp.	uncultured Methanobrevibacter sp. RUG13677	Methanobrevibacter	0.92	78.22	none		d__Archaea.p__Euryarchaeota.c__Methanobacteria.o__Methanobacteriales.f__Methanobacteriaceae.g__Methanobrevibacter.s__?.t__?	high	d__Archaea;p__Euryarchaeota;c__Methanobacteria;o__Methanobacteriales;f__Methanobacteriaceae;g__Methanobrevibacter_A;s__GCA_002509015.1	GCA_002509015.1	98.58
RUG14388	uncultured Butyrivibrio sp.	uncultured Butyrivibrio sp. RUG14388	Butyrivibrio	0.67	81.78	KK211305.1 Butyrivibrio sp. LB2008 genomic scaffold T356DRAFT_scaffold00001.1 whole genome shotgun sequence	0.522199	d__Bacteria.p__Firmicutes.c__Clostridia.o__Clostridiales.f__?.g__?.s__?.t__?	high	d__Bacteria;p__Firmicutes_A;c__Clostridia;o__Lachnospirales;f__Lachnospiraceae;g__Butyrivibrio;s__GCF_000621565.1	GCF_000621565.1	98.58
RUG10432	uncultured Ruminococcus sp.	uncultured Ruminococcus sp. RUG10432	Ruminococcaceae	0.82	91.3	FMUA01000081.1 Ruminococcaceae bacterium P7 genome assembly contig: IE30DRAFT_scaffold00080.80 whole genome shotgun sequence	0.481976	d__Bacteria.p__Firmicutes.c__Clostridia.o__Clostridiales.f__Ruminococcaceae.g__Ruminococcus.s__?.t__?	high	d__Bacteria;p__Firmicutes_A;c__Clostridia;o__Oscillospirales;f__DTU089;g__Ruminococcus_E;s__GCF_900100595.1	GCF_900100595.1	98.57
RUG10687	uncultured Bacteroidales bacterium	uncultured Bacteroidales bacterium RUG10687	Prevotella	0.41	58.4	none		d__Bacteria.p__Bacteroidetes.c__Bacteroidia.o__Bacteroidales.f__Prevotellaceae.g__?.s__?.t__?	low	d__Bacteria;p__Bacteroidota;c__Bacteroidia;o__Bacteroidales;f__Muribaculaceae;g__C941;s__C941 sp1	GCA_002349415.1	98.57
RUG10720	uncultured Lachnospiraceae bacterium	uncultured Lachnospiraceae bacterium RUG10720	Lachnospiraceae	0.42	67.38	none		d__Bacteria.p__Firmicutes.c__Clostridia.o__Clostridiales.f__?.g__?.s__?.t__?	medium	d__Bacteria;p__Firmicutes_A;c__Clostridia;o__Lachnospirales;f__Lachnospiraceae;g__CAG-791;s__GCA_002372835.1	GCA_002372835.1	98.57
RUG12767	uncultured Sarcina sp.	uncultured Sarcina sp. RUG12767	Sarcina	0.88	95.27	FNFZ01000076.1 Sarcina sp. DSM 11001 genome assembly contig: Ga0059085_176 whole genome shotgun sequence	0.37103	d__Bacteria.p__Firmicutes.c__Clostridia.o__Clostridiales.f__?.g__?.s__?.t__?	medium	d__Bacteria;p__Firmicutes_A;c__Clostridia;o__Lachnospirales;f__Lachnospiraceae;g__CAG-791;s__GCF_900101015.1	GCF_900101015.1	98.57
RUG13164	uncultured Bacteroidales bacterium	uncultured Bacteroidales bacterium RUG13164	Prevotella	0.43	58.68	none		d__Bacteria.p__Bacteroidetes.c__Bacteroidia.o__Bacteroidales.f__Prevotellaceae.g__?.s__?.t__?	low	d__Bacteria;p__Bacteroidota;c__Bacteroidia;o__Bacteroidales;f__Muribaculaceae;g__C941;s__C941 sp3	GCA_002349625.1	98.57
RUG13352	uncultured Erysipelotrichaceae bacterium	uncultured Erysipelotrichaceae bacterium RUG13352	Kandleria	0.37	64.33	none		d__Bacteria.p__Firmicutes.c__Erysipelotrichi.o__Erysipelotrichales.f__Erysipelotrichaceae.g__?.s__?.t__?	high	d__Bacteria;p__Firmicutes;c__Bacilli;o__Erysipelotrichales;f__Erysipelatoclostridiaceae;g__Kandleria;s__GCA_002393785.1	GCA_002393785.1	98.57
RUG13627	Ruminococcaceae bacterium	Ruminococcaceae bacterium RUG13627	Ruminococcus	0.15	57.59	none		d__Bacteria.p__Firmicutes.c__Clostridia.o__Clostridiales.f__Ruminococcaceae.g__Ruminococcus.s__?.t__?	high	d__Bacteria;p__Firmicutes_A;c__Clostridia;o__Oscillospirales;f__DTU089;g__UBA1227;s__UBA1227 sp1	GCA_002361015.1	98.57
RUG13726	uncultured Bacteroidales bacterium	uncultured Bacteroidales bacterium RUG13726	Prevotella	0.4	59.05	none		d__Bacteria.p__Bacteroidetes.c__Bacteroidia.o__Bacteroidales.f__Prevotellaceae.g__?.s__?.t__?	low	d__Bacteria;p__Bacteroidota;c__Bacteroidia;o__Bacteroidales;f__Muribaculaceae;g__C941;s__C941 sp1	GCA_002349415.1	98.57
RUG13869	Ruminococcaceae bacterium	Ruminococcaceae bacterium RUG13869	Ruminococcus	0.15	57.65	none		d__Bacteria.p__Firmicutes.c__Clostridia.o__Clostridiales.f__Ruminococcaceae.g__Ruminococcus.s__?.t__?	high	d__Bacteria;p__Firmicutes_A;c__Clostridia;o__Oscillospirales;f__DTU089;g__UBA1227;s__UBA1227 sp1	GCA_002361015.1	98.57
RUG10201	uncultured Lachnospiraceae bacterium	uncultured Lachnospiraceae bacterium RUG10201	Lachnospiraceae	0.44	67.26	none		d__Bacteria.p__Firmicutes.c__Clostridia.o__Clostridiales.f__?.g__?.s__?.t__?	medium	d__Bacteria;p__Firmicutes_A;c__Clostridia;o__Lachnospirales;f__Lachnospiraceae;g__CAG-791;s__GCA_002372835.1	GCA_002372835.1	98.56
RUG11526	uncultured Sarcina sp.	uncultured Sarcina sp. RUG11526	Sarcina	0.94	97.07	FNFZ01000076.1 Sarcina sp. DSM 11001 genome assembly contig: Ga0059085_176 whole genome shotgun sequence	0.360443	d__Bacteria.p__Firmicutes.c__Clostridia.o__Clostridiales.f__?.g__?.s__?.t__?	medium	d__Bacteria;p__Firmicutes_A;c__Clostridia;o__Lachnospirales;f__Lachnospiraceae;g__CAG-791;s__GCF_900101015.1	GCF_900101015.1	98.56
RUG12585	uncultured Bacteroidales bacterium	uncultured Bacteroidales bacterium RUG12585	Prevotella	0.4	58.36	none		d__Bacteria.p__Bacteroidetes.c__Bacteroidia.o__Bacteroidales.f__Prevotellaceae.g__?.s__?.t__?	low	d__Bacteria;p__Bacteroidota;c__Bacteroidia;o__Bacteroidales;f__Muribaculaceae;g__C941;s__C941 sp1	GCA_002349415.1	98.56
RUG12667	uncultured Bacteroidales bacterium	uncultured Bacteroidales bacterium RUG12667	Prevotella	0.43	58.93	none		d__Bacteria.p__Bacteroidetes.c__Bacteroidia.o__Bacteroidales.f__Prevotellaceae.g__?.s__?.t__?	low	d__Bacteria;p__Bacteroidota;c__Bacteroidia;o__Bacteroidales;f__Muribaculaceae;g__C941;s__C941 sp3	GCA_002349625.1	98.56
RUG13068	Sharpea azabuensis	Sharpea azabuensis RUG13068	Sharpea	0.93	97.21	FOTA01000071.1 Sharpea azabuensis strain KH1P5 genome assembly contig: Ga0059118_171 whole genome shotgun sequence	0.571809	d__Bacteria.p__Firmicutes.c__Erysipelotrichi.o__Erysipelotrichales.f__Erysipelotrichaceae.g__?.s__?.t__?	high	d__Bacteria;p__Firmicutes;c__Bacilli;o__Erysipelotrichales;f__Erysipelatoclostridiaceae;g__Sharpea;s__Sharpea azabuensis	GCF_000702165.1	98.56
RUG13458	Ruminococcaceae bacterium	Ruminococcaceae bacterium RUG13458	Ruminococcus	0.16	57.45	none		d__Bacteria.p__Firmicutes.c__Clostridia.o__Clostridiales.f__Ruminococcaceae.g__Ruminococcus.s__?.t__?	high	d__Bacteria;p__Firmicutes_A;c__Clostridia;o__Oscillospirales;f__DTU089;g__UBA1227;s__UBA1227 sp1	GCA_002361015.1	98.56
RUG13683	Ruminococcaceae bacterium	Ruminococcaceae bacterium RUG13683	Firmicutes	0.47	63.34	none		d__Bacteria.p__Firmicutes.c__Clostridia.o__Clostridiales.f__Ruminococcaceae.g__Ruminococcus.s__?.t__?	high	d__Bacteria;p__Firmicutes_A;c__Clostridia;o__Oscillospirales;f__Oscillospiraceae;g__F23-B02;s__F23-B02 sp5	GCA_002450075.1	98.56
RUG13723	uncultured Aeromonadales bacterium	uncultured Aeromonadales bacterium RUG13723	Aeromonas	0.11	52.32	none		d__Bacteria.p__Proteobacteria.c__Gammaproteobacteria.o__Aeromonadales.f__?.g__?.s__?.t__?	high	d__Bacteria;p__Proteobacteria;c__Gammaproteobacteria;o__Enterobacterales;f__Succinivibrionaceae;g__UBA2810;s__UBA2810 sp1	GCA_002472255.1	98.56
RUG10735	uncultured Bacteroidia bacterium	uncultured Bacteroidia bacterium RUG10735	Alistipes	0.27	64.64	none		d__Bacteria.p__Bacteroidetes.c__Bacteroidia.o__Bacteroidales.f__Prevotellaceae.g__?.s__?.t__?	low	d__Bacteria;p__Bacteroidota;c__Bacteroidia;o__Bacteroidales;f__UBA932;g__RC9;s__	GCA_002349205.1	98.55
RUG11467	uncultured Lachnospiraceae bacterium	uncultured Lachnospiraceae bacterium RUG11467	Sarcina	0.54	71.19	none		d__Bacteria.p__Firmicutes.c__Clostridia.o__Clostridiales.f__?.g__?.s__?.t__?	medium	d__Bacteria;p__Firmicutes_A;c__Clostridia;o__Lachnospirales;f__Lachnospiraceae;g__CAG-791;s__GCA_002371555.1	GCA_002371555.1	98.55
RUG11655	uncultured Sarcina sp.	uncultured Sarcina sp. RUG11655	Sarcina	0.91	96.15	FNFZ01000076.1 Sarcina sp. DSM 11001 genome assembly contig: Ga0059085_176 whole genome shotgun sequence	0.423484	d__Bacteria.p__Firmicutes.c__Clostridia.o__Clostridiales.f__?.g__?.s__?.t__?	medium	d__Bacteria;p__Firmicutes_A;c__Clostridia;o__Lachnospirales;f__Lachnospiraceae;g__CAG-791;s__GCF_900101015.1	GCF_900101015.1	98.55
RUG12233	uncultured Lachnospiraceae bacterium	uncultured Lachnospiraceae bacterium RUG12233	Lachnospiraceae	0.42	67.34	none		d__Bacteria.p__Firmicutes.c__Clostridia.o__Clostridiales.f__?.g__?.s__?.t__?	medium	d__Bacteria;p__Firmicutes_A;c__Clostridia;o__Lachnospirales;f__Lachnospiraceae;g__CAG-791;s__GCA_002372835.1	GCA_002372835.1	98.55
RUG13191	uncultured Lachnospiraceae bacterium	uncultured Lachnospiraceae bacterium RUG13191	Lachnospiraceae	0.41	66.42	none		d__Bacteria.p__Firmicutes.c__Clostridia.o__Clostridiales.f__?.g__?.s__?.t__?	medium	d__Bacteria;p__Firmicutes_A;c__Clostridia;o__Lachnospirales;f__Lachnospiraceae;g__CAG-791;s__GCA_002372835.1	GCA_002372835.1	98.55
RUG10091	uncultured Lachnospiraceae bacterium	uncultured Lachnospiraceae bacterium RUG10091	Sarcina	0.64	72.82	none		d__Bacteria.p__Firmicutes.c__Clostridia.o__Clostridiales.f__?.g__?.s__?.t__?	medium	d__Bacteria;p__Firmicutes_A;c__Clostridia;o__Lachnospirales;f__Lachnospiraceae;g__CAG-791;s__GCA_002371555.1	GCA_002371555.1	98.54
RUG10628	uncultured Sarcina sp.	uncultured Sarcina sp. RUG10628	Sarcina	0.91	96.59	FNFZ01000076.1 Sarcina sp. DSM 11001 genome assembly contig: Ga0059085_176 whole genome shotgun sequence	0.421559	d__Bacteria.p__Firmicutes.c__Clostridia.o__Clostridiales.f__?.g__?.s__?.t__?	medium	d__Bacteria;p__Firmicutes_A;c__Clostridia;o__Lachnospirales;f__Lachnospiraceae;g__CAG-791;s__GCF_900101015.1	GCF_900101015.1	98.54
RUG10793	uncultured Erysipelotrichaceae bacterium	uncultured Erysipelotrichaceae bacterium RUG10793	Solobacterium	0.29	58.07	none		d__Bacteria.p__Firmicutes.c__Erysipelotrichi.o__Erysipelotrichales.f__Erysipelotrichaceae.g__?.s__?.t__?	medium	d__Bacteria;p__Firmicutes;c__Bacilli;o__Erysipelotrichales;f__Erysipelotrichaceae;g__Solobacterium;s__	GCA_002481845.1	98.54
RUG11041	uncultured Coriobacteriaceae bacterium	uncultured Coriobacteriaceae bacterium RUG11041	Olsenella	0.34	66.25	none		d__Bacteria.p__Actinobacteria.c__Actinobacteria.o__Coriobacteriales.f__Coriobacteriaceae.g__?.s__?.t__?	medium	d__Bacteria;p__Actinobacteriota;c__Coriobacteriia;o__Coriobacteriales;f__Atopobiaceae;g__Olegusella;s__GCA_002350025.1	GCA_002350025.1	98.54
RUG12139	uncultured Lachnospiraceae bacterium	uncultured Lachnospiraceae bacterium RUG12139	Lachnospiraceae	0.43	67.92	none		d__Bacteria.p__Firmicutes.c__Clostridia.o__Clostridiales.f__?.g__?.s__?.t__?	medium	d__Bacteria;p__Firmicutes_A;c__Clostridia;o__Lachnospirales;f__Lachnospiraceae;g__CAG-791;s__GCA_002372835.1	GCA_002372835.1	98.54
RUG13079	uncultured Ruminococcus sp.	uncultured Ruminococcus sp. RUG13079	Ruminococcaceae	0.79	77.14	none		d__Bacteria.p__Firmicutes.c__Clostridia.o__Clostridiales.f__Ruminococcaceae.g__Ruminococcus.s__?.t__?	high	d__Bacteria;p__Firmicutes_A;c__Clostridia;o__Oscillospirales;f__DTU089;g__Ruminococcus_E;s__GCA_002350785.1	GCA_002350785.1	98.54
RUG13930	uncultured Megasphaera sp.	uncultured Megasphaera sp. RUG13930	Megasphaera	0.95	98.61	FOQP01000033.1 Megasphaera elsdenii strain YE34 genome assembly contig: IE14DRAFT_scaffold00030.30 whole genome shotgun sequence	0.591312	d__Bacteria.p__Firmicutes.c__Negativicutes.o__Selenomonadales.f__Veillonellaceae.g__Megasphaera.s__?.t__?	high	d__Bacteria;p__Firmicutes_C;c__Negativicutes;o__Veillonellales;f__Megasphaeraceae;g__Megasphaera;s__Megasphaera elsdenii	GCF_000283495.2	98.54
RUG13968	uncultured Erysipelotrichaceae bacterium	uncultured Erysipelotrichaceae bacterium RUG13968	Kandleria	0.39	65.05	none		d__Bacteria.p__Firmicutes.c__Erysipelotrichi.o__Erysipelotrichales.f__Erysipelotrichaceae.g__?.s__?.t__?	high	d__Bacteria;p__Firmicutes;c__Bacilli;o__Erysipelotrichales;f__Erysipelatoclostridiaceae;g__Kandleria;s__GCA_002393785.1	GCA_002393785.1	98.54
RUG14298	uncultured Oribacterium sp.	uncultured Oribacterium sp. RUG14298	Oribacterium	0.53	69.81	none		d__Bacteria.p__Firmicutes.c__Clostridia.o__Clostridiales.f__?.g__?.s__?.t__?	low	d__Bacteria;p__Firmicutes_A;c__Clostridia;o__Lachnospirales;f__Lachnospiraceae;g__Oribacterium;s__UBA10241	UBA10241	98.54
RUG14333	uncultured Ruminococcus sp.	uncultured Ruminococcus sp. RUG14333	uncultured	0.31	60.23	none		d__Bacteria.p__Firmicutes.c__Clostridia.o__Clostridiales.f__Ruminococcaceae.g__Ruminococcus.s__?.t__?	high	d__Bacteria;p__Firmicutes_A;c__Clostridia;o__Oscillospirales;f__DTU089;g__UBA1213;s__UBA9224	UBA9224	98.54
RUG10842	uncultured Sarcina sp.	uncultured Sarcina sp. RUG10842	Sarcina	0.9	95.37	FNFZ01000076.1 Sarcina sp. DSM 11001 genome assembly contig: Ga0059085_176 whole genome shotgun sequence	0.454764	d__Bacteria.p__Firmicutes.c__Clostridia.o__Clostridiales.f__?.g__?.s__?.t__?	medium	d__Bacteria;p__Firmicutes_A;c__Clostridia;o__Lachnospirales;f__Lachnospiraceae;g__CAG-791;s__GCF_900101015.1	GCF_900101015.1	98.53
RUG11627	Sharpea azabuensis	Sharpea azabuensis RUG11627	Sharpea	0.9	96.25	FOTA01000071.1 Sharpea azabuensis strain KH1P5 genome assembly contig: Ga0059118_171 whole genome shotgun sequence	0.527482	d__Bacteria.p__Firmicutes.c__Erysipelotrichi.o__Erysipelotrichales.f__Erysipelotrichaceae.g__?.s__?.t__?	high	d__Bacteria;p__Firmicutes;c__Bacilli;o__Erysipelotrichales;f__Erysipelatoclostridiaceae;g__Sharpea;s__Sharpea azabuensis	GCF_000702165.1	98.53
RUG11648	uncultured Ruminococcus sp.	uncultured Ruminococcus sp. RUG11648	Ruminococcaceae	0.85	93.73	FMUA01000081.1 Ruminococcaceae bacterium P7 genome assembly contig: IE30DRAFT_scaffold00080.80 whole genome shotgun sequence	0.447931	d__Bacteria.p__Firmicutes.c__Clostridia.o__Clostridiales.f__Ruminococcaceae.g__Ruminococcus.s__?.t__?	high	d__Bacteria;p__Firmicutes_A;c__Clostridia;o__Oscillospirales;f__DTU089;g__Ruminococcus_E;s__GCF_900100595.1	GCF_900100595.1	98.53
RUG12187	uncultured Prevotella sp.	uncultured Prevotella sp. RUG12187	Prevotella	0.98	98.53	JNKG01000001.1 Prevotella sp. RM4 T499DRAFT_scaffold00010.10_C whole genome shotgun sequence	0.504332	d__Bacteria.p__Bacteroidetes.c__Bacteroidia.o__Bacteroidales.f__Prevotellaceae.g__?.s__?.t__?	low	d__Bacteria;p__Bacteroidota;c__Bacteroidia;o__Bacteroidales;f__Bacteroidaceae;g__Prevotella;s__Prevotella ruminicola	GCF_900108375.1	98.53
RUG12388	uncultured Bacteroidales bacterium	uncultured Bacteroidales bacterium RUG12388	Prevotella	0.43	58.88	none		d__Bacteria.p__Bacteroidetes.c__Bacteroidia.o__Bacteroidales.f__Prevotellaceae.g__?.s__?.t__?	low	d__Bacteria;p__Bacteroidota;c__Bacteroidia;o__Bacteroidales;f__Muribaculaceae;g__C941;s__C941 sp3	GCA_002349625.1	98.53
RUG10244	uncultured Methanobrevibacter sp.	uncultured Methanobrevibacter sp. RUG10244	Methanobrevibacter	0.95	97.22	BAGX02000054.1 Methanobrevibacter boviskoreani JH1 DNA contig: contig00054 whole genome shotgun sequence	0.669759	d__Archaea.p__Euryarchaeota.c__Methanobacteria.o__Methanobacteriales.f__Methanobacteriaceae.g__Methanobrevibacter.s__?.t__?	high	d__Archaea;p__Euryarchaeota;c__Methanobacteria;o__Methanobacteriales;f__Methanobacteriaceae;g__Methanobrevibacter_B;s__GCF_000320505.1	GCF_000320505.1	98.52
RUG10889	uncultured Sarcina sp.	uncultured Sarcina sp. RUG10889	Sarcina	0.88	94.75	FNFZ01000076.1 Sarcina sp. DSM 11001 genome assembly contig: Ga0059085_176 whole genome shotgun sequence	0.463908	d__Bacteria.p__Firmicutes.c__Clostridia.o__Clostridiales.f__?.g__?.s__?.t__?	medium	d__Bacteria;p__Firmicutes_A;c__Clostridia;o__Lachnospirales;f__Lachnospiraceae;g__CAG-791;s__GCF_900101015.1	GCF_900101015.1	98.52
RUG11388	uncultured Ruminococcus sp.	uncultured Ruminococcus sp. RUG11388	uncultured	0.36	59.92	none		d__Bacteria.p__Firmicutes.c__Clostridia.o__Clostridiales.f__Ruminococcaceae.g__Ruminococcus.s__?.t__?	high	d__Bacteria;p__Firmicutes_A;c__Clostridia;o__Oscillospirales;f__DTU089;g__UBA1213;s__UBA9224	UBA9224	98.52
RUG12510	uncultured Sarcina sp.	uncultured Sarcina sp. RUG12510	Sarcina	0.88	95.07	FNFZ01000076.1 Sarcina sp. DSM 11001 genome assembly contig: Ga0059085_176 whole genome shotgun sequence	0.396535	d__Bacteria.p__Firmicutes.c__Clostridia.o__Clostridiales.f__?.g__?.s__?.t__?	medium	d__Bacteria;p__Firmicutes_A;c__Clostridia;o__Lachnospirales;f__Lachnospiraceae;g__CAG-791;s__GCF_900101015.1	GCF_900101015.1	98.52
RUG13129	Eubacterium pyruvativorans	Eubacterium pyruvativorans RUG13129	Eubacterium	0.95	97.6	FNBF01000058.1 Eubacterium pyruvativorans strain i6 genome assembly contig: Ga0070253_158 whole genome shotgun sequence	0.599103	d__Bacteria.p__Firmicutes.c__Clostridia.o__Clostridiales.f__?.g__?.s__?.t__?	low	d__Bacteria;p__Firmicutes_A;c__Clostridia;o__Peptostreptococcales;f__Anaerovoracaceae;g__Eubacterium_A;s__Eubacterium_A pyruvativorans	GCF_900116785.1	98.52
RUG12124	uncultured Mitsuokella sp.	uncultured Mitsuokella sp. RUG12124	Mitsuokella	0.86	93.96	JNKR01000001.1 Mitsuokella jalaludinii DSM 13811 T518DRAFT_scaffold00001.1_C whole genome shotgun sequence	0.635499	d__Bacteria.p__Firmicutes.c__Negativicutes.o__Selenomonadales.f__Veillonellaceae.g__?.s__?.t__?	high	d__Bacteria;p__Firmicutes_C;c__Negativicutes;o__Selenomonadales;f__Selenomonadaceae;g__Mitsuokella;s__Mitsuokella jalaludinii	GCF_000702905.1	98.51
RUG13326	Sharpea azabuensis	Sharpea azabuensis RUG13326	Sharpea	0.78	94.44	FOTA01000071.1 Sharpea azabuensis strain KH1P5 genome assembly contig: Ga0059118_171 whole genome shotgun sequence	0.658688	d__Bacteria.p__Firmicutes.c__Erysipelotrichi.o__Erysipelotrichales.f__Erysipelotrichaceae.g__?.s__?.t__?	high	d__Bacteria;p__Firmicutes;c__Bacilli;o__Erysipelotrichales;f__Erysipelatoclostridiaceae;g__Sharpea;s__Sharpea azabuensis	GCF_000702165.1	98.51
RUG13337	Sharpea azabuensis	Sharpea azabuensis RUG13337	Sharpea	0.94	96.79	FOTA01000071.1 Sharpea azabuensis strain KH1P5 genome assembly contig: Ga0059118_171 whole genome shotgun sequence	0.578014	d__Bacteria.p__Firmicutes.c__Erysipelotrichi.o__Erysipelotrichales.f__Erysipelotrichaceae.g__?.s__?.t__?	high	d__Bacteria;p__Firmicutes;c__Bacilli;o__Erysipelotrichales;f__Erysipelatoclostridiaceae;g__Sharpea;s__Sharpea azabuensis	GCF_000702165.1	98.51
RUG13338	Ruminococcaceae bacterium	Ruminococcaceae bacterium RUG13338	Ruminococcus	0.15	57.43	none		d__Bacteria.p__Firmicutes.c__Clostridia.o__Clostridiales.f__Ruminococcaceae.g__Ruminococcus.s__?.t__?	high	d__Bacteria;p__Firmicutes_A;c__Clostridia;o__Oscillospirales;f__DTU089;g__UBA1227;s__UBA1227 sp1	GCA_002361015.1	98.51
RUG10549	uncultured Sarcina sp.	uncultured Sarcina sp. RUG10549	Sarcina	0.85	94.81	FNFZ01000076.1 Sarcina sp. DSM 11001 genome assembly contig: Ga0059085_176 whole genome shotgun sequence	0.416266	d__Bacteria.p__Firmicutes.c__Clostridia.o__Clostridiales.f__?.g__?.s__?.t__?	medium	d__Bacteria;p__Firmicutes_A;c__Clostridia;o__Lachnospirales;f__Lachnospiraceae;g__CAG-791;s__GCF_900101015.1	GCF_900101015.1	98.5
RUG10593	uncultured Bifidobacterium sp.	uncultured Bifidobacterium sp. RUG10593	Bifidobacterium	0.95	95.35	JHWO01000001.1 Bifidobacterium boum DSM 20432 T536DRAFT_scaffold00001.1_C whole genome shotgun sequence	0.662522	d__Bacteria.p__Actinobacteria.c__Actinobacteria.o__?.f__?.g__?.s__?.t__?	medium	d__Bacteria;p__Actinobacteriota;c__Actinobacteria;o__Actinomycetales;f__Bifidobacteriaceae;g__Bifidobacterium;s__Bifidobacterium boum	GCF_000771385.1	98.5
RUG10981	uncultured Lachnospiraceae bacterium	uncultured Lachnospiraceae bacterium RUG10981	Lachnospiraceae	0.43	67.51	none		d__Bacteria.p__Firmicutes.c__Clostridia.o__Clostridiales.f__?.g__?.s__?.t__?	medium	d__Bacteria;p__Firmicutes_A;c__Clostridia;o__Lachnospirales;f__Lachnospiraceae;g__CAG-791;s__GCA_002372835.1	GCA_002372835.1	98.5
RUG11050	Ruminococcaceae bacterium	Ruminococcaceae bacterium RUG11050	Ruminococcus	0.15	57.6	none		d__Bacteria.p__Firmicutes.c__Clostridia.o__Clostridiales.f__Ruminococcaceae.g__Ruminococcus.s__?.t__?	high	d__Bacteria;p__Firmicutes_A;c__Clostridia;o__Oscillospirales;f__DTU089;g__UBA1227;s__UBA1227 sp1	GCA_002361015.1	98.5
RUG12090	uncultured Lachnospiraceae bacterium	uncultured Lachnospiraceae bacterium RUG12090	Lachnospiraceae	0.46	67.18	none		d__Bacteria.p__Firmicutes.c__Clostridia.o__Clostridiales.f__?.g__?.s__?.t__?	medium	d__Bacteria;p__Firmicutes_A;c__Clostridia;o__Lachnospirales;f__Lachnospiraceae;g__CAG-791;s__GCA_002372835.1	GCA_002372835.1	98.5
RUG12205	uncultured Sarcina sp.	uncultured Sarcina sp. RUG12205	Sarcina	0.89	95.72	FNFZ01000076.1 Sarcina sp. DSM 11001 genome assembly contig: Ga0059085_176 whole genome shotgun sequence	0.417228	d__Bacteria.p__Firmicutes.c__Clostridia.o__Clostridiales.f__?.g__?.s__?.t__?	medium	d__Bacteria;p__Firmicutes_A;c__Clostridia;o__Lachnospirales;f__Lachnospiraceae;g__CAG-791;s__GCF_900101015.1	GCF_900101015.1	98.5
RUG13050	uncultured Clostridiales bacterium	uncultured Clostridiales bacterium RUG13050	Faecalibacterium	0.17	60.33	none		d__Bacteria.p__Firmicutes.c__Clostridia.o__Clostridiales.f__?.g__?.s__?.t__?	low	d__Bacteria;p__Firmicutes_A;c__Clostridia;o__Christensenellales;f__CAG-74;g__UBA2943;s__UBA2943 sp1	GCA_002350845.1	98.5
RUG14469	Ruminococcaceae bacterium	Ruminococcaceae bacterium RUG14469	Firmicutes	0.37	60.66	none		d__Bacteria.p__Firmicutes.c__Clostridia.o__Clostridiales.f__Ruminococcaceae.g__Ruminococcus.s__?.t__?	high	d__Bacteria;p__Firmicutes_A;c__Clostridia;o__Oscillospirales;f__Oscillospiraceae;g__CAG-110;s__GCA_002349985.1	GCA_002349985.1	98.5
RUG10248	uncultured Ruminobacter sp.	uncultured Ruminobacter sp. RUG10248	Succinatimonas	0.09	53.9	JNKD01000001.1 Ruminobacter sp. RM87 T489DRAFT_scaffold00001.1_C whole genome shotgun sequence	0.69337	d__Bacteria.p__Proteobacteria.c__Gammaproteobacteria.o__Aeromonadales.f__?.g__?.s__?.t__?	high	d__Bacteria;p__Proteobacteria;c__Gammaproteobacteria;o__Enterobacterales;f__Succinivibrionaceae;g__Ruminobacter;s__Ruminobacter amylophilus	GCF_900115655.1	98.49
RUG11099	uncultured Erysipelotrichaceae bacterium	uncultured Erysipelotrichaceae bacterium RUG11099	Solobacterium	0.29	58.49	none		d__Bacteria.p__Firmicutes.c__Erysipelotrichi.o__Erysipelotrichales.f__Erysipelotrichaceae.g__?.s__?.t__?	medium	d__Bacteria;p__Firmicutes;c__Bacilli;o__Erysipelotrichales;f__Erysipelotrichaceae;g__Solobacterium;s__GCA_002481845.1	GCA_002481845.1	98.49
RUG12743	uncultured Bacteroidales bacterium	uncultured Bacteroidales bacterium RUG12743	Prevotella	0.41	58.31	none		d__Bacteria.p__Bacteroidetes.c__Bacteroidia.o__Bacteroidales.f__Prevotellaceae.g__?.s__?.t__?	low	d__Bacteria;p__Bacteroidota;c__Bacteroidia;o__Bacteroidales;f__Muribaculaceae;g__C941;s__C941 sp1	GCA_002349415.1	98.49
RUG13638	uncultured Erysipelotrichaceae bacterium	uncultured Erysipelotrichaceae bacterium RUG13638	Solobacterium	0.28	58.25	none		d__Bacteria.p__Firmicutes.c__Erysipelotrichi.o__Erysipelotrichales.f__Erysipelotrichaceae.g__?.s__?.t__?	medium	d__Bacteria;p__Firmicutes;c__Bacilli;o__Erysipelotrichales;f__Erysipelotrichaceae;g__Solobacterium;s__	GCA_002481845.1	98.49
RUG13705	uncultured Aeromonadales bacterium	uncultured Aeromonadales bacterium RUG13705	Aeromonas	0.1	52.5	none		d__Bacteria.p__Proteobacteria.c__Gammaproteobacteria.o__Aeromonadales.f__?.g__?.s__?.t__?	high	d__Bacteria;p__Proteobacteria;c__Gammaproteobacteria;o__Enterobacterales;f__Succinivibrionaceae;g__UBA2810;s__UBA2810 sp1	GCA_002472255.1	98.49
RUG14225	uncultured Bacteroidales bacterium	uncultured Bacteroidales bacterium RUG14225	Bacteroidetes	0.17	54.23	none		d__Bacteria.p__Bacteroidetes.c__Bacteroidia.o__Bacteroidales.f__Prevotellaceae.g__?.s__?.t__?	low	d__Bacteria;p__Bacteroidota;c__Bacteroidia;o__Bacteroidales;f__Paludibacteraceae;g__RF16;s__GCA_002394335.1	GCA_002394335.1	98.49
RUG12230	Ruminococcaceae bacterium	Ruminococcaceae bacterium RUG12230	Firmicutes	0.4	60.8	none		d__Bacteria.p__Firmicutes.c__Clostridia.o__Clostridiales.f__Ruminococcaceae.g__Ruminococcus.s__?.t__?	high	d__Bacteria;p__Firmicutes_A;c__Clostridia;o__Oscillospirales;f__Oscillospiraceae;g__CAG-110;s__GCA_002349985.1	GCA_002349985.1	98.48
RUG13139	uncultured Methanobrevibacter sp.	uncultured Methanobrevibacter sp. RUG13139	Methanobrevibacter	0.94	96.15	BAGX02000054.1 Methanobrevibacter boviskoreani JH1 DNA contig: contig00054 whole genome shotgun sequence	0.641002	d__Archaea.p__Euryarchaeota.c__Methanobacteria.o__Methanobacteriales.f__Methanobacteriaceae.g__Methanobrevibacter.s__?.t__?	high	d__Archaea;p__Euryarchaeota;c__Methanobacteria;o__Methanobacteriales;f__Methanobacteriaceae;g__Methanobrevibacter_B;s__GCF_000320505.1	GCF_000320505.1	98.48
RUG10818	uncultured Erysipelotrichaceae bacterium	uncultured Erysipelotrichaceae bacterium RUG10818	Kandleria	0.38	64.83	none		d__Bacteria.p__Firmicutes.c__Erysipelotrichi.o__Erysipelotrichales.f__Erysipelotrichaceae.g__?.s__?.t__?	high	d__Bacteria;p__Firmicutes;c__Bacilli;o__Erysipelotrichales;f__Erysipelatoclostridiaceae;g__Kandleria;s__GCA_002393785.1	GCA_002393785.1	98.47
RUG11374	uncultured Sarcina sp.	uncultured Sarcina sp. RUG11374	Sarcina	0.88	94.91	FNFZ01000076.1 Sarcina sp. DSM 11001 genome assembly contig: Ga0059085_176 whole genome shotgun sequence	0.432628	d__Bacteria.p__Firmicutes.c__Clostridia.o__Clostridiales.f__?.g__?.s__?.t__?	medium	d__Bacteria;p__Firmicutes_A;c__Clostridia;o__Lachnospirales;f__Lachnospiraceae;g__CAG-791;s__GCF_900101015.1	GCF_900101015.1	98.47
RUG12274	uncultured Coriobacteriaceae bacterium	uncultured Coriobacteriaceae bacterium RUG12274	Olsenella	0.31	65.06	none		d__Bacteria.p__Actinobacteria.c__Actinobacteria.o__Coriobacteriales.f__Coriobacteriaceae.g__?.s__?.t__?	medium	d__Bacteria;p__Actinobacteriota;c__Coriobacteriia;o__Coriobacteriales;f__Atopobiaceae;g__Olegusella;s__GCA_002472065.1	GCA_002472065.1	98.47
RUG12431	uncultured Ruminococcus sp.	uncultured Ruminococcus sp. RUG12431	Ruminococcaceae	0.85	93.37	FMUA01000081.1 Ruminococcaceae bacterium P7 genome assembly contig: IE30DRAFT_scaffold00080.80 whole genome shotgun sequence	0.483979	d__Bacteria.p__Firmicutes.c__Clostridia.o__Clostridiales.f__Ruminococcaceae.g__Ruminococcus.s__?.t__?	high	d__Bacteria;p__Firmicutes_A;c__Clostridia;o__Oscillospirales;f__DTU089;g__Ruminococcus_E;s__GCF_900100595.1	GCF_900100595.1	98.47
RUG13799	uncultured Bacteroidales bacterium	uncultured Bacteroidales bacterium RUG13799	Prevotella	0.39	58.13	none		d__Bacteria.p__Bacteroidetes.c__Bacteroidia.o__Bacteroidales.f__Prevotellaceae.g__?.s__?.t__?	low	d__Bacteria;p__Bacteroidota;c__Bacteroidia;o__Bacteroidales;f__Muribaculaceae;g__C941;s__C941 sp1	GCA_002349415.1	98.47
RUG14450	uncultured Bacteroidales bacterium	uncultured Bacteroidales bacterium RUG14450	Prevotella	0.4	58.62	none		d__Bacteria.p__Bacteroidetes.c__Bacteroidia.o__Bacteroidales.f__Prevotellaceae.g__?.s__?.t__?	low	d__Bacteria;p__Bacteroidota;c__Bacteroidia;o__Bacteroidales;f__Muribaculaceae;g__C941;s__C941 sp1	GCA_002349415.1	98.47
RUG10060	Ruminococcus flavefaciens	Ruminococcus flavefaciens RUG10060	Ruminococcus	0.91	85.14	JNKE01000001.1 Ruminococcus flavefaciens MC2020 T490DRAFT_scaffold00010.10_C whole genome shotgun sequence	0.484117	d__Bacteria.p__Firmicutes.c__Clostridia.o__Clostridiales.f__Ruminococcaceae.g__Ruminococcus.s__?.t__?	high	d__Bacteria;p__Firmicutes_A;c__Clostridia;o__Oscillospirales;f__Ruminococcaceae;g__Ruminococcus;s__Ruminococcus flavefaciens_B	GCF_000701945.1	98.46
RUG10718	Ruminococcus flavefaciens	Ruminococcus flavefaciens RUG10718	Ruminococcus	0.92	85.26	JNKE01000001.1 Ruminococcus flavefaciens MC2020 T490DRAFT_scaffold00010.10_C whole genome shotgun sequence	0.545743	d__Bacteria.p__Firmicutes.c__Clostridia.o__Clostridiales.f__Ruminococcaceae.g__Ruminococcus.s__?.t__?	high	d__Bacteria;p__Firmicutes_A;c__Clostridia;o__Oscillospirales;f__Ruminococcaceae;g__Ruminococcus;s__Ruminococcus flavefaciens_B	GCF_000701945.1	98.46
RUG10729	uncultured Coriobacteriaceae bacterium	uncultured Coriobacteriaceae bacterium RUG10729	Olsenella	0.32	65.31	none		d__Bacteria.p__Actinobacteria.c__Actinobacteria.o__Coriobacteriales.f__Coriobacteriaceae.g__?.s__?.t__?	medium	d__Bacteria;p__Actinobacteriota;c__Coriobacteriia;o__Coriobacteriales;f__Atopobiaceae;g__Olegusella;s__GCA_002472065.1	GCA_002472065.1	98.46
RUG10785	uncultured Sarcina sp.	uncultured Sarcina sp. RUG10785	Sarcina	0.92	96.38	FNFZ01000076.1 Sarcina sp. DSM 11001 genome assembly contig: Ga0059085_176 whole genome shotgun sequence	0.37488	d__Bacteria.p__Firmicutes.c__Clostridia.o__Clostridiales.f__?.g__?.s__?.t__?	medium	d__Bacteria;p__Firmicutes_A;c__Clostridia;o__Lachnospirales;f__Lachnospiraceae;g__CAG-791;s__GCF_900101015.1	GCF_900101015.1	98.46
RUG11877	uncultured Bacteroidales bacterium	uncultured Bacteroidales bacterium RUG11877	Prevotella	0.4	58.46	none		d__Bacteria.p__Bacteroidetes.c__Bacteroidia.o__Bacteroidales.f__Prevotellaceae.g__?.s__?.t__?	low	d__Bacteria;p__Bacteroidota;c__Bacteroidia;o__Bacteroidales;f__Muribaculaceae;g__C941;s__C941 sp1	GCA_002349415.1	98.46
RUG12245	uncultured Coriobacteriaceae bacterium	uncultured Coriobacteriaceae bacterium RUG12245	Olsenella	0.33	66.09	none		d__Bacteria.p__Actinobacteria.c__Actinobacteria.o__Coriobacteriales.f__Coriobacteriaceae.g__?.s__?.t__?	medium	d__Bacteria;p__Actinobacteriota;c__Coriobacteriia;o__Coriobacteriales;f__Atopobiaceae;g__Olegusella;s__GCA_002350025.1	GCA_002350025.1	98.46
RUG12306	uncultured Coriobacteriaceae bacterium	uncultured Coriobacteriaceae bacterium RUG12306	Olsenella	0.31	64.62	none		d__Bacteria.p__Actinobacteria.c__Actinobacteria.o__Coriobacteriales.f__Coriobacteriaceae.g__?.s__?.t__?	medium	d__Bacteria;p__Actinobacteriota;c__Coriobacteriia;o__Coriobacteriales;f__Atopobiaceae;g__Olegusella;s__GCA_002472065.1	GCA_002472065.1	98.46
RUG13290	uncultured Bacteroidales bacterium	uncultured Bacteroidales bacterium RUG13290	Prevotella	0.4	58.25	none		d__Bacteria.p__Bacteroidetes.c__Bacteroidia.o__Bacteroidales.f__Prevotellaceae.g__?.s__?.t__?	low	d__Bacteria;p__Bacteroidota;c__Bacteroidia;o__Bacteroidales;f__Muribaculaceae;g__C941;s__C941 sp2	GCA_002371565.1	98.46
RUG13474	Eubacterium pyruvativorans	Eubacterium pyruvativorans RUG13474	Eubacterium	0.96	98.06	FNBF01000058.1 Eubacterium pyruvativorans strain i6 genome assembly contig: Ga0070253_158 whole genome shotgun sequence	0.678924	d__Bacteria.p__Firmicutes.c__Clostridia.o__Clostridiales.f__?.g__?.s__?.t__?	low	d__Bacteria;p__Firmicutes_A;c__Clostridia;o__Peptostreptococcales;f__Anaerovoracaceae;g__Eubacterium_A;s__Eubacterium_A pyruvativorans	GCF_900116785.1	98.46
RUG13886	Ruminococcus flavefaciens	Ruminococcus flavefaciens RUG13886	Ruminococcus	0.9	84.65	JNKE01000001.1 Ruminococcus flavefaciens MC2020 T490DRAFT_scaffold00010.10_C whole genome shotgun sequence	0.545743	d__Bacteria.p__Firmicutes.c__Clostridia.o__Clostridiales.f__Ruminococcaceae.g__Ruminococcus.s__?.t__?	high	d__Bacteria;p__Firmicutes_A;c__Clostridia;o__Oscillospirales;f__Ruminococcaceae;g__Ruminococcus;s__Ruminococcus flavefaciens_B	GCF_000701945.1	98.46
RUG14486	uncultured Sarcina sp.	uncultured Sarcina sp. RUG14486	Sarcina	0.88	94.97	FNFZ01000076.1 Sarcina sp. DSM 11001 genome assembly contig: Ga0059085_176 whole genome shotgun sequence	0.484119	d__Bacteria.p__Firmicutes.c__Clostridia.o__Clostridiales.f__?.g__?.s__?.t__?	medium	d__Bacteria;p__Firmicutes_A;c__Clostridia;o__Lachnospirales;f__Lachnospiraceae;g__CAG-791;s__GCF_900101015.1	GCF_900101015.1	98.46
RUG13588	Sharpea azabuensis	Sharpea azabuensis RUG13588	Sharpea	0.9	96.23	FOTA01000071.1 Sharpea azabuensis strain KH1P5 genome assembly contig: Ga0059118_171 whole genome shotgun sequence	0.628546	d__Bacteria.p__Firmicutes.c__Erysipelotrichi.o__Erysipelotrichales.f__Erysipelotrichaceae.g__?.s__?.t__?	high	d__Bacteria;p__Firmicutes;c__Bacilli;o__Erysipelotrichales;f__Erysipelatoclostridiaceae;g__Sharpea;s__Sharpea azabuensis	GCF_000702165.1	98.45
RUG14011	uncultured Erysipelotrichaceae bacterium	uncultured Erysipelotrichaceae bacterium RUG14011	Solobacterium	0.27	58.55	none		d__Bacteria.p__Firmicutes.c__Erysipelotrichi.o__Erysipelotrichales.f__Erysipelotrichaceae.g__?.s__?.t__?	medium	d__Bacteria;p__Firmicutes;c__Bacilli;o__Erysipelotrichales;f__Erysipelotrichaceae;g__Solobacterium;s__GCA_002350225.1	GCA_002350225.1	98.45
RUG11914	uncultured Bifidobacterium sp.	uncultured Bifidobacterium sp. RUG11914	Bifidobacterium	0.97	96.86	JDUH01000001.1 Bifidobacterium boum DSM 20432 contig1 whole genome shotgun sequence	0.677846	d__Bacteria.p__Actinobacteria.c__Actinobacteria.o__?.f__?.g__?.s__?.t__?	medium	d__Bacteria;p__Actinobacteriota;c__Actinobacteria;o__Actinomycetales;f__Bifidobacteriaceae;g__Bifidobacterium;s__Bifidobacterium boum	GCF_000771385.1	98.44
RUG12304	uncultured Lachnospiraceae bacterium	uncultured Lachnospiraceae bacterium RUG12304	Lachnospiraceae	0.23	62.78	none		d__Bacteria.p__Firmicutes.c__Clostridia.o__Clostridiales.f__?.g__?.s__?.t__?	medium	d__Bacteria;p__Firmicutes_A;c__Clostridia;o__Lachnospirales;f__Lachnospiraceae;g__CAG-791;s__CAG-791 sp5	GCA_002481615.1	98.44
RUG12700	uncultured Lachnospiraceae bacterium	uncultured Lachnospiraceae bacterium RUG12700	Lachnospiraceae	0.44	66.41	none		d__Bacteria.p__Firmicutes.c__Clostridia.o__Clostridiales.f__?.g__?.s__?.t__?	medium	d__Bacteria;p__Firmicutes_A;c__Clostridia;o__Lachnospirales;f__Lachnospiraceae;g__CAG-791;s__GCA_002372835.1	GCA_002372835.1	98.44
RUG13744	uncultured Bacteroidales bacterium	uncultured Bacteroidales bacterium RUG13744	Prevotella	0.42	59.03	none		d__Bacteria.p__Bacteroidetes.c__Bacteroidia.o__Bacteroidales.f__Prevotellaceae.g__?.s__?.t__?	low	d__Bacteria;p__Bacteroidota;c__Bacteroidia;o__Bacteroidales;f__Muribaculaceae;g__C941;s__C941 sp3	GCA_002349625.1	98.44
RUG14467	uncultured Sarcina sp.	uncultured Sarcina sp. RUG14467	Sarcina	0.88	95.08	FNFZ01000076.1 Sarcina sp. DSM 11001 genome assembly contig: Ga0059085_176 whole genome shotgun sequence	0.507218	d__Bacteria.p__Firmicutes.c__Clostridia.o__Clostridiales.f__?.g__?.s__?.t__?	medium	d__Bacteria;p__Firmicutes_A;c__Clostridia;o__Lachnospirales;f__Lachnospiraceae;g__CAG-791;s__GCF_900101015.1	GCF_900101015.1	98.44
RUG14615	uncultured Bacteroidales bacterium	uncultured Bacteroidales bacterium RUG14615	Bacteroidales	0.91	95.48	FUZR01000004.1 Bacteroidales bacterium WCE2004 genome assembly contig: Ga0070256_14 whole genome shotgun sequence	0.715652	d__Bacteria.p__Bacteroidetes.c__Bacteroidia.o__Bacteroidales.f__Prevotellaceae.g__?.s__?.t__?	low	d__Bacteria;p__Bacteroidota;c__Bacteroidia;o__Bacteroidales;f__UBA932;g__RC9;s__GCF_900167895.1	GCF_900167895.1	98.44
RUG10065	Eubacterium pyruvativorans	Eubacterium pyruvativorans RUG10065	Eubacterium	0.96	97.87	FNBF01000058.1 Eubacterium pyruvativorans strain i6 genome assembly contig: Ga0070253_158 whole genome shotgun sequence	0.64574	d__Bacteria.p__Firmicutes.c__Clostridia.o__Clostridiales.f__?.g__?.s__?.t__?	low	d__Bacteria;p__Firmicutes_A;c__Clostridia;o__Peptostreptococcales;f__Anaerovoracaceae;g__Eubacterium_A;s__Eubacterium_A pyruvativorans	GCF_900116785.1	98.43
RUG10647	uncultured Ruminococcus sp.	uncultured Ruminococcus sp. RUG10647	Ruminococcaceae	0.89	94.17	FMUA01000081.1 Ruminococcaceae bacterium P7 genome assembly contig: IE30DRAFT_scaffold00080.80 whole genome shotgun sequence	0.470628	d__Bacteria.p__Firmicutes.c__Clostridia.o__Clostridiales.f__Ruminococcaceae.g__Ruminococcus.s__?.t__?	high	d__Bacteria;p__Firmicutes_A;c__Clostridia;o__Oscillospirales;f__DTU089;g__Ruminococcus_E;s__GCF_900100595.1	GCF_900100595.1	98.43
RUG10983	uncultured Coriobacteriaceae bacterium	uncultured Coriobacteriaceae bacterium RUG10983	Olsenella	0.31	65.35	none		d__Bacteria.p__Actinobacteria.c__Actinobacteria.o__Coriobacteriales.f__Coriobacteriaceae.g__?.s__?.t__?	medium	d__Bacteria;p__Actinobacteriota;c__Coriobacteriia;o__Coriobacteriales;f__Atopobiaceae;g__Olegusella;s__GCA_002472065.1	GCA_002472065.1	98.43
RUG12332	uncultured Lachnospiraceae bacterium	uncultured Lachnospiraceae bacterium RUG12332	Lachnospiraceae	0.42	67.74	none		d__Bacteria.p__Firmicutes.c__Clostridia.o__Clostridiales.f__?.g__?.s__?.t__?	medium	d__Bacteria;p__Firmicutes_A;c__Clostridia;o__Lachnospirales;f__Lachnospiraceae;g__CAG-791;s__GCA_002372835.1	GCA_002372835.1	98.43
RUG13996	uncultured Erysipelotrichaceae bacterium	uncultured Erysipelotrichaceae bacterium RUG13996	Kandleria	0.35	64.32	none		d__Bacteria.p__Firmicutes.c__Erysipelotrichi.o__Erysipelotrichales.f__Erysipelotrichaceae.g__?.s__?.t__?	high	d__Bacteria;p__Firmicutes;c__Bacilli;o__Erysipelotrichales;f__Erysipelatoclostridiaceae;g__Kandleria;s__GCA_002393785.1	GCA_002393785.1	98.43
RUG10772	uncultured Lachnospiraceae bacterium	uncultured Lachnospiraceae bacterium RUG10772	Lachnospiraceae	0.44	67.27	none		d__Bacteria.p__Firmicutes.c__Clostridia.o__Clostridiales.f__?.g__?.s__?.t__?	medium	d__Bacteria;p__Firmicutes_A;c__Clostridia;o__Lachnospirales;f__Lachnospiraceae;g__CAG-791;s__GCA_002372835.1	GCA_002372835.1	98.42
RUG11015	uncultured Lachnospiraceae bacterium	uncultured Lachnospiraceae bacterium RUG11015	Lachnospiraceae	0.45	67.42	none		d__Bacteria.p__Firmicutes.c__Clostridia.o__Clostridiales.f__?.g__?.s__?.t__?	medium	d__Bacteria;p__Firmicutes_A;c__Clostridia;o__Lachnospirales;f__Lachnospiraceae;g__CAG-791;s__GCA_002372835.1	GCA_002372835.1	98.42
RUG11039	Ruminococcaceae bacterium	Ruminococcaceae bacterium RUG11039	Firmicutes	0.38	61.57	none		d__Bacteria.p__Firmicutes.c__Clostridia.o__Clostridiales.f__Ruminococcaceae.g__Ruminococcus.s__?.t__?	high	d__Bacteria;p__Firmicutes_A;c__Clostridia;o__Oscillospirales;f__Oscillospiraceae;g__CAG-110;s__GCA_002349985.1	GCA_002349985.1	98.42
RUG11970	uncultured Ruminococcus sp.	uncultured Ruminococcus sp. RUG11970	uncultured	0.36	59.99	none		d__Bacteria.p__Firmicutes.c__Clostridia.o__Clostridiales.f__Ruminococcaceae.g__Ruminococcus.s__?.t__?	high	d__Bacteria;p__Firmicutes_A;c__Clostridia;o__Oscillospirales;f__DTU089;g__UBA1213;s__UBA9224	UBA9224	98.42
RUG12114	uncultured Lachnospiraceae bacterium	uncultured Lachnospiraceae bacterium RUG12114	Lachnospiraceae	0.45	67.82	none		d__Bacteria.p__Firmicutes.c__Clostridia.o__Clostridiales.f__?.g__?.s__?.t__?	medium	d__Bacteria;p__Firmicutes_A;c__Clostridia;o__Lachnospirales;f__Lachnospiraceae;g__CAG-791;s__GCA_002372835.1	GCA_002372835.1	98.42
RUG12302	uncultured Bacteroidia bacterium	uncultured Bacteroidia bacterium RUG12302	Alistipes	0.27	64.68	none		d__Bacteria.p__Bacteroidetes.c__Bacteroidia.o__Bacteroidales.f__Prevotellaceae.g__?.s__?.t__?	low	d__Bacteria;p__Bacteroidota;c__Bacteroidia;o__Bacteroidales;f__UBA932;g__RC9;s__	GCA_002349205.1	98.42
RUG12663	uncultured Lachnospiraceae bacterium	uncultured Lachnospiraceae bacterium RUG12663	Lachnospiraceae	0.23	63.39	none		d__Bacteria.p__Firmicutes.c__Clostridia.o__Clostridiales.f__?.g__?.s__?.t__?	medium	d__Bacteria;p__Firmicutes_A;c__Clostridia;o__Lachnospirales;f__Lachnospiraceae;g__CAG-791;s__CAG-791 sp5	GCA_002481615.1	98.42
RUG13441	uncultured Methanobrevibacter sp.	uncultured Methanobrevibacter sp. RUG13441	Methanobrevibacter	0.9	77.79	none		d__Archaea.p__Euryarchaeota.c__Methanobacteria.o__Methanobacteriales.f__Methanobacteriaceae.g__Methanobrevibacter.s__?.t__?	high	d__Archaea;p__Euryarchaeota;c__Methanobacteria;o__Methanobacteriales;f__Methanobacteriaceae;g__Methanobrevibacter_A;s__GCA_002509015.1	GCA_002509015.1	98.42
RUG10728	Ruminococcus flavefaciens	Ruminococcus flavefaciens RUG10728	Ruminococcus	0.91	85.18	JNKE01000001.1 Ruminococcus flavefaciens MC2020 T490DRAFT_scaffold00010.10_C whole genome shotgun sequence	0.575604	d__Bacteria.p__Firmicutes.c__Clostridia.o__Clostridiales.f__Ruminococcaceae.g__Ruminococcus.s__?.t__?	high	d__Bacteria;p__Firmicutes_A;c__Clostridia;o__Oscillospirales;f__Ruminococcaceae;g__Ruminococcus;s__Ruminococcus flavefaciens_B	GCF_000701945.1	98.41
RUG10979	uncultured Lachnospiraceae bacterium	uncultured Lachnospiraceae bacterium RUG10979	uncultured	0.23	61.88	none		d__Bacteria.p__Firmicutes.c__Clostridia.o__Clostridiales.f__?.g__?.s__?.t__?	low	d__Bacteria;p__Firmicutes_A;c__Clostridia;o__Lachnospirales;f__Lachnospiraceae;g__UBA2856;s__GCA_002391125.1	GCA_002391125.1	98.41
RUG12283	uncultured Lachnospiraceae bacterium	uncultured Lachnospiraceae bacterium RUG12283	Lachnospiraceae	0.42	67.25	none		d__Bacteria.p__Firmicutes.c__Clostridia.o__Clostridiales.f__?.g__?.s__?.t__?	medium	d__Bacteria;p__Firmicutes_A;c__Clostridia;o__Lachnospirales;f__Lachnospiraceae;g__CAG-791;s__GCA_002372835.1	GCA_002372835.1	98.41
RUG12330	uncultured Coriobacteriaceae bacterium	uncultured Coriobacteriaceae bacterium RUG12330	Olsenella	0.3	64.35	none		d__Bacteria.p__Actinobacteria.c__Actinobacteria.o__Coriobacteriales.f__Coriobacteriaceae.g__?.s__?.t__?	medium	d__Bacteria;p__Actinobacteriota;c__Coriobacteriia;o__Coriobacteriales;f__Atopobiaceae;g__Olegusella;s__GCA_002472065.1	GCA_002472065.1	98.41
RUG12705	Eubacterium pyruvativorans	Eubacterium pyruvativorans RUG12705	Eubacterium	0.96	97.73	FNBF01000058.1 Eubacterium pyruvativorans strain i6 genome assembly contig: Ga0070253_158 whole genome shotgun sequence	0.658296	d__Bacteria.p__Firmicutes.c__Clostridia.o__Clostridiales.f__?.g__?.s__?.t__?	low	d__Bacteria;p__Firmicutes_A;c__Clostridia;o__Peptostreptococcales;f__Anaerovoracaceae;g__Eubacterium_A;s__Eubacterium_A pyruvativorans	GCF_900116785.1	98.41
RUG10840	uncultured Erysipelotrichaceae bacterium	uncultured Erysipelotrichaceae bacterium RUG10840	Kandleria	0.38	64.63	none		d__Bacteria.p__Firmicutes.c__Erysipelotrichi.o__Erysipelotrichales.f__Erysipelotrichaceae.g__?.s__?.t__?	high	d__Bacteria;p__Firmicutes;c__Bacilli;o__Erysipelotrichales;f__Erysipelatoclostridiaceae;g__Kandleria;s__GCA_002393785.1	GCA_002393785.1	98.4
RUG12002	Selenomonas ruminantium	Selenomonas ruminantium RUG12002	Selenomonas	0.94	96.94	FOQK01000052.1 Selenomonas ruminantium strain Z108 genome assembly contig: Ga0066880_152 whole genome shotgun sequence	0.451463	d__Bacteria.p__Firmicutes.c__Negativicutes.o__Selenomonadales.f__Veillonellaceae.g__?.s__?.t__?	high	d__Bacteria;p__Firmicutes_C;c__Negativicutes;o__Selenomonadales;f__Selenomonadaceae;g__Selenomonas_A;s__Selenomonas_A ruminantium_F	GCF_900113715.1	98.4
RUG13668	uncultured Erysipelotrichaceae bacterium	uncultured Erysipelotrichaceae bacterium RUG13668	Solobacterium	0.34	59.06	none		d__Bacteria.p__Firmicutes.c__Erysipelotrichi.o__Erysipelotrichales.f__Erysipelotrichaceae.g__?.s__?.t__?	medium	d__Bacteria;p__Firmicutes;c__Bacilli;o__Erysipelotrichales;f__Erysipelotrichaceae;g__Solobacterium;s__GCA_002351305.1	GCA_002351305.1	98.4
RUG13955	uncultured Sarcina sp.	uncultured Sarcina sp. RUG13955	Sarcina	0.88	94.45	FNFZ01000076.1 Sarcina sp. DSM 11001 genome assembly contig: Ga0059085_176 whole genome shotgun sequence	0.462464	d__Bacteria.p__Firmicutes.c__Clostridia.o__Clostridiales.f__?.g__?.s__?.t__?	medium	d__Bacteria;p__Firmicutes_A;c__Clostridia;o__Lachnospirales;f__Lachnospiraceae;g__CAG-791;s__GCF_900101015.1	GCF_900101015.1	98.4
RUG14422	uncultured Sarcina sp.	uncultured Sarcina sp. RUG14422	Sarcina	0.86	94.14	FNFZ01000076.1 Sarcina sp. DSM 11001 genome assembly contig: Ga0059085_176 whole genome shotgun sequence	0.426853	d__Bacteria.p__Firmicutes.c__Clostridia.o__Clostridiales.f__?.g__?.s__?.t__?	medium	d__Bacteria;p__Firmicutes_A;c__Clostridia;o__Lachnospirales;f__Lachnospiraceae;g__CAG-791;s__GCF_900101015.1	GCF_900101015.1	98.4
RUG11979	uncultured Lachnospiraceae bacterium	uncultured Lachnospiraceae bacterium RUG11979	Lachnospiraceae	0.41	67.04	none		d__Bacteria.p__Firmicutes.c__Clostridia.o__Clostridiales.f__?.g__?.s__?.t__?	medium	d__Bacteria;p__Firmicutes_A;c__Clostridia;o__Lachnospirales;f__Lachnospiraceae;g__CAG-791;s__GCA_002372835.1	GCA_002372835.1	98.39
RUG12369	uncultured Lachnospiraceae bacterium	uncultured Lachnospiraceae bacterium RUG12369	Sarcina	0.56	72.12	none		d__Bacteria.p__Firmicutes.c__Clostridia.o__Clostridiales.f__?.g__?.s__?.t__?	medium	d__Bacteria;p__Firmicutes_A;c__Clostridia;o__Lachnospirales;f__Lachnospiraceae;g__CAG-791;s__GCA_002371555.1	GCA_002371555.1	98.39
RUG12609	uncultured Bacteroidales bacterium	uncultured Bacteroidales bacterium RUG12609	Prevotella	0.39	58.32	none		d__Bacteria.p__Bacteroidetes.c__Bacteroidia.o__Bacteroidales.f__Prevotellaceae.g__?.s__?.t__?	low	d__Bacteria;p__Bacteroidota;c__Bacteroidia;o__Bacteroidales;f__Muribaculaceae;g__C941;s__C941 sp1	GCA_002349415.1	98.39
RUG12796	uncultured Lachnospiraceae bacterium	uncultured Lachnospiraceae bacterium RUG12796	Lachnospiraceae	0.89	95.22	FOFK01000023.1 Lachnospiraceae bacterium RM5 genome assembly contig: IE08DRAFT_scaffold00022.22 whole genome shotgun sequence	0.548635	d__Bacteria.p__Firmicutes.c__Clostridia.o__Clostridiales.f__Eubacteriaceae.g__Eubacterium.s__?.t__?	high	d__Bacteria;p__Firmicutes_A;c__Clostridia;o__Lachnospirales;f__Lachnospiraceae;g__CAG-603;s__GCF_900110975.1	GCF_900110975.1	98.39
RUG13438	uncultured Lachnospiraceae bacterium	uncultured Lachnospiraceae bacterium RUG13438	Sarcina	0.45	69.21	none		d__Bacteria.p__Firmicutes.c__Clostridia.o__Clostridiales.f__?.g__?.s__?.t__?	medium	d__Bacteria;p__Firmicutes_A;c__Clostridia;o__Lachnospirales;f__Lachnospiraceae;g__CAG-791;s__GCA_002371555.1	GCA_002371555.1	98.39
RUG10211	uncultured Lachnospiraceae bacterium	uncultured Lachnospiraceae bacterium RUG10211	Lachnospiraceae	0.23	63.21	none		d__Bacteria.p__Firmicutes.c__Clostridia.o__Clostridiales.f__?.g__?.s__?.t__?	medium	d__Bacteria;p__Firmicutes_A;c__Clostridia;o__Lachnospirales;f__Lachnospiraceae;g__CAG-791;s__CAG-791 sp5	GCA_002481615.1	98.38
RUG11063	uncultured Methanobrevibacter sp.	uncultured Methanobrevibacter sp. RUG11063	Methanobrevibacter	0.9	77.43	none		d__Archaea.p__Euryarchaeota.c__Methanobacteria.o__Methanobacteriales.f__Methanobacteriaceae.g__Methanobrevibacter.s__?.t__?	high	d__Archaea;p__Euryarchaeota;c__Methanobacteria;o__Methanobacteriales;f__Methanobacteriaceae;g__Methanobrevibacter_A;s__GCA_002509015.1	GCA_002509015.1	98.38
RUG11104	uncultured Lachnospiraceae bacterium	uncultured Lachnospiraceae bacterium RUG11104	Lachnospiraceae	0.24	63.27	none		d__Bacteria.p__Firmicutes.c__Clostridia.o__Clostridiales.f__?.g__?.s__?.t__?	medium	d__Bacteria;p__Firmicutes_A;c__Clostridia;o__Lachnospirales;f__Lachnospiraceae;g__CAG-791;s__CAG-791 sp5	GCA_002481615.1	98.38
RUG11921	uncultured Erysipelotrichaceae bacterium	uncultured Erysipelotrichaceae bacterium RUG11921	Solobacterium	0.32	58.74	none		d__Bacteria.p__Firmicutes.c__Erysipelotrichi.o__Erysipelotrichales.f__Erysipelotrichaceae.g__?.s__?.t__?	medium	d__Bacteria;p__Firmicutes;c__Bacilli;o__Erysipelotrichales;f__Erysipelotrichaceae;g__Solobacterium;s__GCA_002351305.1	GCA_002351305.1	98.38
RUG14688	uncultured Lachnospiraceae bacterium	uncultured Lachnospiraceae bacterium RUG14688	Lachnospiraceae	0.42	67.69	none		d__Bacteria.p__Firmicutes.c__Clostridia.o__Clostridiales.f__?.g__?.s__?.t__?	medium	d__Bacteria;p__Firmicutes_A;c__Clostridia;o__Lachnospirales;f__Lachnospiraceae;g__CAG-791;s__GCA_002372835.1	GCA_002372835.1	98.38
RUG14694	uncultured Sarcina sp.	uncultured Sarcina sp. RUG14694	Sarcina	0.79	91.64	FNFZ01000076.1 Sarcina sp. DSM 11001 genome assembly contig: Ga0059085_176 whole genome shotgun sequence	0.456689	d__Bacteria.p__Firmicutes.c__Clostridia.o__Clostridiales.f__?.g__?.s__?.t__?	medium	d__Bacteria;p__Firmicutes_A;c__Clostridia;o__Lachnospirales;f__Lachnospiraceae;g__CAG-791;s__GCF_900101015.1	GCF_900101015.1	98.38
RUG14937	uncultured Lachnospiraceae bacterium	uncultured Lachnospiraceae bacterium RUG14937	Lachnospiraceae	0.21	63.01	none		d__Bacteria.p__Firmicutes.c__Clostridia.o__Clostridiales.f__?.g__?.s__?.t__?	medium	d__Bacteria;p__Firmicutes_A;c__Clostridia;o__Lachnospirales;f__Lachnospiraceae;g__CAG-791;s__CAG-791 sp5	GCA_002481615.1	98.38
RUG10701	uncultured Sarcina sp.	uncultured Sarcina sp. RUG10701	Sarcina	0.9	95.23	FNFZ01000076.1 Sarcina sp. DSM 11001 genome assembly contig: Ga0059085_176 whole genome shotgun sequence	0.408566	d__Bacteria.p__Firmicutes.c__Clostridia.o__Clostridiales.f__?.g__?.s__?.t__?	medium	d__Bacteria;p__Firmicutes_A;c__Clostridia;o__Lachnospirales;f__Lachnospiraceae;g__CAG-791;s__GCF_900101015.1	GCF_900101015.1	98.37
RUG13166	uncultured Lachnospiraceae bacterium	uncultured Lachnospiraceae bacterium RUG13166	Lachnospiraceae	0.44	67.03	none		d__Bacteria.p__Firmicutes.c__Clostridia.o__Clostridiales.f__?.g__?.s__?.t__?	medium	d__Bacteria;p__Firmicutes_A;c__Clostridia;o__Lachnospirales;f__Lachnospiraceae;g__CAG-791;s__GCA_002372835.1	GCA_002372835.1	98.37
RUG10814	Eubacterium pyruvativorans	Eubacterium pyruvativorans RUG10814	Eubacterium	0.91	96.16	FNBF01000058.1 Eubacterium pyruvativorans strain i6 genome assembly contig: Ga0070253_158 whole genome shotgun sequence	0.660987	d__Bacteria.p__Firmicutes.c__Clostridia.o__Clostridiales.f__?.g__?.s__?.t__?	low	d__Bacteria;p__Firmicutes_A;c__Clostridia;o__Peptostreptococcales;f__Anaerovoracaceae;g__Eubacterium_A;s__Eubacterium_A pyruvativorans	GCF_900116785.1	98.36
RUG10848	uncultured Lachnospiraceae bacterium	uncultured Lachnospiraceae bacterium RUG10848	Lachnospiraceae	0.44	68.08	none		d__Bacteria.p__Firmicutes.c__Clostridia.o__Clostridiales.f__?.g__?.s__?.t__?	medium	d__Bacteria;p__Firmicutes_A;c__Clostridia;o__Lachnospirales;f__Lachnospiraceae;g__CAG-791;s__GCA_002372835.1	GCA_002372835.1	98.36
RUG11053	uncultured Bacteroidales bacterium	uncultured Bacteroidales bacterium RUG11053	Bacteroides	0.53	68.35	none		d__Bacteria.p__Bacteroidetes.c__Bacteroidia.o__Bacteroidales.f__Prevotellaceae.g__?.s__?.t__?	low	d__Bacteria;p__Bacteroidota;c__Bacteroidia;o__Bacteroidales;f__Bacteroidaceae;g__UBA2918;s__GCA_002349865.1	GCA_002349865.1	98.36
RUG11100	uncultured Mitsuokella sp.	uncultured Mitsuokella sp. RUG11100	Mitsuokella	0.93	97.21	CYYU01000001.1 Mitsuokella jalaludinii strain 2789STDY5608828 genome assembly contig: SCcontig000001 whole genome shotgun sequence	0.619617	d__Bacteria.p__Firmicutes.c__Negativicutes.o__Selenomonadales.f__Veillonellaceae.g__?.s__?.t__?	high	d__Bacteria;p__Firmicutes_C;c__Negativicutes;o__Selenomonadales;f__Selenomonadaceae;g__Mitsuokella;s__Mitsuokella jalaludinii	GCF_000702905.1	98.36
RUG13366	uncultured Methanobrevibacter sp.	uncultured Methanobrevibacter sp. RUG13366	Methanobrevibacter	0.84	74.62	none		d__Archaea.p__Euryarchaeota.c__Methanobacteria.o__Methanobacteriales.f__Methanobacteriaceae.g__Methanobrevibacter.s__?.t__?	high	d__Archaea;p__Euryarchaeota;c__Methanobacteria;o__Methanobacteriales;f__Methanobacteriaceae;g__Methanobrevibacter_A;s__GCA_002509015.1	GCA_002509015.1	98.36
RUG13422	uncultured Bifidobacterium sp.	uncultured Bifidobacterium sp. RUG13422	Bifidobacterium	0.96	97.49	JHWO01000001.1 Bifidobacterium boum DSM 20432 T536DRAFT_scaffold00001.1_C whole genome shotgun sequence	0.673179	d__Bacteria.p__Actinobacteria.c__Actinobacteria.o__?.f__?.g__?.s__?.t__?	medium	d__Bacteria;p__Actinobacteriota;c__Actinobacteria;o__Actinomycetales;f__Bifidobacteriaceae;g__Bifidobacterium;s__Bifidobacterium boum	GCF_000771385.1	98.36
RUG14548	uncultured Lachnospiraceae bacterium	uncultured Lachnospiraceae bacterium RUG14548	Lachnospiraceae	0.23	62.88	none		d__Bacteria.p__Firmicutes.c__Clostridia.o__Clostridiales.f__?.g__?.s__?.t__?	medium	d__Bacteria;p__Firmicutes_A;c__Clostridia;o__Lachnospirales;f__Lachnospiraceae;g__CAG-791;s__CAG-791 sp5	GCA_002481615.1	98.36
RUG10038	Eubacterium pyruvativorans	Eubacterium pyruvativorans RUG10038	Eubacterium	0.94	97.49	FNBF01000058.1 Eubacterium pyruvativorans strain i6 genome assembly contig: Ga0070253_158 whole genome shotgun sequence	0.605381	d__Bacteria.p__Firmicutes.c__Clostridia.o__Clostridiales.f__?.g__?.s__?.t__?	low	d__Bacteria;p__Firmicutes_A;c__Clostridia;o__Peptostreptococcales;f__Anaerovoracaceae;g__Eubacterium_A;s__Eubacterium_A pyruvativorans	GCF_900116785.1	98.35
RUG10261	uncultured Methanobrevibacter sp.	uncultured Methanobrevibacter sp. RUG10261	Methanobrevibacter	0.85	77.47	none		d__Archaea.p__Euryarchaeota.c__Methanobacteria.o__Methanobacteriales.f__Methanobacteriaceae.g__Methanobrevibacter.s__?.t__?	high	d__Archaea;p__Euryarchaeota;c__Methanobacteria;o__Methanobacteriales;f__Methanobacteriaceae;g__Methanobrevibacter_A;s__GCA_002509015.1	GCA_002509015.1	98.35
RUG12079	uncultured Streptococcus sp.	uncultured Streptococcus sp. RUG12079	Streptococcus	0.98	98.54	KL370862.1 Streptococcus equinus 2B genomic scaffold T517DRAFT_scaffold00001.1 whole genome shotgun sequence	0.568522	d__Bacteria.p__Firmicutes.c__Bacilli.o__Lactobacillales.f__?.g__?.s__?.t__?	medium	d__Bacteria;p__Firmicutes;c__Bacilli;o__Lactobacillales;f__Streptococcaceae;g__Streptococcus;s__Streptococcus equinus	GCF_900102715.1	98.35
RUG12229	uncultured Bacteroidales bacterium	uncultured Bacteroidales bacterium RUG12229	Bacteroides	0.45	64.83	none		d__Bacteria.p__Bacteroidetes.c__Bacteroidia.o__Bacteroidales.f__Prevotellaceae.g__?.s__?.t__?	low	d__Bacteria;p__Bacteroidota;c__Bacteroidia;o__Bacteroidales;f__Bacteroidaceae;g__UBA3839;s__GCA_002350855.1	GCA_002350855.1	98.35
RUG13308	uncultured Lachnospiraceae bacterium	uncultured Lachnospiraceae bacterium RUG13308	Sarcina	0.47	70.53	none		d__Bacteria.p__Firmicutes.c__Clostridia.o__Clostridiales.f__?.g__?.s__?.t__?	medium	d__Bacteria;p__Firmicutes_A;c__Clostridia;o__Lachnospirales;f__Lachnospiraceae;g__CAG-791;s__GCA_002371555.1	GCA_002371555.1	98.35
RUG13685	uncultured Erysipelotrichaceae bacterium	uncultured Erysipelotrichaceae bacterium RUG13685	Solobacterium	0.25	58.45	none		d__Bacteria.p__Firmicutes.c__Erysipelotrichi.o__Erysipelotrichales.f__Erysipelotrichaceae.g__?.s__?.t__?	medium	d__Bacteria;p__Firmicutes;c__Bacilli;o__Erysipelotrichales;f__Erysipelotrichaceae;g__Solobacterium;s__GCA_002350225.1	GCA_002350225.1	98.35
RUG10079	uncultured Lachnospiraceae bacterium	uncultured Lachnospiraceae bacterium RUG10079	Lachnospiraceae	0.43	67.13	none		d__Bacteria.p__Firmicutes.c__Clostridia.o__Clostridiales.f__?.g__?.s__?.t__?	medium	d__Bacteria;p__Firmicutes_A;c__Clostridia;o__Lachnospirales;f__Lachnospiraceae;g__CAG-791;s__GCA_002372835.1	GCA_002372835.1	98.34
RUG12730	uncultured Erysipelotrichaceae bacterium	uncultured Erysipelotrichaceae bacterium RUG12730	Solobacterium	0.34	59.14	none		d__Bacteria.p__Firmicutes.c__Erysipelotrichi.o__Erysipelotrichales.f__Erysipelotrichaceae.g__?.s__?.t__?	medium	d__Bacteria;p__Firmicutes;c__Bacilli;o__Erysipelotrichales;f__Erysipelotrichaceae;g__Solobacterium;s__GCA_002351305.1	GCA_002351305.1	98.34
RUG14000	Selenomonas ruminantium	Selenomonas ruminantium RUG14000	Selenomonas	0.94	91.91	JNKI01000001.1 Selenomonas sp. ND2010 T504DRAFT_scaffold00001.1_C whole genome shotgun sequence	0.652542	d__Bacteria.p__Firmicutes.c__Negativicutes.o__Selenomonadales.f__Veillonellaceae.g__?.s__?.t__?	high	d__Bacteria;p__Firmicutes_C;c__Negativicutes;o__Selenomonadales;f__Selenomonadaceae;g__Selenomonas_A;s__GCF_000702005.1	GCF_000702005.1	98.34
RUG14386	uncultured Sarcina sp.	uncultured Sarcina sp. RUG14386	Sarcina	0.88	95.05	FNFZ01000076.1 Sarcina sp. DSM 11001 genome assembly contig: Ga0059085_176 whole genome shotgun sequence	0.48845	d__Bacteria.p__Firmicutes.c__Clostridia.o__Clostridiales.f__?.g__?.s__?.t__?	medium	d__Bacteria;p__Firmicutes_A;c__Clostridia;o__Lachnospirales;f__Lachnospiraceae;g__CAG-791;s__GCF_900101015.1	GCF_900101015.1	98.34
RUG10243	uncultured Lachnospiraceae bacterium	uncultured Lachnospiraceae bacterium RUG10243	Lachnospiraceae	0.21	63.55	none		d__Bacteria.p__Firmicutes.c__Clostridia.o__Clostridiales.f__?.g__?.s__?.t__?	medium	d__Bacteria;p__Firmicutes_A;c__Clostridia;o__Lachnospirales;f__Lachnospiraceae;g__CAG-791;s__CAG-791 sp5	GCA_002481615.1	98.33
RUG10563	uncultured Acidaminococcus sp.	uncultured Acidaminococcus sp. RUG10563	Acidaminococcus	0.93	96.05	FOWJ01000056.1 Acidaminococcus fermentans strain pGA-4 genome assembly contig: IE51DRAFT_scaffold00055.55 whole genome shotgun sequence	0.646955	d__Bacteria.p__Firmicutes.c__Negativicutes.o__Selenomonadales.f__Acidaminococcaceae.g__Acidaminococcus.s__?.t__?	high	d__Bacteria;p__Firmicutes_C;c__Negativicutes;o__Acidaminococcales;f__Acidaminococcaceae;g__Acidaminococcus;s__Acidaminococcus fermentans	GCF_000025305.1	98.33
RUG11800	uncultured Bacteroidales bacterium	uncultured Bacteroidales bacterium RUG11800	Prevotella	0.33	60.59	none		d__Bacteria.p__Bacteroidetes.c__Bacteroidia.o__Bacteroidales.f__Prevotellaceae.g__?.s__?.t__?	low	d__Bacteria;p__Bacteroidota;c__Bacteroidia;o__Bacteroidales;f__Bacteroidaceae;g__UBA4372;s__GCA_002373535.1	GCA_002373535.1	98.33
RUG12678	uncultured Coriobacteriaceae bacterium	uncultured Coriobacteriaceae bacterium RUG12678	Olsenella	0.31	65.15	none		d__Bacteria.p__Actinobacteria.c__Actinobacteria.o__Coriobacteriales.f__Coriobacteriaceae.g__?.s__?.t__?	medium	d__Bacteria;p__Actinobacteriota;c__Coriobacteriia;o__Coriobacteriales;f__Atopobiaceae;g__Olegusella;s__GCA_002472065.1	GCA_002472065.1	98.33
RUG13468	uncultured Erysipelotrichaceae bacterium	uncultured Erysipelotrichaceae bacterium RUG13468	Solobacterium	0.26	58.23	none		d__Bacteria.p__Firmicutes.c__Erysipelotrichi.o__Erysipelotrichales.f__Erysipelotrichaceae.g__?.s__?.t__?	medium	d__Bacteria;p__Firmicutes;c__Bacilli;o__Erysipelotrichales;f__Erysipelotrichaceae;g__Solobacterium;s__GCA_002350225.1	GCA_002350225.1	98.33
RUG13664	uncultured Lachnospiraceae bacterium	uncultured Lachnospiraceae bacterium RUG13664	Lachnospiraceae	0.42	67.71	none		d__Bacteria.p__Firmicutes.c__Clostridia.o__Clostridiales.f__?.g__?.s__?.t__?	medium	d__Bacteria;p__Firmicutes_A;c__Clostridia;o__Lachnospirales;f__Lachnospiraceae;g__CAG-791;s__GCA_002372835.1	GCA_002372835.1	98.33
RUG13706	uncultured Sarcina sp.	uncultured Sarcina sp. RUG13706	Sarcina	0.83	93.29	FNFZ01000076.1 Sarcina sp. DSM 11001 genome assembly contig: Ga0059085_176 whole genome shotgun sequence	0.431665	d__Bacteria.p__Firmicutes.c__Clostridia.o__Clostridiales.f__?.g__?.s__?.t__?	medium	d__Bacteria;p__Firmicutes_A;c__Clostridia;o__Lachnospirales;f__Lachnospiraceae;g__CAG-791;s__GCF_900101015.1	GCF_900101015.1	98.33
RUG13775	uncultured Lachnospiraceae bacterium	uncultured Lachnospiraceae bacterium RUG13775	Sarcina	0.56	72.46	FNFZ01000076.1 Sarcina sp. DSM 11001 genome assembly contig: Ga0059085_176 whole genome shotgun sequence	0.0486044	d__Bacteria.p__Firmicutes.c__Clostridia.o__Clostridiales.f__?.g__?.s__?.t__?	medium	d__Bacteria;p__Firmicutes_A;c__Clostridia;o__Lachnospirales;f__Lachnospiraceae;g__CAG-791;s__GCA_002371555.1	GCA_002371555.1	98.33
RUG14452	uncultured Lachnospiraceae bacterium	uncultured Lachnospiraceae bacterium RUG14452	Lachnospiraceae	0.44	63.25	none		d__Bacteria.p__Firmicutes.c__Clostridia.o__Clostridiales.f__?.g__?.s__?.t__?	medium	d__Bacteria;p__Firmicutes_A;c__Clostridia;o__Lachnospirales;f__Lachnospiraceae;g__UBA629;s__UBA629 sp1	GCA_002449995.1	98.33
RUG14755	uncultured Spirochaetaceae bacterium	uncultured Spirochaetaceae bacterium RUG14755	Treponema	0.82	61.86	none		d__Bacteria.p__Spirochaetes.c__Spirochaetes.o__Spirochaetales.f__?.g__?.s__?.t__?	low	d__Bacteria;p__Spirochaetota;c__Spirochaetia;o__Treponematales;f__Treponemataceae;g__Treponema_D;s__Treponema_D sp3	UBA10258	98.33
RUG10030	uncultured Lachnospiraceae bacterium	uncultured Lachnospiraceae bacterium RUG10030	Lachnospiraceae	0.11	58.52	none		d__Bacteria.p__Firmicutes.c__Clostridia.o__Clostridiales.f__?.g__?.s__?.t__?	low	d__Bacteria;p__Firmicutes_A;c__Clostridia;o__Lachnospirales;f__Lachnospiraceae;g__UBA9722;s__UBA9722 sp1	UBA9722	98.32
RUG10169	uncultured Lachnospiraceae bacterium	uncultured Lachnospiraceae bacterium RUG10169	Lachnospiraceae	0.23	63	none		d__Bacteria.p__Firmicutes.c__Clostridia.o__Clostridiales.f__?.g__?.s__?.t__?	medium	d__Bacteria;p__Firmicutes_A;c__Clostridia;o__Lachnospirales;f__Lachnospiraceae;g__CAG-791;s__CAG-791 sp5	GCA_002481615.1	98.32
RUG10280	uncultured Lachnospiraceae bacterium	uncultured Lachnospiraceae bacterium RUG10280	Lachnospiraceae	0.42	67.77	none		d__Bacteria.p__Firmicutes.c__Clostridia.o__Clostridiales.f__?.g__?.s__?.t__?	medium	d__Bacteria;p__Firmicutes_A;c__Clostridia;o__Lachnospirales;f__Lachnospiraceae;g__CAG-791;s__GCA_002372835.1	GCA_002372835.1	98.32
RUG11910	uncultured Lachnospiraceae bacterium	uncultured Lachnospiraceae bacterium RUG11910	Lachnospiraceae	0.43	66.73	none		d__Bacteria.p__Firmicutes.c__Clostridia.o__Clostridiales.f__?.g__?.s__?.t__?	medium	d__Bacteria;p__Firmicutes_A;c__Clostridia;o__Lachnospirales;f__Lachnospiraceae;g__CAG-791;s__GCA_002372835.1	GCA_002372835.1	98.32
RUG12006	uncultured Streptococcus sp.	uncultured Streptococcus sp. RUG12006	Streptococcus	0.97	98.66	KL370862.1 Streptococcus equinus 2B genomic scaffold T517DRAFT_scaffold00001.1 whole genome shotgun sequence	0.557816	d__Bacteria.p__Firmicutes.c__Bacilli.o__Lactobacillales.f__?.g__?.s__?.t__?	medium	d__Bacteria;p__Firmicutes;c__Bacilli;o__Lactobacillales;f__Streptococcaceae;g__Streptococcus;s__Streptococcus equinus	GCF_900102715.1	98.32
RUG12147	uncultured Veillonellaceae bacterium	uncultured Veillonellaceae bacterium RUG12147	Selenomonas	0.52	68.39	none		d__Bacteria.p__Firmicutes.c__Negativicutes.o__Selenomonadales.f__Veillonellaceae.g__?.s__?.t__?	high	d__Bacteria;p__Firmicutes_C;c__Negativicutes;o__Selenomonadales;f__Selenomonadaceae;g__Selenomonas_C;s__GCA_002350105.1	GCA_002350105.1	98.32
RUG13029	uncultured Denitrobacterium sp.	uncultured Denitrobacterium sp. RUG13029	Denitrobacterium	0.27	65.71	LN908978.1 Eggerthellaceae bacterium AT8 genome assembly Hugonella massiliensis scaffold scaffold00001 whole genome shotgun sequence	0.582386	d__Bacteria.p__Actinobacteria.c__Actinobacteria.o__Coriobacteriales.f__Coriobacteriaceae.g__?.s__?.t__?	medium	d__Bacteria;p__Actinobacteriota;c__Coriobacteriia;o__Coriobacteriales;f__Eggerthellaceae;g__Cryptobacterium;s__GCF_001486445.1	GCF_001486445.1	98.32
RUG13036	uncultured Methanobrevibacter sp.	uncultured Methanobrevibacter sp. RUG13036	Methanobrevibacter	0.9	76.87	none		d__Archaea.p__Euryarchaeota.c__Methanobacteria.o__Methanobacteriales.f__Methanobacteriaceae.g__Methanobrevibacter.s__?.t__?	high	d__Archaea;p__Euryarchaeota;c__Methanobacteria;o__Methanobacteriales;f__Methanobacteriaceae;g__Methanobrevibacter_A;s__GCA_002509015.1	GCA_002509015.1	98.32
RUG10058	uncultured Lachnospiraceae bacterium	uncultured Lachnospiraceae bacterium RUG10058	uncultured	0.21	63.76	none		d__Bacteria.p__Firmicutes.c__Clostridia.o__Clostridiales.f__?.g__?.s__?.t__?	low	d__Bacteria;p__Firmicutes_A;c__Clostridia;o__Lachnospirales;f__Lachnospiraceae;g__UBA2856;s__GCA_002391125.1	GCA_002391125.1	98.31
RUG10069	uncultured Bacteroidales bacterium	uncultured Bacteroidales bacterium RUG10069	Bacteroides	0.43	64.94	none		d__Bacteria.p__Bacteroidetes.c__Bacteroidia.o__Bacteroidales.f__Prevotellaceae.g__?.s__?.t__?	low	d__Bacteria;p__Bacteroidota;c__Bacteroidia;o__Bacteroidales;f__Bacteroidaceae;g__UBA4334;s__UBA4334 sp2	GCA_002350325.1	98.31
RUG10117	uncultured Streptococcus sp.	uncultured Streptococcus sp. RUG10117	Streptococcus	0.98	98.44	AUZG01000001.1 Streptococcus equinus ATCC 33317 contig00001 whole genome shotgun sequence	0.531317	d__Bacteria.p__Firmicutes.c__Bacilli.o__Lactobacillales.f__?.g__?.s__?.t__?	medium	d__Bacteria;p__Firmicutes;c__Bacilli;o__Lactobacillales;f__Streptococcaceae;g__Streptococcus;s__Streptococcus equinus	GCF_900102715.1	98.31
RUG11750	uncultured Erysipelotrichaceae bacterium	uncultured Erysipelotrichaceae bacterium RUG11750	Kandleria	0.39	65.98	none		d__Bacteria.p__Firmicutes.c__Erysipelotrichi.o__Erysipelotrichales.f__Erysipelotrichaceae.g__?.s__?.t__?	high	d__Bacteria;p__Firmicutes;c__Bacilli;o__Erysipelotrichales;f__Erysipelatoclostridiaceae;g__Kandleria;s__GCA_002393785.1	GCA_002393785.1	98.31
RUG12674	uncultured Erysipelotrichaceae bacterium	uncultured Erysipelotrichaceae bacterium RUG12674	Kandleria	0.36	63.99	none		d__Bacteria.p__Firmicutes.c__Erysipelotrichi.o__Erysipelotrichales.f__Erysipelotrichaceae.g__?.s__?.t__?	high	d__Bacteria;p__Firmicutes;c__Bacilli;o__Erysipelotrichales;f__Erysipelatoclostridiaceae;g__Kandleria;s__GCA_002393785.1	GCA_002393785.1	98.31
RUG13080	uncultured Streptococcus sp.	uncultured Streptococcus sp. RUG13080	Streptococcus	0.97	98.59	KL370862.1 Streptococcus equinus 2B genomic scaffold T517DRAFT_scaffold00001.1 whole genome shotgun sequence	0.54818	d__Bacteria.p__Firmicutes.c__Bacilli.o__Lactobacillales.f__?.g__?.s__?.t__?	medium	d__Bacteria;p__Firmicutes;c__Bacilli;o__Lactobacillales;f__Streptococcaceae;g__Streptococcus;s__Streptococcus equinus	GCF_900102715.1	98.31
RUG13387	uncultured Erysipelotrichaceae bacterium	uncultured Erysipelotrichaceae bacterium RUG13387	Solobacterium	0.33	59.29	none		d__Bacteria.p__Firmicutes.c__Erysipelotrichi.o__Erysipelotrichales.f__Erysipelotrichaceae.g__?.s__?.t__?	medium	d__Bacteria;p__Firmicutes;c__Bacilli;o__Erysipelotrichales;f__Erysipelotrichaceae;g__Solobacterium;s__GCA_002351305.1	GCA_002351305.1	98.31
RUG13411	Ruminococcaceae bacterium	Ruminococcaceae bacterium RUG13411	Firmicutes	0.42	62.21	none		d__Bacteria.p__Firmicutes.c__Clostridia.o__Clostridiales.f__Ruminococcaceae.g__Ruminococcus.s__?.t__?	high	d__Bacteria;p__Firmicutes_A;c__Clostridia;o__Oscillospirales;f__Oscillospiraceae;g__CAG-110;s__GCA_002349985.1	GCA_002349985.1	98.31
RUG13506	uncultured Erysipelotrichaceae bacterium	uncultured Erysipelotrichaceae bacterium RUG13506	Kandleria	0.33	63.38	none		d__Bacteria.p__Firmicutes.c__Erysipelotrichi.o__Erysipelotrichales.f__Erysipelotrichaceae.g__?.s__?.t__?	high	d__Bacteria;p__Firmicutes;c__Bacilli;o__Erysipelotrichales;f__Erysipelatoclostridiaceae;g__Kandleria;s__GCA_002393785.1	GCA_002393785.1	98.31
RUG13724	Sharpea azabuensis	Sharpea azabuensis RUG13724	Sharpea	0.89	96.1	FOTA01000071.1 Sharpea azabuensis strain KH1P5 genome assembly contig: Ga0059118_171 whole genome shotgun sequence	0.652482	d__Bacteria.p__Firmicutes.c__Erysipelotrichi.o__Erysipelotrichales.f__Erysipelotrichaceae.g__?.s__?.t__?	high	d__Bacteria;p__Firmicutes;c__Bacilli;o__Erysipelotrichales;f__Erysipelatoclostridiaceae;g__Sharpea;s__Sharpea azabuensis	GCF_000702165.1	98.31
RUG14030	uncultured Erysipelotrichaceae bacterium	uncultured Erysipelotrichaceae bacterium RUG14030	Kandleria	0.37	63.95	none		d__Bacteria.p__Firmicutes.c__Erysipelotrichi.o__Erysipelotrichales.f__Erysipelotrichaceae.g__?.s__?.t__?	high	d__Bacteria;p__Firmicutes;c__Bacilli;o__Erysipelotrichales;f__Erysipelatoclostridiaceae;g__Kandleria;s__GCA_002393785.1	GCA_002393785.1	98.31
RUG14784	uncultured Sarcina sp.	uncultured Sarcina sp. RUG14784	Sarcina	0.89	95.51	FNFZ01000076.1 Sarcina sp. DSM 11001 genome assembly contig: Ga0059085_176 whole genome shotgun sequence	0.405197	d__Bacteria.p__Firmicutes.c__Clostridia.o__Clostridiales.f__?.g__?.s__?.t__?	medium	d__Bacteria;p__Firmicutes_A;c__Clostridia;o__Lachnospirales;f__Lachnospiraceae;g__CAG-791;s__GCF_900101015.1	GCF_900101015.1	98.31
RUG10722	uncultured Erysipelotrichaceae bacterium	uncultured Erysipelotrichaceae bacterium RUG10722	Kandleria	0.37	63.87	none		d__Bacteria.p__Firmicutes.c__Erysipelotrichi.o__Erysipelotrichales.f__Erysipelotrichaceae.g__?.s__?.t__?	high	d__Bacteria;p__Firmicutes;c__Bacilli;o__Erysipelotrichales;f__Erysipelatoclostridiaceae;g__Kandleria;s__GCA_002393785.1	GCA_002393785.1	98.3
RUG10932	uncultured Lachnospiraceae bacterium	uncultured Lachnospiraceae bacterium RUG10932	uncultured	0.2	61.57	none		d__Bacteria.p__Firmicutes.c__Clostridia.o__Clostridiales.f__?.g__?.s__?.t__?	low	d__Bacteria;p__Firmicutes_A;c__Clostridia;o__Lachnospirales;f__Lachnospiraceae;g__UBA2856;s__GCA_002391125.1	GCA_002391125.1	98.3
RUG11626	uncultured Prevotellaceae bacterium	uncultured Prevotellaceae bacterium RUG11626	Prevotella	0.74	70.77	none		d__Bacteria.p__Bacteroidetes.c__Bacteroidia.o__Bacteroidales.f__Prevotellaceae.g__?.s__?.t__?	low	d__Bacteria;p__Bacteroidota;c__Bacteroidia;o__Bacteroidales;f__Bacteroidaceae;g__Prevotella;s__GCA_002396305.1	GCA_002396305.1	98.3
RUG12954	uncultured Methanobrevibacter sp.	uncultured Methanobrevibacter sp. RUG12954	Methanobrevibacter	0.88	77.26	none		d__Archaea.p__Euryarchaeota.c__Methanobacteria.o__Methanobacteriales.f__Methanobacteriaceae.g__Methanobrevibacter.s__?.t__?	high	d__Archaea;p__Euryarchaeota;c__Methanobacteria;o__Methanobacteriales;f__Methanobacteriaceae;g__Methanobrevibacter_A;s__GCA_002509015.1	GCA_002509015.1	98.3
RUG13336	uncultured Ruminococcus sp.	uncultured Ruminococcus sp. RUG13336	Ruminococcaceae	0.76	76.68	none		d__Bacteria.p__Firmicutes.c__Clostridia.o__Clostridiales.f__Ruminococcaceae.g__Ruminococcus.s__?.t__?	high	d__Bacteria;p__Firmicutes_A;c__Clostridia;o__Oscillospirales;f__DTU089;g__Ruminococcus_E;s__GCA_002350785.1	GCA_002350785.1	98.3
RUG14201	uncultured Lachnospiraceae bacterium	uncultured Lachnospiraceae bacterium RUG14201	Clostridium	0.83	92.95	FR887245.1 Clostridium sp. CAG:253 genomic scaffold scf2 whole genome shotgun sequence	0.610193	d__Bacteria.p__Firmicutes.c__Clostridia.o__Clostridiales.f__Eubacteriaceae.g__Eubacterium.s__?.t__?	high	d__Bacteria;p__Firmicutes_A;c__Clostridia;o__Lachnospirales;f__Lachnospiraceae;g__TF01-11;s__GCA_000436755.1	GCA_000436755.1	98.3
RUG10269	uncultured Erysipelotrichaceae bacterium	uncultured Erysipelotrichaceae bacterium RUG10269	Tenericutes	0.39	55.78	none		d__Bacteria.p__Firmicutes.c__Erysipelotrichi.o__Erysipelotrichales.f__Erysipelotrichaceae.g__?.s__?.t__?	medium	d__Bacteria;p__Firmicutes;c__Bacilli;o__RFN20;f__CAG-826;g__UBA733;s__GCA_002308535.1	GCA_002308535.1	98.29
RUG10148	uncultured Erysipelotrichaceae bacterium	uncultured Erysipelotrichaceae bacterium RUG10148	Solobacterium	0.33	58.94	none		d__Bacteria.p__Firmicutes.c__Erysipelotrichi.o__Erysipelotrichales.f__Erysipelotrichaceae.g__?.s__?.t__?	medium	d__Bacteria;p__Firmicutes;c__Bacilli;o__Erysipelotrichales;f__Erysipelotrichaceae;g__Solobacterium;s__GCA_002351305.1	GCA_002351305.1	98.28
RUG10579	Sharpea azabuensis	Sharpea azabuensis RUG10579	Sharpea	0.9	96.36	FOTA01000071.1 Sharpea azabuensis strain KH1P5 genome assembly contig: Ga0059118_171 whole genome shotgun sequence	0.667553	d__Bacteria.p__Firmicutes.c__Erysipelotrichi.o__Erysipelotrichales.f__Erysipelotrichaceae.g__?.s__?.t__?	high	d__Bacteria;p__Firmicutes;c__Bacilli;o__Erysipelotrichales;f__Erysipelatoclostridiaceae;g__Sharpea;s__Sharpea azabuensis	GCF_000702165.1	98.28
RUG11038	uncultured Lachnospiraceae bacterium	uncultured Lachnospiraceae bacterium RUG11038	Lachnospiraceae	0.41	66.81	none		d__Bacteria.p__Firmicutes.c__Clostridia.o__Clostridiales.f__?.g__?.s__?.t__?	medium	d__Bacteria;p__Firmicutes_A;c__Clostridia;o__Lachnospirales;f__Lachnospiraceae;g__CAG-791;s__GCA_002372835.1	GCA_002372835.1	98.28
RUG11647	uncultured Lachnospiraceae bacterium	uncultured Lachnospiraceae bacterium RUG11647	Lachnospiraceae	0.41	67.47	none		d__Bacteria.p__Firmicutes.c__Clostridia.o__Clostridiales.f__?.g__?.s__?.t__?	medium	d__Bacteria;p__Firmicutes_A;c__Clostridia;o__Lachnospirales;f__Lachnospiraceae;g__CAG-791;s__GCA_002372835.1	GCA_002372835.1	98.28
RUG12492	uncultured Streptococcus sp.	uncultured Streptococcus sp. RUG12492	Streptococcus	0.96	98.32	FNZW01000011.1 Streptococcus equinus strain pR-5 genome assembly contig: Ga0059090_111 whole genome shotgun sequence	0.472441	d__Bacteria.p__Firmicutes.c__Bacilli.o__Lactobacillales.f__?.g__?.s__?.t__?	medium	d__Bacteria;p__Firmicutes;c__Bacilli;o__Lactobacillales;f__Streptococcaceae;g__Streptococcus;s__Streptococcus equinus	GCF_900102715.1	98.28
RUG12734	Ruminococcus flavefaciens	Ruminococcus flavefaciens RUG12734	Ruminococcus	0.89	84.18	JNKE01000001.1 Ruminococcus flavefaciens MC2020 T490DRAFT_scaffold00010.10_C whole genome shotgun sequence	0.581957	d__Bacteria.p__Firmicutes.c__Clostridia.o__Clostridiales.f__Ruminococcaceae.g__Ruminococcus.s__?.t__?	high	d__Bacteria;p__Firmicutes_A;c__Clostridia;o__Oscillospirales;f__Ruminococcaceae;g__Ruminococcus;s__Ruminococcus flavefaciens_B	GCF_000701945.1	98.28
RUG12795	uncultured Ruminococcus sp.	uncultured Ruminococcus sp. RUG12795	Ruminococcus	0.24	60.17	none		d__Bacteria.p__Firmicutes.c__Clostridia.o__Clostridiales.f__Ruminococcaceae.g__Ruminococcus.s__albus.t__?	high	d__Bacteria;p__Firmicutes_A;c__Clostridia;o__Oscillospirales;f__Ruminococcaceae;g__UBA1409;s__GCA_002491605.1	GCA_002491605.1	98.28
RUG13317	Ruminococcus flavefaciens	Ruminococcus flavefaciens RUG13317	Ruminococcus	0.9	84.52	JNKE01000001.1 Ruminococcus flavefaciens MC2020 T490DRAFT_scaffold00010.10_C whole genome shotgun sequence	0.568615	d__Bacteria.p__Firmicutes.c__Clostridia.o__Clostridiales.f__Ruminococcaceae.g__Ruminococcus.s__?.t__?	high	d__Bacteria;p__Firmicutes_A;c__Clostridia;o__Oscillospirales;f__Ruminococcaceae;g__Ruminococcus;s__Ruminococcus flavefaciens_B	GCF_000701945.1	98.28
RUG13345	uncultured Coriobacteriaceae bacterium	uncultured Coriobacteriaceae bacterium RUG13345	Olsenella	0.31	65.36	none		d__Bacteria.p__Actinobacteria.c__Actinobacteria.o__Coriobacteriales.f__Coriobacteriaceae.g__?.s__?.t__?	medium	d__Bacteria;p__Actinobacteriota;c__Coriobacteriia;o__Coriobacteriales;f__Atopobiaceae;g__Olegusella;s__GCA_002472065.1	GCA_002472065.1	98.28
RUG14349	uncultured Methanobrevibacter sp.	uncultured Methanobrevibacter sp. RUG14349	Methanobrevibacter	0.92	77.39	none		d__Archaea.p__Euryarchaeota.c__Methanobacteria.o__Methanobacteriales.f__Methanobacteriaceae.g__Methanobrevibacter.s__?.t__?	high	d__Archaea;p__Euryarchaeota;c__Methanobacteria;o__Methanobacteriales;f__Methanobacteriaceae;g__Methanobrevibacter_A;s__GCA_002509015.1	GCA_002509015.1	98.28
RUG10985	uncultured Acidaminococcus sp.	uncultured Acidaminococcus sp. RUG10985	Acidaminococcus	0.93	96.56	FOWJ01000056.1 Acidaminococcus fermentans strain pGA-4 genome assembly contig: IE51DRAFT_scaffold00055.55 whole genome shotgun sequence	0.646072	d__Bacteria.p__Firmicutes.c__Negativicutes.o__Selenomonadales.f__Acidaminococcaceae.g__Acidaminococcus.s__?.t__?	high	d__Bacteria;p__Firmicutes_C;c__Negativicutes;o__Acidaminococcales;f__Acidaminococcaceae;g__Acidaminococcus;s__Acidaminococcus fermentans	GCF_000025305.1	98.27
RUG13124	Ruminococcus flavefaciens	Ruminococcus flavefaciens RUG13124	Ruminococcus	0.83	76.34	none		d__Bacteria.p__Firmicutes.c__Clostridia.o__Clostridiales.f__Ruminococcaceae.g__Ruminococcus.s__?.t__?	high	d__Bacteria;p__Firmicutes_A;c__Clostridia;o__Oscillospirales;f__Ruminococcaceae;g__Ruminococcus;s__Ruminococcus flavefaciens_N	GCA_002350065.1	98.27
RUG13132	Sharpea azabuensis	Sharpea azabuensis RUG13132	Sharpea	0.89	96.44	FOTA01000071.1 Sharpea azabuensis strain KH1P5 genome assembly contig: Ga0059118_171 whole genome shotgun sequence	0.669326	d__Bacteria.p__Firmicutes.c__Erysipelotrichi.o__Erysipelotrichales.f__Erysipelotrichaceae.g__?.s__?.t__?	high	d__Bacteria;p__Firmicutes;c__Bacilli;o__Erysipelotrichales;f__Erysipelatoclostridiaceae;g__Sharpea;s__Sharpea azabuensis	GCF_000702165.1	98.27
RUG13436	uncultured Erysipelotrichaceae bacterium	uncultured Erysipelotrichaceae bacterium RUG13436	Solobacterium	0.33	59.07	none		d__Bacteria.p__Firmicutes.c__Erysipelotrichi.o__Erysipelotrichales.f__Erysipelotrichaceae.g__?.s__?.t__?	medium	d__Bacteria;p__Firmicutes;c__Bacilli;o__Erysipelotrichales;f__Erysipelotrichaceae;g__Solobacterium;s__GCA_002351305.1	GCA_002351305.1	98.27
RUG13495	uncultured Lachnospiraceae bacterium	uncultured Lachnospiraceae bacterium RUG13495	Sarcina	0.25	62.91	none		d__Bacteria.p__Firmicutes.c__Clostridia.o__Clostridiales.f__?.g__?.s__?.t__?	medium	d__Bacteria;p__Firmicutes_A;c__Clostridia;o__Lachnospirales;f__Lachnospiraceae;g__CAG-791;s__UBA11901	UBA11901	98.27
RUG13773	uncultured Sarcina sp.	uncultured Sarcina sp. RUG13773	Sarcina	0.92	96.32	FNFZ01000076.1 Sarcina sp. DSM 11001 genome assembly contig: Ga0059085_176 whole genome shotgun sequence	0.371992	d__Bacteria.p__Firmicutes.c__Clostridia.o__Clostridiales.f__?.g__?.s__?.t__?	medium	d__Bacteria;p__Firmicutes_A;c__Clostridia;o__Lachnospirales;f__Lachnospiraceae;g__CAG-791;s__GCF_900101015.1	GCF_900101015.1	98.27
RUG10227	uncultured Lachnospiraceae bacterium	uncultured Lachnospiraceae bacterium RUG10227	Lachnospiraceae	0.19	63.49	none		d__Bacteria.p__Firmicutes.c__Clostridia.o__Clostridiales.f__?.g__?.s__?.t__?	medium	d__Bacteria;p__Firmicutes_A;c__Clostridia;o__Lachnospirales;f__Lachnospiraceae;g__CAG-791;s__CAG-791 sp5	GCA_002481615.1	98.26
RUG10670	uncultured Lachnospiraceae bacterium	uncultured Lachnospiraceae bacterium RUG10670	Lachnospiraceae	0.43	66.97	none		d__Bacteria.p__Firmicutes.c__Clostridia.o__Clostridiales.f__?.g__?.s__?.t__?	medium	d__Bacteria;p__Firmicutes_A;c__Clostridia;o__Lachnospirales;f__Lachnospiraceae;g__CAG-791;s__GCA_002372835.1	GCA_002372835.1	98.25
RUG13349	uncultured Erysipelotrichaceae bacterium	uncultured Erysipelotrichaceae bacterium RUG13349	Solobacterium	0.32	58.35	none		d__Bacteria.p__Firmicutes.c__Erysipelotrichi.o__Erysipelotrichales.f__Erysipelotrichaceae.g__?.s__?.t__?	medium	d__Bacteria;p__Firmicutes;c__Bacilli;o__Erysipelotrichales;f__Erysipelotrichaceae;g__Solobacterium;s__GCA_002351305.1	GCA_002351305.1	98.25
RUG13168	uncultured Selenomonas sp.	uncultured Selenomonas sp. RUG13168	Selenomonas	0.46	67.95	none		d__Bacteria.p__Firmicutes.c__Negativicutes.o__Selenomonadales.f__Veillonellaceae.g__?.s__?.t__?	high	d__Bacteria;p__Firmicutes_C;c__Negativicutes;o__Selenomonadales;f__Selenomonadaceae;g__Selenomonas_C;s__GCA_002472155.1	GCA_002472155.1	98.24
RUG10192	uncultured Streptococcus sp.	uncultured Streptococcus sp. RUG10192	Streptococcus	0.98	98.28	FNZW01000011.1 Streptococcus equinus strain pR-5 genome assembly contig: Ga0059090_111 whole genome shotgun sequence	0.537683	d__Bacteria.p__Firmicutes.c__Bacilli.o__Lactobacillales.f__?.g__?.s__?.t__?	medium	d__Bacteria;p__Firmicutes;c__Bacilli;o__Lactobacillales;f__Streptococcaceae;g__Streptococcus;s__Streptococcus equinus	GCF_900102715.1	98.23
RUG11309	uncultured Lachnospiraceae bacterium	uncultured Lachnospiraceae bacterium RUG11309	Lachnospiraceae	0.42	67.09	none		d__Bacteria.p__Firmicutes.c__Clostridia.o__Clostridiales.f__?.g__?.s__?.t__?	medium	d__Bacteria;p__Firmicutes_A;c__Clostridia;o__Lachnospirales;f__Lachnospiraceae;g__CAG-791;s__GCA_002372835.1	GCA_002372835.1	98.23
RUG14434	uncultured Lachnospiraceae bacterium	uncultured Lachnospiraceae bacterium RUG14434	uncultured	0.22	61.25	none		d__Bacteria.p__Firmicutes.c__Clostridia.o__Clostridiales.f__?.g__?.s__?.t__?	low	d__Bacteria;p__Firmicutes_A;c__Clostridia;o__Lachnospirales;f__Lachnospiraceae;g__UBA2856;s__GCA_002391125.1	GCA_002391125.1	98.23
RUG11284	uncultured Bacteroidales bacterium	uncultured Bacteroidales bacterium RUG11284	Bacteroides	0.57	68.57	none		d__Bacteria.p__Bacteroidetes.c__Bacteroidia.o__Bacteroidales.f__Prevotellaceae.g__?.s__?.t__?	low	d__Bacteria;p__Bacteroidota;c__Bacteroidia;o__Bacteroidales;f__Bacteroidaceae;g__UBA2918;s__GCA_002349865.1	GCA_002349865.1	98.22
RUG12523	uncultured Lachnospiraceae bacterium	uncultured Lachnospiraceae bacterium RUG12523	Lachnospiraceae	0.41	67.19	none		d__Bacteria.p__Firmicutes.c__Clostridia.o__Clostridiales.f__?.g__?.s__?.t__?	medium	d__Bacteria;p__Firmicutes_A;c__Clostridia;o__Lachnospirales;f__Lachnospiraceae;g__CAG-791;s__GCA_002372835.1	GCA_002372835.1	98.22
RUG12630	uncultured Erysipelotrichaceae bacterium	uncultured Erysipelotrichaceae bacterium RUG12630	Tenericutes	0.41	55.4	none		d__Bacteria.p__Firmicutes.c__Erysipelotrichi.o__Erysipelotrichales.f__Erysipelotrichaceae.g__?.s__?.t__?	medium	d__Bacteria;p__Firmicutes;c__Bacilli;o__RFN20;f__CAG-826;g__UBA733;s__GCA_002308535.1	GCA_002308535.1	98.22
RUG13624	uncultured Prevotellaceae bacterium	uncultured Prevotellaceae bacterium RUG13624	Prevotella	0.74	69.54	none		d__Bacteria.p__Bacteroidetes.c__Bacteroidia.o__Bacteroidales.f__Prevotellaceae.g__?.s__?.t__?	low	d__Bacteria;p__Bacteroidota;c__Bacteroidia;o__Bacteroidales;f__Bacteroidaceae;g__Prevotella;s__GCA_002350805.1	GCA_002350805.1	98.22
RUG12382	uncultured Bacteroidia bacterium	uncultured Bacteroidia bacterium RUG12382	Bacteroides	0.29	58.63	none		d__Bacteria.p__Bacteroidetes.c__Bacteroidia.o__Bacteroidales.f__Prevotellaceae.g__?.s__?.t__?	low	d__Bacteria;p__Bacteroidota;c__Bacteroidia;o__Bacteroidales;f__UBA932;g__RC9;s__GCA_002350615.1	GCA_002350615.1	98.21
RUG12670	uncultured euryarchaeote	uncultured euryarchaeote RUG12670	Candidatus	0.66	90.1	LOPS01000001.1 Candidatus Methanomethylophilus sp. 1R26 contig_1 whole genome shotgun sequence	0.643787			d__Archaea;p__Thermoplasmatota;c__Thermoplasmata_A;o__Methanomassiliicoccales;f__Methanomethylophilaceae;g__Methanomethylophilus;s__GCF_001481295.1	GCF_001481295.1	98.21
RUG13806	uncultured Sarcina sp.	uncultured Sarcina sp. RUG13806	Sarcina	0.86	93.66	FNFZ01000076.1 Sarcina sp. DSM 11001 genome assembly contig: Ga0059085_176 whole genome shotgun sequence	0.439846	d__Bacteria.p__Firmicutes.c__Clostridia.o__Clostridiales.f__?.g__?.s__?.t__?	medium	d__Bacteria;p__Firmicutes_A;c__Clostridia;o__Lachnospirales;f__Lachnospiraceae;g__CAG-791;s__GCF_900101015.1	GCF_900101015.1	98.21
RUG14445	uncultured Prevotellaceae bacterium	uncultured Prevotellaceae bacterium RUG14445	Prevotella	0.77	70.2	none		d__Bacteria.p__Bacteroidetes.c__Bacteroidia.o__Bacteroidales.f__Prevotellaceae.g__?.s__?.t__?	low	d__Bacteria;p__Bacteroidota;c__Bacteroidia;o__Bacteroidales;f__Bacteroidaceae;g__Prevotella;s__GCA_002350805.1	GCA_002350805.1	98.21
RUG14474	uncultured Lachnospiraceae bacterium	uncultured Lachnospiraceae bacterium RUG14474	Lachnospiraceae	0.25	63.22	none		d__Bacteria.p__Firmicutes.c__Clostridia.o__Clostridiales.f__?.g__?.s__?.t__?	medium	d__Bacteria;p__Firmicutes_A;c__Clostridia;o__Lachnospirales;f__Lachnospiraceae;g__CAG-791;s__CAG-791 sp5	GCA_002481615.1	98.21
RUG14759	uncultured Prevotellaceae bacterium	uncultured Prevotellaceae bacterium RUG14759	Prevotella	0.83	67.74	none		d__Bacteria.p__Bacteroidetes.c__Bacteroidia.o__Bacteroidales.f__Prevotellaceae.g__?.s__?.t__?	low	d__Bacteria;p__Bacteroidota;c__Bacteroidia;o__Bacteroidales;f__Bacteroidaceae;g__Prevotella;s__GCA_002350665.1	GCA_002350665.1	98.21
RUG11341	uncultured Ruminococcus sp.	uncultured Ruminococcus sp. RUG11341	uncultured	0.36	67.11	JHXH01000001.1 Ruminococcus sp. FC2018 T494DRAFT_scaffold00001.1_C whole genome shotgun sequence	0.0404823	d__Bacteria.p__Firmicutes.c__Clostridia.o__Clostridiales.f__Ruminococcaceae.g__Ruminococcus.s__albus.t__?	high	d__Bacteria;p__Firmicutes_A;c__Clostridia;o__Oscillospirales;f__Ruminococcaceae;g__Ruminococcus_D;s__GCA_002351065.1	GCA_002351065.1	98.2
RUG13055	uncultured Succinivibrio sp.	uncultured Succinivibrio sp. RUG13055	Succinatimonas	0.55	67.83	none		d__Bacteria.p__Proteobacteria.c__Gammaproteobacteria.o__Aeromonadales.f__?.g__?.s__?.t__?	high	d__Bacteria;p__Proteobacteria;c__Gammaproteobacteria;o__Enterobacterales;f__Succinivibrionaceae;g__Succinivibrio;s__UBA7909	UBA7909	98.2
RUG13319	Ruminococcaceae bacterium	Ruminococcaceae bacterium RUG13319	Firmicutes	0.4	61.28	none		d__Bacteria.p__Firmicutes.c__Clostridia.o__Clostridiales.f__Ruminococcaceae.g__Ruminococcus.s__?.t__?	high	d__Bacteria;p__Firmicutes_A;c__Clostridia;o__Oscillospirales;f__Oscillospiraceae;g__CAG-110;s__GCA_002349985.1	GCA_002349985.1	98.2
RUG13483	uncultured Prevotellaceae bacterium	uncultured Prevotellaceae bacterium RUG13483	Prevotellaceae	0.79	93.81	FPIT01000019.1 Prevotellaceae bacterium HUN156 genome assembly contig: IE21DRAFT_scaffold00017.17 whole genome shotgun sequence	0.595876	d__Bacteria.p__Bacteroidetes.c__Bacteroidia.o__Bacteroidales.f__Prevotellaceae.g__?.s__?.t__?	low	d__Bacteria;p__Bacteroidota;c__Bacteroidia;o__Bacteroidales;f__Bacteroidaceae;g__Prevotella;s__GCF_900119285.1	GCF_900119285.1	98.2
RUG14064	Sharpea azabuensis	Sharpea azabuensis RUG14064	Sharpea	0.86	95.1	FOTA01000071.1 Sharpea azabuensis strain KH1P5 genome assembly contig: Ga0059118_171 whole genome shotgun sequence	0.66578	d__Bacteria.p__Firmicutes.c__Erysipelotrichi.o__Erysipelotrichales.f__Erysipelotrichaceae.g__?.s__?.t__?	high	d__Bacteria;p__Firmicutes;c__Bacilli;o__Erysipelotrichales;f__Erysipelatoclostridiaceae;g__Sharpea;s__Sharpea azabuensis	GCF_000702165.1	98.2
RUG10099	Ruminococcaceae bacterium	Ruminococcaceae bacterium RUG10099	Ruminococcaceae	0.94	95.59	FOIY01000008.1 Ruminococcaceae bacterium KH2T8 genome assembly contig: Ga0105819_18 whole genome shotgun sequence	0.529851	d__Bacteria.p__Firmicutes.c__Clostridia.o__Clostridiales.f__Ruminococcaceae.g__Ruminococcus.s__?.t__?	high	d__Bacteria;p__Firmicutes_A;c__Clostridia;o__Saccharofermentanales;f__Saccharofermentanaceae;g__Saccharofermentans;s__GCF_900111435.1	GCF_900111435.1	98.19
RUG11644	uncultured Erysipelotrichaceae bacterium	uncultured Erysipelotrichaceae bacterium RUG11644	Kandleria	0.36	63.66	none		d__Bacteria.p__Firmicutes.c__Erysipelotrichi.o__Erysipelotrichales.f__Erysipelotrichaceae.g__?.s__?.t__?	high	d__Bacteria;p__Firmicutes;c__Bacilli;o__Erysipelotrichales;f__Erysipelatoclostridiaceae;g__Kandleria;s__GCA_002393785.1	GCA_002393785.1	98.19
RUG13732	uncultured Prevotellaceae bacterium	uncultured Prevotellaceae bacterium RUG13732	Prevotella	0.82	69.96	none		d__Bacteria.p__Bacteroidetes.c__Bacteroidia.o__Bacteroidales.f__Prevotellaceae.g__?.s__?.t__?	low	d__Bacteria;p__Bacteroidota;c__Bacteroidia;o__Bacteroidales;f__Bacteroidaceae;g__Prevotella;s__Prevotella sp6	GCA_002472445.1	98.19
RUG14671	Sharpea azabuensis	Sharpea azabuensis RUG14671	Sharpea	0.87	94.85	FOTA01000071.1 Sharpea azabuensis strain KH1P5 genome assembly contig: Ga0059118_171 whole genome shotgun sequence	0.66578	d__Bacteria.p__Firmicutes.c__Erysipelotrichi.o__Erysipelotrichales.f__Erysipelotrichaceae.g__?.s__?.t__?	high	d__Bacteria;p__Firmicutes;c__Bacilli;o__Erysipelotrichales;f__Erysipelatoclostridiaceae;g__Sharpea;s__Sharpea azabuensis	GCF_000702165.1	98.19
RUG10228	uncultured Lachnospiraceae bacterium	uncultured Lachnospiraceae bacterium RUG10228	Lachnospiraceae	0.41	66.69	none		d__Bacteria.p__Firmicutes.c__Clostridia.o__Clostridiales.f__?.g__?.s__?.t__?	medium	d__Bacteria;p__Firmicutes_A;c__Clostridia;o__Lachnospirales;f__Lachnospiraceae;g__CAG-791;s__GCA_002372835.1	GCA_002372835.1	98.18
RUG10659	Ruminococcaceae bacterium	Ruminococcaceae bacterium RUG10659	Firmicutes	0.51	61.68	none		d__Bacteria.p__Firmicutes.c__Clostridia.o__Clostridiales.f__Ruminococcaceae.g__Ruminococcus.s__?.t__?	high	d__Bacteria;p__Firmicutes_A;c__Clostridia;o__Oscillospirales;f__Oscillospiraceae;g__F23-B02;s__F23-B02 sp1	GCA_002371675.1	98.18
RUG11415	uncultured Lachnospiraceae bacterium	uncultured Lachnospiraceae bacterium RUG11415	Lachnospiraceae	0.43	66.81	none		d__Bacteria.p__Firmicutes.c__Clostridia.o__Clostridiales.f__?.g__?.s__?.t__?	medium	d__Bacteria;p__Firmicutes_A;c__Clostridia;o__Lachnospirales;f__Lachnospiraceae;g__CAG-791;s__GCA_002372835.1	GCA_002372835.1	98.18
RUG13412	uncultured Bacteroidetes bacterium	uncultured Bacteroidetes bacterium RUG13412	bacterium	0.61	61.54	none		d__Bacteria.p__Bacteroidetes.c__Bacteroidia.o__Bacteroidales.f__Prevotellaceae.g__?.s__?.t__?	low	d__Bacteria;p__Bacteroidota;c__Bacteroidia;o__Bacteroidales;f__P3;g__P3;s__GCA_002350995.1	GCA_002350995.1	98.18
RUG13641	uncultured Prevotellaceae bacterium	uncultured Prevotellaceae bacterium RUG13641	Prevotella	0.78	69.4	none		d__Bacteria.p__Bacteroidetes.c__Bacteroidia.o__Bacteroidales.f__Prevotellaceae.g__?.s__?.t__?	low	d__Bacteria;p__Bacteroidota;c__Bacteroidia;o__Bacteroidales;f__Bacteroidaceae;g__Prevotella;s__Prevotella sp6	GCA_002472445.1	98.18
RUG14008	uncultured Erysipelotrichaceae bacterium	uncultured Erysipelotrichaceae bacterium RUG14008	Tenericutes	0.38	54.81	none		d__Bacteria.p__Firmicutes.c__Erysipelotrichi.o__Erysipelotrichales.f__Erysipelotrichaceae.g__?.s__?.t__?	medium	d__Bacteria;p__Firmicutes;c__Bacilli;o__RFN20;f__CAG-826;g__UBA733;s__GCA_002308535.1	GCA_002308535.1	98.18
RUG10581	uncultured Prevotellaceae bacterium	uncultured Prevotellaceae bacterium RUG10581	Prevotella	0.74	69.35	none		d__Bacteria.p__Bacteroidetes.c__Bacteroidia.o__Bacteroidales.f__Prevotellaceae.g__?.s__?.t__?	low	d__Bacteria;p__Bacteroidota;c__Bacteroidia;o__Bacteroidales;f__Bacteroidaceae;g__Prevotella;s__GCA_002350805.1	GCA_002350805.1	98.17
RUG12882	uncultured Ruminococcus sp.	uncultured Ruminococcus sp. RUG12882	Firmicutes	0.84	91.77	FR891039.1 Firmicutes bacterium CAG:272 genomic scaffold scf6 whole genome shotgun sequence	0.525301	d__Bacteria.p__Firmicutes.c__Clostridia.o__Clostridiales.f__Ruminococcaceae.g__Ruminococcus.s__?.t__?	high	d__Bacteria;p__Firmicutes_A;c__Clostridia;o__Oscillospirales;f__CAG-272;g__CAG-272;s__GCA_000433515.1	GCA_000433515.1	98.17
RUG10631	Ruminococcaceae bacterium	Ruminococcaceae bacterium RUG10631	Ruminococcaceae	0.94	96.21	FOIY01000008.1 Ruminococcaceae bacterium KH2T8 genome assembly contig: Ga0105819_18 whole genome shotgun sequence	0.530529	d__Bacteria.p__Firmicutes.c__Clostridia.o__Clostridiales.f__Ruminococcaceae.g__Ruminococcus.s__?.t__?	high	d__Bacteria;p__Firmicutes_A;c__Clostridia;o__Saccharofermentanales;f__Saccharofermentanaceae;g__Saccharofermentans;s__GCF_900111435.1	GCF_900111435.1	98.16
RUG10738	uncultured Methanobrevibacter sp.	uncultured Methanobrevibacter sp. RUG10738	Methanobrevibacter	0.91	77.95	none		d__Archaea.p__Euryarchaeota.c__Methanobacteria.o__Methanobacteriales.f__Methanobacteriaceae.g__Methanobrevibacter.s__?.t__?	high	d__Archaea;p__Euryarchaeota;c__Methanobacteria;o__Methanobacteriales;f__Methanobacteriaceae;g__Methanobrevibacter_A;s__GCA_002509015.1	GCA_002509015.1	98.16
RUG12713	Sharpea azabuensis	Sharpea azabuensis RUG12713	Sharpea	0.9	95.97	FOTA01000071.1 Sharpea azabuensis strain KH1P5 genome assembly contig: Ga0059118_171 whole genome shotgun sequence	0.651596	d__Bacteria.p__Firmicutes.c__Erysipelotrichi.o__Erysipelotrichales.f__Erysipelotrichaceae.g__?.s__?.t__?	high	d__Bacteria;p__Firmicutes;c__Bacilli;o__Erysipelotrichales;f__Erysipelatoclostridiaceae;g__Sharpea;s__Sharpea azabuensis	GCF_000702165.1	98.16
RUG13335	uncultured Lachnospiraceae bacterium	uncultured Lachnospiraceae bacterium RUG13335	Lachnospiraceae	0.23	62.61	none		d__Bacteria.p__Firmicutes.c__Clostridia.o__Clostridiales.f__?.g__?.s__?.t__?	medium	d__Bacteria;p__Firmicutes_A;c__Clostridia;o__Lachnospirales;f__Lachnospiraceae;g__CAG-791;s__CAG-791 sp5	GCA_002481615.1	98.16
RUG10142	uncultured Erysipelotrichaceae bacterium	uncultured Erysipelotrichaceae bacterium RUG10142	Clostridium	0.29	49.87	none		d__Bacteria.p__Firmicutes.c__Erysipelotrichi.o__Erysipelotrichales.f__Erysipelotrichaceae.g__?.s__?.t__?	medium	d__Bacteria;p__Firmicutes;c__Bacilli;o__RFN20;f__CAG-288;g__UBA7642;s__GCA_002481535.1	GCA_002481535.1	98.15
RUG10255	Ruminococcaceae bacterium	Ruminococcaceae bacterium RUG10255	Firmicutes	0.4	61.27	none		d__Bacteria.p__Firmicutes.c__Clostridia.o__Clostridiales.f__Ruminococcaceae.g__Ruminococcus.s__?.t__?	high	d__Bacteria;p__Firmicutes_A;c__Clostridia;o__Oscillospirales;f__Oscillospiraceae;g__CAG-110;s__GCA_002349985.1	GCA_002349985.1	98.15
RUG11561	uncultured Lachnospiraceae bacterium	uncultured Lachnospiraceae bacterium RUG11561	Lachnospiraceae	0.42	67.16	none		d__Bacteria.p__Firmicutes.c__Clostridia.o__Clostridiales.f__?.g__?.s__?.t__?	medium	d__Bacteria;p__Firmicutes_A;c__Clostridia;o__Lachnospirales;f__Lachnospiraceae;g__CAG-791;s__GCA_002372835.1	GCA_002372835.1	98.15
RUG12680	Selenomonas bovis	Selenomonas bovis RUG12680	Selenomonas	0.48	70.54	KB908379.1 Selenomonas bovis DSM 23594 genomic scaffold F599DRAFT_scaffold00001.1 whole genome shotgun sequence	0.485352	d__Bacteria.p__Firmicutes.c__Negativicutes.o__Selenomonadales.f__Veillonellaceae.g__?.s__?.t__?	high	d__Bacteria;p__Firmicutes_C;c__Negativicutes;o__Selenomonadales;f__Selenomonadaceae;g__Selenomonas_C;s__Selenomonas_C bovis	GCF_000381005.1	98.15
RUG13920	uncultured Erysipelotrichaceae bacterium	uncultured Erysipelotrichaceae bacterium RUG13920	Kandleria	0.35	64.13	none		d__Bacteria.p__Firmicutes.c__Erysipelotrichi.o__Erysipelotrichales.f__Erysipelotrichaceae.g__?.s__?.t__?	high	d__Bacteria;p__Firmicutes;c__Bacilli;o__Erysipelotrichales;f__Erysipelatoclostridiaceae;g__Kandleria;s__GCA_002393785.1	GCA_002393785.1	98.14
RUG10064	uncultured Methanobrevibacter sp.	uncultured Methanobrevibacter sp. RUG10064	Methanobrevibacter	0.87	71.16	none		d__Archaea.p__Euryarchaeota.c__Methanobacteria.o__Methanobacteriales.f__Methanobacteriaceae.g__Methanobrevibacter.s__?.t__?	high	d__Archaea;p__Euryarchaeota;c__Methanobacteria;o__Methanobacteriales;f__Methanobacteriaceae;g__Methanobrevibacter;s__GCA_002505605.1	GCA_002505605.1	98.13
RUG10077	uncultured Ruminococcus sp.	uncultured Ruminococcus sp. RUG10077	Ruminococcus	0.35	66.5	JHXH01000001.1 Ruminococcus sp. FC2018 T494DRAFT_scaffold00001.1_C whole genome shotgun sequence	0.0568475	d__Bacteria.p__Firmicutes.c__Clostridia.o__Clostridiales.f__Ruminococcaceae.g__Ruminococcus.s__albus.t__?	high	d__Bacteria;p__Firmicutes_A;c__Clostridia;o__Oscillospirales;f__Ruminococcaceae;g__Ruminococcus_D;s__GCA_002351065.1	GCA_002351065.1	98.13
RUG12524	uncultured Prevotellaceae bacterium	uncultured Prevotellaceae bacterium RUG12524	Prevotella	0.81	74.32	none		d__Bacteria.p__Bacteroidetes.c__Bacteroidia.o__Bacteroidales.f__Prevotellaceae.g__?.s__?.t__?	low	d__Bacteria;p__Bacteroidota;c__Bacteroidia;o__Bacteroidales;f__Bacteroidaceae;g__Prevotella;s__GCA_002351045.1	GCA_002351045.1	98.13
RUG13288	Ruminococcaceae bacterium	Ruminococcaceae bacterium RUG13288	Ruminococcaceae	0.95	96.01	FOIY01000008.1 Ruminococcaceae bacterium KH2T8 genome assembly contig: Ga0105819_18 whole genome shotgun sequence	0.532564	d__Bacteria.p__Firmicutes.c__Clostridia.o__Clostridiales.f__Ruminococcaceae.g__Ruminococcus.s__?.t__?	high	d__Bacteria;p__Firmicutes_A;c__Clostridia;o__Saccharofermentanales;f__Saccharofermentanaceae;g__Saccharofermentans;s__GCF_900111435.1	GCF_900111435.1	98.13
RUG13394	uncultured Erysipelotrichaceae bacterium	uncultured Erysipelotrichaceae bacterium RUG13394	Kandleria	0.36	63.72	none		d__Bacteria.p__Firmicutes.c__Erysipelotrichi.o__Erysipelotrichales.f__Erysipelotrichaceae.g__?.s__?.t__?	high	d__Bacteria;p__Firmicutes;c__Bacilli;o__Erysipelotrichales;f__Erysipelatoclostridiaceae;g__Kandleria;s__GCA_002393785.1	GCA_002393785.1	98.13
RUG14006	uncultured Erysipelotrichaceae bacterium	uncultured Erysipelotrichaceae bacterium RUG14006	Tenericutes	0.37	52.61	none		d__Bacteria.p__Firmicutes.c__Erysipelotrichi.o__Erysipelotrichales.f__Erysipelotrichaceae.g__?.s__?.t__?	medium	d__Bacteria;p__Firmicutes;c__Bacilli;o__RFN20;f__CAG-826;g__UBA4951;s__GCA_002395465.1	GCA_002395465.1	98.13
RUG13649	uncultured Bacteroidetes bacterium	uncultured Bacteroidetes bacterium RUG13649	bacterium	0.61	61.54	none		d__Bacteria.p__Bacteroidetes.c__Bacteroidia.o__Bacteroidales.f__Prevotellaceae.g__?.s__?.t__?	low	d__Bacteria;p__Bacteroidota;c__Bacteroidia;o__Bacteroidales;f__P3;g__P3;s__GCA_002350995.1	GCA_002350995.1	98.12
RUG13698	uncultured Prevotellaceae bacterium	uncultured Prevotellaceae bacterium RUG13698	Prevotella	0.78	70.17	none		d__Bacteria.p__Bacteroidetes.c__Bacteroidia.o__Bacteroidales.f__Prevotellaceae.g__?.s__?.t__?	low	d__Bacteria;p__Bacteroidota;c__Bacteroidia;o__Bacteroidales;f__Bacteroidaceae;g__Prevotella;s__GCA_002350805.1	GCA_002350805.1	98.12
RUG13875	uncultured Bacteroidetes bacterium	uncultured Bacteroidetes bacterium RUG13875	bacterium	0.62	61.52	none		d__Bacteria.p__Bacteroidetes.c__Bacteroidia.o__Bacteroidales.f__Prevotellaceae.g__?.s__?.t__?	low	d__Bacteria;p__Bacteroidota;c__Bacteroidia;o__Bacteroidales;f__P3;g__P3;s__GCA_002350995.1	GCA_002350995.1	98.11
RUG14175	uncultured Oribacterium sp.	uncultured Oribacterium sp. RUG14175	Oribacterium	0.49	68.38	none		d__Bacteria.p__Firmicutes.c__Clostridia.o__Clostridiales.f__?.g__?.s__?.t__?	low	d__Bacteria;p__Firmicutes_A;c__Clostridia;o__Lachnospirales;f__Lachnospiraceae;g__Oribacterium;s__	GCA_002394905.1	98.11
RUG10907	uncultured Lachnospiraceae bacterium	uncultured Lachnospiraceae bacterium RUG10907	Lachnospiraceae	0.24	62.85	none		d__Bacteria.p__Firmicutes.c__Clostridia.o__Clostridiales.f__?.g__?.s__?.t__?	medium	d__Bacteria;p__Firmicutes_A;c__Clostridia;o__Lachnospirales;f__Lachnospiraceae;g__CAG-791;s__CAG-791 sp5	GCA_002481615.1	98.1
RUG13751	Ruminococcaceae bacterium	Ruminococcaceae bacterium RUG13751	Firmicutes	0.4	60.96	none		d__Bacteria.p__Firmicutes.c__Clostridia.o__Clostridiales.f__Ruminococcaceae.g__Ruminococcus.s__?.t__?	high	d__Bacteria;p__Firmicutes_A;c__Clostridia;o__Oscillospirales;f__Oscillospiraceae;g__CAG-110;s__GCA_002349985.1	GCA_002349985.1	98.1
RUG14127	uncultured Spirochaetaceae bacterium	uncultured Spirochaetaceae bacterium RUG14127	Treponema	0.8	61.87	none		d__Bacteria.p__Spirochaetes.c__Spirochaetes.o__Spirochaetales.f__?.g__?.s__?.t__?	low	d__Bacteria;p__Spirochaetota;c__Spirochaetia;o__Treponematales;f__Treponemataceae;g__Treponema_D;s__Treponema_D sp3	UBA10258	98.1
RUG14342	uncultured Ruminococcus sp.	uncultured Ruminococcus sp. RUG14342	Ruminococcaceae	0.8	77.26	none		d__Bacteria.p__Firmicutes.c__Clostridia.o__Clostridiales.f__Ruminococcaceae.g__Ruminococcus.s__?.t__?	high	d__Bacteria;p__Firmicutes_A;c__Clostridia;o__Oscillospirales;f__DTU089;g__Ruminococcus_E;s__GCA_002350785.1	GCA_002350785.1	98.1
RUG12055	uncultured Prevotellaceae bacterium	uncultured Prevotellaceae bacterium RUG12055	Prevotella	0.72	70.02	none		d__Bacteria.p__Bacteroidetes.c__Bacteroidia.o__Bacteroidales.f__Prevotellaceae.g__?.s__?.t__?	low	d__Bacteria;p__Bacteroidota;c__Bacteroidia;o__Bacteroidales;f__Bacteroidaceae;g__Prevotella;s__GCA_002396305.1	GCA_002396305.1	98.09
RUG13569	uncultured Erysipelotrichaceae bacterium	uncultured Erysipelotrichaceae bacterium RUG13569	Tenericutes	0.38	55.23	none		d__Bacteria.p__Firmicutes.c__Erysipelotrichi.o__Erysipelotrichales.f__Erysipelotrichaceae.g__?.s__?.t__?	medium	d__Bacteria;p__Firmicutes;c__Bacilli;o__RFN20;f__CAG-826;g__UBA733;s__GCA_002308535.1	GCA_002308535.1	98.09
RUG13840	uncultured Bacteroidetes bacterium	uncultured Bacteroidetes bacterium RUG13840	bacterium	0.61	61.29	none		d__Bacteria.p__Bacteroidetes.c__Bacteroidia.o__Bacteroidales.f__Prevotellaceae.g__?.s__?.t__?	low	d__Bacteria;p__Bacteroidota;c__Bacteroidia;o__Bacteroidales;f__P3;g__P3;s__GCA_002350995.1	GCA_002350995.1	98.09
RUG14767	uncultured Lachnospiraceae bacterium	uncultured Lachnospiraceae bacterium RUG14767	Sarcina	0.25	62.79	none		d__Bacteria.p__Firmicutes.c__Clostridia.o__Clostridiales.f__?.g__?.s__?.t__?	medium	d__Bacteria;p__Firmicutes_A;c__Clostridia;o__Lachnospirales;f__Lachnospiraceae;g__CAG-791;s__UBA11901	UBA11901	98.09
RUG10156	uncultured Lachnospiraceae bacterium	uncultured Lachnospiraceae bacterium RUG10156	uncultured	0.23	61.99	none		d__Bacteria.p__Firmicutes.c__Clostridia.o__Clostridiales.f__?.g__?.s__?.t__?	low	d__Bacteria;p__Firmicutes_A;c__Clostridia;o__Lachnospirales;f__Lachnospiraceae;g__UBA2856;s__GCA_002391125.1	GCA_002391125.1	98.08
RUG10782	uncultured Bacteroidia bacterium	uncultured Bacteroidia bacterium RUG10782	Bacteroidales	0.27	61.53	none		d__Bacteria.p__Bacteroidetes.c__Bacteroidia.o__Bacteroidales.f__Prevotellaceae.g__?.s__?.t__?	low	d__Bacteria;p__Bacteroidota;c__Bacteroidia;o__Bacteroidales;f__UBA932;g__RC9;s__GCA_002396335.1	GCA_002396335.1	98.08
RUG11195	uncultured Clostridiales bacterium	uncultured Clostridiales bacterium RUG11195	Clostridium	0.24	58.58	none		d__Bacteria.p__Firmicutes.c__Clostridia.o__Clostridiales.f__?.g__?.s__?.t__?	low	d__Bacteria;p__Firmicutes_A;c__Clostridia;o__Christensenellales;f__CAG-138;g__UBA3792;s__GCA_002369195.1	GCA_002369195.1	98.08
RUG11622	uncultured Prevotellaceae bacterium	uncultured Prevotellaceae bacterium RUG11622	Prevotella	0.8	71.68	none		d__Bacteria.p__Bacteroidetes.c__Bacteroidia.o__Bacteroidales.f__Prevotellaceae.g__?.s__?.t__?	low	d__Bacteria;p__Bacteroidota;c__Bacteroidia;o__Bacteroidales;f__Bacteroidaceae;g__Prevotella;s__	GCA_002350925.1	98.08
RUG14334	uncultured Sarcina sp.	uncultured Sarcina sp. RUG14334	Sarcina	0.88	94.92	FNFZ01000076.1 Sarcina sp. DSM 11001 genome assembly contig: Ga0059085_176 whole genome shotgun sequence	0.480269	d__Bacteria.p__Firmicutes.c__Clostridia.o__Clostridiales.f__?.g__?.s__?.t__?	medium	d__Bacteria;p__Firmicutes_A;c__Clostridia;o__Lachnospirales;f__Lachnospiraceae;g__CAG-791;s__GCF_900101015.1	GCF_900101015.1	98.08
RUG14656	uncultured Bacteroidales bacterium	uncultured Bacteroidales bacterium RUG14656	Bacteroides	0.39	63.09	none		d__Bacteria.p__Bacteroidetes.c__Bacteroidia.o__Bacteroidales.f__Prevotellaceae.g__?.s__?.t__?	low	d__Bacteria;p__Bacteroidota;c__Bacteroidia;o__Bacteroidales;f__Bacteroidaceae;g__UBA4334;s__GCA_002351015.1	GCA_002351015.1	98.08
RUG10167	uncultured Prevotellaceae bacterium	uncultured Prevotellaceae bacterium RUG10167	Prevotella	0.81	69.81	none		d__Bacteria.p__Bacteroidetes.c__Bacteroidia.o__Bacteroidales.f__Prevotellaceae.g__?.s__?.t__?	low	d__Bacteria;p__Bacteroidota;c__Bacteroidia;o__Bacteroidales;f__Bacteroidaceae;g__Prevotella;s__Prevotella sp6	GCA_002472445.1	98.07
RUG10521	uncultured Lachnospiraceae bacterium	uncultured Lachnospiraceae bacterium RUG10521	Lachnospiraceae	0.45	67.04	ATWC01000001.1 Lachnospiraceae bacterium NK4A179 G621DRAFT_scaffold00001.1_C whole genome shotgun sequence	0.437307	d__Bacteria.p__Firmicutes.c__Clostridia.o__Clostridiales.f__?.g__?.s__?.t__?	low	d__Bacteria;p__Firmicutes_A;c__Clostridia;o__Lachnospirales;f__Lachnospiraceae;g__NK4A136;s__GCF_000421045.1	GCF_000421045.1	98.07
RUG14761	uncultured Prevotellaceae bacterium	uncultured Prevotellaceae bacterium RUG14761	Prevotella	0.72	69.9	none		d__Bacteria.p__Bacteroidetes.c__Bacteroidia.o__Bacteroidales.f__Prevotellaceae.g__?.s__?.t__?	low	d__Bacteria;p__Bacteroidota;c__Bacteroidia;o__Bacteroidales;f__Bacteroidaceae;g__Prevotella;s__GCA_002396305.1	GCA_002396305.1	98.07
RUG10074	Selenomonas bovis	Selenomonas bovis RUG10074	Selenomonas	0.49	70.98	KB908379.1 Selenomonas bovis DSM 23594 genomic scaffold F599DRAFT_scaffold00001.1 whole genome shotgun sequence	0.509897	d__Bacteria.p__Firmicutes.c__Negativicutes.o__Selenomonadales.f__Veillonellaceae.g__?.s__?.t__?	high	d__Bacteria;p__Firmicutes_C;c__Negativicutes;o__Selenomonadales;f__Selenomonadaceae;g__Selenomonas_C;s__Selenomonas_C bovis	GCF_000381005.1	98.06
RUG10413	uncultured Lachnospiraceae bacterium	uncultured Lachnospiraceae bacterium RUG10413	Lachnospiraceae	0.44	66.91	none		d__Bacteria.p__Firmicutes.c__Clostridia.o__Clostridiales.f__?.g__?.s__?.t__?	medium	d__Bacteria;p__Firmicutes_A;c__Clostridia;o__Lachnospirales;f__Lachnospiraceae;g__CAG-791;s__GCA_002372835.1	GCA_002372835.1	98.06
RUG11459	uncultured Ruminococcus sp.	uncultured Ruminococcus sp. RUG11459	uncultured	0.35	66.76	JHXH01000001.1 Ruminococcus sp. FC2018 T494DRAFT_scaffold00001.1_C whole genome shotgun sequence	0.0430663	d__Bacteria.p__Firmicutes.c__Clostridia.o__Clostridiales.f__Ruminococcaceae.g__Ruminococcus.s__albus.t__?	high	d__Bacteria;p__Firmicutes_A;c__Clostridia;o__Oscillospirales;f__Ruminococcaceae;g__Ruminococcus_D;s__GCA_002351065.1	GCA_002351065.1	98.06
RUG13854	uncultured Lachnospiraceae bacterium	uncultured Lachnospiraceae bacterium RUG13854	Lachnospiraceae	0.4	67.08	none		d__Bacteria.p__Firmicutes.c__Clostridia.o__Clostridiales.f__?.g__?.s__?.t__?	medium	d__Bacteria;p__Firmicutes_A;c__Clostridia;o__Lachnospirales;f__Lachnospiraceae;g__CAG-791;s__GCA_002372835.1	GCA_002372835.1	98.06
RUG10759	uncultured Methanobrevibacter sp.	uncultured Methanobrevibacter sp. RUG10759	Methanobrevibacter	0.88	76.21	none		d__Archaea.p__Euryarchaeota.c__Methanobacteria.o__Methanobacteriales.f__Methanobacteriaceae.g__Methanobrevibacter.s__?.t__?	high	d__Archaea;p__Euryarchaeota;c__Methanobacteria;o__Methanobacteriales;f__Methanobacteriaceae;g__Methanobrevibacter_A;s__GCA_002509015.1	GCA_002509015.1	98.05
RUG11923	uncultured Sarcina sp.	uncultured Sarcina sp. RUG11923	Sarcina	0.87	94.11	FNFZ01000076.1 Sarcina sp. DSM 11001 genome assembly contig: Ga0059085_176 whole genome shotgun sequence	0.427815	d__Bacteria.p__Firmicutes.c__Clostridia.o__Clostridiales.f__?.g__?.s__?.t__?	medium	d__Bacteria;p__Firmicutes_A;c__Clostridia;o__Lachnospirales;f__Lachnospiraceae;g__CAG-791;s__GCF_900101015.1	GCF_900101015.1	98.05
RUG13748	uncultured Clostridiales bacterium	uncultured Clostridiales bacterium RUG13748	Clostridium	0.16	53.28	none		d__Bacteria.p__Firmicutes.c__Clostridia.o__Clostridiales.f__?.g__?.s__?.t__?	low	d__Bacteria;p__Firmicutes_A;c__Clostridia;o__4C28d-15;f__CAG-1252;g__CAG-1252;s__UBA10307	UBA10307	98.05
RUG13786	uncultured Sarcina sp.	uncultured Sarcina sp. RUG13786	Sarcina	0.89	94.44	FNFZ01000076.1 Sarcina sp. DSM 11001 genome assembly contig: Ga0059085_176 whole genome shotgun sequence	0.343118	d__Bacteria.p__Firmicutes.c__Clostridia.o__Clostridiales.f__?.g__?.s__?.t__?	medium	d__Bacteria;p__Firmicutes_A;c__Clostridia;o__Lachnospirales;f__Lachnospiraceae;g__CAG-791;s__GCF_900101015.1	GCF_900101015.1	98.05
RUG13907	uncultured Clostridiales bacterium	uncultured Clostridiales bacterium RUG13907	Firmicutes	0.23	58.51	none		d__Bacteria.p__Firmicutes.c__Clostridia.o__Clostridiales.f__?.g__?.s__?.t__?	low	d__Bacteria;p__Firmicutes_A;c__Clostridia;o__Christensenellales;f__CAG-138;g__UBA2843;s__GCA_002350935.1	GCA_002350935.1	98.05
RUG13984	uncultured Erysipelotrichaceae bacterium	uncultured Erysipelotrichaceae bacterium RUG13984	Tenericutes	0.39	54.99	none		d__Bacteria.p__Firmicutes.c__Erysipelotrichi.o__Erysipelotrichales.f__Erysipelotrichaceae.g__?.s__?.t__?	medium	d__Bacteria;p__Firmicutes;c__Bacilli;o__RFN20;f__CAG-826;g__UBA733;s__GCA_002308535.1	GCA_002308535.1	98.05
RUG10875	uncultured Lachnospiraceae bacterium	uncultured Lachnospiraceae bacterium RUG10875	Lachnospiraceae	0.26	62.13	none		d__Bacteria.p__Firmicutes.c__Clostridia.o__Clostridiales.f__?.g__?.s__?.t__?	low	d__Bacteria;p__Firmicutes_A;c__Clostridia;o__Lachnospirales;f__Lachnospiraceae;g__UBA2868;s__GCA_002350465.1	GCA_002350465.1	98.04
RUG10933	uncultured Bacteroidetes bacterium	uncultured Bacteroidetes bacterium RUG10933	bacterium	0.61	61.24	none		d__Bacteria.p__Bacteroidetes.c__Bacteroidia.o__Bacteroidales.f__Prevotellaceae.g__?.s__?.t__?	low	d__Bacteria;p__Bacteroidota;c__Bacteroidia;o__Bacteroidales;f__P3;g__P3;s__GCA_002350995.1	GCA_002350995.1	98.04
RUG11453	uncultured Bacteroidia bacterium	uncultured Bacteroidia bacterium RUG11453	Bacteroides	0.24	61.72	none		d__Bacteria.p__Bacteroidetes.c__Bacteroidia.o__Bacteroidales.f__Prevotellaceae.g__?.s__?.t__?	low	d__Bacteria;p__Bacteroidota;c__Bacteroidia;o__Bacteroidales;f__UBA932;g__RC9;s__GCA_002350585.1	GCA_002350585.1	98.04
RUG13178	uncultured Bacteroidia bacterium	uncultured Bacteroidia bacterium RUG13178	Bacteroides	0.24	60.02	none		d__Bacteria.p__Bacteroidetes.c__Bacteroidia.o__Bacteroidales.f__Prevotellaceae.g__?.s__?.t__?	low	d__Bacteria;p__Bacteroidota;c__Bacteroidia;o__Bacteroidales;f__UBA932;g__RC9;s__GCA_002350585.1	GCA_002350585.1	98.04
RUG13500	uncultured Prevotellaceae bacterium	uncultured Prevotellaceae bacterium RUG13500	Prevotella	0.81	72.51	none		d__Bacteria.p__Bacteroidetes.c__Bacteroidia.o__Bacteroidales.f__Prevotellaceae.g__?.s__?.t__?	low	d__Bacteria;p__Bacteroidota;c__Bacteroidia;o__Bacteroidales;f__Bacteroidaceae;g__Prevotella;s__GCA_002391185.1	GCA_002391185.1	98.04
RUG14371	uncultured Lachnospiraceae bacterium	uncultured Lachnospiraceae bacterium RUG14371	Lachnospiraceae	0.42	67.03	none		d__Bacteria.p__Firmicutes.c__Clostridia.o__Clostridiales.f__?.g__?.s__?.t__?	medium	d__Bacteria;p__Firmicutes_A;c__Clostridia;o__Lachnospirales;f__Lachnospiraceae;g__CAG-791;s__GCA_002372835.1	GCA_002372835.1	98.04
RUG10221	uncultured Prevotellaceae bacterium	uncultured Prevotellaceae bacterium RUG10221	Prevotella	0.73	70.05	none		d__Bacteria.p__Bacteroidetes.c__Bacteroidia.o__Bacteroidales.f__Prevotellaceae.g__?.s__?.t__?	low	d__Bacteria;p__Bacteroidota;c__Bacteroidia;o__Bacteroidales;f__Bacteroidaceae;g__Prevotella;s__GCA_002396305.1	GCA_002396305.1	98.03
RUG10776	Ruminococcaceae bacterium	Ruminococcaceae bacterium RUG10776	Ruminococcaceae	0.94	95.43	FOIY01000008.1 Ruminococcaceae bacterium KH2T8 genome assembly contig: Ga0105819_18 whole genome shotgun sequence	0.562415	d__Bacteria.p__Firmicutes.c__Clostridia.o__Clostridiales.f__Ruminococcaceae.g__Ruminococcus.s__?.t__?	high	d__Bacteria;p__Firmicutes_A;c__Clostridia;o__Saccharofermentanales;f__Saccharofermentanaceae;g__Saccharofermentans;s__GCF_900111435.1	GCF_900111435.1	98.03
RUG11508	uncultured Erysipelotrichaceae bacterium	uncultured Erysipelotrichaceae bacterium RUG11508	Tenericutes	0.39	55.95	none		d__Bacteria.p__Firmicutes.c__Erysipelotrichi.o__Erysipelotrichales.f__Erysipelotrichaceae.g__?.s__?.t__?	medium	d__Bacteria;p__Firmicutes;c__Bacilli;o__RFN20;f__CAG-826;g__UBA733;s__GCA_002308535.1	GCA_002308535.1	98.03
RUG13745	Fibrobacter succinogenes	Fibrobacter succinogenes RUG13745	Fibrobacter	0.96	85.28	none		d__Bacteria.p__Fibrobacteres.c__Fibrobacteres.o__Fibrobacterales.f__Fibrobacteraceae.g__Fibrobacter.s__succinogenes.t__?	high	d__Bacteria;p__Fibrobacterota;c__Fibrobacteria;o__Fibrobacterales;f__Fibrobacteraceae;g__Fibrobacter_A;s__GCA_002390045.1	GCA_002390045.1	98.03
RUG14069	uncultured Erysipelotrichaceae bacterium	uncultured Erysipelotrichaceae bacterium RUG14069	Solobacterium	0.25	59.63	JNJQ01000001.1 Erysipelotrichaceae bacterium NK3D112 T373DRAFT_scaffold00001.1_C whole genome shotgun sequence	0.493631	d__Bacteria.p__Firmicutes.c__Erysipelotrichi.o__Erysipelotrichales.f__Erysipelotrichaceae.g__?.s__?.t__?	medium	d__Bacteria;p__Firmicutes;c__Bacilli;o__Erysipelotrichales;f__Erysipelotrichaceae;g__Solobacterium;s__GCF_000701725.1	GCF_000701725.1	98.03
RUG14920	uncultured Prevotellaceae bacterium	uncultured Prevotellaceae bacterium RUG14920	Prevotella	0.8	67.36	none		d__Bacteria.p__Bacteroidetes.c__Bacteroidia.o__Bacteroidales.f__Prevotellaceae.g__?.s__?.t__?	low	d__Bacteria;p__Bacteroidota;c__Bacteroidia;o__Bacteroidales;f__Bacteroidaceae;g__Prevotella;s__GCA_002350665.1	GCA_002350665.1	98.03
RUG13922	uncultured Lachnospiraceae bacterium	uncultured Lachnospiraceae bacterium RUG13922	uncultured	0.23	61.54	none		d__Bacteria.p__Firmicutes.c__Clostridia.o__Clostridiales.f__?.g__?.s__?.t__?	low	d__Bacteria;p__Firmicutes_A;c__Clostridia;o__Lachnospirales;f__Lachnospiraceae;g__UBA2856;s__GCA_002391125.1	GCA_002391125.1	98.02
RUG14534	uncultured Bacteroidetes bacterium	uncultured Bacteroidetes bacterium RUG14534	bacterium	0.61	61.69	none		d__Bacteria.p__Bacteroidetes.c__Bacteroidia.o__Bacteroidales.f__Prevotellaceae.g__?.s__?.t__?	low	d__Bacteria;p__Bacteroidota;c__Bacteroidia;o__Bacteroidales;f__P3;g__P3;s__GCA_002350995.1	GCA_002350995.1	98.02
RUG14741	uncultured Lachnospiraceae bacterium	uncultured Lachnospiraceae bacterium RUG14741	Lachnospiraceae	0.25	61.43	none		d__Bacteria.p__Firmicutes.c__Clostridia.o__Clostridiales.f__?.g__?.s__?.t__?	medium	d__Bacteria;p__Firmicutes_A;c__Clostridia;o__Lachnospirales;f__Lachnospiraceae;g__UBA2868;s__GCA_002350465.1	GCA_002350465.1	98.02
RUG13207	uncultured Erysipelotrichaceae bacterium	uncultured Erysipelotrichaceae bacterium RUG13207	Solobacterium	0.24	59.58	JNJQ01000001.1 Erysipelotrichaceae bacterium NK3D112 T373DRAFT_scaffold00001.1_C whole genome shotgun sequence	0.526752	d__Bacteria.p__Firmicutes.c__Erysipelotrichi.o__Erysipelotrichales.f__Erysipelotrichaceae.g__?.s__?.t__?	medium	d__Bacteria;p__Firmicutes;c__Bacilli;o__Erysipelotrichales;f__Erysipelotrichaceae;g__Solobacterium;s__GCF_000701725.1	GCF_000701725.1	98.01
RUG14605	uncultured Lachnospiraceae bacterium	uncultured Lachnospiraceae bacterium RUG14605	uncultured	0.18	63.27	none		d__Bacteria.p__Firmicutes.c__Clostridia.o__Clostridiales.f__?.g__?.s__?.t__?	low	d__Bacteria;p__Firmicutes_A;c__Clostridia;o__Lachnospirales;f__Lachnospiraceae;g__UBA2856;s__GCA_002391125.1	GCA_002391125.1	98.01
RUG10166	uncultured Lachnospiraceae bacterium	uncultured Lachnospiraceae bacterium RUG10166	[Eubacterium]	0.35	65.93	none		d__Bacteria.p__Firmicutes.c__Clostridia.o__Clostridiales.f__?.g__?.s__?.t__?	low	d__Bacteria;p__Firmicutes_A;c__Clostridia;o__Lachnospirales;f__Lachnospiraceae;g__Eubacterium_H;s__	GCA_002396255.1	98
RUG11009	uncultured Bacteroidia bacterium	uncultured Bacteroidia bacterium RUG11009	Bacteroidales	0.27	62.52	none		d__Bacteria.p__Bacteroidetes.c__Bacteroidia.o__Bacteroidales.f__Prevotellaceae.g__?.s__?.t__?	low	d__Bacteria;p__Bacteroidota;c__Bacteroidia;o__Bacteroidales;f__UBA932;g__RC9;s__GCA_002361625.1	GCA_002361625.1	98
RUG11629	uncultured Erysipelotrichaceae bacterium	uncultured Erysipelotrichaceae bacterium RUG11629	Tenericutes	0.41	56.05	none		d__Bacteria.p__Firmicutes.c__Erysipelotrichi.o__Erysipelotrichales.f__Erysipelotrichaceae.g__?.s__?.t__?	medium	d__Bacteria;p__Firmicutes;c__Bacilli;o__RFN20;f__CAG-826;g__UBA733;s__GCA_002308535.1	GCA_002308535.1	98
RUG13214	uncultured Erysipelotrichaceae bacterium	uncultured Erysipelotrichaceae bacterium RUG13214	Tenericutes	0.39	55.05	none		d__Bacteria.p__Firmicutes.c__Erysipelotrichi.o__Erysipelotrichales.f__Erysipelotrichaceae.g__?.s__?.t__?	medium	d__Bacteria;p__Firmicutes;c__Bacilli;o__RFN20;f__CAG-826;g__UBA733;s__GCA_002308535.1	GCA_002308535.1	98
RUG13892	uncultured Methanobrevibacter sp.	uncultured Methanobrevibacter sp. RUG13892	Methanobrevibacter	0.97	94.92	CP011266.1 Methanobrevibacter millerae strain SM9 complete genome	0.469743	d__Archaea.p__Euryarchaeota.c__Methanobacteria.o__Methanobacteriales.f__Methanobacteriaceae.g__Methanobrevibacter.s__?.t__?	high	d__Archaea;p__Euryarchaeota;c__Methanobacteria;o__Methanobacteriales;f__Methanobacteriaceae;g__Methanobrevibacter_A;s__GCF_001477655.1	GCF_001477655.1	98
RUG10042	uncultured Denitrobacterium sp.	uncultured Denitrobacterium sp. RUG10042	Denitrobacterium	0.26	66.93	LN908978.1 Eggerthellaceae bacterium AT8 genome assembly Hugonella massiliensis scaffold scaffold00001 whole genome shotgun sequence	0.579545	d__Bacteria.p__Actinobacteria.c__Actinobacteria.o__Coriobacteriales.f__Coriobacteriaceae.g__?.s__?.t__?	medium	d__Bacteria;p__Actinobacteriota;c__Coriobacteriia;o__Coriobacteriales;f__Eggerthellaceae;g__Cryptobacterium;s__GCF_001486445.1	GCF_001486445.1	97.99
RUG12240	uncultured Bacteroidetes bacterium	uncultured Bacteroidetes bacterium RUG12240	bacterium	0.62	61.25	none		d__Bacteria.p__Bacteroidetes.c__Bacteroidia.o__Bacteroidales.f__Prevotellaceae.g__?.s__?.t__?	low	d__Bacteria;p__Bacteroidota;c__Bacteroidia;o__Bacteroidales;f__P3;g__P3;s__GCA_002350995.1	GCA_002350995.1	97.99
RUG13672	uncultured Ruminococcus sp.	uncultured Ruminococcus sp. RUG13672	Ruminococcus	0.96	97.4	KI260285.1 Ruminococcus callidus ATCC 27760 genomic scaffold Scaffold0 whole genome shotgun sequence	0.43202	d__Bacteria.p__Firmicutes.c__Clostridia.o__Clostridiales.f__Ruminococcaceae.g__Ruminococcus.s__?.t__?	high	d__Bacteria;p__Firmicutes_A;c__Clostridia;o__Oscillospirales;f__Ruminococcaceae;g__Ruminococcus_C;s__Ruminococcus_C callidus	GCF_000468015.1	97.99
RUG14014	uncultured Bacteroidetes bacterium	uncultured Bacteroidetes bacterium RUG14014	bacterium	0.6	61.18	none		d__Bacteria.p__Bacteroidetes.c__Bacteroidia.o__Bacteroidales.f__Prevotellaceae.g__?.s__?.t__?	low	d__Bacteria;p__Bacteroidota;c__Bacteroidia;o__Bacteroidales;f__P3;g__P3;s__GCA_002350995.1	GCA_002350995.1	97.99
RUG10252	uncultured Methanobrevibacter sp.	uncultured Methanobrevibacter sp. RUG10252	Methanobrevibacter	0.83	69.7	none		d__Archaea.p__Euryarchaeota.c__Methanobacteria.o__Methanobacteriales.f__Methanobacteriaceae.g__Methanobrevibacter.s__?.t__?	high	d__Archaea;p__Euryarchaeota;c__Methanobacteria;o__Methanobacteriales;f__Methanobacteriaceae;g__Methanobrevibacter;s__GCA_002505605.1	GCA_002505605.1	97.98
RUG12003	uncultured Lachnospiraceae bacterium	uncultured Lachnospiraceae bacterium RUG12003	Lachnospiraceae	0.25	62.94	none		d__Bacteria.p__Firmicutes.c__Clostridia.o__Clostridiales.f__?.g__?.s__?.t__?	medium	d__Bacteria;p__Firmicutes_A;c__Clostridia;o__Lachnospirales;f__Lachnospiraceae;g__CAG-791;s__CAG-791 sp5	GCA_002481615.1	97.98
RUG13385	uncultured Lachnospiraceae bacterium	uncultured Lachnospiraceae bacterium RUG13385	Lachnospiraceae	0.23	63.1	none		d__Bacteria.p__Firmicutes.c__Clostridia.o__Clostridiales.f__?.g__?.s__?.t__?	medium	d__Bacteria;p__Firmicutes_A;c__Clostridia;o__Lachnospirales;f__Lachnospiraceae;g__CAG-791;s__CAG-791 sp5	GCA_002481615.1	97.98
RUG14600	uncultured Bacteroidetes bacterium	uncultured Bacteroidetes bacterium RUG14600	bacterium	0.61	61.12	none		d__Bacteria.p__Bacteroidetes.c__Bacteroidia.o__Bacteroidales.f__Prevotellaceae.g__?.s__?.t__?	low	d__Bacteria;p__Bacteroidota;c__Bacteroidia;o__Bacteroidales;f__P3;g__P3;s__GCA_002350995.1	GCA_002350995.1	97.98
RUG10119	Sharpea azabuensis	Sharpea azabuensis RUG10119	Sharpea	0.86	94.89	FOTA01000071.1 Sharpea azabuensis strain KH1P5 genome assembly contig: Ga0059118_171 whole genome shotgun sequence	0.66844	d__Bacteria.p__Firmicutes.c__Erysipelotrichi.o__Erysipelotrichales.f__Erysipelotrichaceae.g__?.s__?.t__?	high	d__Bacteria;p__Firmicutes;c__Bacilli;o__Erysipelotrichales;f__Erysipelatoclostridiaceae;g__Sharpea;s__Sharpea azabuensis	GCF_000702165.1	97.97
RUG10271	uncultured Lachnospiraceae bacterium	uncultured Lachnospiraceae bacterium RUG10271	uncultured	0.23	61.97	none		d__Bacteria.p__Firmicutes.c__Clostridia.o__Clostridiales.f__?.g__?.s__?.t__?	low	d__Bacteria;p__Firmicutes_A;c__Clostridia;o__Lachnospirales;f__Lachnospiraceae;g__UBA2856;s__GCA_002391125.1	GCA_002391125.1	97.97
RUG12728	uncultured Prevotellaceae bacterium	uncultured Prevotellaceae bacterium RUG12728	Prevotella	0.88	92.72	FR888637.1 Prevotella sp. CAG:386 genomic scaffold scf1 whole genome shotgun sequence	0.426242	d__Bacteria.p__Bacteroidetes.c__Bacteroidia.o__Bacteroidales.f__Prevotellaceae.g__?.s__?.t__?	low	d__Bacteria;p__Bacteroidota;c__Bacteroidia;o__Bacteroidales;f__Bacteroidaceae;g__Prevotella;s__Prevotella sp13	GCA_000431915.1	97.97
RUG14805	uncultured Sarcina sp.	uncultured Sarcina sp. RUG14805	Sarcina	0.48	81.76	FNFZ01000076.1 Sarcina sp. DSM 11001 genome assembly contig: Ga0059085_176 whole genome shotgun sequence	0.57411	d__Bacteria.p__Firmicutes.c__Clostridia.o__Clostridiales.f__?.g__?.s__?.t__?	medium	d__Bacteria;p__Firmicutes_A;c__Clostridia;o__Lachnospirales;f__Lachnospiraceae;g__CAG-791;s__GCF_900101015.1	GCF_900101015.1	97.97
RUG10567	uncultured Lachnospiraceae bacterium	uncultured Lachnospiraceae bacterium RUG10567	Lachnospiraceae	0.22	62.99	none		d__Bacteria.p__Firmicutes.c__Clostridia.o__Clostridiales.f__?.g__?.s__?.t__?	medium	d__Bacteria;p__Firmicutes_A;c__Clostridia;o__Lachnospirales;f__Lachnospiraceae;g__CAG-791;s__CAG-791 sp5	GCA_002481615.1	97.96
RUG12115	uncultured Erysipelotrichaceae bacterium	uncultured Erysipelotrichaceae bacterium RUG12115	Tenericutes	0.37	52.35	none		d__Bacteria.p__Firmicutes.c__Erysipelotrichi.o__Erysipelotrichales.f__Erysipelotrichaceae.g__?.s__?.t__?	medium	d__Bacteria;p__Firmicutes;c__Bacilli;o__RFN20;f__CAG-826;g__UBA4951;s__GCA_002395465.1	GCA_002395465.1	97.96
RUG14921	uncultured Coriobacteriaceae bacterium	uncultured Coriobacteriaceae bacterium RUG14921	Olsenella	0.6	64.59	none		d__Bacteria.p__Actinobacteria.c__Actinobacteria.o__Coriobacteriales.f__Coriobacteriaceae.g__?.s__?.t__?	medium	d__Bacteria;p__Actinobacteriota;c__Coriobacteriia;o__Coriobacteriales;f__Atopobiaceae;g__UBA7748;s__GCA_002481605.1	GCA_002481605.1	97.96
RUG10127	uncultured Bacteroidetes bacterium	uncultured Bacteroidetes bacterium RUG10127	bacterium	0.59	61.4	none		d__Bacteria.p__Bacteroidetes.c__Bacteroidia.o__Bacteroidales.f__Prevotellaceae.g__?.s__?.t__?	low	d__Bacteria;p__Bacteroidota;c__Bacteroidia;o__Bacteroidales;f__P3;g__P3;s__GCA_002350995.1	GCA_002350995.1	97.95
RUG10598	Selenomonas bovis	Selenomonas bovis RUG10598	Selenomonas	0.48	70.65	KB908379.1 Selenomonas bovis DSM 23594 genomic scaffold F599DRAFT_scaffold00001.1 whole genome shotgun sequence	0.427553	d__Bacteria.p__Firmicutes.c__Negativicutes.o__Selenomonadales.f__Veillonellaceae.g__?.s__?.t__?	high	d__Bacteria;p__Firmicutes_C;c__Negativicutes;o__Selenomonadales;f__Selenomonadaceae;g__Selenomonas_C;s__Selenomonas_C bovis	GCF_000381005.1	97.95
RUG10987	uncultured Lachnospiraceae bacterium	uncultured Lachnospiraceae bacterium RUG10987	Lachnospiraceae	0.23	62.82	none		d__Bacteria.p__Firmicutes.c__Clostridia.o__Clostridiales.f__?.g__?.s__?.t__?	medium	d__Bacteria;p__Firmicutes_A;c__Clostridia;o__Lachnospirales;f__Lachnospiraceae;g__CAG-791;s__CAG-791 sp5	GCA_002481615.1	97.95
RUG13982	uncultured Erysipelotrichaceae bacterium	uncultured Erysipelotrichaceae bacterium RUG13982	Solobacterium	0.31	58.95	none		d__Bacteria.p__Firmicutes.c__Erysipelotrichi.o__Erysipelotrichales.f__Erysipelotrichaceae.g__?.s__?.t__?	medium	d__Bacteria;p__Firmicutes;c__Bacilli;o__Erysipelotrichales;f__Erysipelotrichaceae;g__Solobacterium;s__GCA_002351305.1	GCA_002351305.1	97.95
RUG14748	uncultured Ruminococcus sp.	uncultured Ruminococcus sp. RUG14748	uncultured	0.35	66.84	JHXH01000001.1 Ruminococcus sp. FC2018 T494DRAFT_scaffold00001.1_C whole genome shotgun sequence	0.042205	d__Bacteria.p__Firmicutes.c__Clostridia.o__Clostridiales.f__Ruminococcaceae.g__Ruminococcus.s__albus.t__?	high	d__Bacteria;p__Firmicutes_A;c__Clostridia;o__Oscillospirales;f__Ruminococcaceae;g__Ruminococcus_D;s__GCA_002351065.1	GCA_002351065.1	97.95
RUG10165	uncultured Bacteroidetes bacterium	uncultured Bacteroidetes bacterium RUG10165	bacterium	0.61	61.24	none		d__Bacteria.p__Bacteroidetes.c__Bacteroidia.o__Bacteroidales.f__Prevotellaceae.g__?.s__?.t__?	low	d__Bacteria;p__Bacteroidota;c__Bacteroidia;o__Bacteroidales;f__P3;g__P3;s__GCA_002350995.1	GCA_002350995.1	97.94
RUG10202	uncultured Lachnospiraceae bacterium	uncultured Lachnospiraceae bacterium RUG10202	[Eubacterium]	0.33	65.32	none		d__Bacteria.p__Firmicutes.c__Clostridia.o__Clostridiales.f__?.g__?.s__?.t__?	low	d__Bacteria;p__Firmicutes_A;c__Clostridia;o__Lachnospirales;f__Lachnospiraceae;g__Eubacterium_H;s__	UBA9234	97.94
RUG11069	Ruminococcaceae bacterium	Ruminococcaceae bacterium RUG11069	Ruminococcaceae	0.92	94.97	FOIY01000008.1 Ruminococcaceae bacterium KH2T8 genome assembly contig: Ga0105819_18 whole genome shotgun sequence	0.550204	d__Bacteria.p__Firmicutes.c__Clostridia.o__Clostridiales.f__Ruminococcaceae.g__Ruminococcus.s__?.t__?	high	d__Bacteria;p__Firmicutes_A;c__Clostridia;o__Saccharofermentanales;f__Saccharofermentanaceae;g__Saccharofermentans;s__GCF_900111435.1	GCF_900111435.1	97.94
RUG11518	uncultured Prevotellaceae bacterium	uncultured Prevotellaceae bacterium RUG11518	Prevotella	0.82	71.2	none		d__Bacteria.p__Bacteroidetes.c__Bacteroidia.o__Bacteroidales.f__Prevotellaceae.g__?.s__?.t__?	low	d__Bacteria;p__Bacteroidota;c__Bacteroidia;o__Bacteroidales;f__Bacteroidaceae;g__Prevotella;s__GCA_002350925.1	GCA_002350925.1	97.94
RUG10566	uncultured Bacteroidales bacterium	uncultured Bacteroidales bacterium RUG10566	Bacteroides	0.37	63.43	none		d__Bacteria.p__Bacteroidetes.c__Bacteroidia.o__Bacteroidales.f__Prevotellaceae.g__?.s__?.t__?	low	d__Bacteria;p__Bacteroidota;c__Bacteroidia;o__Bacteroidales;f__Bacteroidaceae;g__UBA4334;s__GCA_002351015.1	GCA_002351015.1	97.93
RUG11125	uncultured Lachnospiraceae bacterium	uncultured Lachnospiraceae bacterium RUG11125	uncultured	0.58	95.07	FMDT01000010.1 uncultured Coprococcus sp. isolate 2789STDY5608819 genome assembly contig: SCcontig000010 whole genome shotgun sequence	0.535836	d__Bacteria.p__Firmicutes.c__Clostridia.o__Clostridiales.f__?.g__?.s__?.t__?	high	d__Bacteria;p__Firmicutes_A;c__Clostridia;o__Lachnospirales;f__Lachnospiraceae;g__Coprococcus;s__Coprococcus sp1	GCA_900066115.1	97.93
RUG11275	uncultured Prevotella sp.	uncultured Prevotella sp. RUG11275	Prevotella	0.94	95.17	FNRE01000031.1 Prevotella sp. tc2-28 genome assembly contig: Ga0066886_131 whole genome shotgun sequence	0.475768	d__Bacteria.p__Bacteroidetes.c__Bacteroidia.o__Bacteroidales.f__Prevotellaceae.g__?.s__?.t__?	low	d__Bacteria;p__Bacteroidota;c__Bacteroidia;o__Bacteroidales;f__Bacteroidaceae;g__Prevotella;s__GCF_900107705.1	GCF_900107705.1	97.93
RUG13612	uncultured Selenomonas sp.	uncultured Selenomonas sp. RUG13612	Selenomonas	0.46	67.78	none		d__Bacteria.p__Firmicutes.c__Negativicutes.o__Selenomonadales.f__Veillonellaceae.g__?.s__?.t__?	high	d__Bacteria;p__Firmicutes_C;c__Negativicutes;o__Selenomonadales;f__Selenomonadaceae;g__Selenomonas_C;s__GCA_002472155.1	GCA_002472155.1	97.93
RUG13645	uncultured Prevotellaceae bacterium	uncultured Prevotellaceae bacterium RUG13645	Prevotella	0.8	66.99	none		d__Bacteria.p__Bacteroidetes.c__Bacteroidia.o__Bacteroidales.f__Prevotellaceae.g__?.s__?.t__?	low	d__Bacteria;p__Bacteroidota;c__Bacteroidia;o__Bacteroidales;f__Bacteroidaceae;g__Prevotella;s__	GCA_002353715.1	97.93
RUG13734	uncultured Bacteroidetes bacterium	uncultured Bacteroidetes bacterium RUG13734	bacterium	0.63	61.28	none		d__Bacteria.p__Bacteroidetes.c__Bacteroidia.o__Bacteroidales.f__Prevotellaceae.g__?.s__?.t__?	low	d__Bacteria;p__Bacteroidota;c__Bacteroidia;o__Bacteroidales;f__P3;g__P3;s__GCA_002350995.1	GCA_002350995.1	97.93
RUG14889	uncultured euryarchaeote	uncultured euryarchaeote RUG14889	Candidatus	0.66	89.3	LOPS01000001.1 Candidatus Methanomethylophilus sp. 1R26 contig_1 whole genome shotgun sequence	0.588166			d__Archaea;p__Thermoplasmatota;c__Thermoplasmata_A;o__Methanomassiliicoccales;f__Methanomethylophilaceae;g__Methanomethylophilus;s__GCF_001481295.1	GCF_001481295.1	97.93
RUG11985	uncultured Prevotellaceae bacterium	uncultured Prevotellaceae bacterium RUG11985	Prevotella	0.8	67.2	none		d__Bacteria.p__Bacteroidetes.c__Bacteroidia.o__Bacteroidales.f__Prevotellaceae.g__?.s__?.t__?	low	d__Bacteria;p__Bacteroidota;c__Bacteroidia;o__Bacteroidales;f__Bacteroidaceae;g__Prevotella;s__	GCA_002353715.1	97.92
RUG13481	uncultured Bacteroidetes bacterium	uncultured Bacteroidetes bacterium RUG13481	bacterium	0.59	61.88	none		d__Bacteria.p__Bacteroidetes.c__Bacteroidia.o__Bacteroidales.f__Prevotellaceae.g__?.s__?.t__?	low	d__Bacteria;p__Bacteroidota;c__Bacteroidia;o__Bacteroidales;f__P3;g__P3;s__GCA_002350995.1	GCA_002350995.1	97.92
RUG14550	uncultured Bacteroidetes bacterium	uncultured Bacteroidetes bacterium RUG14550	bacterium	0.6	61.12	none		d__Bacteria.p__Bacteroidetes.c__Bacteroidia.o__Bacteroidales.f__Prevotellaceae.g__?.s__?.t__?	low	d__Bacteria;p__Bacteroidota;c__Bacteroidia;o__Bacteroidales;f__P3;g__P3;s__GCA_002350995.1	GCA_002350995.1	97.92
RUG11996	uncultured Methanobrevibacter sp.	uncultured Methanobrevibacter sp. RUG11996	Methanobrevibacter	0.68	71.97	none		d__Archaea.p__Euryarchaeota.c__Methanobacteria.o__Methanobacteriales.f__Methanobacteriaceae.g__Methanobrevibacter.s__?.t__?	high	d__Archaea;p__Euryarchaeota;c__Methanobacteria;o__Methanobacteriales;f__Methanobacteriaceae;g__Methanobrevibacter_A;s__GCA_002509015.1	GCA_002509015.1	97.91
RUG14056	uncultured Clostridiales bacterium	uncultured Clostridiales bacterium RUG14056	Firmicutes	0.24	58.76	none		d__Bacteria.p__Firmicutes.c__Clostridia.o__Clostridiales.f__?.g__?.s__?.t__?	low	d__Bacteria;p__Firmicutes_A;c__Clostridia;o__Christensenellales;f__CAG-138;g__UBA2843;s__GCA_002350935.1	GCA_002350935.1	97.9
RUG14183	uncultured Lachnospiraceae bacterium	uncultured Lachnospiraceae bacterium RUG14183	[Eubacterium]	0.22	62.63	none		d__Bacteria.p__Firmicutes.c__Clostridia.o__Clostridiales.f__?.g__?.s__?.t__?	medium	d__Bacteria;p__Firmicutes_A;c__Clostridia;o__Lachnospirales;f__Lachnospiraceae;g__Eubacterium_H;s__GCA_002368795.1	GCA_002368795.1	97.9
RUG10558	uncultured Bacteroidia bacterium	uncultured Bacteroidia bacterium RUG10558	Alistipes	0.3	65.17	none		d__Bacteria.p__Bacteroidetes.c__Bacteroidia.o__Bacteroidales.f__Prevotellaceae.g__?.s__?.t__?	low	d__Bacteria;p__Bacteroidota;c__Bacteroidia;o__Bacteroidales;f__UBA932;g__RC9;s__RC9 sp5	GCA_002371535.1	97.89
RUG10859	uncultured Butyrivibrio sp.	uncultured Butyrivibrio sp. RUG10859	Butyrivibrio	0.9	95.13	FMUR01000034.1 Butyrivibrio hungatei strain XBD2006 genome assembly contig: IE69DRAFT_scaffold00032.32 whole genome shotgun sequence	0.599522	d__Bacteria.p__Firmicutes.c__Clostridia.o__Clostridiales.f__?.g__?.s__?.t__?	high	d__Bacteria;p__Firmicutes_A;c__Clostridia;o__Lachnospirales;f__Lachnospiraceae;g__Butyrivibrio;s__Butyrivibrio hungatei_B	GCF_900101605.1	97.89
RUG10982	uncultured Lachnospiraceae bacterium	uncultured Lachnospiraceae bacterium RUG10982	[Eubacterium]	0.27	65.74	none		d__Bacteria.p__Firmicutes.c__Clostridia.o__Clostridiales.f__?.g__?.s__?.t__?	low	d__Bacteria;p__Firmicutes_A;c__Clostridia;o__Lachnospirales;f__Lachnospiraceae;g__Eubacterium_H;s__UBA9234	UBA9234	97.89
RUG14405	uncultured Clostridiales bacterium	uncultured Clostridiales bacterium RUG14405	Mogibacterium	0.27	61.41	none		d__Bacteria.p__Firmicutes.c__Clostridia.o__Clostridiales.f__?.g__?.s__?.t__?	low	d__Bacteria;p__Firmicutes_A;c__Clostridia;o__Peptostreptococcales;f__Anaerovoracaceae;g__Mogibacterium;s__GCA_002350505.1	GCA_002350505.1	97.89
RUG11140	uncultured Lachnospiraceae bacterium	uncultured Lachnospiraceae bacterium RUG11140	Clostridium	0.79	91.41	FR895918.1 Clostridium sp. CAG:62 genomic scaffold scf6 whole genome shotgun sequence	0.547212	d__Bacteria.p__Firmicutes.c__Clostridia.o__Clostridiales.f__Eubacteriaceae.g__Eubacterium.s__?.t__?	high	d__Bacteria;p__Firmicutes_A;c__Clostridia;o__Lachnospirales;f__Lachnospiraceae;g__Eubacterium_F;s__Eubacterium_F sp1	UBA11754	97.88
RUG12908	uncultured Bacteroidales bacterium	uncultured Bacteroidales bacterium RUG12908	Prevotella	0.31	61.08	none		d__Bacteria.p__Bacteroidetes.c__Bacteroidia.o__Bacteroidales.f__Prevotellaceae.g__?.s__?.t__?	low	d__Bacteria;p__Bacteroidota;c__Bacteroidia;o__Bacteroidales;f__Bacteroidaceae;g__UBA4372;s__UBA4372 sp1	GCA_002450165.1	97.87
RUG10589	uncultured Lachnospiraceae bacterium	uncultured Lachnospiraceae bacterium RUG10589	Lachnospiraceae	0.23	63.27	none		d__Bacteria.p__Firmicutes.c__Clostridia.o__Clostridiales.f__?.g__?.s__?.t__?	medium	d__Bacteria;p__Firmicutes_A;c__Clostridia;o__Lachnospirales;f__Lachnospiraceae;g__CAG-791;s__CAG-791 sp5	GCA_002481615.1	97.86
RUG10606	uncultured euryarchaeote	uncultured euryarchaeote RUG10606	Candidatus	0.66	89.25	LOPS01000001.1 Candidatus Methanomethylophilus sp. 1R26 contig_1 whole genome shotgun sequence	0.63787			d__Archaea;p__Thermoplasmatota;c__Thermoplasmata_A;o__Methanomassiliicoccales;f__Methanomethylophilaceae;g__Methanomethylophilus;s__GCF_001481295.1	GCF_001481295.1	97.86
RUG11548	uncultured Prevotellaceae bacterium	uncultured Prevotellaceae bacterium RUG11548	Prevotella	0.82	70.69	none		d__Bacteria.p__Bacteroidetes.c__Bacteroidia.o__Bacteroidales.f__Prevotellaceae.g__?.s__?.t__?	low	d__Bacteria;p__Bacteroidota;c__Bacteroidia;o__Bacteroidales;f__Bacteroidaceae;g__Prevotella;s__GCA_002350925.1	GCA_002350925.1	97.86
RUG12199	uncultured Prevotellaceae bacterium	uncultured Prevotellaceae bacterium RUG12199	Prevotella	0.86	78.33	none		d__Bacteria.p__Bacteroidetes.c__Bacteroidia.o__Bacteroidales.f__Prevotellaceae.g__?.s__?.t__?	low	d__Bacteria;p__Bacteroidota;c__Bacteroidia;o__Bacteroidales;f__Bacteroidaceae;g__Prevotella;s__GCA_002351735.1	GCA_002351735.1	97.86
RUG12425	uncultured Bacteroidetes bacterium	uncultured Bacteroidetes bacterium RUG12425	Bacteroidetes	0.46	55.6	none		d__Bacteria.p__Bacteroidetes.c__Bacteroidia.o__Bacteroidales.f__Prevotellaceae.g__?.s__?.t__?	low	d__Bacteria;p__Bacteroidota;c__Bacteroidia;o__Bacteroidales;f__WCHB1-69;g__UBA1205;s__GCA_002309475.1	GCA_002309475.1	97.86
RUG12666	uncultured Methanobrevibacter sp.	uncultured Methanobrevibacter sp. RUG12666	Methanobrevibacter	0.84	71.06	none		d__Archaea.p__Euryarchaeota.c__Methanobacteria.o__Methanobacteriales.f__Methanobacteriaceae.g__Methanobrevibacter.s__?.t__?	high	d__Archaea;p__Euryarchaeota;c__Methanobacteria;o__Methanobacteriales;f__Methanobacteriaceae;g__Methanobrevibacter;s__GCA_002505605.1	GCA_002505605.1	97.86
RUG14711	uncultured bacterium	uncultured bacterium RUG14711	Fusobacterium	0.37	68.74	none				d__Bacteria;p__Cyanobacteriota;c__Vampirovibrionia;o__Gastranaerophilales;f__Gastranaerophilaceae;g__UBA2813;s__GCA_002361485.1	GCA_002361485.1	97.86
RUG10548	uncultured Butyrivibrio sp.	uncultured Butyrivibrio sp. RUG10548	Butyrivibrio	0.92	95.69	FMUR01000034.1 Butyrivibrio hungatei strain XBD2006 genome assembly contig: IE69DRAFT_scaffold00032.32 whole genome shotgun sequence	0.546922	d__Bacteria.p__Firmicutes.c__Clostridia.o__Clostridiales.f__?.g__?.s__?.t__?	high	d__Bacteria;p__Firmicutes_A;c__Clostridia;o__Lachnospirales;f__Lachnospiraceae;g__Butyrivibrio;s__Butyrivibrio hungatei_B	GCF_900101605.1	97.85
RUG12064	uncultured Prevotella sp.	uncultured Prevotella sp. RUG12064	Prevotella	0.96	96.84	FNJZ01000005.1 Prevotella sp. khp1 genome assembly contig: Ga0059112_15 whole genome shotgun sequence	0.500296	d__Bacteria.p__Bacteroidetes.c__Bacteroidia.o__Bacteroidales.f__Prevotellaceae.g__?.s__?.t__?	low	d__Bacteria;p__Bacteroidota;c__Bacteroidia;o__Bacteroidales;f__Bacteroidaceae;g__Prevotella;s__Prevotella ruminicola	GCF_900108375.1	97.85
RUG13031	uncultured Erysipelotrichaceae bacterium	uncultured Erysipelotrichaceae bacterium RUG13031	Solobacterium	0.25	59.04	JNJQ01000001.1 Erysipelotrichaceae bacterium NK3D112 T373DRAFT_scaffold00001.1_C whole genome shotgun sequence	0.516561	d__Bacteria.p__Firmicutes.c__Erysipelotrichi.o__Erysipelotrichales.f__Erysipelotrichaceae.g__?.s__?.t__?	medium	d__Bacteria;p__Firmicutes;c__Bacilli;o__Erysipelotrichales;f__Erysipelotrichaceae;g__Solobacterium;s__GCF_000701725.1	GCF_000701725.1	97.85
RUG11352	uncultured Bacteroidia bacterium	uncultured Bacteroidia bacterium RUG11352	Bacteroidales	0.33	61.92	none		d__Bacteria.p__Bacteroidetes.c__Bacteroidia.o__Bacteroidales.f__Prevotellaceae.g__?.s__?.t__?	low	d__Bacteria;p__Bacteroidota;c__Bacteroidia;o__Bacteroidales;f__UBA932;g__RC9;s__GCA_002393895.1	GCA_002393895.1	97.84
RUG11737	uncultured Ruminococcus sp.	uncultured Ruminococcus sp. RUG11737	Ruminococcaceae	0.69	86.69	FMUA01000081.1 Ruminococcaceae bacterium P7 genome assembly contig: IE30DRAFT_scaffold00080.80 whole genome shotgun sequence	0.566756	d__Bacteria.p__Firmicutes.c__Clostridia.o__Clostridiales.f__Ruminococcaceae.g__Ruminococcus.s__?.t__?	high	d__Bacteria;p__Firmicutes_A;c__Clostridia;o__Oscillospirales;f__DTU089;g__Ruminococcus_E;s__GCF_900100595.1	GCF_900100595.1	97.84
RUG12731	uncultured Desulfovibrio sp.	uncultured Desulfovibrio sp. RUG12731	Desulfovibrio	0.66	63.66	none		d__Bacteria.p__Proteobacteria.c__Deltaproteobacteria.o__Desulfovibrionales.f__Desulfovibrionaceae.g__Desulfovibrio.s__?.t__?	high	d__Bacteria;p__Desulfobacterota;c__Desulfovibrionia;o__Desulfovibrionales;f__Desulfovibrionaceae;g__Desulfovibrio;s__UBA10261	UBA10261	97.84
RUG13024	uncultured Ruminococcus sp.	uncultured Ruminococcus sp. RUG13024	Ruminococcus	0.33	65.2	JHXH01000001.1 Ruminococcus sp. FC2018 T494DRAFT_scaffold00001.1_C whole genome shotgun sequence	0.0249785	d__Bacteria.p__Firmicutes.c__Clostridia.o__Clostridiales.f__Ruminococcaceae.g__Ruminococcus.s__albus.t__?	high	d__Bacteria;p__Firmicutes_A;c__Clostridia;o__Oscillospirales;f__Ruminococcaceae;g__Ruminococcus_D;s__Ruminococcus_D sp1	GCA_002371625.1	97.84
RUG14657	uncultured Bacteroidia bacterium	uncultured Bacteroidia bacterium RUG14657	Bacteroides	0.25	61.01	none		d__Bacteria.p__Bacteroidetes.c__Bacteroidia.o__Bacteroidales.f__Prevotellaceae.g__?.s__?.t__?	low	d__Bacteria;p__Bacteroidota;c__Bacteroidia;o__Bacteroidales;f__UBA932;g__RC9;s__GCA_002350585.1	GCA_002350585.1	97.84
RUG10068	Ruminococcus flavefaciens	Ruminococcus flavefaciens RUG10068	Ruminococcus	0.9	91.71	JHXF01000001.1 Ruminococcus flavefaciens MA2007 T497DRAFT_scaffold00001.1_C whole genome shotgun sequence	0.551683	d__Bacteria.p__Firmicutes.c__Clostridia.o__Clostridiales.f__Ruminococcaceae.g__Ruminococcus.s__?.t__?	high	d__Bacteria;p__Firmicutes_A;c__Clostridia;o__Oscillospirales;f__Ruminococcaceae;g__Ruminococcus;s__Ruminococcus flavefaciens_E	GCF_000621845.1	97.83
RUG10315	uncultured Prevotellaceae bacterium	uncultured Prevotellaceae bacterium RUG10315	Prevotella	0.79	73.51	none		d__Bacteria.p__Bacteroidetes.c__Bacteroidia.o__Bacteroidales.f__Prevotellaceae.g__?.s__?.t__?	low	d__Bacteria;p__Bacteroidota;c__Bacteroidia;o__Bacteroidales;f__Bacteroidaceae;g__Prevotella;s__GCA_002351045.1	GCA_002351045.1	97.83
RUG10663	uncultured Sarcina sp.	uncultured Sarcina sp. RUG10663	Sarcina	0.79	91.66	FNFZ01000076.1 Sarcina sp. DSM 11001 genome assembly contig: Ga0059085_176 whole genome shotgun sequence	0.486044	d__Bacteria.p__Firmicutes.c__Clostridia.o__Clostridiales.f__?.g__?.s__?.t__?	medium	d__Bacteria;p__Firmicutes_A;c__Clostridia;o__Lachnospirales;f__Lachnospiraceae;g__CAG-791;s__GCF_900101015.1	GCF_900101015.1	97.83
RUG11847	Ruminococcaceae bacterium	Ruminococcaceae bacterium RUG11847	Ruminococcaceae	0.67	64.76	none		d__Bacteria.p__Firmicutes.c__Clostridia.o__Clostridiales.f__Ruminococcaceae.g__Ruminococcus.s__?.t__?	high	d__Bacteria;p__Firmicutes_A;c__Clostridia;o__Saccharofermentanales;f__Saccharofermentanaceae;g__Saccharofermentans;s__GCA_002373235.1	GCA_002373235.1	97.83
RUG13094	uncultured Methanobrevibacter sp.	uncultured Methanobrevibacter sp. RUG13094	Methanobrevibacter	0.83	71.79	none		d__Archaea.p__Euryarchaeota.c__Methanobacteria.o__Methanobacteriales.f__Methanobacteriaceae.g__Methanobrevibacter.s__?.t__?	high	d__Archaea;p__Euryarchaeota;c__Methanobacteria;o__Methanobacteriales;f__Methanobacteriaceae;g__Methanobrevibacter;s__GCA_002505605.1	GCA_002505605.1	97.83
RUG13605	uncultured Ruminococcus sp.	uncultured Ruminococcus sp. RUG13605	uncultured	0.35	66.91	JHXH01000001.1 Ruminococcus sp. FC2018 T494DRAFT_scaffold00001.1_C whole genome shotgun sequence	0.0404823	d__Bacteria.p__Firmicutes.c__Clostridia.o__Clostridiales.f__Ruminococcaceae.g__Ruminococcus.s__albus.t__?	high	d__Bacteria;p__Firmicutes_A;c__Clostridia;o__Oscillospirales;f__Ruminococcaceae;g__Ruminococcus_D;s__GCA_002351065.1	GCA_002351065.1	97.83
RUG13373	uncultured Bacteroidales bacterium	uncultured Bacteroidales bacterium RUG13373	Bacteroides	0.4	63.35	none		d__Bacteria.p__Bacteroidetes.c__Bacteroidia.o__Bacteroidales.f__Prevotellaceae.g__?.s__?.t__?	low	d__Bacteria;p__Bacteroidota;c__Bacteroidia;o__Bacteroidales;f__Bacteroidaceae;g__UBA4334;s__GCA_002351015.1	GCA_002351015.1	97.82
RUG14745	uncultured Erysipelotrichaceae bacterium	uncultured Erysipelotrichaceae bacterium RUG14745	Tenericutes	0.4	55.27	none		d__Bacteria.p__Firmicutes.c__Erysipelotrichi.o__Erysipelotrichales.f__Erysipelotrichaceae.g__?.s__?.t__?	medium	d__Bacteria;p__Firmicutes;c__Bacilli;o__RFN20;f__CAG-826;g__UBA733;s__GCA_002308535.1	GCA_002308535.1	97.82
RUG14913	uncultured euryarchaeote	uncultured euryarchaeote RUG14913	Candidatus	0.68	90.07	LOPS01000001.1 Candidatus Methanomethylophilus sp. 1R26 contig_1 whole genome shotgun sequence	0.582249			d__Archaea;p__Thermoplasmatota;c__Thermoplasmata_A;o__Methanomassiliicoccales;f__Methanomethylophilaceae;g__Methanomethylophilus;s__GCF_001481295.1	GCF_001481295.1	97.82
RUG10140	uncultured Erysipelotrichaceae bacterium	uncultured Erysipelotrichaceae bacterium RUG10140	Solobacterium	0.25	57.99	none		d__Bacteria.p__Firmicutes.c__Erysipelotrichi.o__Erysipelotrichales.f__Erysipelotrichaceae.g__?.s__?.t__?	medium	d__Bacteria;p__Firmicutes;c__Bacilli;o__Erysipelotrichales;f__Erysipelotrichaceae;g__Solobacterium;s__GCA_002350225.1	GCA_002350225.1	97.81
RUG10602	Ruminococcus flavefaciens	Ruminococcus flavefaciens RUG10602	Ruminococcus	0.74	71.19	none		d__Bacteria.p__Firmicutes.c__Clostridia.o__Clostridiales.f__Ruminococcaceae.g__Ruminococcus.s__?.t__?	high	d__Bacteria;p__Firmicutes_A;c__Clostridia;o__Oscillospirales;f__Ruminococcaceae;g__Ruminococcus;s__GCA_002394695.1	GCA_002394695.1	97.81
RUG12136	uncultured euryarchaeote	uncultured euryarchaeote RUG12136	Candidatus	0.65	88.87	LOPS01000001.1 Candidatus Methanomethylophilus sp. 1R26 contig_1 whole genome shotgun sequence	0.591716			d__Archaea;p__Thermoplasmatota;c__Thermoplasmata_A;o__Methanomassiliicoccales;f__Methanomethylophilaceae;g__Methanomethylophilus;s__GCF_001481295.1	GCF_001481295.1	97.81
RUG12145	uncultured Prevotellaceae bacterium	uncultured Prevotellaceae bacterium RUG12145	Prevotella	0.8	67.46	none		d__Bacteria.p__Bacteroidetes.c__Bacteroidia.o__Bacteroidales.f__Prevotellaceae.g__?.s__?.t__?	low	d__Bacteria;p__Bacteroidota;c__Bacteroidia;o__Bacteroidales;f__Bacteroidaceae;g__Prevotella;s__	GCA_002353715.1	97.81
RUG14197	uncultured Lachnospiraceae bacterium	uncultured Lachnospiraceae bacterium RUG14197	[Eubacterium]	0.54	96.6	FR878870.1 Eubacterium eligens CAG:72 genomic scaffold scf2 whole genome shotgun sequence	0.490651	d__Bacteria.p__Firmicutes.c__Clostridia.o__Clostridiales.f__Eubacteriaceae.g__Eubacterium.s__?.t__?	high	d__Bacteria;p__Firmicutes_A;c__Clostridia;o__Lachnospirales;f__Lachnospiraceae;g__Lachnospira;s__Lachnospira eligens	GCF_001405395.1	97.81
RUG10577	uncultured Elusimicrobium sp.	uncultured Elusimicrobium sp. RUG10577	Elusimicrobium	0.77	66	none		d__Bacteria.p__Elusimicrobia.c__?.o__?.f__?.g__?.s__?.t__?	high	d__Bacteria;p__Elusimicrobiota;c__Elusimicrobia;o__Elusimicrobiales;f__Elusimicrobiaceae;g__UBA1436;s__GCA_002349385.1	GCA_002349385.1	97.8
RUG10724	uncultured Prevotellaceae bacterium	uncultured Prevotellaceae bacterium RUG10724	Prevotellaceae	0.91	95.78	FPIT01000019.1 Prevotellaceae bacterium HUN156 genome assembly contig: IE21DRAFT_scaffold00017.17 whole genome shotgun sequence	0.114089	d__Bacteria.p__Bacteroidetes.c__Bacteroidia.o__Bacteroidales.f__Prevotellaceae.g__?.s__?.t__?	low	d__Bacteria;p__Bacteroidota;c__Bacteroidia;o__Bacteroidales;f__Bacteroidaceae;g__Prevotella;s__GCF_900199555.1	GCF_900199555.1	97.8
RUG12265	uncultured Erysipelotrichaceae bacterium	uncultured Erysipelotrichaceae bacterium RUG12265	Solobacterium	0.23	59.02	JNJQ01000001.1 Erysipelotrichaceae bacterium NK3D112 T373DRAFT_scaffold00001.1_C whole genome shotgun sequence	0.527389	d__Bacteria.p__Firmicutes.c__Erysipelotrichi.o__Erysipelotrichales.f__Erysipelotrichaceae.g__?.s__?.t__?	medium	d__Bacteria;p__Firmicutes;c__Bacilli;o__Erysipelotrichales;f__Erysipelotrichaceae;g__Solobacterium;s__GCF_000701725.1	GCF_000701725.1	97.8
RUG12862	uncultured Lachnospiraceae bacterium	uncultured Lachnospiraceae bacterium RUG12862	Eubacterium	0.84	91.9	HF991827.1 Eubacterium sp. CAG:161 genomic scaffold scf13 whole genome shotgun sequence	0.56135	d__Bacteria.p__Firmicutes.c__Clostridia.o__Clostridiales.f__Eubacteriaceae.g__Eubacterium.s__?.t__?	high	d__Bacteria;p__Firmicutes_A;c__Clostridia;o__Lachnospirales;f__Lachnospiraceae;g__Eubacterium_G;s__GCA_000432355.1	GCA_000432355.1	97.8
RUG13849	uncultured Erysipelotrichaceae bacterium	uncultured Erysipelotrichaceae bacterium RUG13849	Tenericutes	0.4	56.16	none		d__Bacteria.p__Firmicutes.c__Erysipelotrichi.o__Erysipelotrichales.f__Erysipelotrichaceae.g__?.s__?.t__?	medium	d__Bacteria;p__Firmicutes;c__Bacilli;o__RFN20;f__CAG-826;g__UBA733;s__GCA_002308535.1	GCA_002308535.1	97.79
RUG10596	uncultured Prevotellaceae bacterium	uncultured Prevotellaceae bacterium RUG10596	Prevotellaceae	0.84	94.54	FPIT01000019.1 Prevotellaceae bacterium HUN156 genome assembly contig: IE21DRAFT_scaffold00017.17 whole genome shotgun sequence	0.106529	d__Bacteria.p__Bacteroidetes.c__Bacteroidia.o__Bacteroidales.f__Prevotellaceae.g__?.s__?.t__?	low	d__Bacteria;p__Bacteroidota;c__Bacteroidia;o__Bacteroidales;f__Bacteroidaceae;g__Prevotella;s__GCF_900199555.1	GCF_900199555.1	97.78
RUG10839	uncultured Erysipelotrichaceae bacterium	uncultured Erysipelotrichaceae bacterium RUG10839	Tenericutes	0.35	52.44	none		d__Bacteria.p__Firmicutes.c__Erysipelotrichi.o__Erysipelotrichales.f__Erysipelotrichaceae.g__?.s__?.t__?	medium	d__Bacteria;p__Firmicutes;c__Bacilli;o__RFN20;f__CAG-826;g__UBA4951;s__GCA_002395465.1	GCA_002395465.1	97.78
RUG11026	uncultured Prevotellaceae bacterium	uncultured Prevotellaceae bacterium RUG11026	Prevotella	0.87	79.08	none		d__Bacteria.p__Bacteroidetes.c__Bacteroidia.o__Bacteroidales.f__Prevotellaceae.g__?.s__?.t__?	low	d__Bacteria;p__Bacteroidota;c__Bacteroidia;o__Bacteroidales;f__Bacteroidaceae;g__Prevotella;s__GCA_002351735.1	GCA_002351735.1	97.78
RUG13658	uncultured Lachnospiraceae bacterium	uncultured Lachnospiraceae bacterium RUG13658	[Eubacterium]	0.36	65.63	none		d__Bacteria.p__Firmicutes.c__Clostridia.o__Clostridiales.f__?.g__?.s__?.t__?	low	d__Bacteria;p__Firmicutes_A;c__Clostridia;o__Lachnospirales;f__Lachnospiraceae;g__Eubacterium_H;s__	GCA_002396255.1	97.78
RUG14048	uncultured Selenomonas sp.	uncultured Selenomonas sp. RUG14048	Selenomonas	0.46	66.94	none		d__Bacteria.p__Firmicutes.c__Negativicutes.o__Selenomonadales.f__Veillonellaceae.g__?.s__?.t__?	high	d__Bacteria;p__Firmicutes_C;c__Negativicutes;o__Selenomonadales;f__Selenomonadaceae;g__Selenomonas_C;s__GCA_002472155.1	GCA_002472155.1	97.78
RUG10796	uncultured Bacteroidia bacterium	uncultured Bacteroidia bacterium RUG10796	Alistipes	0.29	64.21	none		d__Bacteria.p__Bacteroidetes.c__Bacteroidia.o__Bacteroidales.f__Prevotellaceae.g__?.s__?.t__?	low	d__Bacteria;p__Bacteroidota;c__Bacteroidia;o__Bacteroidales;f__UBA932;g__RC9;s__	GCA_002349205.1	97.77
RUG10912	uncultured Bacteroidales bacterium	uncultured Bacteroidales bacterium RUG10912	Prevotella	0.42	57.91	none		d__Bacteria.p__Bacteroidetes.c__Bacteroidia.o__Bacteroidales.f__Prevotellaceae.g__?.s__?.t__?	low	d__Bacteria;p__Bacteroidota;c__Bacteroidia;o__Bacteroidales;f__Muribaculaceae;g__C941;s__GCA_002396085.1	GCA_002396085.1	97.77
RUG11094	uncultured Succinivibrio sp.	uncultured Succinivibrio sp. RUG11094	Succinatimonas	0.77	89.61	HF987897.1 Succinatimonas sp. CAG:777 genomic scaffold scf1 whole genome shotgun sequence	0.610413	d__Bacteria.p__Proteobacteria.c__Gammaproteobacteria.o__Aeromonadales.f__?.g__?.s__?.t__?	high	d__Bacteria;p__Proteobacteria;c__Gammaproteobacteria;o__Enterobacterales;f__Succinivibrionaceae;g__Succinivibrio;s__GCA_000431835.1	GCA_000431835.1	97.77
RUG13137	uncultured Lachnospiraceae bacterium	uncultured Lachnospiraceae bacterium RUG13137	[Eubacterium]	0.34	66.03	none		d__Bacteria.p__Firmicutes.c__Clostridia.o__Clostridiales.f__?.g__?.s__?.t__?	low	d__Bacteria;p__Firmicutes_A;c__Clostridia;o__Lachnospirales;f__Lachnospiraceae;g__Eubacterium_H;s__UBA9234	UBA9234	97.77
RUG13866	uncultured Clostridiales bacterium	uncultured Clostridiales bacterium RUG13866	Firmicutes	0.25	59.45	none		d__Bacteria.p__Firmicutes.c__Clostridia.o__Clostridiales.f__?.g__?.s__?.t__?	low	d__Bacteria;p__Firmicutes_A;c__Clostridia;o__Christensenellales;f__CAG-138;g__UBA2843;s__GCA_002350935.1	GCA_002350935.1	97.77
RUG10232	uncultured Ruminococcus sp.	uncultured Ruminococcus sp. RUG10232	Ruminococcus	0.35	67.2	JHXH01000001.1 Ruminococcus sp. FC2018 T494DRAFT_scaffold00001.1_C whole genome shotgun sequence	0.0551249	d__Bacteria.p__Firmicutes.c__Clostridia.o__Clostridiales.f__Ruminococcaceae.g__Ruminococcus.s__albus.t__?	high	d__Bacteria;p__Firmicutes_A;c__Clostridia;o__Oscillospirales;f__Ruminococcaceae;g__Ruminococcus_D;s__GCA_002351065.1	GCA_002351065.1	97.76
RUG10910	uncultured Lachnospiraceae bacterium	uncultured Lachnospiraceae bacterium RUG10910	[Clostridium]	0.25	65.61	none		d__Bacteria.p__Firmicutes.c__Clostridia.o__Clostridiales.f__?.g__?.s__?.t__?	medium	d__Bacteria;p__Firmicutes_A;c__Clostridia;o__Lachnospirales;f__Lachnospiraceae;g__Clostridium_R;s__UBA10301	UBA10301	97.76
RUG12242	uncultured Lachnospiraceae bacterium	uncultured Lachnospiraceae bacterium RUG12242	[Eubacterium]	0.3	66.24	none		d__Bacteria.p__Firmicutes.c__Clostridia.o__Clostridiales.f__?.g__?.s__?.t__?	low	d__Bacteria;p__Firmicutes_A;c__Clostridia;o__Lachnospirales;f__Lachnospiraceae;g__Eubacterium_H;s__	UBA9234	97.76
RUG13594	uncultured Lachnospiraceae bacterium	uncultured Lachnospiraceae bacterium RUG13594	[Eubacterium]	0.32	65.01	none		d__Bacteria.p__Firmicutes.c__Clostridia.o__Clostridiales.f__?.g__?.s__?.t__?	low	d__Bacteria;p__Firmicutes_A;c__Clostridia;o__Lachnospirales;f__Lachnospiraceae;g__Eubacterium_H;s__UBA9234	UBA9234	97.76
RUG13902	uncultured Methanobrevibacter sp.	uncultured Methanobrevibacter sp. RUG13902	Methanobrevibacter	0.85	70.17	none		d__Archaea.p__Euryarchaeota.c__Methanobacteria.o__Methanobacteriales.f__Methanobacteriaceae.g__Methanobrevibacter.s__?.t__?	high	d__Archaea;p__Euryarchaeota;c__Methanobacteria;o__Methanobacteriales;f__Methanobacteriaceae;g__Methanobrevibacter;s__GCA_002505605.1	GCA_002505605.1	97.76
RUG14542	uncultured Methanobrevibacter sp.	uncultured Methanobrevibacter sp. RUG14542	Methanobrevibacter	0.85	70.66	none		d__Archaea.p__Euryarchaeota.c__Methanobacteria.o__Methanobacteriales.f__Methanobacteriaceae.g__Methanobrevibacter.s__?.t__?	high	d__Archaea;p__Euryarchaeota;c__Methanobacteria;o__Methanobacteriales;f__Methanobacteriaceae;g__Methanobrevibacter;s__GCA_002505605.1	GCA_002505605.1	97.76
RUG10199	uncultured Erysipelotrichaceae bacterium	uncultured Erysipelotrichaceae bacterium RUG10199	Tenericutes	0.39	54.47	none		d__Bacteria.p__Firmicutes.c__Erysipelotrichi.o__Erysipelotrichales.f__Erysipelotrichaceae.g__?.s__?.t__?	medium	d__Bacteria;p__Firmicutes;c__Bacilli;o__RFN20;f__CAG-826;g__UBA733;s__GCA_002308535.1	GCA_002308535.1	97.75
RUG10230	uncultured Lachnospiraceae bacterium	uncultured Lachnospiraceae bacterium RUG10230	[Eubacterium]	0.27	65.28	none		d__Bacteria.p__Firmicutes.c__Clostridia.o__Clostridiales.f__?.g__?.s__?.t__?	low	d__Bacteria;p__Firmicutes_A;c__Clostridia;o__Lachnospirales;f__Lachnospiraceae;g__Eubacterium_H;s__	UBA9234	97.75
RUG12119	uncultured Erysipelotrichaceae bacterium	uncultured Erysipelotrichaceae bacterium RUG12119	Tenericutes	0.4	55.35	none		d__Bacteria.p__Firmicutes.c__Erysipelotrichi.o__Erysipelotrichales.f__Erysipelotrichaceae.g__?.s__?.t__?	medium	d__Bacteria;p__Firmicutes;c__Bacilli;o__RFN20;f__CAG-826;g__UBA733;s__GCA_002308535.1	GCA_002308535.1	97.75
RUG12127	uncultured Prevotellaceae bacterium	uncultured Prevotellaceae bacterium RUG12127	Prevotellaceae	0.84	96.03	FPIT01000019.1 Prevotellaceae bacterium HUN156 genome assembly contig: IE21DRAFT_scaffold00017.17 whole genome shotgun sequence	0.120275	d__Bacteria.p__Bacteroidetes.c__Bacteroidia.o__Bacteroidales.f__Prevotellaceae.g__?.s__?.t__?	low	d__Bacteria;p__Bacteroidota;c__Bacteroidia;o__Bacteroidales;f__Bacteroidaceae;g__Prevotella;s__GCF_900199555.1	GCF_900199555.1	97.75
RUG13420	Ruminococcus flavefaciens	Ruminococcus flavefaciens RUG13420	Ruminococcus	0.94	96.83	FPJT01000039.1 Ruminococcus flavefaciens strain XPD3002 genome assembly contig: Ga0059109_139 whole genome shotgun sequence	0.348598	d__Bacteria.p__Firmicutes.c__Clostridia.o__Clostridiales.f__Ruminococcaceae.g__Ruminococcus.s__?.t__?	high	d__Bacteria;p__Firmicutes_A;c__Clostridia;o__Oscillospirales;f__Ruminococcaceae;g__Ruminococcus;s__Ruminococcus flavefaciens_H	GCF_900119535.1	97.75
RUG14598	uncultured Bacteroidia bacterium	uncultured Bacteroidia bacterium RUG14598	Alistipes	0.3	64.63	none		d__Bacteria.p__Bacteroidetes.c__Bacteroidia.o__Bacteroidales.f__Prevotellaceae.g__?.s__?.t__?	low	d__Bacteria;p__Bacteroidota;c__Bacteroidia;o__Bacteroidales;f__UBA932;g__RC9;s__RC9 sp5	GCA_002371535.1	97.75
RUG12521	uncultured Prevotellaceae bacterium	uncultured Prevotellaceae bacterium RUG12521	Prevotella	0.72	69.89	none		d__Bacteria.p__Bacteroidetes.c__Bacteroidia.o__Bacteroidales.f__Prevotellaceae.g__?.s__?.t__?	low	d__Bacteria;p__Bacteroidota;c__Bacteroidia;o__Bacteroidales;f__Bacteroidaceae;g__Prevotella;s__GCA_002396305.1	GCA_002396305.1	97.74
RUG12735	uncultured Prevotella sp.	uncultured Prevotella sp. RUG12735	Prevotella	0.9	95.34	GG703878.1 Prevotella copri DSM 18205 genomic scaffold Scfld26 whole genome shotgun sequence	0.39254	d__Bacteria.p__Bacteroidetes.c__Bacteroidia.o__Bacteroidales.f__Prevotellaceae.g__?.s__?.t__?	low	d__Bacteria;p__Bacteroidota;c__Bacteroidia;o__Bacteroidales;f__Bacteroidaceae;g__Prevotella;s__Prevotella copri	GCF_000157935.1	97.74
RUG12912	uncultured Ruminococcus sp.	uncultured Ruminococcus sp. RUG12912	Clostridiales	0.26	75.12	MNRI01000239.1 Clostridiales bacterium 52_15 Ley3_66761_scaffold_10048 whole genome shotgun sequence	0.0856769	d__Bacteria.p__Firmicutes.c__Clostridia.o__Clostridiales.f__Ruminococcaceae.g__Ruminococcus.s__?.t__?	high	d__Bacteria;p__Firmicutes_A;c__Clostridia;o__Oscillospirales;f__DTU089;g__UBA1417;s__UBA1417 sp1	UBA9126	97.74
RUG10675	uncultured Lachnospiraceae bacterium	uncultured Lachnospiraceae bacterium RUG10675	uncultured	0.25	61.63	none		d__Bacteria.p__Firmicutes.c__Clostridia.o__Clostridiales.f__?.g__?.s__?.t__?	low	d__Bacteria;p__Firmicutes_A;c__Clostridia;o__Lachnospirales;f__Lachnospiraceae;g__UBA2856;s__GCA_002391125.1	GCA_002391125.1	97.73
RUG13401	uncultured Lachnospiraceae bacterium	uncultured Lachnospiraceae bacterium RUG13401	[Eubacterium]	0.36	65.21	none		d__Bacteria.p__Firmicutes.c__Clostridia.o__Clostridiales.f__?.g__?.s__?.t__?	low	d__Bacteria;p__Firmicutes_A;c__Clostridia;o__Lachnospirales;f__Lachnospiraceae;g__Eubacterium_H;s__	UBA9234	97.73
RUG13715	uncultured Prevotella sp.	uncultured Prevotella sp. RUG13715	Prevotella	0.95	95.64	FOWK01000004.1 Prevotella sp. tf2-5 genome assembly contig: Ga0066888_104 whole genome shotgun sequence	0.392737	d__Bacteria.p__Bacteroidetes.c__Bacteroidia.o__Bacteroidales.f__Prevotellaceae.g__?.s__?.t__?	low	d__Bacteria;p__Bacteroidota;c__Bacteroidia;o__Bacteroidales;f__Bacteroidaceae;g__Prevotella;s__GCF_900115435.1	GCF_900115435.1	97.73
RUG10241	uncultured Lachnospiraceae bacterium	uncultured Lachnospiraceae bacterium RUG10241	uncultured	0.2	61.17	none		d__Bacteria.p__Firmicutes.c__Clostridia.o__Clostridiales.f__?.g__?.s__?.t__?	low	d__Bacteria;p__Firmicutes_A;c__Clostridia;o__Lachnospirales;f__Lachnospiraceae;g__UBA2856;s__GCA_002391125.1	GCA_002391125.1	97.72
RUG10894	uncultured Ruminococcus sp.	uncultured Ruminococcus sp. RUG10894	Ruminococcus	0.28	61.61	none		d__Bacteria.p__Firmicutes.c__Clostridia.o__Clostridiales.f__Ruminococcaceae.g__Ruminococcus.s__?.t__?	high	d__Bacteria;p__Firmicutes_A;c__Clostridia;o__Oscillospirales;f__DTU089;g__Ruminococcus_E;s__GCA_002350765.1	GCA_002350765.1	97.72
RUG14362	uncultured Methanobrevibacter sp.	uncultured Methanobrevibacter sp. RUG14362	Methanobrevibacter	0.89	76.41	none		d__Archaea.p__Euryarchaeota.c__Methanobacteria.o__Methanobacteriales.f__Methanobacteriaceae.g__Methanobrevibacter.s__?.t__?	high	d__Archaea;p__Euryarchaeota;c__Methanobacteria;o__Methanobacteriales;f__Methanobacteriaceae;g__Methanobrevibacter_A;s__GCA_002509015.1	GCA_002509015.1	97.72
RUG10570	uncultured Bacteroidia bacterium	uncultured Bacteroidia bacterium RUG10570	Bacteroides	0.25	61.25	none		d__Bacteria.p__Bacteroidetes.c__Bacteroidia.o__Bacteroidales.f__Prevotellaceae.g__?.s__?.t__?	low	d__Bacteria;p__Bacteroidota;c__Bacteroidia;o__Bacteroidales;f__UBA932;g__RC9;s__GCA_002350585.1	GCA_002350585.1	97.71
RUG11027	uncultured Prevotellaceae bacterium	uncultured Prevotellaceae bacterium RUG11027	Prevotella	0.85	68.83	none		d__Bacteria.p__Bacteroidetes.c__Bacteroidia.o__Bacteroidales.f__Prevotellaceae.g__?.s__?.t__?	low	d__Bacteria;p__Bacteroidota;c__Bacteroidia;o__Bacteroidales;f__Bacteroidaceae;g__Prevotella;s__GCA_002480885.1	GCA_002480885.1	97.71
RUG13532	uncultured Bacteroidia bacterium	uncultured Bacteroidia bacterium RUG13532	Bacteroides	0.25	60.87	none		d__Bacteria.p__Bacteroidetes.c__Bacteroidia.o__Bacteroidales.f__Prevotellaceae.g__?.s__?.t__?	low	d__Bacteria;p__Bacteroidota;c__Bacteroidia;o__Bacteroidales;f__UBA932;g__RC9;s__GCA_002350585.1	GCA_002350585.1	97.71
RUG13896	uncultured Lachnospiraceae bacterium	uncultured Lachnospiraceae bacterium RUG13896	[Eubacterium]	0.33	65.56	none		d__Bacteria.p__Firmicutes.c__Clostridia.o__Clostridiales.f__?.g__?.s__?.t__?	low	d__Bacteria;p__Firmicutes_A;c__Clostridia;o__Lachnospirales;f__Lachnospiraceae;g__Eubacterium_H;s__Eubacterium_H sp2	GCA_002396255.1	97.71
RUG11147	uncultured Dialister sp.	uncultured Dialister sp. RUG11147	Dialister	0.88	87.92	JH591187.1 Dialister succinatiphilus YIT 11850 genomic scaffold supercont1.1 whole genome shotgun sequence	0.0981912	d__Bacteria.p__Firmicutes.c__Negativicutes.o__Selenomonadales.f__Veillonellaceae.g__Dialister.s__?.t__?	high	d__Bacteria;p__Firmicutes_C;c__Negativicutes;o__Veillonellales;f__Dialisteraceae;g__Dialister;s__GCA_002320515.1	GCA_002320515.1	97.7
RUG12995	uncultured Methanobrevibacter sp.	uncultured Methanobrevibacter sp. RUG12995	Methanobrevibacter	0.87	74.51	none		d__Archaea.p__Euryarchaeota.c__Methanobacteria.o__Methanobacteriales.f__Methanobacteriaceae.g__Methanobrevibacter.s__?.t__?	high	d__Archaea;p__Euryarchaeota;c__Methanobacteria;o__Methanobacteriales;f__Methanobacteriaceae;g__Methanobrevibacter_A;s__GCA_002509015.1	GCA_002509015.1	97.7
RUG13926	uncultured Bacteroidia bacterium	uncultured Bacteroidia bacterium RUG13926	Alistipes	0.3	64.69	none		d__Bacteria.p__Bacteroidetes.c__Bacteroidia.o__Bacteroidales.f__Prevotellaceae.g__?.s__?.t__?	low	d__Bacteria;p__Bacteroidota;c__Bacteroidia;o__Bacteroidales;f__UBA932;g__RC9;s__RC9 sp5	GCA_002371535.1	97.7
RUG14058	uncultured Lachnospiraceae bacterium	uncultured Lachnospiraceae bacterium RUG14058	[Clostridium]	0.25	65.57	none		d__Bacteria.p__Firmicutes.c__Clostridia.o__Clostridiales.f__?.g__?.s__?.t__?	medium	d__Bacteria;p__Firmicutes_A;c__Clostridia;o__Lachnospirales;f__Lachnospiraceae;g__Clostridium_R;s__UBA10301	UBA10301	97.7
RUG11497	uncultured Prevotella sp.	uncultured Prevotella sp. RUG11497	Prevotella	0.95	96.33	FNXC01000011.1 Prevotella ruminicola strain ATCC 19189 genome assembly contig: EI35DRAFT_scaffold00010.10 whole genome shotgun sequence	0.488825	d__Bacteria.p__Bacteroidetes.c__Bacteroidia.o__Bacteroidales.f__Prevotellaceae.g__?.s__?.t__?	low	d__Bacteria;p__Bacteroidota;c__Bacteroidia;o__Bacteroidales;f__Bacteroidaceae;g__Prevotella;s__Prevotella ruminicola	GCF_900108375.1	97.69
RUG11608	uncultured Methanobrevibacter sp.	uncultured Methanobrevibacter sp. RUG11608	Methanobrevibacter	0.89	75.68	none		d__Archaea.p__Euryarchaeota.c__Methanobacteria.o__Methanobacteriales.f__Methanobacteriaceae.g__Methanobrevibacter.s__?.t__?	high	d__Archaea;p__Euryarchaeota;c__Methanobacteria;o__Methanobacteriales;f__Methanobacteriaceae;g__Methanobrevibacter_A;s__GCA_002509015.1	GCA_002509015.1	97.69
RUG11900	uncultured Lachnospiraceae bacterium	uncultured Lachnospiraceae bacterium RUG11900	[Clostridium]	0.25	65.55	none		d__Bacteria.p__Firmicutes.c__Clostridia.o__Clostridiales.f__?.g__?.s__?.t__?	medium	d__Bacteria;p__Firmicutes_A;c__Clostridia;o__Lachnospirales;f__Lachnospiraceae;g__Clostridium_R;s__UBA10301	UBA10301	97.69
RUG12248	uncultured euryarchaeote	uncultured euryarchaeote RUG12248	Candidatus	0.67	89.55	LOPS01000001.1 Candidatus Methanomethylophilus sp. 1R26 contig_1 whole genome shotgun sequence	0.60355			d__Archaea;p__Thermoplasmatota;c__Thermoplasmata_A;o__Methanomassiliicoccales;f__Methanomethylophilaceae;g__Methanomethylophilus;s__GCF_001481295.1	GCF_001481295.1	97.69
RUG13070	uncultured Proteobacterium	uncultured Proteobacterium RUG13070	Azospirillum	0.05	45.83	none		d__Bacteria.p__Proteobacteria.c__Alphaproteobacteria.o__Rickettsiales.f__?.g__?.s__?.t__?	low	d__Bacteria;p__Proteobacteria;c__Alphaproteobacteria;o__RF32;f__Rs-D84;g__Rs-D84;s__GCA_002348925.1	GCA_002348925.1	97.69
RUG13993	uncultured Bacteroidia bacterium	uncultured Bacteroidia bacterium RUG13993	Alistipes	0.31	64.72	none		d__Bacteria.p__Bacteroidetes.c__Bacteroidia.o__Bacteroidales.f__Prevotellaceae.g__?.s__?.t__?	low	d__Bacteria;p__Bacteroidota;c__Bacteroidia;o__Bacteroidales;f__UBA932;g__RC9;s__RC9 sp5	GCA_002371535.1	97.69
RUG14729	uncultured Methanobrevibacter sp.	uncultured Methanobrevibacter sp. RUG14729	Methanobrevibacter	0.85	70.19	none		d__Archaea.p__Euryarchaeota.c__Methanobacteria.o__Methanobacteriales.f__Methanobacteriaceae.g__Methanobrevibacter.s__?.t__?	high	d__Archaea;p__Euryarchaeota;c__Methanobacteria;o__Methanobacteriales;f__Methanobacteriaceae;g__Methanobrevibacter;s__GCA_002505605.1	GCA_002505605.1	97.69
RUG10062	Fibrobacter succinogenes	Fibrobacter succinogenes RUG10062	Fibrobacter	0.97	97.25	FRBA01000028.1 Fibrobacter sp. UWOV1 genome assembly contig: Ga0136288_128 whole genome shotgun sequence	0.477638	d__Bacteria.p__Fibrobacteres.c__Fibrobacteres.o__Fibrobacterales.f__Fibrobacteraceae.g__Fibrobacter.s__succinogenes.t__?	high	d__Bacteria;p__Fibrobacterota;c__Fibrobacteria;o__Fibrobacterales;f__Fibrobacteraceae;g__Fibrobacter;s__GCF_900142495.1	GCF_900142495.1	97.68
RUG10686	uncultured Ruminococcus sp.	uncultured Ruminococcus sp. RUG10686	Ruminococcus	0.93	95.21	JAGS01000001.1 Ruminococcus albus AD2013 N773DRAFT_scf7180000000014_quiver.1_C whole genome shotgun sequence	0.491559	d__Bacteria.p__Firmicutes.c__Clostridia.o__Clostridiales.f__Ruminococcaceae.g__Ruminococcus.s__albus.t__?	high	d__Bacteria;p__Firmicutes_A;c__Clostridia;o__Oscillospirales;f__Ruminococcaceae;g__Ruminococcus_D;s__Ruminococcus_D albus_A	GCF_000526775.1	97.68
RUG10969	uncultured Methanobrevibacter sp.	uncultured Methanobrevibacter sp. RUG10969	Methanobrevibacter	0.88	70.89	none		d__Archaea.p__Euryarchaeota.c__Methanobacteria.o__Methanobacteriales.f__Methanobacteriaceae.g__Methanobrevibacter.s__?.t__?	high	d__Archaea;p__Euryarchaeota;c__Methanobacteria;o__Methanobacteriales;f__Methanobacteriaceae;g__Methanobrevibacter;s__GCA_002505605.1	GCA_002505605.1	97.68
RUG11556	uncultured Prevotellaceae bacterium	uncultured Prevotellaceae bacterium RUG11556	Prevotella	0.78	68.33	none		d__Bacteria.p__Bacteroidetes.c__Bacteroidia.o__Bacteroidales.f__Prevotellaceae.g__?.s__?.t__?	low	d__Bacteria;p__Bacteroidota;c__Bacteroidia;o__Bacteroidales;f__Bacteroidaceae;g__Prevotella;s__GCA_002342485.1	GCA_002342485.1	97.68
RUG13322	uncultured Bacteroidia bacterium	uncultured Bacteroidia bacterium RUG13322	Bacteroides	0.24	60.68	none		d__Bacteria.p__Bacteroidetes.c__Bacteroidia.o__Bacteroidales.f__Prevotellaceae.g__?.s__?.t__?	low	d__Bacteria;p__Bacteroidota;c__Bacteroidia;o__Bacteroidales;f__UBA932;g__RC9;s__GCA_002350585.1	GCA_002350585.1	97.68
RUG13397	uncultured Lachnospiraceae bacterium	uncultured Lachnospiraceae bacterium RUG13397	Lachnospiraceae	0.27	61.37	none		d__Bacteria.p__Firmicutes.c__Clostridia.o__Clostridiales.f__?.g__?.s__?.t__?	low	d__Bacteria;p__Firmicutes_A;c__Clostridia;o__Lachnospirales;f__Lachnospiraceae;g__UBA2868;s__GCA_002350465.1	GCA_002350465.1	97.68
RUG10024	uncultured Succiniclasticum sp.	uncultured Succiniclasticum sp. RUG10024	Succiniclasticum	0.92	96.56	FMYW01000026.1 Succiniclasticum ruminis strain DSM 11005 genome assembly contig: Ga0066895_126 whole genome shotgun sequence	0.385097	d__Bacteria.p__Firmicutes.c__Negativicutes.o__Selenomonadales.f__Acidaminococcaceae.g__Acidaminococcus.s__?.t__?	high	d__Bacteria;p__Firmicutes_C;c__Negativicutes;o__Acidaminococcales;f__Acidaminococcaceae;g__Succiniclasticum;s__Succiniclasticum ruminis	GCF_900101645.1	97.67
RUG11931	uncultured Ruminococcus sp.	uncultured Ruminococcus sp. RUG11931	uncultured	0.35	59.63	none		d__Bacteria.p__Firmicutes.c__Clostridia.o__Clostridiales.f__Ruminococcaceae.g__Ruminococcus.s__?.t__?	high	d__Bacteria;p__Firmicutes_A;c__Clostridia;o__Oscillospirales;f__DTU089;g__UBA1213;s__UBA9224	UBA9224	97.67
RUG13616	uncultured Lachnospiraceae bacterium	uncultured Lachnospiraceae bacterium RUG13616	[Clostridium]	0.26	66.08	none		d__Bacteria.p__Firmicutes.c__Clostridia.o__Clostridiales.f__?.g__?.s__?.t__?	medium	d__Bacteria;p__Firmicutes_A;c__Clostridia;o__Lachnospirales;f__Lachnospiraceae;g__Clostridium_R;s__UBA10301	UBA10301	97.67
RUG10121	uncultured Prevotellaceae bacterium	uncultured Prevotellaceae bacterium RUG10121	Prevotella	0.84	91.52	FR888637.1 Prevotella sp. CAG:386 genomic scaffold scf1 whole genome shotgun sequence	0.467013	d__Bacteria.p__Bacteroidetes.c__Bacteroidia.o__Bacteroidales.f__Prevotellaceae.g__?.s__?.t__?	low	d__Bacteria;p__Bacteroidota;c__Bacteroidia;o__Bacteroidales;f__Bacteroidaceae;g__Prevotella;s__Prevotella sp13	GCA_000431915.1	97.66
RUG11614	uncultured Erysipelotrichaceae bacterium	uncultured Erysipelotrichaceae bacterium RUG11614	Tenericutes	0.38	55.43	none		d__Bacteria.p__Firmicutes.c__Erysipelotrichi.o__Erysipelotrichales.f__Erysipelotrichaceae.g__?.s__?.t__?	medium	d__Bacteria;p__Firmicutes;c__Bacilli;o__RFN20;f__CAG-826;g__UBA733;s__GCA_002308535.1	GCA_002308535.1	97.66
RUG12144	uncultured Lachnospiraceae bacterium	uncultured Lachnospiraceae bacterium RUG12144	[Eubacterium]	0.31	65.65	none		d__Bacteria.p__Firmicutes.c__Clostridia.o__Clostridiales.f__?.g__?.s__?.t__?	low	d__Bacteria;p__Firmicutes_A;c__Clostridia;o__Lachnospirales;f__Lachnospiraceae;g__Eubacterium_H;s__	UBA9234	97.66
RUG13740	uncultured Ruminococcus sp.	uncultured Ruminococcus sp. RUG13740	uncultured	0.36	67.17	JHXH01000001.1 Ruminococcus sp. FC2018 T494DRAFT_scaffold00001.1_C whole genome shotgun sequence	0.047373	d__Bacteria.p__Firmicutes.c__Clostridia.o__Clostridiales.f__Ruminococcaceae.g__Ruminococcus.s__albus.t__?	high	d__Bacteria;p__Firmicutes_A;c__Clostridia;o__Oscillospirales;f__Ruminococcaceae;g__Ruminococcus_D;s__GCA_002351065.1	GCA_002351065.1	97.66
RUG14553	uncultured Lachnospiraceae bacterium	uncultured Lachnospiraceae bacterium RUG14553	uncultured	0.18	62.23	none		d__Bacteria.p__Firmicutes.c__Clostridia.o__Clostridiales.f__?.g__?.s__?.t__?	low	d__Bacteria;p__Firmicutes_A;c__Clostridia;o__Lachnospirales;f__Lachnospiraceae;g__UBA2856;s__GCA_002391125.1	GCA_002391125.1	97.66
RUG11651	uncultured Erysipelotrichaceae bacterium	uncultured Erysipelotrichaceae bacterium RUG11651	Tenericutes	0.4	55.55	none		d__Bacteria.p__Firmicutes.c__Erysipelotrichi.o__Erysipelotrichales.f__Erysipelotrichaceae.g__?.s__?.t__?	medium	d__Bacteria;p__Firmicutes;c__Bacilli;o__RFN20;f__CAG-826;g__UBA733;s__GCA_002308535.1	GCA_002308535.1	97.65
RUG11886	uncultured Prevotella sp.	uncultured Prevotella sp. RUG11886	Prevotella	0.92	93.74	FOWK01000004.1 Prevotella sp. tf2-5 genome assembly contig: Ga0066888_104 whole genome shotgun sequence	0.397765	d__Bacteria.p__Bacteroidetes.c__Bacteroidia.o__Bacteroidales.f__Prevotellaceae.g__?.s__?.t__?	low	d__Bacteria;p__Bacteroidota;c__Bacteroidia;o__Bacteroidales;f__Bacteroidaceae;g__Prevotella;s__GCF_900115435.1	GCF_900115435.1	97.65
RUG13844	uncultured Lachnospiraceae bacterium	uncultured Lachnospiraceae bacterium RUG13844	[Clostridium]	0.27	65.91	none		d__Bacteria.p__Firmicutes.c__Clostridia.o__Clostridiales.f__?.g__?.s__?.t__?	medium	d__Bacteria;p__Firmicutes_A;c__Clostridia;o__Lachnospirales;f__Lachnospiraceae;g__Clostridium_R;s__UBA10301	UBA10301	97.65
RUG13862	uncultured Prevotellaceae bacterium	uncultured Prevotellaceae bacterium RUG13862	Prevotella	0.77	70.31	none		d__Bacteria.p__Bacteroidetes.c__Bacteroidia.o__Bacteroidales.f__Prevotellaceae.g__?.s__?.t__?	low	d__Bacteria;p__Bacteroidota;c__Bacteroidia;o__Bacteroidales;f__Bacteroidaceae;g__Prevotella;s__GCA_002350355.1	GCA_002350355.1	97.65
RUG14406	uncultured Bacteroidales bacterium	uncultured Bacteroidales bacterium RUG14406	Prevotella	0.4	57.3	none		d__Bacteria.p__Bacteroidetes.c__Bacteroidia.o__Bacteroidales.f__Prevotellaceae.g__?.s__?.t__?	low	d__Bacteria;p__Bacteroidota;c__Bacteroidia;o__Bacteroidales;f__Muribaculaceae;g__C941;s__GCA_002396085.1	GCA_002396085.1	97.65
RUG10188	uncultured Methanobrevibacter sp.	uncultured Methanobrevibacter sp. RUG10188	Methanobrevibacter	0.91	76.89	none		d__Archaea.p__Euryarchaeota.c__Methanobacteria.o__Methanobacteriales.f__Methanobacteriaceae.g__Methanobrevibacter.s__?.t__?	high	d__Archaea;p__Euryarchaeota;c__Methanobacteria;o__Methanobacteriales;f__Methanobacteriaceae;g__Methanobrevibacter_A;s__GCA_002509015.1	GCA_002509015.1	97.64
RUG11524	uncultured Prevotellaceae bacterium	uncultured Prevotellaceae bacterium RUG11524	Prevotella	0.78	68.06	none		d__Bacteria.p__Bacteroidetes.c__Bacteroidia.o__Bacteroidales.f__Prevotellaceae.g__?.s__?.t__?	low	d__Bacteria;p__Bacteroidota;c__Bacteroidia;o__Bacteroidales;f__Bacteroidaceae;g__Prevotella;s__GCA_002342485.1	GCA_002342485.1	97.64
RUG11653	uncultured Bacteroidia bacterium	uncultured Bacteroidia bacterium RUG11653	Alistipes	0.25	63.76	none		d__Bacteria.p__Bacteroidetes.c__Bacteroidia.o__Bacteroidales.f__Prevotellaceae.g__?.s__?.t__?	low	d__Bacteria;p__Bacteroidota;c__Bacteroidia;o__Bacteroidales;f__UBA932;g__RC9;s__RC9 sp5	GCA_002371535.1	97.64
RUG10266	uncultured Bacteroidia bacterium	uncultured Bacteroidia bacterium RUG10266	Alistipes	0.29	64.42	none		d__Bacteria.p__Bacteroidetes.c__Bacteroidia.o__Bacteroidales.f__Prevotellaceae.g__?.s__?.t__?	low	d__Bacteria;p__Bacteroidota;c__Bacteroidia;o__Bacteroidales;f__UBA932;g__RC9;s__RC9 sp5	GCA_002371535.1	97.63
RUG11322	uncultured Prevotellaceae bacterium	uncultured Prevotellaceae bacterium RUG11322	Prevotella	0.79	68.54	none		d__Bacteria.p__Bacteroidetes.c__Bacteroidia.o__Bacteroidales.f__Prevotellaceae.g__?.s__?.t__?	low	d__Bacteria;p__Bacteroidota;c__Bacteroidia;o__Bacteroidales;f__Bacteroidaceae;g__Prevotella;s__GCA_002342485.1	GCA_002342485.1	97.63
RUG13100	uncultured Denitrobacterium sp.	uncultured Denitrobacterium sp. RUG13100	Denitrobacterium	0.29	66.48	LN908978.1 Eggerthellaceae bacterium AT8 genome assembly Hugonella massiliensis scaffold scaffold00001 whole genome shotgun sequence	0.524621	d__Bacteria.p__Actinobacteria.c__Actinobacteria.o__Coriobacteriales.f__Coriobacteriaceae.g__?.s__?.t__?	medium	d__Bacteria;p__Actinobacteriota;c__Coriobacteriia;o__Coriobacteriales;f__Eggerthellaceae;g__Cryptobacterium;s__GCF_001486445.1	GCF_001486445.1	97.63
RUG14882	uncultured Lactobacillus sp.	uncultured Lactobacillus sp. RUG14882	Lactobacillus	0.98	98.42	JSWI01000001.1 Lactobacillus mucosae strain DPC 6426 contig0001 whole genome shotgun sequence	0.633788	d__Bacteria.p__Firmicutes.c__Bacilli.o__Lactobacillales.f__Lactobacillaceae.g__Lactobacillus.s__?.t__?	medium	d__Bacteria;p__Firmicutes;c__Bacilli;o__Lactobacillales;f__Lactobacillaceae;g__Lactobacillus_H;s__	GCF_001040725.1	97.63
RUG10066	Ruminococcaceae bacterium	Ruminococcaceae bacterium RUG10066	Firmicutes	0.36	59.53	none		d__Bacteria.p__Firmicutes.c__Clostridia.o__Clostridiales.f__Ruminococcaceae.g__Ruminococcus.s__?.t__?	high	d__Bacteria;p__Firmicutes_A;c__Clostridia;o__Oscillospirales;f__Oscillospiraceae;g__CAG-110;s__GCA_002393625.1	GCA_002393625.1	97.62
RUG11552	uncultured Prevotellaceae bacterium	uncultured Prevotellaceae bacterium RUG11552	Prevotella	0.79	68.25	none		d__Bacteria.p__Bacteroidetes.c__Bacteroidia.o__Bacteroidales.f__Prevotellaceae.g__?.s__?.t__?	low	d__Bacteria;p__Bacteroidota;c__Bacteroidia;o__Bacteroidales;f__Bacteroidaceae;g__Prevotella;s__GCA_002342485.1	GCA_002342485.1	97.62
RUG10010	uncultured Bacteroidales bacterium	uncultured Bacteroidales bacterium RUG10010	Prevotella	0.38	58.26	none		d__Bacteria.p__Bacteroidetes.c__Bacteroidia.o__Bacteroidales.f__Prevotellaceae.g__?.s__?.t__?	low	d__Bacteria;p__Bacteroidota;c__Bacteroidia;o__Bacteroidales;f__Muribaculaceae;g__C941;s__GCA_002353995.1	GCA_002353995.1	97.61
RUG11249	uncultured Erysipelotrichaceae bacterium	uncultured Erysipelotrichaceae bacterium RUG11249	Clostridium	0.79	70.92	none		d__Bacteria.p__Firmicutes.c__Erysipelotrichi.o__Erysipelotrichales.f__Erysipelotrichaceae.g__?.s__?.t__?	medium	d__Bacteria;p__Firmicutes;c__Bacilli;o__RF39;f__UBA660;g__CAG-628;s__UBA11492	UBA11492	97.61
RUG13026	uncultured Prevotella sp.	uncultured Prevotella sp. RUG13026	Prevotella	0.93	95.29	FNXC01000011.1 Prevotella ruminicola strain ATCC 19189 genome assembly contig: EI35DRAFT_scaffold00010.10 whole genome shotgun sequence	0.485387	d__Bacteria.p__Bacteroidetes.c__Bacteroidia.o__Bacteroidales.f__Prevotellaceae.g__?.s__?.t__?	low	d__Bacteria;p__Bacteroidota;c__Bacteroidia;o__Bacteroidales;f__Bacteroidaceae;g__Prevotella;s__Prevotella ruminicola	GCF_900108375.1	97.61
RUG13464	uncultured Bacteroidia bacterium	uncultured Bacteroidia bacterium RUG13464	Bacteroidetes	0.26	56.86	none		d__Bacteria.p__Bacteroidetes.c__Bacteroidia.o__Bacteroidales.f__Prevotellaceae.g__?.s__?.t__?	low	d__Bacteria;p__Bacteroidota;c__Bacteroidia;o__Bacteroidales;f__UBA932;g__UBA1232;s__GCA_002309115.1	GCA_002309115.1	97.61
RUG14324	uncultured Bacteroidia bacterium	uncultured Bacteroidia bacterium RUG14324	Alistipes	0.31	64.67	none		d__Bacteria.p__Bacteroidetes.c__Bacteroidia.o__Bacteroidales.f__Prevotellaceae.g__?.s__?.t__?	low	d__Bacteria;p__Bacteroidota;c__Bacteroidia;o__Bacteroidales;f__UBA932;g__RC9;s__RC9 sp5	GCA_002371535.1	97.61
RUG10599	uncultured Coriobacteriaceae bacterium	uncultured Coriobacteriaceae bacterium RUG10599	Olsenella	0.32	66.36	none		d__Bacteria.p__Actinobacteria.c__Actinobacteria.o__Coriobacteriales.f__Coriobacteriaceae.g__?.s__?.t__?	medium	d__Bacteria;p__Actinobacteriota;c__Coriobacteriia;o__Coriobacteriales;f__Atopobiaceae;g__Olegusella;s__GCA_002481895.1	GCA_002481895.1	97.6
RUG11313	uncultured Prevotellaceae bacterium	uncultured Prevotellaceae bacterium RUG11313	Prevotella	0.79	68.46	none		d__Bacteria.p__Bacteroidetes.c__Bacteroidia.o__Bacteroidales.f__Prevotellaceae.g__?.s__?.t__?	low	d__Bacteria;p__Bacteroidota;c__Bacteroidia;o__Bacteroidales;f__Bacteroidaceae;g__Prevotella;s__GCA_002342485.1	GCA_002342485.1	97.6
RUG13687	uncultured euryarchaeote	uncultured euryarchaeote RUG13687	Candidatus	0.66	89.73	LOPS01000001.1 Candidatus Methanomethylophilus sp. 1R26 contig_1 whole genome shotgun sequence	0.511243			d__Archaea;p__Thermoplasmatota;c__Thermoplasmata_A;o__Methanomassiliicoccales;f__Methanomethylophilaceae;g__Methanomethylophilus;s__GCF_001481295.1	GCF_001481295.1	97.6
RUG10960	uncultured Bacteroidia bacterium	uncultured Bacteroidia bacterium RUG10960	Alistipes	0.3	64.24	none		d__Bacteria.p__Bacteroidetes.c__Bacteroidia.o__Bacteroidales.f__Prevotellaceae.g__?.s__?.t__?	low	d__Bacteria;p__Bacteroidota;c__Bacteroidia;o__Bacteroidales;f__UBA932;g__RC9;s__RC9 sp5	GCA_002371535.1	97.59
RUG12151	uncultured Prevotellaceae bacterium	uncultured Prevotellaceae bacterium RUG12151	Prevotella	0.8	71.4	none		d__Bacteria.p__Bacteroidetes.c__Bacteroidia.o__Bacteroidales.f__Prevotellaceae.g__?.s__?.t__?	low	d__Bacteria;p__Bacteroidota;c__Bacteroidia;o__Bacteroidales;f__Bacteroidaceae;g__Prevotella;s__GCA_002391185.1	GCA_002391185.1	97.59
RUG12607	uncultured Prevotellaceae bacterium	uncultured Prevotellaceae bacterium RUG12607	Prevotella	0.77	69.59	none		d__Bacteria.p__Bacteroidetes.c__Bacteroidia.o__Bacteroidales.f__Prevotellaceae.g__?.s__?.t__?	low	d__Bacteria;p__Bacteroidota;c__Bacteroidia;o__Bacteroidales;f__Bacteroidaceae;g__Prevotella;s__GCA_002350805.1	GCA_002350805.1	97.59
RUG13746	uncultured Bacteroidia bacterium	uncultured Bacteroidia bacterium RUG13746	Alistipes	0.28	64.33	none		d__Bacteria.p__Bacteroidetes.c__Bacteroidia.o__Bacteroidales.f__Prevotellaceae.g__?.s__?.t__?	low	d__Bacteria;p__Bacteroidota;c__Bacteroidia;o__Bacteroidales;f__UBA932;g__RC9;s__RC9 sp5	GCA_002371535.1	97.59
RUG14196	uncultured Bacteroidia bacterium	uncultured Bacteroidia bacterium RUG14196	Bacteroides	0.89	93.46	HF986264.1 Bacteroides sp. CAG:1060 genomic scaffold scf4 whole genome shotgun sequence	0.477248	d__Bacteria.p__Bacteroidetes.c__Bacteroidia.o__Bacteroidales.f__Prevotellaceae.g__?.s__?.t__?	low	d__Bacteria;p__Bacteroidota;c__Bacteroidia;o__Bacteroidales;f__UBA932;g__RC9;s__GCA_000432655.1	GCA_000432655.1	97.59
RUG11023	uncultured Bacteroidia bacterium	uncultured Bacteroidia bacterium RUG11023	Alistipes	0.29	63.95	none		d__Bacteria.p__Bacteroidetes.c__Bacteroidia.o__Bacteroidales.f__Prevotellaceae.g__?.s__?.t__?	low	d__Bacteria;p__Bacteroidota;c__Bacteroidia;o__Bacteroidales;f__UBA932;g__RC9;s__RC9 sp5	GCA_002371535.1	97.58
RUG11460	uncultured Erysipelotrichaceae bacterium	uncultured Erysipelotrichaceae bacterium RUG11460	Tenericutes	0.38	55.26	none		d__Bacteria.p__Firmicutes.c__Erysipelotrichi.o__Erysipelotrichales.f__Erysipelotrichaceae.g__?.s__?.t__?	medium	d__Bacteria;p__Firmicutes;c__Bacilli;o__RFN20;f__CAG-826;g__UBA733;s__GCA_002308535.1	GCA_002308535.1	97.58
RUG11980	uncultured Methanobrevibacter sp.	uncultured Methanobrevibacter sp. RUG11980	Methanobrevibacter	0.83	69.96	none		d__Archaea.p__Euryarchaeota.c__Methanobacteria.o__Methanobacteriales.f__Methanobacteriaceae.g__Methanobrevibacter.s__?.t__?	high	d__Archaea;p__Euryarchaeota;c__Methanobacteria;o__Methanobacteriales;f__Methanobacteriaceae;g__Methanobrevibacter;s__GCA_002505605.1	GCA_002505605.1	97.58
RUG12650	uncultured euryarchaeote	uncultured euryarchaeote RUG12650	Candidatus	0.66	89.38	LOPS01000001.1 Candidatus Methanomethylophilus sp. 1R26 contig_1 whole genome shotgun sequence	0.656805			d__Archaea;p__Thermoplasmatota;c__Thermoplasmata_A;o__Methanomassiliicoccales;f__Methanomethylophilaceae;g__Methanomethylophilus;s__GCF_001481295.1	GCF_001481295.1	97.58
RUG11700	uncultured Bacteroidia bacterium	uncultured Bacteroidia bacterium RUG11700	Alistipes	0.3	64.16	none		d__Bacteria.p__Bacteroidetes.c__Bacteroidia.o__Bacteroidales.f__Prevotellaceae.g__?.s__?.t__?	low	d__Bacteria;p__Bacteroidota;c__Bacteroidia;o__Bacteroidales;f__UBA932;g__RC9;s__RC9 sp5	GCA_002371535.1	97.57
RUG11725	uncultured Prevotellaceae bacterium	uncultured Prevotellaceae bacterium RUG11725	Prevotella	0.79	68.15	none		d__Bacteria.p__Bacteroidetes.c__Bacteroidia.o__Bacteroidales.f__Prevotellaceae.g__?.s__?.t__?	low	d__Bacteria;p__Bacteroidota;c__Bacteroidia;o__Bacteroidales;f__Bacteroidaceae;g__Prevotella;s__GCA_002342485.1	GCA_002342485.1	97.57
RUG12091	uncultured Bacteroidales bacterium	uncultured Bacteroidales bacterium RUG12091	Prevotella	0.36	56.65	none		d__Bacteria.p__Bacteroidetes.c__Bacteroidia.o__Bacteroidales.f__Prevotellaceae.g__?.s__?.t__?	low	d__Bacteria;p__Bacteroidota;c__Bacteroidia;o__Bacteroidales;f__Muribaculaceae;g__C941;s__GCA_002353885.1	GCA_002353885.1	97.57
RUG12371	uncultured Bacteroidales bacterium	uncultured Bacteroidales bacterium RUG12371	Prevotella	0.37	56.93	none		d__Bacteria.p__Bacteroidetes.c__Bacteroidia.o__Bacteroidales.f__Prevotellaceae.g__?.s__?.t__?	low	d__Bacteria;p__Bacteroidota;c__Bacteroidia;o__Bacteroidales;f__Muribaculaceae;g__C941;s__GCA_002353885.1	GCA_002353885.1	97.57
RUG13673	uncultured Lachnospiraceae bacterium	uncultured Lachnospiraceae bacterium RUG13673	[Eubacterium]	0.29	65.13	none		d__Bacteria.p__Firmicutes.c__Clostridia.o__Clostridiales.f__?.g__?.s__?.t__?	low	d__Bacteria;p__Firmicutes_A;c__Clostridia;o__Lachnospirales;f__Lachnospiraceae;g__Eubacterium_H;s__	UBA9234	97.57
RUG10902	uncultured Lachnospiraceae bacterium	uncultured Lachnospiraceae bacterium RUG10902	[Eubacterium]	0.31	65.5	none		d__Bacteria.p__Firmicutes.c__Clostridia.o__Clostridiales.f__?.g__?.s__?.t__?	low	d__Bacteria;p__Firmicutes_A;c__Clostridia;o__Lachnospirales;f__Lachnospiraceae;g__Eubacterium_H;s__	UBA9234	97.56
RUG11983	uncultured Lachnospiraceae bacterium	uncultured Lachnospiraceae bacterium RUG11983	[Eubacterium]	0.33	64.89	none		d__Bacteria.p__Firmicutes.c__Clostridia.o__Clostridiales.f__?.g__?.s__?.t__?	low	d__Bacteria;p__Firmicutes_A;c__Clostridia;o__Lachnospirales;f__Lachnospiraceae;g__Eubacterium_H;s__	UBA9234	97.56
RUG11378	uncultured Prevotellaceae bacterium	uncultured Prevotellaceae bacterium RUG11378	Prevotella	0.79	67.78	none		d__Bacteria.p__Bacteroidetes.c__Bacteroidia.o__Bacteroidales.f__Prevotellaceae.g__?.s__?.t__?	low	d__Bacteria;p__Bacteroidota;c__Bacteroidia;o__Bacteroidales;f__Bacteroidaceae;g__Prevotella;s__GCA_002342485.1	GCA_002342485.1	97.55
RUG11465	uncultured Lachnospiraceae bacterium	uncultured Lachnospiraceae bacterium RUG11465	Sarcina	0.22	62.37	none		d__Bacteria.p__Firmicutes.c__Clostridia.o__Clostridiales.f__?.g__?.s__?.t__?	medium	d__Bacteria;p__Firmicutes_A;c__Clostridia;o__Lachnospirales;f__Lachnospiraceae;g__CAG-791;s__UBA11901	UBA11901	97.55
RUG12982	uncultured Methanobrevibacter sp.	uncultured Methanobrevibacter sp. RUG12982	Methanobrevibacter	0.9	76.77	none		d__Archaea.p__Euryarchaeota.c__Methanobacteria.o__Methanobacteriales.f__Methanobacteriaceae.g__Methanobrevibacter.s__?.t__?	high	d__Archaea;p__Euryarchaeota;c__Methanobacteria;o__Methanobacteriales;f__Methanobacteriaceae;g__Methanobrevibacter_A;s__GCA_002509015.1	GCA_002509015.1	97.55
RUG10564	uncultured Lachnospiraceae bacterium	uncultured Lachnospiraceae bacterium RUG10564	[Eubacterium]	0.32	65.72	none		d__Bacteria.p__Firmicutes.c__Clostridia.o__Clostridiales.f__?.g__?.s__?.t__?	low	d__Bacteria;p__Firmicutes_A;c__Clostridia;o__Lachnospirales;f__Lachnospiraceae;g__Eubacterium_H;s__UBA9234	UBA9234	97.54
RUG11262	uncultured Bacteroidia bacterium	uncultured Bacteroidia bacterium RUG11262	Alistipes	0.28	64.91	none		d__Bacteria.p__Bacteroidetes.c__Bacteroidia.o__Bacteroidales.f__Prevotellaceae.g__?.s__?.t__?	low	d__Bacteria;p__Bacteroidota;c__Bacteroidia;o__Bacteroidales;f__UBA932;g__RC9;s__RC9 sp5	GCA_002371535.1	97.54
RUG12660	uncultured Lachnospiraceae bacterium	uncultured Lachnospiraceae bacterium RUG12660	[Eubacterium]	0.33	65.5	none		d__Bacteria.p__Firmicutes.c__Clostridia.o__Clostridiales.f__?.g__?.s__?.t__?	low	d__Bacteria;p__Firmicutes_A;c__Clostridia;o__Lachnospirales;f__Lachnospiraceae;g__Eubacterium_H;s__	UBA9234	97.54
RUG13640	uncultured Ruminococcus sp.	uncultured Ruminococcus sp. RUG13640	Ruminococcus	0.34	66.83	JHXH01000001.1 Ruminococcus sp. FC2018 T494DRAFT_scaffold00001.1_C whole genome shotgun sequence	0.0559862	d__Bacteria.p__Firmicutes.c__Clostridia.o__Clostridiales.f__Ruminococcaceae.g__Ruminococcus.s__albus.t__?	high	d__Bacteria;p__Firmicutes_A;c__Clostridia;o__Oscillospirales;f__Ruminococcaceae;g__Ruminococcus_D;s__GCA_002351065.1	GCA_002351065.1	97.54
RUG14794	uncultured Prevotellaceae bacterium	uncultured Prevotellaceae bacterium RUG14794	Prevotella	0.82	71.91	none		d__Bacteria.p__Bacteroidetes.c__Bacteroidia.o__Bacteroidales.f__Prevotellaceae.g__?.s__?.t__?	low	d__Bacteria;p__Bacteroidota;c__Bacteroidia;o__Bacteroidales;f__Bacteroidaceae;g__Prevotella;s__GCA_002391185.1	GCA_002391185.1	97.53
RUG12761	uncultured Lachnospiraceae bacterium	uncultured Lachnospiraceae bacterium RUG12761	[Eubacterium]	0.32	65.92	none		d__Bacteria.p__Firmicutes.c__Clostridia.o__Clostridiales.f__?.g__?.s__?.t__?	low	d__Bacteria;p__Firmicutes_A;c__Clostridia;o__Lachnospirales;f__Lachnospiraceae;g__Eubacterium_H;s__	UBA9234	97.52
RUG13236	uncultured Prevotellaceae bacterium	uncultured Prevotellaceae bacterium RUG13236	Prevotella	0.75	69.61	none		d__Bacteria.p__Bacteroidetes.c__Bacteroidia.o__Bacteroidales.f__Prevotellaceae.g__?.s__?.t__?	low	d__Bacteria;p__Bacteroidota;c__Bacteroidia;o__Bacteroidales;f__Bacteroidaceae;g__Prevotella;s__GCA_002392725.1	GCA_002392725.1	97.52
RUG11266	uncultured Prevotellaceae bacterium	uncultured Prevotellaceae bacterium RUG11266	Prevotella	0.78	68.09	none		d__Bacteria.p__Bacteroidetes.c__Bacteroidia.o__Bacteroidales.f__Prevotellaceae.g__?.s__?.t__?	low	d__Bacteria;p__Bacteroidota;c__Bacteroidia;o__Bacteroidales;f__Bacteroidaceae;g__Prevotella;s__GCA_002342485.1	GCA_002342485.1	97.51
RUG12326	uncultured Lachnospiraceae bacterium	uncultured Lachnospiraceae bacterium RUG12326	[Clostridium]	0.24	65.4	none		d__Bacteria.p__Firmicutes.c__Clostridia.o__Clostridiales.f__?.g__?.s__?.t__?	medium	d__Bacteria;p__Firmicutes_A;c__Clostridia;o__Lachnospirales;f__Lachnospiraceae;g__Clostridium_R;s__UBA10301	UBA10301	97.51
RUG12574	uncultured Prevotellaceae bacterium	uncultured Prevotellaceae bacterium RUG12574	Prevotella	0.88	92.56	FR888637.1 Prevotella sp. CAG:386 genomic scaffold scf1 whole genome shotgun sequence	0.446256	d__Bacteria.p__Bacteroidetes.c__Bacteroidia.o__Bacteroidales.f__Prevotellaceae.g__?.s__?.t__?	low	d__Bacteria;p__Bacteroidota;c__Bacteroidia;o__Bacteroidales;f__Bacteroidaceae;g__Prevotella;s__Prevotella sp13	GCA_000431915.1	97.51
RUG13323	uncultured Prevotellaceae bacterium	uncultured Prevotellaceae bacterium RUG13323	Bacteroidales	0.87	94.73	JNKX01000001.1 Bacteroides sp. Ga6A2 T538DRAFT_scaffold00001.1_C whole genome shotgun sequence	0.420715	d__Bacteria.p__Bacteroidetes.c__Bacteroidia.o__Bacteroidales.f__Prevotellaceae.g__?.s__?.t__?	low	d__Bacteria;p__Bacteroidota;c__Bacteroidia;o__Bacteroidales;f__Bacteroidaceae;g__Ga6A1;s__Ga6A1 sp1	GCF_900102385.1	97.51
RUG13976	Ruminococcaceae bacterium	Ruminococcaceae bacterium RUG13976	Firmicutes	0.41	60.29	none		d__Bacteria.p__Firmicutes.c__Clostridia.o__Clostridiales.f__Ruminococcaceae.g__Ruminococcus.s__?.t__?	high	d__Bacteria;p__Firmicutes_A;c__Clostridia;o__Oscillospirales;f__Oscillospiraceae;g__CAG-110;s__	GCA_002393625.1	97.51
RUG10392	uncultured Prevotellaceae bacterium	uncultured Prevotellaceae bacterium RUG10392	Prevotella	0.78	67.97	none		d__Bacteria.p__Bacteroidetes.c__Bacteroidia.o__Bacteroidales.f__Prevotellaceae.g__?.s__?.t__?	low	d__Bacteria;p__Bacteroidota;c__Bacteroidia;o__Bacteroidales;f__Bacteroidaceae;g__Prevotella;s__GCA_002342485.1	GCA_002342485.1	97.5
RUG11316	uncultured Prevotellaceae bacterium	uncultured Prevotellaceae bacterium RUG11316	Prevotella	0.79	68.36	none		d__Bacteria.p__Bacteroidetes.c__Bacteroidia.o__Bacteroidales.f__Prevotellaceae.g__?.s__?.t__?	low	d__Bacteria;p__Bacteroidota;c__Bacteroidia;o__Bacteroidales;f__Bacteroidaceae;g__Prevotella;s__GCA_002342485.1	GCA_002342485.1	97.5
RUG11649	uncultured Prevotellaceae bacterium	uncultured Prevotellaceae bacterium RUG11649	Prevotella	0.79	69.03	none		d__Bacteria.p__Bacteroidetes.c__Bacteroidia.o__Bacteroidales.f__Prevotellaceae.g__?.s__?.t__?	low	d__Bacteria;p__Bacteroidota;c__Bacteroidia;o__Bacteroidales;f__Bacteroidaceae;g__Prevotella;s__GCA_002342485.1	GCA_002342485.1	97.5
RUG11998	uncultured Lachnospiraceae bacterium	uncultured Lachnospiraceae bacterium RUG11998	uncultured	0.22	60.61	none		d__Bacteria.p__Firmicutes.c__Clostridia.o__Clostridiales.f__?.g__?.s__?.t__?	low	d__Bacteria;p__Firmicutes_A;c__Clostridia;o__Lachnospirales;f__Lachnospiraceae;g__UBA2856;s__GCA_002391125.1	GCA_002391125.1	97.5
RUG13654	uncultured Bacteroidia bacterium	uncultured Bacteroidia bacterium RUG13654	Alistipes	0.28	62.97	none		d__Bacteria.p__Bacteroidetes.c__Bacteroidia.o__Bacteroidales.f__Prevotellaceae.g__?.s__?.t__?	low	d__Bacteria;p__Bacteroidota;c__Bacteroidia;o__Bacteroidales;f__UBA932;g__RC9;s__RC9 sp5	GCA_002371535.1	97.5
RUG13972	uncultured Prevotellaceae bacterium	uncultured Prevotellaceae bacterium RUG13972	Bacteroidales	0.89	95.04	JNKX01000001.1 Bacteroides sp. Ga6A2 T538DRAFT_scaffold00001.1_C whole genome shotgun sequence	0.45008	d__Bacteria.p__Bacteroidetes.c__Bacteroidia.o__Bacteroidales.f__Prevotellaceae.g__?.s__?.t__?	low	d__Bacteria;p__Bacteroidota;c__Bacteroidia;o__Bacteroidales;f__Bacteroidaceae;g__Ga6A1;s__Ga6A1 sp1	GCF_900102385.1	97.5
RUG14032	uncultured Prevotellaceae bacterium	uncultured Prevotellaceae bacterium RUG14032	Prevotella	0.88	93.3	GG703878.1 Prevotella copri DSM 18205 genomic scaffold Scfld26 whole genome shotgun sequence	0.519834	d__Bacteria.p__Bacteroidetes.c__Bacteroidia.o__Bacteroidales.f__Prevotellaceae.g__?.s__?.t__?	low	d__Bacteria;p__Bacteroidota;c__Bacteroidia;o__Bacteroidales;f__Bacteroidaceae;g__Prevotella;s__Prevotella copri	GCF_000157935.1	97.5
RUG14335	uncultured Succiniclasticum sp.	uncultured Succiniclasticum sp. RUG14335	Succiniclasticum	0.93	96.16	FMYW01000026.1 Succiniclasticum ruminis strain DSM 11005 genome assembly contig: Ga0066895_126 whole genome shotgun sequence	0.385097	d__Bacteria.p__Firmicutes.c__Negativicutes.o__Selenomonadales.f__Acidaminococcaceae.g__Acidaminococcus.s__?.t__?	high	d__Bacteria;p__Firmicutes_C;c__Negativicutes;o__Acidaminococcales;f__Acidaminococcaceae;g__Succiniclasticum;s__Succiniclasticum ruminis	GCF_900101645.1	97.5
RUG10013	uncultured Bacteroidales bacterium	uncultured Bacteroidales bacterium RUG10013	Prevotellaceae	0.48	78.9	none		d__Bacteria.p__Bacteroidetes.c__Bacteroidia.o__Bacteroidales.f__Prevotellaceae.g__?.s__?.t__?	low	d__Bacteria;p__Bacteroidota;c__Bacteroidia;o__Bacteroidales;f__Bacteroidaceae;g__Prevotella;s__GCA_002349105.1	GCA_002349105.1	97.49
RUG10559	uncultured Prevotellaceae bacterium	uncultured Prevotellaceae bacterium RUG10559	Prevotella	0.8	71.63	none		d__Bacteria.p__Bacteroidetes.c__Bacteroidia.o__Bacteroidales.f__Prevotellaceae.g__?.s__?.t__?	low	d__Bacteria;p__Bacteroidota;c__Bacteroidia;o__Bacteroidales;f__Bacteroidaceae;g__Prevotella;s__GCA_002391185.1	GCA_002391185.1	97.49
RUG11484	Ruminococcaceae bacterium	Ruminococcaceae bacterium RUG11484	Firmicutes	0.43	59.88	none		d__Bacteria.p__Firmicutes.c__Clostridia.o__Clostridiales.f__Ruminococcaceae.g__Ruminococcus.s__?.t__?	high	d__Bacteria;p__Firmicutes_A;c__Clostridia;o__Oscillospirales;f__Oscillospiraceae;g__CAG-110;s__	GCA_002393625.1	97.49
RUG11777	uncultured Bacteroidales bacterium	uncultured Bacteroidales bacterium RUG11777	Prevotella	0.37	58.22	none		d__Bacteria.p__Bacteroidetes.c__Bacteroidia.o__Bacteroidales.f__Prevotellaceae.g__?.s__?.t__?	low	d__Bacteria;p__Bacteroidota;c__Bacteroidia;o__Bacteroidales;f__Muribaculaceae;g__C941;s__GCA_002353995.1	GCA_002353995.1	97.49
RUG12250	uncultured Prevotellaceae bacterium	uncultured Prevotellaceae bacterium RUG12250	Prevotella	0.87	91.85	GG703878.1 Prevotella copri DSM 18205 genomic scaffold Scfld26 whole genome shotgun sequence	0.496152	d__Bacteria.p__Bacteroidetes.c__Bacteroidia.o__Bacteroidales.f__Prevotellaceae.g__?.s__?.t__?	low	d__Bacteria;p__Bacteroidota;c__Bacteroidia;o__Bacteroidales;f__Bacteroidaceae;g__Prevotella;s__Prevotella copri	GCF_000157935.1	97.49
RUG13075	Ruminococcaceae bacterium	Ruminococcaceae bacterium RUG13075	Firmicutes	0.88	92.46	HF996058.1 Firmicutes bacterium CAG:129 genomic scaffold scf4 whole genome shotgun sequence	0.483645	d__Bacteria.p__Firmicutes.c__Clostridia.o__Clostridiales.f__Ruminococcaceae.g__Ruminococcus.s__?.t__?	high	d__Bacteria;p__Firmicutes_A;c__Clostridia;o__Oscillospirales;f__Oscillospiraceae;g__ER4;s__GCA_000433195.1	GCA_000433195.1	97.49
RUG10274	uncultured Bacteroidia bacterium	uncultured Bacteroidia bacterium RUG10274	Alistipes	0.29	63.96	none		d__Bacteria.p__Bacteroidetes.c__Bacteroidia.o__Bacteroidales.f__Prevotellaceae.g__?.s__?.t__?	low	d__Bacteria;p__Bacteroidota;c__Bacteroidia;o__Bacteroidales;f__UBA932;g__RC9;s__RC9 sp5	GCA_002371535.1	97.48
RUG10951	uncultured Succiniclasticum sp.	uncultured Succiniclasticum sp. RUG10951	Succiniclasticum	0.91	95.92	FMYW01000026.1 Succiniclasticum ruminis strain DSM 11005 genome assembly contig: Ga0066895_126 whole genome shotgun sequence	0.398329	d__Bacteria.p__Firmicutes.c__Negativicutes.o__Selenomonadales.f__Acidaminococcaceae.g__Acidaminococcus.s__?.t__?	high	d__Bacteria;p__Firmicutes_C;c__Negativicutes;o__Acidaminococcales;f__Acidaminococcaceae;g__Succiniclasticum;s__Succiniclasticum ruminis	GCF_900101645.1	97.48
RUG11637	uncultured Prevotellaceae bacterium	uncultured Prevotellaceae bacterium RUG11637	Prevotella	0.79	68.82	none		d__Bacteria.p__Bacteroidetes.c__Bacteroidia.o__Bacteroidales.f__Prevotellaceae.g__?.s__?.t__?	low	d__Bacteria;p__Bacteroidota;c__Bacteroidia;o__Bacteroidales;f__Bacteroidaceae;g__Prevotella;s__GCA_002342485.1	GCA_002342485.1	97.48
RUG11897	uncultured Bacteroidia bacterium	uncultured Bacteroidia bacterium RUG11897	Bacteroidetes	0.27	56.88	none		d__Bacteria.p__Bacteroidetes.c__Bacteroidia.o__Bacteroidales.f__Prevotellaceae.g__?.s__?.t__?	low	d__Bacteria;p__Bacteroidota;c__Bacteroidia;o__Bacteroidales;f__UBA932;g__UBA1232;s__GCA_002309115.1	GCA_002309115.1	97.48
RUG12072	uncultured Prevotella sp.	uncultured Prevotella sp. RUG12072	Prevotella	0.93	93.38	FOWK01000004.1 Prevotella sp. tf2-5 genome assembly contig: Ga0066888_104 whole genome shotgun sequence	0.454749	d__Bacteria.p__Bacteroidetes.c__Bacteroidia.o__Bacteroidales.f__Prevotellaceae.g__?.s__?.t__?	low	d__Bacteria;p__Bacteroidota;c__Bacteroidia;o__Bacteroidales;f__Bacteroidaceae;g__Prevotella;s__GCF_900115435.1	GCF_900115435.1	97.48
RUG10637	uncultured Prevotellaceae bacterium	uncultured Prevotellaceae bacterium RUG10637	Prevotella	0.87	80.17	none		d__Bacteria.p__Bacteroidetes.c__Bacteroidia.o__Bacteroidales.f__Prevotellaceae.g__?.s__?.t__?	low	d__Bacteria;p__Bacteroidota;c__Bacteroidia;o__Bacteroidales;f__Bacteroidaceae;g__Prevotella;s__GCA_002373015.1	GCA_002373015.1	97.47
RUG10250	uncultured Prevotellaceae bacterium	uncultured Prevotellaceae bacterium RUG10250	Prevotella	0.85	93.08	FR888637.1 Prevotella sp. CAG:386 genomic scaffold scf1 whole genome shotgun sequence	0.424759	d__Bacteria.p__Bacteroidetes.c__Bacteroidia.o__Bacteroidales.f__Prevotellaceae.g__?.s__?.t__?	low	d__Bacteria;p__Bacteroidota;c__Bacteroidia;o__Bacteroidales;f__Bacteroidaceae;g__Prevotella;s__Prevotella sp13	GCA_000431915.1	97.46
RUG10354	uncultured Bacteroidales bacterium	uncultured Bacteroidales bacterium RUG10354	Prevotella	0.33	61.59	none		d__Bacteria.p__Bacteroidetes.c__Bacteroidia.o__Bacteroidales.f__Prevotellaceae.g__?.s__?.t__?	low	d__Bacteria;p__Bacteroidota;c__Bacteroidia;o__Bacteroidales;f__Bacteroidaceae;g__UBA4372;s__UBA4372 sp2	GCA_002368815.1	97.46
RUG10801	uncultured Lachnospiraceae bacterium	uncultured Lachnospiraceae bacterium RUG10801	Roseburia	0.79	93.55	CYXV01000001.1 Roseburia faecis strain 2789STDY5608863 genome assembly contig: SCcontig000001 whole genome shotgun sequence	0.446162	d__Bacteria.p__Firmicutes.c__Clostridia.o__Clostridiales.f__?.g__?.s__?.t__?	high	d__Bacteria;p__Firmicutes_A;c__Clostridia;o__Lachnospirales;f__Lachnospiraceae;g__Agathobacter;s__Agathobacter faecis	GCF_001406815.1	97.46
RUG14769	uncultured Bacteroidales bacterium	uncultured Bacteroidales bacterium RUG14769	Bacteroidetes	0.15	54.35	none		d__Bacteria.p__Bacteroidetes.c__Bacteroidia.o__Bacteroidales.f__Prevotellaceae.g__?.s__?.t__?	low	d__Bacteria;p__Bacteroidota;c__Bacteroidia;o__Bacteroidales;f__Paludibacteraceae;g__RF16;s__GCA_002394335.1	GCA_002394335.1	97.46
RUG11505	uncultured Bacteroidia bacterium	uncultured Bacteroidia bacterium RUG11505	Alistipes	0.24	63.6	none		d__Bacteria.p__Bacteroidetes.c__Bacteroidia.o__Bacteroidales.f__Prevotellaceae.g__?.s__?.t__?	low	d__Bacteria;p__Bacteroidota;c__Bacteroidia;o__Bacteroidales;f__UBA932;g__RC9;s__RC9 sp5	GCA_002371535.1	97.45
RUG13330	uncultured Methanobrevibacter sp.	uncultured Methanobrevibacter sp. RUG13330	Methanobrevibacter	0.84	70.32	none		d__Archaea.p__Euryarchaeota.c__Methanobacteria.o__Methanobacteriales.f__Methanobacteriaceae.g__Methanobrevibacter.s__?.t__?	high	d__Archaea;p__Euryarchaeota;c__Methanobacteria;o__Methanobacteriales;f__Methanobacteriaceae;g__Methanobrevibacter;s__GCA_002505605.1	GCA_002505605.1	97.45
RUG11277	uncultured Prevotellaceae bacterium	uncultured Prevotellaceae bacterium RUG11277	Prevotella	0.77	68.09	none		d__Bacteria.p__Bacteroidetes.c__Bacteroidia.o__Bacteroidales.f__Prevotellaceae.g__?.s__?.t__?	low	d__Bacteria;p__Bacteroidota;c__Bacteroidia;o__Bacteroidales;f__Bacteroidaceae;g__Prevotella;s__GCA_002342485.1	GCA_002342485.1	97.44
RUG11710	uncultured Prevotellaceae bacterium	uncultured Prevotellaceae bacterium RUG11710	Prevotella	0.8	70.31	none		d__Bacteria.p__Bacteroidetes.c__Bacteroidia.o__Bacteroidales.f__Prevotellaceae.g__?.s__?.t__?	low	d__Bacteria;p__Bacteroidota;c__Bacteroidia;o__Bacteroidales;f__Bacteroidaceae;g__Prevotella;s__GCA_002350925.1	GCA_002350925.1	97.44
RUG12155	uncultured Methanobrevibacter sp.	uncultured Methanobrevibacter sp. RUG12155	Methanobrevibacter	0.84	71.57	none		d__Archaea.p__Euryarchaeota.c__Methanobacteria.o__Methanobacteriales.f__Methanobacteriaceae.g__Methanobrevibacter.s__?.t__?	high	d__Archaea;p__Euryarchaeota;c__Methanobacteria;o__Methanobacteriales;f__Methanobacteriaceae;g__Methanobrevibacter;s__GCA_002505605.1	GCA_002505605.1	97.44
RUG10396	uncultured Elusimicrobium sp.	uncultured Elusimicrobium sp. RUG10396	Elusimicrobium	0.78	67.83	none		d__Bacteria.p__Elusimicrobia.c__?.o__?.f__?.g__?.s__?.t__?	high	d__Bacteria;p__Elusimicrobiota;c__Elusimicrobia;o__Elusimicrobiales;f__Elusimicrobiaceae;g__UBA1436;s__GCA_002349385.1	GCA_002349385.1	97.43
RUG11292	Ruminococcaceae bacterium	Ruminococcaceae bacterium RUG11292	Firmicutes	0.39	60.31	none		d__Bacteria.p__Firmicutes.c__Clostridia.o__Clostridiales.f__Ruminococcaceae.g__Ruminococcus.s__?.t__?	high	d__Bacteria;p__Firmicutes_A;c__Clostridia;o__Oscillospirales;f__Oscillospiraceae;g__CAG-110;s__	GCA_002393625.1	97.43
RUG13011	uncultured Sutterellaceae bacterium	uncultured Sutterellaceae bacterium RUG13011	Sutterella	0.62	62.05	none		d__Bacteria.p__Proteobacteria.c__Betaproteobacteria.o__Burkholderiales.f__Sutterellaceae.g__?.s__?.t__?	high	d__Bacteria;p__Proteobacteria;c__Gammaproteobacteria;o__Betaproteobacteriales;f__Burkholderiaceae;g__Duodenibacillus;s__UBA9827	UBA9827	97.43
RUG13937	uncultured Bacteroidales bacterium	uncultured Bacteroidales bacterium RUG13937	Prevotella	0.37	56.62	none		d__Bacteria.p__Bacteroidetes.c__Bacteroidia.o__Bacteroidales.f__Prevotellaceae.g__?.s__?.t__?	low	d__Bacteria;p__Bacteroidota;c__Bacteroidia;o__Bacteroidales;f__Muribaculaceae;g__C941;s__GCA_002353885.1	GCA_002353885.1	97.43
RUG14540	Fibrobacter succinogenes	Fibrobacter succinogenes RUG14540	Fibrobacter	0.97	95.17	FRCW01000020.1 Fibrobacter sp. UWR3 genome assembly contig: Ga0136290_120 whole genome shotgun sequence	0.0366342	d__Bacteria.p__Fibrobacteres.c__Fibrobacteres.o__Fibrobacterales.f__Fibrobacteraceae.g__Fibrobacter.s__succinogenes.t__?	high	d__Bacteria;p__Fibrobacterota;c__Fibrobacteria;o__Fibrobacterales;f__Fibrobacteraceae;g__Fibrobacter;s__GCF_002210285.1	GCF_002210285.1	97.43
RUG14708	uncultured Erysipelotrichaceae bacterium	uncultured Erysipelotrichaceae bacterium RUG14708	Clostridium	0.43	54.16	none		d__Bacteria.p__Firmicutes.c__Erysipelotrichi.o__Erysipelotrichales.f__Erysipelotrichaceae.g__?.s__?.t__?	medium	d__Bacteria;p__Firmicutes;c__Bacilli;o__Acholeplasmatales;f__CAG-307;g__UBA3206;s__GCA_002363705.1	GCA_002363705.1	97.43
RUG10102	uncultured Bacteroidia bacterium	uncultured Bacteroidia bacterium RUG10102	Bacteroides	0.24	61.38	none		d__Bacteria.p__Bacteroidetes.c__Bacteroidia.o__Bacteroidales.f__Prevotellaceae.g__?.s__?.t__?	low	d__Bacteria;p__Bacteroidota;c__Bacteroidia;o__Bacteroidales;f__UBA932;g__RC9;s__GCA_002350585.1	GCA_002350585.1	97.42
RUG12355	uncultured Bacteroidia bacterium	uncultured Bacteroidia bacterium RUG12355	Alistipes	0.27	63.51	none		d__Bacteria.p__Bacteroidetes.c__Bacteroidia.o__Bacteroidales.f__Prevotellaceae.g__?.s__?.t__?	low	d__Bacteria;p__Bacteroidota;c__Bacteroidia;o__Bacteroidales;f__UBA932;g__RC9;s__RC9 sp5	GCA_002371535.1	97.42
RUG12380	uncultured Bacteroidia bacterium	uncultured Bacteroidia bacterium RUG12380	Bacteroidetes	0.25	56.89	none		d__Bacteria.p__Bacteroidetes.c__Bacteroidia.o__Bacteroidales.f__Prevotellaceae.g__?.s__?.t__?	low	d__Bacteria;p__Bacteroidota;c__Bacteroidia;o__Bacteroidales;f__UBA932;g__UBA1232;s__GCA_002309115.1	GCA_002309115.1	97.42
RUG12691	uncultured Prevotellaceae bacterium	uncultured Prevotellaceae bacterium RUG12691	Prevotella	0.79	69.62	none		d__Bacteria.p__Bacteroidetes.c__Bacteroidia.o__Bacteroidales.f__Prevotellaceae.g__?.s__?.t__?	low	d__Bacteria;p__Bacteroidota;c__Bacteroidia;o__Bacteroidales;f__Bacteroidaceae;g__Prevotella;s__	GCA_002350925.1	97.42
RUG14341	uncultured Bacteroidales bacterium	uncultured Bacteroidales bacterium RUG14341	Prevotella	0.37	58.13	none		d__Bacteria.p__Bacteroidetes.c__Bacteroidia.o__Bacteroidales.f__Prevotellaceae.g__?.s__?.t__?	low	d__Bacteria;p__Bacteroidota;c__Bacteroidia;o__Bacteroidales;f__Muribaculaceae;g__C941;s__GCA_002353995.1	GCA_002353995.1	97.42
RUG14715	Fibrobacter succinogenes	Fibrobacter succinogenes RUG14715	Fibrobacter	0.98	95.76	FRCW01000020.1 Fibrobacter sp. UWR3 genome assembly contig: Ga0136290_120 whole genome shotgun sequence	0.0429307	d__Bacteria.p__Fibrobacteres.c__Fibrobacteres.o__Fibrobacterales.f__Fibrobacteraceae.g__Fibrobacter.s__succinogenes.t__?	high	d__Bacteria;p__Fibrobacterota;c__Fibrobacteria;o__Fibrobacterales;f__Fibrobacteraceae;g__Fibrobacter;s__GCF_002210285.1	GCF_002210285.1	97.42
RUG10871	uncultured Erysipelotrichaceae bacterium	uncultured Erysipelotrichaceae bacterium RUG10871	Tenericutes	0.4	55.3	none		d__Bacteria.p__Firmicutes.c__Erysipelotrichi.o__Erysipelotrichales.f__Erysipelotrichaceae.g__?.s__?.t__?	medium	d__Bacteria;p__Firmicutes;c__Bacilli;o__RFN20;f__CAG-826;g__UBA733;s__GCA_002308535.1	GCA_002308535.1	97.41
RUG13314	uncultured Bacteroidales bacterium	uncultured Bacteroidales bacterium RUG13314	Prevotellaceae	0.49	79.19	none		d__Bacteria.p__Bacteroidetes.c__Bacteroidia.o__Bacteroidales.f__Prevotellaceae.g__?.s__?.t__?	low	d__Bacteria;p__Bacteroidota;c__Bacteroidia;o__Bacteroidales;f__Bacteroidaceae;g__Prevotella;s__GCA_002349105.1	GCA_002349105.1	97.41
RUG13932	uncultured Erysipelotrichaceae bacterium	uncultured Erysipelotrichaceae bacterium RUG13932	Solobacterium	0.25	57.75	none		d__Bacteria.p__Firmicutes.c__Erysipelotrichi.o__Erysipelotrichales.f__Erysipelotrichaceae.g__?.s__?.t__?	medium	d__Bacteria;p__Firmicutes;c__Bacilli;o__Erysipelotrichales;f__Erysipelotrichaceae;g__Solobacterium;s__GCA_002350225.1	GCA_002350225.1	97.41
RUG14722	uncultured Bacteroidia bacterium	uncultured Bacteroidia bacterium RUG14722	Alistipes	0.3	63.77	none		d__Bacteria.p__Bacteroidetes.c__Bacteroidia.o__Bacteroidales.f__Prevotellaceae.g__?.s__?.t__?	low	d__Bacteria;p__Bacteroidota;c__Bacteroidia;o__Bacteroidales;f__UBA932;g__RC9;s__RC9 sp5	GCA_002371535.1	97.41
RUG11101	uncultured Lachnospiraceae bacterium	uncultured Lachnospiraceae bacterium RUG11101	[Clostridium]	0.25	65.29	none		d__Bacteria.p__Firmicutes.c__Clostridia.o__Clostridiales.f__?.g__?.s__?.t__?	medium	d__Bacteria;p__Firmicutes_A;c__Clostridia;o__Lachnospirales;f__Lachnospiraceae;g__Clostridium_R;s__UBA10301	UBA10301	97.4
RUG11323	Ruminococcaceae bacterium	Ruminococcaceae bacterium RUG11323	Firmicutes	0.36	60.59	none		d__Bacteria.p__Firmicutes.c__Clostridia.o__Clostridiales.f__Ruminococcaceae.g__Ruminococcus.s__?.t__?	high	d__Bacteria;p__Firmicutes_A;c__Clostridia;o__Oscillospirales;f__Oscillospiraceae;g__CAG-110;s__	GCA_002393625.1	97.4
RUG11473	uncultured Prevotellaceae bacterium	uncultured Prevotellaceae bacterium RUG11473	Prevotella	0.78	68.32	none		d__Bacteria.p__Bacteroidetes.c__Bacteroidia.o__Bacteroidales.f__Prevotellaceae.g__?.s__?.t__?	low	d__Bacteria;p__Bacteroidota;c__Bacteroidia;o__Bacteroidales;f__Bacteroidaceae;g__Prevotella;s__GCA_002342485.1	GCA_002342485.1	97.4
RUG12687	uncultured Dialister sp.	uncultured Dialister sp. RUG12687	Dialister	0.88	87.53	JH591187.1 Dialister succinatiphilus YIT 11850 genomic scaffold supercont1.1 whole genome shotgun sequence	0.11714	d__Bacteria.p__Firmicutes.c__Negativicutes.o__Selenomonadales.f__Veillonellaceae.g__Dialister.s__?.t__?	high	d__Bacteria;p__Firmicutes_C;c__Negativicutes;o__Veillonellales;f__Dialisteraceae;g__Dialister;s__GCA_002320515.1	GCA_002320515.1	97.4
RUG12755	uncultured Bacteroidia bacterium	uncultured Bacteroidia bacterium RUG12755	Alistipes	0.27	62.88	none		d__Bacteria.p__Bacteroidetes.c__Bacteroidia.o__Bacteroidales.f__Prevotellaceae.g__?.s__?.t__?	low	d__Bacteria;p__Bacteroidota;c__Bacteroidia;o__Bacteroidales;f__UBA932;g__RC9;s__	GCA_002349205.1	97.39
RUG12973	uncultured Sutterellaceae bacterium	uncultured Sutterellaceae bacterium RUG12973	Sutterella	0.6	60.97	none		d__Bacteria.p__Proteobacteria.c__Betaproteobacteria.o__Burkholderiales.f__Sutterellaceae.g__?.s__?.t__?	high	d__Bacteria;p__Proteobacteria;c__Gammaproteobacteria;o__Betaproteobacteriales;f__Burkholderiaceae;g__Duodenibacillus;s__UBA9827	UBA9827	97.39
RUG13878	Ruminococcaceae bacterium	Ruminococcaceae bacterium RUG13878	Firmicutes	0.88	92.05	HF996058.1 Firmicutes bacterium CAG:129 genomic scaffold scf4 whole genome shotgun sequence	0.503505	d__Bacteria.p__Firmicutes.c__Clostridia.o__Clostridiales.f__Ruminococcaceae.g__Ruminococcus.s__?.t__?	high	d__Bacteria;p__Firmicutes_A;c__Clostridia;o__Oscillospirales;f__Oscillospiraceae;g__ER4;s__GCA_000433195.1	GCA_000433195.1	97.39
RUG14655	uncultured Prevotella sp.	uncultured Prevotella sp. RUG14655	Prevotella	0.93	94.94	CP002006.1 Prevotella ruminicola 23 complete genome	0.490673	d__Bacteria.p__Bacteroidetes.c__Bacteroidia.o__Bacteroidales.f__Prevotellaceae.g__?.s__?.t__?	low	d__Bacteria;p__Bacteroidota;c__Bacteroidia;o__Bacteroidales;f__Bacteroidaceae;g__Prevotella;s__Prevotella ruminicola	GCF_900108375.1	97.39
RUG10946	uncultured Bacteroidia bacterium	uncultured Bacteroidia bacterium RUG10946	Alistipes	0.27	63.62	none		d__Bacteria.p__Bacteroidetes.c__Bacteroidia.o__Bacteroidales.f__Prevotellaceae.g__?.s__?.t__?	low	d__Bacteria;p__Bacteroidota;c__Bacteroidia;o__Bacteroidales;f__UBA932;g__RC9;s__	GCA_002349205.1	97.38
RUG11305	uncultured Bacteroidia bacterium	uncultured Bacteroidia bacterium RUG11305	Alistipes	0.25	64.15	none		d__Bacteria.p__Bacteroidetes.c__Bacteroidia.o__Bacteroidales.f__Prevotellaceae.g__?.s__?.t__?	low	d__Bacteria;p__Bacteroidota;c__Bacteroidia;o__Bacteroidales;f__UBA932;g__RC9;s__RC9 sp5	GCA_002371535.1	97.38
RUG12711	uncultured Methanobrevibacter sp.	uncultured Methanobrevibacter sp. RUG12711	Methanobrevibacter	0.83	70.12	none		d__Archaea.p__Euryarchaeota.c__Methanobacteria.o__Methanobacteriales.f__Methanobacteriaceae.g__Methanobrevibacter.s__?.t__?	high	d__Archaea;p__Euryarchaeota;c__Methanobacteria;o__Methanobacteriales;f__Methanobacteriaceae;g__Methanobrevibacter;s__GCA_002505605.1	GCA_002505605.1	97.38
RUG13395	Ruminococcaceae bacterium	Ruminococcaceae bacterium RUG13395	Firmicutes	0.88	91.99	HF996058.1 Firmicutes bacterium CAG:129 genomic scaffold scf4 whole genome shotgun sequence	0.441589	d__Bacteria.p__Firmicutes.c__Clostridia.o__Clostridiales.f__Ruminococcaceae.g__Ruminococcus.s__?.t__?	high	d__Bacteria;p__Firmicutes_A;c__Clostridia;o__Oscillospirales;f__Oscillospiraceae;g__ER4;s__GCA_000433195.1	GCA_000433195.1	97.38
RUG13429	uncultured Bacteroidia bacterium	uncultured Bacteroidia bacterium RUG13429	Alistipes	0.3	63.82	none		d__Bacteria.p__Bacteroidetes.c__Bacteroidia.o__Bacteroidales.f__Prevotellaceae.g__?.s__?.t__?	low	d__Bacteria;p__Bacteroidota;c__Bacteroidia;o__Bacteroidales;f__UBA932;g__RC9;s__RC9 sp5	GCA_002371535.1	97.38
RUG10428	uncultured Prevotellaceae bacterium	uncultured Prevotellaceae bacterium RUG10428	Prevotella	0.78	68.41	none		d__Bacteria.p__Bacteroidetes.c__Bacteroidia.o__Bacteroidales.f__Prevotellaceae.g__?.s__?.t__?	low	d__Bacteria;p__Bacteroidota;c__Bacteroidia;o__Bacteroidales;f__Bacteroidaceae;g__Prevotella;s__GCA_002342485.1	GCA_002342485.1	97.37
RUG10466	uncultured Prevotellaceae bacterium	uncultured Prevotellaceae bacterium RUG10466	Prevotella	0.78	70.74	none		d__Bacteria.p__Bacteroidetes.c__Bacteroidia.o__Bacteroidales.f__Prevotellaceae.g__?.s__?.t__?	low	d__Bacteria;p__Bacteroidota;c__Bacteroidia;o__Bacteroidales;f__Bacteroidaceae;g__Prevotella;s__Prevotella sp27	GCA_002353125.1	97.37
RUG11103	uncultured Methanobrevibacter sp.	uncultured Methanobrevibacter sp. RUG11103	Methanobrevibacter	0.87	70.4	none		d__Archaea.p__Euryarchaeota.c__Methanobacteria.o__Methanobacteriales.f__Methanobacteriaceae.g__Methanobrevibacter.s__?.t__?	high	d__Archaea;p__Euryarchaeota;c__Methanobacteria;o__Methanobacteriales;f__Methanobacteriaceae;g__Methanobrevibacter;s__GCA_002505605.1	GCA_002505605.1	97.37
RUG11515	uncultured Ruminococcus sp.	uncultured Ruminococcus sp. RUG11515	Ruminococcaceae	0.47	71.53	none		d__Bacteria.p__Firmicutes.c__Clostridia.o__Clostridiales.f__Ruminococcaceae.g__Ruminococcus.s__?.t__?	high	d__Bacteria;p__Firmicutes_A;c__Clostridia;o__Oscillospirales;f__DTU089;g__Ruminococcus_E;s__GCA_002368625.1	GCA_002368625.1	97.37
RUG12961	uncultured Ruminococcus sp.	uncultured Ruminococcus sp. RUG12961	Ruminococcaceae	0.47	71.74	none		d__Bacteria.p__Firmicutes.c__Clostridia.o__Clostridiales.f__Ruminococcaceae.g__Ruminococcus.s__?.t__?	high	d__Bacteria;p__Firmicutes_A;c__Clostridia;o__Oscillospirales;f__DTU089;g__Ruminococcus_E;s__GCA_002368625.1	GCA_002368625.1	97.37
RUG10451	uncultured Sutterellaceae bacterium	uncultured Sutterellaceae bacterium RUG10451	Sutterella	0.6	61.52	none		d__Bacteria.p__Proteobacteria.c__Betaproteobacteria.o__Burkholderiales.f__Sutterellaceae.g__?.s__?.t__?	high	d__Bacteria;p__Proteobacteria;c__Gammaproteobacteria;o__Betaproteobacteriales;f__Burkholderiaceae;g__Duodenibacillus;s__UBA9827	UBA9827	97.36
RUG11617	uncultured Prevotellaceae bacterium	uncultured Prevotellaceae bacterium RUG11617	Prevotella	0.79	68.42	none		d__Bacteria.p__Bacteroidetes.c__Bacteroidia.o__Bacteroidales.f__Prevotellaceae.g__?.s__?.t__?	low	d__Bacteria;p__Bacteroidota;c__Bacteroidia;o__Bacteroidales;f__Bacteroidaceae;g__Prevotella;s__GCA_002342485.1	GCA_002342485.1	97.36
RUG12707	uncultured Bacteroidia bacterium	uncultured Bacteroidia bacterium RUG12707	Alistipes	0.31	64.05	none		d__Bacteria.p__Bacteroidetes.c__Bacteroidia.o__Bacteroidales.f__Prevotellaceae.g__?.s__?.t__?	low	d__Bacteria;p__Bacteroidota;c__Bacteroidia;o__Bacteroidales;f__UBA932;g__RC9;s__RC9 sp5	GCA_002371535.1	97.36
RUG13303	uncultured Ruminococcus sp.	uncultured Ruminococcus sp. RUG13303	Ruminococcaceae	0.46	71.28	none		d__Bacteria.p__Firmicutes.c__Clostridia.o__Clostridiales.f__Ruminococcaceae.g__Ruminococcus.s__?.t__?	high	d__Bacteria;p__Firmicutes_A;c__Clostridia;o__Oscillospirales;f__DTU089;g__Ruminococcus_E;s__GCA_002368625.1	GCA_002368625.1	97.36
RUG10896	uncultured Prevotellaceae bacterium	uncultured Prevotellaceae bacterium RUG10896	Bacteroidales	0.89	95.05	JNKX01000001.1 Bacteroides sp. Ga6A2 T538DRAFT_scaffold00001.1_C whole genome shotgun sequence	0.407902	d__Bacteria.p__Bacteroidetes.c__Bacteroidia.o__Bacteroidales.f__Prevotellaceae.g__?.s__?.t__?	low	d__Bacteria;p__Bacteroidota;c__Bacteroidia;o__Bacteroidales;f__Bacteroidaceae;g__Ga6A1;s__Ga6A1 sp1	GCF_900102385.1	97.35
RUG11031	uncultured Succiniclasticum sp.	uncultured Succiniclasticum sp. RUG11031	Succiniclasticum	0.92	95.7	FMYW01000026.1 Succiniclasticum ruminis strain DSM 11005 genome assembly contig: Ga0066895_126 whole genome shotgun sequence	0.392758	d__Bacteria.p__Firmicutes.c__Negativicutes.o__Selenomonadales.f__Acidaminococcaceae.g__Acidaminococcus.s__?.t__?	high	d__Bacteria;p__Firmicutes_C;c__Negativicutes;o__Acidaminococcales;f__Acidaminococcaceae;g__Succiniclasticum;s__Succiniclasticum ruminis	GCF_900101645.1	97.35
RUG13046	Ruminococcaceae bacterium	Ruminococcaceae bacterium RUG13046	Firmicutes	0.85	91.54	HF996058.1 Firmicutes bacterium CAG:129 genomic scaffold scf4 whole genome shotgun sequence	0.5	d__Bacteria.p__Firmicutes.c__Clostridia.o__Clostridiales.f__Ruminococcaceae.g__Ruminococcus.s__?.t__?	high	d__Bacteria;p__Firmicutes_A;c__Clostridia;o__Oscillospirales;f__Oscillospiraceae;g__ER4;s__GCA_000433195.1	GCA_000433195.1	97.35
RUG13598	uncultured Clostridiales bacterium	uncultured Clostridiales bacterium RUG13598	Mogibacterium	0.3	61.1	none		d__Bacteria.p__Firmicutes.c__Clostridia.o__Clostridiales.f__?.g__?.s__?.t__?	low	d__Bacteria;p__Firmicutes_A;c__Clostridia;o__Peptostreptococcales;f__Anaerovoracaceae;g__Mogibacterium;s__GCA_002350505.1	GCA_002350505.1	97.35
RUG14790	uncultured Succiniclasticum sp.	uncultured Succiniclasticum sp. RUG14790	Succiniclasticum	0.93	96.23	FMYW01000026.1 Succiniclasticum ruminis strain DSM 11005 genome assembly contig: Ga0066895_126 whole genome shotgun sequence	0.359331	d__Bacteria.p__Firmicutes.c__Negativicutes.o__Selenomonadales.f__Acidaminococcaceae.g__Acidaminococcus.s__?.t__?	high	d__Bacteria;p__Firmicutes_C;c__Negativicutes;o__Acidaminococcales;f__Acidaminococcaceae;g__Succiniclasticum;s__Succiniclasticum ruminis	GCF_900101645.1	97.35
RUG10957	uncultured Succiniclasticum sp.	uncultured Succiniclasticum sp. RUG10957	Succiniclasticum	0.93	96.27	FMYW01000026.1 Succiniclasticum ruminis strain DSM 11005 genome assembly contig: Ga0066895_126 whole genome shotgun sequence	0.367688	d__Bacteria.p__Firmicutes.c__Negativicutes.o__Selenomonadales.f__Acidaminococcaceae.g__Acidaminococcus.s__?.t__?	high	d__Bacteria;p__Firmicutes_C;c__Negativicutes;o__Acidaminococcales;f__Acidaminococcaceae;g__Succiniclasticum;s__Succiniclasticum ruminis	GCF_900101645.1	97.34
RUG10995	uncultured Bacteroidia bacterium	uncultured Bacteroidia bacterium RUG10995	Alistipes	0.27	63.57	none		d__Bacteria.p__Bacteroidetes.c__Bacteroidia.o__Bacteroidales.f__Prevotellaceae.g__?.s__?.t__?	low	d__Bacteria;p__Bacteroidota;c__Bacteroidia;o__Bacteroidales;f__UBA932;g__RC9;s__RC9 sp5	GCA_002371535.1	97.34
RUG11615	uncultured Prevotellaceae bacterium	uncultured Prevotellaceae bacterium RUG11615	Prevotella	0.79	70.02	none		d__Bacteria.p__Bacteroidetes.c__Bacteroidia.o__Bacteroidales.f__Prevotellaceae.g__?.s__?.t__?	low	d__Bacteria;p__Bacteroidota;c__Bacteroidia;o__Bacteroidales;f__Bacteroidaceae;g__Prevotella;s__GCA_002350925.1	GCA_002350925.1	97.34
RUG11682	uncultured Prevotellaceae bacterium	uncultured Prevotellaceae bacterium RUG11682	Prevotella	0.77	69.28	none		d__Bacteria.p__Bacteroidetes.c__Bacteroidia.o__Bacteroidales.f__Prevotellaceae.g__?.s__?.t__?	low	d__Bacteria;p__Bacteroidota;c__Bacteroidia;o__Bacteroidales;f__Bacteroidaceae;g__Prevotella;s__Prevotella sp27	GCA_002353125.1	97.34
RUG13795	uncultured Bacteroidales bacterium	uncultured Bacteroidales bacterium RUG13795	Prevotella	0.36	57.57	none		d__Bacteria.p__Bacteroidetes.c__Bacteroidia.o__Bacteroidales.f__Prevotellaceae.g__?.s__?.t__?	low	d__Bacteria;p__Bacteroidota;c__Bacteroidia;o__Bacteroidales;f__Muribaculaceae;g__C941;s__GCA_002353995.1	GCA_002353995.1	97.34
RUG10643	Ruminococcaceae bacterium	Ruminococcaceae bacterium RUG10643	Firmicutes	0.42	59.79	none		d__Bacteria.p__Firmicutes.c__Clostridia.o__Clostridiales.f__Ruminococcaceae.g__Ruminococcus.s__?.t__?	high	d__Bacteria;p__Firmicutes_A;c__Clostridia;o__Oscillospirales;f__Oscillospiraceae;g__CAG-110;s__	GCA_002393625.1	97.33
RUG10653	uncultured Bacteroidales bacterium	uncultured Bacteroidales bacterium RUG10653	Prevotellaceae	0.49	78.25	none		d__Bacteria.p__Bacteroidetes.c__Bacteroidia.o__Bacteroidales.f__Prevotellaceae.g__?.s__?.t__?	low	d__Bacteria;p__Bacteroidota;c__Bacteroidia;o__Bacteroidales;f__Bacteroidaceae;g__Prevotella;s__GCA_002349105.1	GCA_002349105.1	97.33
RUG12545	uncultured Bacteroidia bacterium	uncultured Bacteroidia bacterium RUG12545	bacterium	0.83	80.31	LPNG01000001.1 Bacterium F082 isolate F082 scaffold_0 whole genome shotgun sequence	0.032419	d__Bacteria.p__Bacteroidetes.c__Bacteroidia.o__Bacteroidales.f__Prevotellaceae.g__?.s__?.t__?	low	d__Bacteria;p__Bacteroidota;c__Bacteroidia;o__Bacteroidales;f__F082;g__F082;s__GCA_002310075.1	GCA_002310075.1	97.33
RUG13015	Ruminococcaceae bacterium	Ruminococcaceae bacterium RUG13015	Firmicutes	0.38	60.23	none		d__Bacteria.p__Firmicutes.c__Clostridia.o__Clostridiales.f__Ruminococcaceae.g__Ruminococcus.s__?.t__?	high	d__Bacteria;p__Firmicutes_A;c__Clostridia;o__Oscillospirales;f__Oscillospiraceae;g__CAG-110;s__	GCA_002393625.1	97.33
RUG10224	Sharpea azabuensis	Sharpea azabuensis RUG10224	Sharpea	0.87	94.69	FOTA01000071.1 Sharpea azabuensis strain KH1P5 genome assembly contig: Ga0059118_171 whole genome shotgun sequence	0.606383	d__Bacteria.p__Firmicutes.c__Erysipelotrichi.o__Erysipelotrichales.f__Erysipelotrichaceae.g__?.s__?.t__?	high	d__Bacteria;p__Firmicutes;c__Bacilli;o__Erysipelotrichales;f__Erysipelatoclostridiaceae;g__Sharpea;s__Sharpea azabuensis	GCF_000702165.1	97.32
RUG11291	uncultured Prevotellaceae bacterium	uncultured Prevotellaceae bacterium RUG11291	Prevotella	0.79	68.35	none		d__Bacteria.p__Bacteroidetes.c__Bacteroidia.o__Bacteroidales.f__Prevotellaceae.g__?.s__?.t__?	low	d__Bacteria;p__Bacteroidota;c__Bacteroidia;o__Bacteroidales;f__Bacteroidaceae;g__Prevotella;s__GCA_002342485.1	GCA_002342485.1	97.32
RUG12052	uncultured Erysipelotrichaceae bacterium	uncultured Erysipelotrichaceae bacterium RUG12052	Solobacterium	0.26	59.28	none		d__Bacteria.p__Firmicutes.c__Erysipelotrichi.o__Erysipelotrichales.f__Erysipelotrichaceae.g__?.s__?.t__?	medium	d__Bacteria;p__Firmicutes;c__Bacilli;o__Erysipelotrichales;f__Erysipelotrichaceae;g__Solobacterium;s__UBA9766	UBA9766	97.32
RUG13839	uncultured Bacteroidales bacterium	uncultured Bacteroidales bacterium RUG13839	Prevotellaceae	0.51	78.42	none		d__Bacteria.p__Bacteroidetes.c__Bacteroidia.o__Bacteroidales.f__Prevotellaceae.g__?.s__?.t__?	low	d__Bacteria;p__Bacteroidota;c__Bacteroidia;o__Bacteroidales;f__Bacteroidaceae;g__Prevotella;s__GCA_002349105.1	GCA_002349105.1	97.32
RUG10152	Fibrobacter succinogenes	Fibrobacter succinogenes RUG10152	Fibrobacter	0.97	96.41	FRBA01000028.1 Fibrobacter sp. UWOV1 genome assembly contig: Ga0136288_128 whole genome shotgun sequence	0.522362	d__Bacteria.p__Fibrobacteres.c__Fibrobacteres.o__Fibrobacterales.f__Fibrobacteraceae.g__Fibrobacter.s__succinogenes.t__?	high	d__Bacteria;p__Fibrobacterota;c__Fibrobacteria;o__Fibrobacterales;f__Fibrobacteraceae;g__Fibrobacter;s__GCF_900142495.1	GCF_900142495.1	97.31
RUG11119	uncultured Erysipelotrichaceae bacterium	uncultured Erysipelotrichaceae bacterium RUG11119	Solobacterium	0.19	57.22	none		d__Bacteria.p__Firmicutes.c__Erysipelotrichi.o__Erysipelotrichales.f__Erysipelotrichaceae.g__?.s__?.t__?	medium	d__Bacteria;p__Firmicutes;c__Bacilli;o__Erysipelotrichales;f__Erysipelotrichaceae;g__Solobacterium;s__UBA10273	UBA10273	97.31
RUG11445	uncultured Lachnospiraceae bacterium	uncultured Lachnospiraceae bacterium RUG11445	Lachnospiraceae	0.19	62.75	none		d__Bacteria.p__Firmicutes.c__Clostridia.o__Clostridiales.f__?.g__?.s__?.t__?	medium	d__Bacteria;p__Firmicutes_A;c__Clostridia;o__Lachnospirales;f__Lachnospiraceae;g__CAG-791;s__GCA_002449595.1	GCA_002449595.1	97.31
RUG11573	Ruminococcaceae bacterium	Ruminococcaceae bacterium RUG11573	Firmicutes	0.42	59.71	none		d__Bacteria.p__Firmicutes.c__Clostridia.o__Clostridiales.f__Ruminococcaceae.g__Ruminococcus.s__?.t__?	high	d__Bacteria;p__Firmicutes_A;c__Clostridia;o__Oscillospirales;f__Oscillospiraceae;g__CAG-110;s__	GCA_002393625.1	97.31
RUG11662	uncultured Methanobrevibacter sp.	uncultured Methanobrevibacter sp. RUG11662	Methanobrevibacter	0.82	71.78	none		d__Archaea.p__Euryarchaeota.c__Methanobacteria.o__Methanobacteriales.f__Methanobacteriaceae.g__Methanobrevibacter.s__?.t__?	high	d__Archaea;p__Euryarchaeota;c__Methanobacteria;o__Methanobacteriales;f__Methanobacteriaceae;g__Methanobrevibacter;s__GCA_002505605.1	GCA_002505605.1	97.31
RUG12277	uncultured Lachnospiraceae bacterium	uncultured Lachnospiraceae bacterium RUG12277	[Eubacterium]	0.28	65.34	none		d__Bacteria.p__Firmicutes.c__Clostridia.o__Clostridiales.f__?.g__?.s__?.t__?	low	d__Bacteria;p__Firmicutes_A;c__Clostridia;o__Lachnospirales;f__Lachnospiraceae;g__Eubacterium_H;s__	UBA9234	97.31
RUG13686	uncultured Lachnospiraceae bacterium	uncultured Lachnospiraceae bacterium RUG13686	Roseburia	0.8	94.12	CYXV01000001.1 Roseburia faecis strain 2789STDY5608863 genome assembly contig: SCcontig000001 whole genome shotgun sequence	0.457356	d__Bacteria.p__Firmicutes.c__Clostridia.o__Clostridiales.f__?.g__?.s__?.t__?	high	d__Bacteria;p__Firmicutes_A;c__Clostridia;o__Lachnospirales;f__Lachnospiraceae;g__Agathobacter;s__Agathobacter faecis	GCF_001406815.1	97.31
RUG10204	uncultured Prevotella sp.	uncultured Prevotella sp. RUG10204	Prevotella	0.91	93.24	FNCQ01000039.1 Prevotella sp. BP1-148 genome assembly contig: Ga0066894_139 whole genome shotgun sequence	0.386179	d__Bacteria.p__Bacteroidetes.c__Bacteroidia.o__Bacteroidales.f__Prevotellaceae.g__?.s__?.t__?	low	d__Bacteria;p__Bacteroidota;c__Bacteroidia;o__Bacteroidales;f__Bacteroidaceae;g__Prevotella;s__GCF_900100635.1	GCF_900100635.1	97.3
RUG10070	uncultured Bacteroidales bacterium	uncultured Bacteroidales bacterium RUG10070	Prevotella	0.38	58.11	none		d__Bacteria.p__Bacteroidetes.c__Bacteroidia.o__Bacteroidales.f__Prevotellaceae.g__?.s__?.t__?	low	d__Bacteria;p__Bacteroidota;c__Bacteroidia;o__Bacteroidales;f__Muribaculaceae;g__C941;s__GCA_002353995.1	GCA_002353995.1	97.29
RUG12653	uncultured Bacteroidia bacterium	uncultured Bacteroidia bacterium RUG12653	Alistipes	0.3	64.49	none		d__Bacteria.p__Bacteroidetes.c__Bacteroidia.o__Bacteroidales.f__Prevotellaceae.g__?.s__?.t__?	low	d__Bacteria;p__Bacteroidota;c__Bacteroidia;o__Bacteroidales;f__UBA932;g__RC9;s__RC9 sp5	GCA_002371535.1	97.29
RUG13205	uncultured Ruminococcus sp.	uncultured Ruminococcus sp. RUG13205	Ruminococcus	0.87	86.79	ADKM02000136.1 Ruminococcus albus 8 contig00071 whole genome shotgun sequence	0.106647	d__Bacteria.p__Firmicutes.c__Clostridia.o__Clostridiales.f__Ruminococcaceae.g__Ruminococcus.s__albus.t__?	high	d__Bacteria;p__Firmicutes_A;c__Clostridia;o__Oscillospirales;f__Ruminococcaceae;g__Ruminococcus_D;s__UBA9242	UBA9242	97.29
RUG13374	uncultured euryarchaeote	uncultured euryarchaeote RUG13374	Candidatus	0.66	88.85	LOPS01000001.1 Candidatus Methanomethylophilus sp. 1R26 contig_1 whole genome shotgun sequence	0.546746			d__Archaea;p__Thermoplasmatota;c__Thermoplasmata_A;o__Methanomassiliicoccales;f__Methanomethylophilaceae;g__Methanomethylophilus;s__GCF_001481295.1	GCF_001481295.1	97.29
RUG10866	uncultured Clostridiales bacterium	uncultured Clostridiales bacterium RUG10866	Mogibacterium	0.28	62.42	none		d__Bacteria.p__Firmicutes.c__Clostridia.o__Clostridiales.f__?.g__?.s__?.t__?	low	d__Bacteria;p__Firmicutes_A;c__Clostridia;o__Peptostreptococcales;f__Anaerovoracaceae;g__Mogibacterium;s__GCA_002350505.1	GCA_002350505.1	97.28
RUG11036	Ruminococcaceae bacterium	Ruminococcaceae bacterium RUG11036	Firmicutes	0.79	89.93	HF996058.1 Firmicutes bacterium CAG:129 genomic scaffold scf4 whole genome shotgun sequence	0.491822	d__Bacteria.p__Firmicutes.c__Clostridia.o__Clostridiales.f__Ruminococcaceae.g__Ruminococcus.s__?.t__?	high	d__Bacteria;p__Firmicutes_A;c__Clostridia;o__Oscillospirales;f__Oscillospiraceae;g__ER4;s__GCA_000433195.1	GCA_000433195.1	97.28
RUG11083	Ruminococcaceae bacterium	Ruminococcaceae bacterium RUG11083	Firmicutes	0.42	60.1	none		d__Bacteria.p__Firmicutes.c__Clostridia.o__Clostridiales.f__Ruminococcaceae.g__Ruminococcus.s__?.t__?	high	d__Bacteria;p__Firmicutes_A;c__Clostridia;o__Oscillospirales;f__Oscillospiraceae;g__CAG-110;s__	GCA_002393625.1	97.28
RUG11324	uncultured Bacteroidia bacterium	uncultured Bacteroidia bacterium RUG11324	Alistipes	0.24	62.73	none		d__Bacteria.p__Bacteroidetes.c__Bacteroidia.o__Bacteroidales.f__Prevotellaceae.g__?.s__?.t__?	low	d__Bacteria;p__Bacteroidota;c__Bacteroidia;o__Bacteroidales;f__UBA932;g__RC9;s__RC9 sp5	GCA_002371535.1	97.28
RUG11520	uncultured Sutterellaceae bacterium	uncultured Sutterellaceae bacterium RUG11520	Sutterella	0.61	62.45	none		d__Bacteria.p__Proteobacteria.c__Betaproteobacteria.o__Burkholderiales.f__Sutterellaceae.g__?.s__?.t__?	high	d__Bacteria;p__Proteobacteria;c__Gammaproteobacteria;o__Betaproteobacteriales;f__Burkholderiaceae;g__Duodenibacillus;s__UBA9827	UBA9827	97.28
RUG11628	uncultured Bacteroidia bacterium	uncultured Bacteroidia bacterium RUG11628	Alistipes	0.25	63.89	none		d__Bacteria.p__Bacteroidetes.c__Bacteroidia.o__Bacteroidales.f__Prevotellaceae.g__?.s__?.t__?	low	d__Bacteria;p__Bacteroidota;c__Bacteroidia;o__Bacteroidales;f__UBA932;g__RC9;s__RC9 sp5	GCA_002371535.1	97.28
RUG11812	uncultured bacterium	uncultured bacterium RUG11812	Verrucomicrobia	0.2	48.22	none				d__Bacteria;p__Verrucomicrobiota;c__Kiritimatiellae;o__RFP12;f__UBA3636;g__UBA3636;s__UBA3636 sp1	GCA_002448475.1	97.28
RUG10114	Ruminococcaceae bacterium	Ruminococcaceae bacterium RUG10114	Firmicutes	0.39	59.33	none		d__Bacteria.p__Firmicutes.c__Clostridia.o__Clostridiales.f__Ruminococcaceae.g__Ruminococcus.s__?.t__?	high	d__Bacteria;p__Firmicutes_A;c__Clostridia;o__Oscillospirales;f__Oscillospiraceae;g__CAG-110;s__	GCA_002393625.1	97.27
RUG12192	uncultured Prevotellaceae bacterium	uncultured Prevotellaceae bacterium RUG12192	Prevotella	0.76	69.46	none		d__Bacteria.p__Bacteroidetes.c__Bacteroidia.o__Bacteroidales.f__Prevotellaceae.g__?.s__?.t__?	low	d__Bacteria;p__Bacteroidota;c__Bacteroidia;o__Bacteroidales;f__Bacteroidaceae;g__Prevotella;s__Prevotella sp27	GCA_002353125.1	97.27
RUG11414	uncultured Ruminococcus sp.	uncultured Ruminococcus sp. RUG11414	Ruminococcaceae	0.47	71.62	none		d__Bacteria.p__Firmicutes.c__Clostridia.o__Clostridiales.f__Ruminococcaceae.g__Ruminococcus.s__?.t__?	high	d__Bacteria;p__Firmicutes_A;c__Clostridia;o__Oscillospirales;f__DTU089;g__Ruminococcus_E;s__GCA_002368625.1	GCA_002368625.1	97.26
RUG13504	uncultured Bifidobacterium sp.	uncultured Bifidobacterium sp. RUG13504	Bifidobacterium	0.97	95.94	JDUJ01000001.1 Bifidobacterium choerinum DSM 20434 contig1 whole genome shotgun sequence	0.0428305	d__Bacteria.p__Actinobacteria.c__Actinobacteria.o__?.f__?.g__?.s__?.t__?	medium	d__Bacteria;p__Actinobacteriota;c__Actinobacteria;o__Actinomycetales;f__Bifidobacteriaceae;g__Bifidobacterium;s__GCF_002286935.1	GCF_002286935.1	97.26
RUG10115	uncultured Spirochaetaceae bacterium	uncultured Spirochaetaceae bacterium RUG10115	Treponema	0.75	60.73	none		d__Bacteria.p__Spirochaetes.c__Spirochaetes.o__Spirochaetales.f__?.g__?.s__?.t__?	low	d__Bacteria;p__Spirochaetota;c__Spirochaetia;o__Treponematales;f__Treponemataceae;g__Treponema_D;s__GCA_002350955.1	GCA_002350955.1	97.25
RUG10292	uncultured Prevotellaceae bacterium	uncultured Prevotellaceae bacterium RUG10292	Prevotella	0.84	77.34	none		d__Bacteria.p__Bacteroidetes.c__Bacteroidia.o__Bacteroidales.f__Prevotellaceae.g__?.s__?.t__?	low	d__Bacteria;p__Bacteroidota;c__Bacteroidia;o__Bacteroidales;f__Bacteroidaceae;g__Prevotella;s__GCA_002351735.1	GCA_002351735.1	97.25
RUG11634	Ruminococcaceae bacterium	Ruminococcaceae bacterium RUG11634	Firmicutes	0.43	59.94	none		d__Bacteria.p__Firmicutes.c__Clostridia.o__Clostridiales.f__Ruminococcaceae.g__Ruminococcus.s__?.t__?	high	d__Bacteria;p__Firmicutes_A;c__Clostridia;o__Oscillospirales;f__Oscillospiraceae;g__CAG-110;s__	GCA_002393625.1	97.25
RUG12070	uncultured Bacteroidia bacterium	uncultured Bacteroidia bacterium RUG12070	Alistipes	0.29	64.1	none		d__Bacteria.p__Bacteroidetes.c__Bacteroidia.o__Bacteroidales.f__Prevotellaceae.g__?.s__?.t__?	low	d__Bacteria;p__Bacteroidota;c__Bacteroidia;o__Bacteroidales;f__UBA932;g__RC9;s__RC9 sp5	GCA_002371535.1	97.25
RUG13267	uncultured Ruminococcus sp.	uncultured Ruminococcus sp. RUG13267	Ruminococcaceae	0.45	70.78	none		d__Bacteria.p__Firmicutes.c__Clostridia.o__Clostridiales.f__Ruminococcaceae.g__Ruminococcus.s__?.t__?	high	d__Bacteria;p__Firmicutes_A;c__Clostridia;o__Oscillospirales;f__DTU089;g__Ruminococcus_E;s__GCA_002368625.1	GCA_002368625.1	97.25
RUG13492	uncultured Methanobrevibacter sp.	uncultured Methanobrevibacter sp. RUG13492	Methanobrevibacter	0.84	69.99	none		d__Archaea.p__Euryarchaeota.c__Methanobacteria.o__Methanobacteriales.f__Methanobacteriaceae.g__Methanobrevibacter.s__?.t__?	high	d__Archaea;p__Euryarchaeota;c__Methanobacteria;o__Methanobacteriales;f__Methanobacteriaceae;g__Methanobrevibacter;s__GCA_002505605.1	GCA_002505605.1	97.25
RUG10820	uncultured Prevotella sp.	uncultured Prevotella sp. RUG10820	Prevotella	0.9	93.44	GG703878.1 Prevotella copri DSM 18205 genomic scaffold Scfld26 whole genome shotgun sequence	0.490231	d__Bacteria.p__Bacteroidetes.c__Bacteroidia.o__Bacteroidales.f__Prevotellaceae.g__?.s__?.t__?	low	d__Bacteria;p__Bacteroidota;c__Bacteroidia;o__Bacteroidales;f__Bacteroidaceae;g__Prevotella;s__Prevotella copri	GCF_000157935.1	97.24
RUG14478	Ruminococcaceae bacterium	Ruminococcaceae bacterium RUG14478	Firmicutes	0.38	59.82	none		d__Bacteria.p__Firmicutes.c__Clostridia.o__Clostridiales.f__Ruminococcaceae.g__Ruminococcus.s__?.t__?	high	d__Bacteria;p__Firmicutes_A;c__Clostridia;o__Oscillospirales;f__Oscillospiraceae;g__CAG-110;s__	GCA_002393625.1	97.24
RUG14558	uncultured Bacteroidales bacterium	uncultured Bacteroidales bacterium RUG14558	Prevotella	0.33	61.44	none		d__Bacteria.p__Bacteroidetes.c__Bacteroidia.o__Bacteroidales.f__Prevotellaceae.g__?.s__?.t__?	low	d__Bacteria;p__Bacteroidota;c__Bacteroidia;o__Bacteroidales;f__Bacteroidaceae;g__UBA4372;s__UBA4372 sp2	GCA_002368815.1	97.24
RUG10324	uncultured Prevotellaceae bacterium	uncultured Prevotellaceae bacterium RUG10324	Prevotella	0.77	67.82	none		d__Bacteria.p__Bacteroidetes.c__Bacteroidia.o__Bacteroidales.f__Prevotellaceae.g__?.s__?.t__?	low	d__Bacteria;p__Bacteroidota;c__Bacteroidia;o__Bacteroidales;f__Bacteroidaceae;g__Prevotella;s__GCA_002342485.1	GCA_002342485.1	97.23
RUG11751	uncultured Ruminococcus sp.	uncultured Ruminococcus sp. RUG11751	Ruminococcaceae	0.45	71.04	none		d__Bacteria.p__Firmicutes.c__Clostridia.o__Clostridiales.f__Ruminococcaceae.g__Ruminococcus.s__?.t__?	high	d__Bacteria;p__Firmicutes_A;c__Clostridia;o__Oscillospirales;f__DTU089;g__Ruminococcus_E;s__GCA_002368625.1	GCA_002368625.1	97.23
RUG14504	uncultured Bacteroidia bacterium	uncultured Bacteroidia bacterium RUG14504	Alistipes	0.25	62.8	none		d__Bacteria.p__Bacteroidetes.c__Bacteroidia.o__Bacteroidales.f__Prevotellaceae.g__?.s__?.t__?	low	d__Bacteria;p__Bacteroidota;c__Bacteroidia;o__Bacteroidales;f__UBA932;g__RC9;s__RC9 sp5	GCA_002371535.1	97.23
RUG10695	uncultured Bacteroidetes bacterium	uncultured Bacteroidetes bacterium RUG10695	bacterium	0.52	59.47	none		d__Bacteria.p__Bacteroidetes.c__Bacteroidia.o__Bacteroidales.f__Prevotellaceae.g__?.s__?.t__?	low	d__Bacteria;p__Bacteroidota;c__Bacteroidia;o__Bacteroidales;f__P3;g__P3;s__P3 sp2	GCA_002396195.1	97.22
RUG11988	uncultured Clostridiales bacterium	uncultured Clostridiales bacterium RUG11988	Mogibacterium	0.25	60.32	none		d__Bacteria.p__Firmicutes.c__Clostridia.o__Clostridiales.f__?.g__?.s__?.t__?	low	d__Bacteria;p__Firmicutes_A;c__Clostridia;o__Peptostreptococcales;f__Anaerovoracaceae;g__Mogibacterium;s__GCA_002350505.1	GCA_002350505.1	97.22
RUG14294	uncultured Lachnospiraceae bacterium	uncultured Lachnospiraceae bacterium RUG14294	Eubacterium	0.13	59.22	none		d__Bacteria.p__Firmicutes.c__Clostridia.o__Clostridiales.f__Eubacteriaceae.g__Eubacterium.s__?.t__?	high	d__Bacteria;p__Firmicutes_A;c__Clostridia;o__Lachnospirales;f__Lachnospiraceae;g__UBA9775;s__UBA9775 sp	UBA9792	97.22
RUG11263	uncultured Bacteroidales bacterium	uncultured Bacteroidales bacterium RUG11263	Bacteroidetes	0.15	55.77	none		d__Bacteria.p__Bacteroidetes.c__Bacteroidia.o__Bacteroidales.f__Prevotellaceae.g__?.s__?.t__?	low	d__Bacteria;p__Bacteroidota;c__Bacteroidia;o__Bacteroidales;f__Paludibacteraceae;g__RF16;s__GCA_002372355.1	GCA_002372355.1	97.21
RUG13557	uncultured Prevotella sp.	uncultured Prevotella sp. RUG13557	Prevotella	0.93	93.57	FNCQ01000039.1 Prevotella sp. BP1-148 genome assembly contig: Ga0066894_139 whole genome shotgun sequence	0.409408	d__Bacteria.p__Bacteroidetes.c__Bacteroidia.o__Bacteroidales.f__Prevotellaceae.g__?.s__?.t__?	low	d__Bacteria;p__Bacteroidota;c__Bacteroidia;o__Bacteroidales;f__Bacteroidaceae;g__Prevotella;s__GCF_900100635.1	GCF_900100635.1	97.21
RUG11105	uncultured Prevotella sp.	uncultured Prevotella sp. RUG11105	Prevotella	0.91	86.19	FRBD01000063.1 Prevotella ruminicola strain KHT3 genome assembly contig: Ga0104360_163 whole genome shotgun sequence	0.0249491	d__Bacteria.p__Bacteroidetes.c__Bacteroidia.o__Bacteroidales.f__Prevotellaceae.g__?.s__?.t__?	low	d__Bacteria;p__Bacteroidota;c__Bacteroidia;o__Bacteroidales;f__Bacteroidaceae;g__Prevotella;s__GCA_002351725.1	GCA_002351725.1	97.2
RUG11355	uncultured Ruminococcus sp.	uncultured Ruminococcus sp. RUG11355	Ruminococcaceae	0.47	71.58	none		d__Bacteria.p__Firmicutes.c__Clostridia.o__Clostridiales.f__Ruminococcaceae.g__Ruminococcus.s__?.t__?	high	d__Bacteria;p__Firmicutes_A;c__Clostridia;o__Oscillospirales;f__DTU089;g__Ruminococcus_E;s__GCA_002368625.1	GCA_002368625.1	97.2
RUG11709	uncultured Prevotellaceae bacterium	uncultured Prevotellaceae bacterium RUG11709	Prevotella	0.78	68.01	none		d__Bacteria.p__Bacteroidetes.c__Bacteroidia.o__Bacteroidales.f__Prevotellaceae.g__?.s__?.t__?	low	d__Bacteria;p__Bacteroidota;c__Bacteroidia;o__Bacteroidales;f__Bacteroidaceae;g__Prevotella;s__GCA_002342485.1	GCA_002342485.1	97.2
RUG12269	uncultured Bacteroidales bacterium	uncultured Bacteroidales bacterium RUG12269	Prevotellaceae	0.5	79.26	none		d__Bacteria.p__Bacteroidetes.c__Bacteroidia.o__Bacteroidales.f__Prevotellaceae.g__?.s__?.t__?	low	d__Bacteria;p__Bacteroidota;c__Bacteroidia;o__Bacteroidales;f__Bacteroidaceae;g__Prevotella;s__GCA_002349105.1	GCA_002349105.1	97.2
RUG13009	uncultured Bacteroidia bacterium	uncultured Bacteroidia bacterium RUG13009	Alistipes	0.26	65.01	none		d__Bacteria.p__Bacteroidetes.c__Bacteroidia.o__Bacteroidales.f__Prevotellaceae.g__?.s__?.t__?	low	d__Bacteria;p__Bacteroidota;c__Bacteroidia;o__Bacteroidales;f__UBA932;g__RC9;s__RC9 sp5	GCA_002371535.1	97.2
RUG12383	uncultured Bacteroidia bacterium	uncultured Bacteroidia bacterium RUG12383	Bacteroides	0.25	61.02	none		d__Bacteria.p__Bacteroidetes.c__Bacteroidia.o__Bacteroidales.f__Prevotellaceae.g__?.s__?.t__?	low	d__Bacteria;p__Bacteroidota;c__Bacteroidia;o__Bacteroidales;f__UBA932;g__RC9;s__GCA_002350585.1	GCA_002350585.1	97.19
RUG12937	uncultured Bacteroidales bacterium	uncultured Bacteroidales bacterium RUG12937	Bacteroidetes	0.16	54.78	none		d__Bacteria.p__Bacteroidetes.c__Bacteroidia.o__Bacteroidales.f__Prevotellaceae.g__?.s__?.t__?	low	d__Bacteria;p__Bacteroidota;c__Bacteroidia;o__Bacteroidales;f__Paludibacteraceae;g__RF16;s__GCA_002361565.1	GCA_002361565.1	97.19
RUG14051	uncultured Prevotellaceae bacterium	uncultured Prevotellaceae bacterium RUG14051	Bacteroidales	0.88	94.86	FNBQ01000061.1 Bacteroidales bacterium KHT7 genome assembly contig: Ga0105823_161 whole genome shotgun sequence	0.384489	d__Bacteria.p__Bacteroidetes.c__Bacteroidia.o__Bacteroidales.f__Prevotellaceae.g__?.s__?.t__?	low	d__Bacteria;p__Bacteroidota;c__Bacteroidia;o__Bacteroidales;f__Bacteroidaceae;g__Ga6A1;s__Ga6A1 sp1	GCF_900102385.1	97.19
RUG10111	uncultured Prevotellaceae bacterium	uncultured Prevotellaceae bacterium RUG10111	Prevotella	0.77	69.57	none		d__Bacteria.p__Bacteroidetes.c__Bacteroidia.o__Bacteroidales.f__Prevotellaceae.g__?.s__?.t__?	low	d__Bacteria;p__Bacteroidota;c__Bacteroidia;o__Bacteroidales;f__Bacteroidaceae;g__Prevotella;s__GCA_002392725.1	GCA_002392725.1	97.18
RUG10669	uncultured Ruminococcus sp.	uncultured Ruminococcus sp. RUG10669	Ruminococcaceae	0.48	71.4	none		d__Bacteria.p__Firmicutes.c__Clostridia.o__Clostridiales.f__Ruminococcaceae.g__Ruminococcus.s__?.t__?	high	d__Bacteria;p__Firmicutes_A;c__Clostridia;o__Oscillospirales;f__DTU089;g__Ruminococcus_E;s__GCA_002368625.1	GCA_002368625.1	97.18
RUG11057	uncultured Prevotellaceae bacterium	uncultured Prevotellaceae bacterium RUG11057	Prevotella	0.77	68.48	none		d__Bacteria.p__Bacteroidetes.c__Bacteroidia.o__Bacteroidales.f__Prevotellaceae.g__?.s__?.t__?	low	d__Bacteria;p__Bacteroidota;c__Bacteroidia;o__Bacteroidales;f__Bacteroidaceae;g__Prevotella;s__GCA_002342485.1	GCA_002342485.1	97.18
RUG11888	uncultured Ruminococcus sp.	uncultured Ruminococcus sp. RUG11888	Ruminococcaceae	0.47	72.04	none		d__Bacteria.p__Firmicutes.c__Clostridia.o__Clostridiales.f__Ruminococcaceae.g__Ruminococcus.s__?.t__?	high	d__Bacteria;p__Firmicutes_A;c__Clostridia;o__Oscillospirales;f__DTU089;g__Ruminococcus_E;s__GCA_002368625.1	GCA_002368625.1	97.18
RUG12275	uncultured Methanobrevibacter sp.	uncultured Methanobrevibacter sp. RUG12275	Methanobrevibacter	0.84	70.57	none		d__Archaea.p__Euryarchaeota.c__Methanobacteria.o__Methanobacteriales.f__Methanobacteriaceae.g__Methanobrevibacter.s__?.t__?	high	d__Archaea;p__Euryarchaeota;c__Methanobacteria;o__Methanobacteriales;f__Methanobacteriaceae;g__Methanobrevibacter;s__GCA_002505605.1	GCA_002505605.1	97.18
RUG10547	uncultured Prevotellaceae bacterium	uncultured Prevotellaceae bacterium RUG10547	Prevotella	0.77	67.62	none		d__Bacteria.p__Bacteroidetes.c__Bacteroidia.o__Bacteroidales.f__Prevotellaceae.g__?.s__?.t__?	low	d__Bacteria;p__Bacteroidota;c__Bacteroidia;o__Bacteroidales;f__Bacteroidaceae;g__Prevotella;s__GCA_002342485.1	GCA_002342485.1	97.17
RUG12389	uncultured Prevotellaceae bacterium	uncultured Prevotellaceae bacterium RUG12389	Prevotella	0.76	67.51	none		d__Bacteria.p__Bacteroidetes.c__Bacteroidia.o__Bacteroidales.f__Prevotellaceae.g__?.s__?.t__?	low	d__Bacteria;p__Bacteroidota;c__Bacteroidia;o__Bacteroidales;f__Bacteroidaceae;g__Prevotella;s__GCA_002342485.1	GCA_002342485.1	97.17
RUG13547	uncultured Bacteroidales bacterium	uncultured Bacteroidales bacterium RUG13547	Prevotellaceae	0.48	78.16	none		d__Bacteria.p__Bacteroidetes.c__Bacteroidia.o__Bacteroidales.f__Prevotellaceae.g__?.s__?.t__?	low	d__Bacteria;p__Bacteroidota;c__Bacteroidia;o__Bacteroidales;f__Bacteroidaceae;g__Prevotella;s__GCA_002349105.1	GCA_002349105.1	97.17
RUG14266	uncultured Spirochaetaceae bacterium	uncultured Spirochaetaceae bacterium RUG14266	Treponema	0.81	63.9	none		d__Bacteria.p__Spirochaetes.c__Spirochaetes.o__Spirochaetales.f__?.g__?.s__?.t__?	low	d__Bacteria;p__Spirochaetota;c__Spirochaetia;o__Treponematales;f__Treponemataceae;g__Treponema_D;s__GCA_002369025.1	GCA_002369025.1	97.17
RUG10864	uncultured Bacteroidales bacterium	uncultured Bacteroidales bacterium RUG10864	Prevotella	0.33	61.72	none		d__Bacteria.p__Bacteroidetes.c__Bacteroidia.o__Bacteroidales.f__Prevotellaceae.g__?.s__?.t__?	low	d__Bacteria;p__Bacteroidota;c__Bacteroidia;o__Bacteroidales;f__Bacteroidaceae;g__UBA4372;s__UBA4372 sp2	GCA_002368815.1	97.16
RUG11405	uncultured Sutterellaceae bacterium	uncultured Sutterellaceae bacterium RUG11405	Sutterella	0.6	61.76	none		d__Bacteria.p__Proteobacteria.c__Betaproteobacteria.o__Burkholderiales.f__Sutterellaceae.g__?.s__?.t__?	high	d__Bacteria;p__Proteobacteria;c__Gammaproteobacteria;o__Betaproteobacteriales;f__Burkholderiaceae;g__Duodenibacillus;s__UBA9827	UBA9827	97.16
RUG10041	uncultured Bacteroidales bacterium	uncultured Bacteroidales bacterium RUG10041	Prevotellaceae	0.48	78.61	none		d__Bacteria.p__Bacteroidetes.c__Bacteroidia.o__Bacteroidales.f__Prevotellaceae.g__?.s__?.t__?	low	d__Bacteria;p__Bacteroidota;c__Bacteroidia;o__Bacteroidales;f__Bacteroidaceae;g__Prevotella;s__GCA_002349105.1	GCA_002349105.1	97.15
RUG10404	uncultured Prevotellaceae bacterium	uncultured Prevotellaceae bacterium RUG10404	Prevotella	0.79	69.82	none		d__Bacteria.p__Bacteroidetes.c__Bacteroidia.o__Bacteroidales.f__Prevotellaceae.g__?.s__?.t__?	low	d__Bacteria;p__Bacteroidota;c__Bacteroidia;o__Bacteroidales;f__Bacteroidaceae;g__Prevotella;s__	GCA_002350925.1	97.15
RUG13416	uncultured Ruminococcus sp.	uncultured Ruminococcus sp. RUG13416	Ruminococcaceae	0.43	70.52	none		d__Bacteria.p__Firmicutes.c__Clostridia.o__Clostridiales.f__Ruminococcaceae.g__Ruminococcus.s__?.t__?	high	d__Bacteria;p__Firmicutes_A;c__Clostridia;o__Oscillospirales;f__DTU089;g__Ruminococcus_E;s__GCA_002368625.1	GCA_002368625.1	97.15
RUG13787	uncultured Prevotellaceae bacterium	uncultured Prevotellaceae bacterium RUG13787	Prevotella	0.77	69.88	none		d__Bacteria.p__Bacteroidetes.c__Bacteroidia.o__Bacteroidales.f__Prevotellaceae.g__?.s__?.t__?	low	d__Bacteria;p__Bacteroidota;c__Bacteroidia;o__Bacteroidales;f__Bacteroidaceae;g__Prevotella;s__Prevotella sp27	GCA_002353125.1	97.15
RUG10150	Ruminococcaceae bacterium	Ruminococcaceae bacterium RUG10150	Firmicutes	0.79	88.9	HF996058.1 Firmicutes bacterium CAG:129 genomic scaffold scf4 whole genome shotgun sequence	0.497664	d__Bacteria.p__Firmicutes.c__Clostridia.o__Clostridiales.f__Ruminococcaceae.g__Ruminococcus.s__?.t__?	high	d__Bacteria;p__Firmicutes_A;c__Clostridia;o__Oscillospirales;f__Oscillospiraceae;g__ER4;s__GCA_000433195.1	GCA_000433195.1	97.14
RUG13274	uncultured Bacteroidales bacterium	uncultured Bacteroidales bacterium RUG13274	Bacteroidetes	0.16	53.65	none		d__Bacteria.p__Bacteroidetes.c__Bacteroidia.o__Bacteroidales.f__Prevotellaceae.g__?.s__?.t__?	low	d__Bacteria;p__Bacteroidota;c__Bacteroidia;o__Bacteroidales;f__Paludibacteraceae;g__RF16;s__GCA_002361565.1	GCA_002361565.1	97.14
RUG13998	uncultured Prevotellaceae bacterium	uncultured Prevotellaceae bacterium RUG13998	Prevotella	0.81	87.29	FR879826.1 Prevotella sp. CAG:604 genomic scaffold scf4 whole genome shotgun sequence	0.493002	d__Bacteria.p__Bacteroidetes.c__Bacteroidia.o__Bacteroidales.f__Prevotellaceae.g__?.s__?.t__?	low	d__Bacteria;p__Bacteroidota;c__Bacteroidia;o__Bacteroidales;f__Bacteroidaceae;g__Prevotella;s__GCA_000434515.1	GCA_000434515.1	97.14
RUG14401	uncultured Prevotellaceae bacterium	uncultured Prevotellaceae bacterium RUG14401	Bacteroidales	0.89	94.74	JNKX01000001.1 Bacteroides sp. Ga6A2 T538DRAFT_scaffold00001.1_C whole genome shotgun sequence	0.386012	d__Bacteria.p__Bacteroidetes.c__Bacteroidia.o__Bacteroidales.f__Prevotellaceae.g__?.s__?.t__?	low	d__Bacteria;p__Bacteroidota;c__Bacteroidia;o__Bacteroidales;f__Bacteroidaceae;g__Ga6A1;s__Ga6A1 sp1	GCF_900102385.1	97.14
RUG14652	uncultured Prevotellaceae bacterium	uncultured Prevotellaceae bacterium RUG14652	Prevotella	0.82	75.46	none		d__Bacteria.p__Bacteroidetes.c__Bacteroidia.o__Bacteroidales.f__Prevotellaceae.g__?.s__?.t__?	low	d__Bacteria;p__Bacteroidota;c__Bacteroidia;o__Bacteroidales;f__Bacteroidaceae;g__Prevotella;s__Prevotella sp5	GCA_002472205.1	97.14
RUG10578	Ruminococcaceae bacterium	Ruminococcaceae bacterium RUG10578	Firmicutes	0.41	60.56	none		d__Bacteria.p__Firmicutes.c__Clostridia.o__Clostridiales.f__Ruminococcaceae.g__Ruminococcus.s__?.t__?	high	d__Bacteria;p__Firmicutes_A;c__Clostridia;o__Oscillospirales;f__Oscillospiraceae;g__CAG-110;s__	GCA_002393625.1	97.13
RUG12812	uncultured Erysipelotrichaceae bacterium	uncultured Erysipelotrichaceae bacterium RUG12812	Solobacterium	0.19	57.54	none		d__Bacteria.p__Firmicutes.c__Erysipelotrichi.o__Erysipelotrichales.f__Erysipelotrichaceae.g__?.s__?.t__?	medium	d__Bacteria;p__Firmicutes;c__Bacilli;o__Erysipelotrichales;f__Erysipelotrichaceae;g__Solobacterium;s__UBA10273	UBA10273	97.13
RUG10316	uncultured Prevotellaceae bacterium	uncultured Prevotellaceae bacterium RUG10316	Prevotella	0.75	68.06	none		d__Bacteria.p__Bacteroidetes.c__Bacteroidia.o__Bacteroidales.f__Prevotellaceae.g__?.s__?.t__?	low	d__Bacteria;p__Bacteroidota;c__Bacteroidia;o__Bacteroidales;f__Bacteroidaceae;g__Prevotella;s__GCA_002342485.1	GCA_002342485.1	97.12
RUG12621	Ruminococcaceae bacterium	Ruminococcaceae bacterium RUG12621	Firmicutes	0.37	59.36	none		d__Bacteria.p__Firmicutes.c__Clostridia.o__Clostridiales.f__Ruminococcaceae.g__Ruminococcus.s__?.t__?	high	d__Bacteria;p__Firmicutes_A;c__Clostridia;o__Oscillospirales;f__Oscillospiraceae;g__CAG-110;s__	GCA_002393625.1	97.12
RUG12220	uncultured Prevotellaceae bacterium	uncultured Prevotellaceae bacterium RUG12220	Prevotella	0.75	67.08	none		d__Bacteria.p__Bacteroidetes.c__Bacteroidia.o__Bacteroidales.f__Prevotellaceae.g__?.s__?.t__?	low	d__Bacteria;p__Bacteroidota;c__Bacteroidia;o__Bacteroidales;f__Bacteroidaceae;g__Prevotella;s__GCA_002342485.1	GCA_002342485.1	97.11
RUG10938	uncultured Bacteroidales bacterium	uncultured Bacteroidales bacterium RUG10938	Prevotella	0.33	61.85	none		d__Bacteria.p__Bacteroidetes.c__Bacteroidia.o__Bacteroidales.f__Prevotellaceae.g__?.s__?.t__?	low	d__Bacteria;p__Bacteroidota;c__Bacteroidia;o__Bacteroidales;f__Bacteroidaceae;g__UBA4372;s__UBA4372 sp2	GCA_002368815.1	97.1
RUG11380	uncultured Ruminococcus sp.	uncultured Ruminococcus sp. RUG11380	Ruminococcaceae	0.49	72.08	none		d__Bacteria.p__Firmicutes.c__Clostridia.o__Clostridiales.f__Ruminococcaceae.g__Ruminococcus.s__?.t__?	high	d__Bacteria;p__Firmicutes_A;c__Clostridia;o__Oscillospirales;f__DTU089;g__Ruminococcus_E;s__GCA_002368625.1	GCA_002368625.1	97.1
RUG11611	uncultured Bacteroidia bacterium	uncultured Bacteroidia bacterium RUG11611	Alistipes	0.25	63.71	none		d__Bacteria.p__Bacteroidetes.c__Bacteroidia.o__Bacteroidales.f__Prevotellaceae.g__?.s__?.t__?	low	d__Bacteria;p__Bacteroidota;c__Bacteroidia;o__Bacteroidales;f__UBA932;g__RC9;s__RC9 sp5	GCA_002371535.1	97.1
RUG12084	uncultured Prevotellaceae bacterium	uncultured Prevotellaceae bacterium RUG12084	Bacteroidales	0.86	93.79	JNKX01000001.1 Bacteroides sp. Ga6A2 T538DRAFT_scaffold00001.1_C whole genome shotgun sequence	0.467165	d__Bacteria.p__Bacteroidetes.c__Bacteroidia.o__Bacteroidales.f__Prevotellaceae.g__?.s__?.t__?	low	d__Bacteria;p__Bacteroidota;c__Bacteroidia;o__Bacteroidales;f__Bacteroidaceae;g__Ga6A1;s__Ga6A1 sp1	GCF_900102385.1	97.1
RUG12195	uncultured Clostridiales bacterium	uncultured Clostridiales bacterium RUG12195	Mogibacterium	0.29	60.49	none		d__Bacteria.p__Firmicutes.c__Clostridia.o__Clostridiales.f__?.g__?.s__?.t__?	low	d__Bacteria;p__Firmicutes_A;c__Clostridia;o__Peptostreptococcales;f__Anaerovoracaceae;g__Mogibacterium;s__GCA_002350505.1	GCA_002350505.1	97.1
RUG12299	uncultured Prevotellaceae bacterium	uncultured Prevotellaceae bacterium RUG12299	Prevotella	0.77	70.58	none		d__Bacteria.p__Bacteroidetes.c__Bacteroidia.o__Bacteroidales.f__Prevotellaceae.g__?.s__?.t__?	low	d__Bacteria;p__Bacteroidota;c__Bacteroidia;o__Bacteroidales;f__Bacteroidaceae;g__Prevotella;s__GCA_002391185.1	GCA_002391185.1	97.1
RUG12709	uncultured Bacteroidetes bacterium	uncultured Bacteroidetes bacterium RUG12709	bacterium	0.55	60.35	none		d__Bacteria.p__Bacteroidetes.c__Bacteroidia.o__Bacteroidales.f__Prevotellaceae.g__?.s__?.t__?	low	d__Bacteria;p__Bacteroidota;c__Bacteroidia;o__Bacteroidales;f__P3;g__P3;s__P3 sp2	GCA_002396195.1	97.1
RUG10144	uncultured Prevotellaceae bacterium	uncultured Prevotellaceae bacterium RUG10144	Prevotella	0.8	74.95	none		d__Bacteria.p__Bacteroidetes.c__Bacteroidia.o__Bacteroidales.f__Prevotellaceae.g__?.s__?.t__?	low	d__Bacteria;p__Bacteroidota;c__Bacteroidia;o__Bacteroidales;f__Bacteroidaceae;g__Prevotella;s__Prevotella sp5	GCA_002472205.1	97.09
RUG11025	uncultured Bacteroidales bacterium	uncultured Bacteroidales bacterium RUG11025	Prevotella	0.35	61.38	none		d__Bacteria.p__Bacteroidetes.c__Bacteroidia.o__Bacteroidales.f__Prevotellaceae.g__?.s__?.t__?	low	d__Bacteria;p__Bacteroidota;c__Bacteroidia;o__Bacteroidales;f__Bacteroidaceae;g__UBA4372;s__GCA_002394305.1	GCA_002394305.1	97.09
RUG11356	uncultured Spirochaetaceae bacterium	uncultured Spirochaetaceae bacterium RUG11356	Treponema	0.77	60.55	none		d__Bacteria.p__Spirochaetes.c__Spirochaetes.o__Spirochaetales.f__?.g__?.s__?.t__?	low	d__Bacteria;p__Spirochaetota;c__Spirochaetia;o__Treponematales;f__Treponemataceae;g__Treponema_D;s__GCA_002350955.1	GCA_002350955.1	97.09
RUG13736	uncultured Lachnospiraceae bacterium	uncultured Lachnospiraceae bacterium RUG13736	[Eubacterium]	0.33	65.15	none		d__Bacteria.p__Firmicutes.c__Clostridia.o__Clostridiales.f__?.g__?.s__?.t__?	low	d__Bacteria;p__Firmicutes_A;c__Clostridia;o__Lachnospirales;f__Lachnospiraceae;g__Eubacterium_H;s__	UBA9234	97.09
RUG12068	uncultured Prevotellaceae bacterium	uncultured Prevotellaceae bacterium RUG12068	Prevotella	0.78	68.18	none		d__Bacteria.p__Bacteroidetes.c__Bacteroidia.o__Bacteroidales.f__Prevotellaceae.g__?.s__?.t__?	low	d__Bacteria;p__Bacteroidota;c__Bacteroidia;o__Bacteroidales;f__Bacteroidaceae;g__Prevotella;s__GCA_002342485.1	GCA_002342485.1	97.08
RUG10344	uncultured Prevotellaceae bacterium	uncultured Prevotellaceae bacterium RUG10344	Prevotella	0.77	70.1	none		d__Bacteria.p__Bacteroidetes.c__Bacteroidia.o__Bacteroidales.f__Prevotellaceae.g__?.s__?.t__?	low	d__Bacteria;p__Bacteroidota;c__Bacteroidia;o__Bacteroidales;f__Bacteroidaceae;g__Prevotella;s__Prevotella sp27	GCA_002353125.1	97.07
RUG13415	uncultured Prevotellaceae bacterium	uncultured Prevotellaceae bacterium RUG13415	Prevotella	0.83	68.4	none		d__Bacteria.p__Bacteroidetes.c__Bacteroidia.o__Bacteroidales.f__Prevotellaceae.g__?.s__?.t__?	low	d__Bacteria;p__Bacteroidota;c__Bacteroidia;o__Bacteroidales;f__Bacteroidaceae;g__Prevotella;s__GCA_002480885.1	GCA_002480885.1	97.07
RUG13702	uncultured Spirochaetaceae bacterium	uncultured Spirochaetaceae bacterium RUG13702	Treponema	0.72	60.49	none		d__Bacteria.p__Spirochaetes.c__Spirochaetes.o__Spirochaetales.f__?.g__?.s__?.t__?	low	d__Bacteria;p__Spirochaetota;c__Spirochaetia;o__Treponematales;f__Treponemataceae;g__Treponema_D;s__GCA_002350955.1	GCA_002350955.1	97.07
RUG14350	uncultured Bacteroidetes bacterium	uncultured Bacteroidetes bacterium RUG14350	bacterium	0.56	59.58	none		d__Bacteria.p__Bacteroidetes.c__Bacteroidia.o__Bacteroidales.f__Prevotellaceae.g__?.s__?.t__?	low	d__Bacteria;p__Bacteroidota;c__Bacteroidia;o__Bacteroidales;f__P3;g__P3;s__P3 sp2	GCA_002396195.1	97.07
RUG10273	uncultured Spirochaetaceae bacterium	uncultured Spirochaetaceae bacterium RUG10273	Treponema	0.71	60.12	none		d__Bacteria.p__Spirochaetes.c__Spirochaetes.o__Spirochaetales.f__?.g__?.s__?.t__?	low	d__Bacteria;p__Spirochaetota;c__Spirochaetia;o__Treponematales;f__Treponemataceae;g__Treponema_D;s__GCA_002350955.1	GCA_002350955.1	97.06
RUG12281	Ruminococcaceae bacterium	Ruminococcaceae bacterium RUG12281	Firmicutes	0.39	59.19	none		d__Bacteria.p__Firmicutes.c__Clostridia.o__Clostridiales.f__Ruminococcaceae.g__Ruminococcus.s__?.t__?	high	d__Bacteria;p__Firmicutes_A;c__Clostridia;o__Oscillospirales;f__Oscillospiraceae;g__CAG-110;s__	GCA_002393625.1	97.06
RUG13872	uncultured Prevotellaceae bacterium	uncultured Prevotellaceae bacterium RUG13872	Bacteroidales	0.87	94.13	JNKX01000001.1 Bacteroides sp. Ga6A2 T538DRAFT_scaffold00001.1_C whole genome shotgun sequence	0.38441	d__Bacteria.p__Bacteroidetes.c__Bacteroidia.o__Bacteroidales.f__Prevotellaceae.g__?.s__?.t__?	low	d__Bacteria;p__Bacteroidota;c__Bacteroidia;o__Bacteroidales;f__Bacteroidaceae;g__Ga6A1;s__Ga6A1 sp1	GCF_900102385.1	97.06
RUG10011	Ruminococcaceae bacterium	Ruminococcaceae bacterium RUG10011	Firmicutes	0.37	60.3	none		d__Bacteria.p__Firmicutes.c__Clostridia.o__Clostridiales.f__Ruminococcaceae.g__Ruminococcus.s__?.t__?	high	d__Bacteria;p__Firmicutes_A;c__Clostridia;o__Oscillospirales;f__Oscillospiraceae;g__CAG-110;s__	GCA_002363535.1	97.05
RUG10330	uncultured Ruminococcus sp.	uncultured Ruminococcus sp. RUG10330	Ruminococcaceae	0.48	72.41	none		d__Bacteria.p__Firmicutes.c__Clostridia.o__Clostridiales.f__Ruminococcaceae.g__Ruminococcus.s__?.t__?	high	d__Bacteria;p__Firmicutes_A;c__Clostridia;o__Oscillospirales;f__DTU089;g__Ruminococcus_E;s__GCA_002368625.1	GCA_002368625.1	97.05
RUG10418	uncultured Prevotellaceae bacterium	uncultured Prevotellaceae bacterium RUG10418	Prevotella	0.77	68	none		d__Bacteria.p__Bacteroidetes.c__Bacteroidia.o__Bacteroidales.f__Prevotellaceae.g__?.s__?.t__?	low	d__Bacteria;p__Bacteroidota;c__Bacteroidia;o__Bacteroidales;f__Bacteroidaceae;g__Prevotella;s__GCA_002342485.1	GCA_002342485.1	97.05
RUG13585	Ruminococcaceae bacterium	Ruminococcaceae bacterium RUG13585	Firmicutes	0.32	58.54	none		d__Bacteria.p__Firmicutes.c__Clostridia.o__Clostridiales.f__Ruminococcaceae.g__Ruminococcus.s__?.t__?	high	d__Bacteria;p__Firmicutes_A;c__Clostridia;o__Oscillospirales;f__Oscillospiraceae;g__CAG-110;s__	GCA_002393625.1	97.05
RUG14013	methanogenic archaeon	methanogenic archaeon RUG14013	methanogenic	0.9	96.1	CP014214.1 Methanogenic archaeon ISO4-H5 complete genome	0.393628			d__Archaea;p__Thermoplasmatota;c__Thermoplasmata_A;o__Methanomassiliicoccales;f__Methanomethylophilaceae;g__Methanomethylophilus;s__GCF_001560915.1	GCF_001560915.1	97.05
RUG12228	uncultured Spirochaetaceae bacterium	uncultured Spirochaetaceae bacterium RUG12228	Treponema	0.74	59.71	none		d__Bacteria.p__Spirochaetes.c__Spirochaetes.o__Spirochaetales.f__?.g__?.s__?.t__?	low	d__Bacteria;p__Spirochaetota;c__Spirochaetia;o__Treponematales;f__Treponemataceae;g__Treponema_D;s__GCA_002350955.1	GCA_002350955.1	97.04
RUG13408	uncultured Prevotellaceae bacterium	uncultured Prevotellaceae bacterium RUG13408	Bacteroidales	0.86	93.85	JNKX01000001.1 Bacteroides sp. Ga6A2 T538DRAFT_scaffold00001.1_C whole genome shotgun sequence	0.450614	d__Bacteria.p__Bacteroidetes.c__Bacteroidia.o__Bacteroidales.f__Prevotellaceae.g__?.s__?.t__?	low	d__Bacteria;p__Bacteroidota;c__Bacteroidia;o__Bacteroidales;f__Bacteroidaceae;g__Ga6A1;s__Ga6A1 sp1	GCF_900102385.1	97.04
RUG10183	uncultured Prevotellaceae bacterium	uncultured Prevotellaceae bacterium RUG10183	Prevotella	0.74	67.68	none		d__Bacteria.p__Bacteroidetes.c__Bacteroidia.o__Bacteroidales.f__Prevotellaceae.g__?.s__?.t__?	low	d__Bacteria;p__Bacteroidota;c__Bacteroidia;o__Bacteroidales;f__Bacteroidaceae;g__Prevotella;s__GCA_002342485.1	GCA_002342485.1	97.03
RUG13276	uncultured Clostridiales bacterium	uncultured Clostridiales bacterium RUG13276	Mogibacterium	0.24	60.59	none		d__Bacteria.p__Firmicutes.c__Clostridia.o__Clostridiales.f__?.g__?.s__?.t__?	low	d__Bacteria;p__Firmicutes_A;c__Clostridia;o__Peptostreptococcales;f__Anaerovoracaceae;g__Mogibacterium;s__GCA_002350505.1	GCA_002350505.1	97.03
RUG10025	uncultured Sutterellaceae bacterium	uncultured Sutterellaceae bacterium RUG10025	Sutterella	0.62	62.44	none		d__Bacteria.p__Proteobacteria.c__Betaproteobacteria.o__Burkholderiales.f__Sutterellaceae.g__?.s__?.t__?	high	d__Bacteria;p__Proteobacteria;c__Gammaproteobacteria;o__Betaproteobacteriales;f__Burkholderiaceae;g__Duodenibacillus;s__	UBA9827	97.02
RUG10941	uncultured Prevotellaceae bacterium	uncultured Prevotellaceae bacterium RUG10941	Prevotella	0.84	79.38	none		d__Bacteria.p__Bacteroidetes.c__Bacteroidia.o__Bacteroidales.f__Prevotellaceae.g__?.s__?.t__?	low	d__Bacteria;p__Bacteroidota;c__Bacteroidia;o__Bacteroidales;f__Bacteroidaceae;g__Prevotella;s__GCA_002354095.1	GCA_002354095.1	97.02
RUG11656	uncultured Prevotellaceae bacterium	uncultured Prevotellaceae bacterium RUG11656	Prevotella	0.78	68.91	none		d__Bacteria.p__Bacteroidetes.c__Bacteroidia.o__Bacteroidales.f__Prevotellaceae.g__?.s__?.t__?	low	d__Bacteria;p__Bacteroidota;c__Bacteroidia;o__Bacteroidales;f__Bacteroidaceae;g__Prevotella;s__GCA_002392725.1	GCA_002392725.1	97.02
RUG11887	Ruminococcaceae bacterium	Ruminococcaceae bacterium RUG11887	Firmicutes	0.4	59.39	none		d__Bacteria.p__Firmicutes.c__Clostridia.o__Clostridiales.f__Ruminococcaceae.g__Ruminococcus.s__?.t__?	high	d__Bacteria;p__Firmicutes_A;c__Clostridia;o__Oscillospirales;f__Oscillospiraceae;g__CAG-110;s__	GCA_002393625.1	97.02
RUG13479	uncultured Prevotellaceae bacterium	uncultured Prevotellaceae bacterium RUG13479	Bacteroidales	0.85	93.13	FNBQ01000061.1 Bacteroidales bacterium KHT7 genome assembly contig: Ga0105823_161 whole genome shotgun sequence	0.487165	d__Bacteria.p__Bacteroidetes.c__Bacteroidia.o__Bacteroidales.f__Prevotellaceae.g__?.s__?.t__?	low	d__Bacteria;p__Bacteroidota;c__Bacteroidia;o__Bacteroidales;f__Bacteroidaceae;g__Ga6A1;s__Ga6A1 sp1	GCF_900102385.1	97.02
RUG13769	uncultured Spirochaetaceae bacterium	uncultured Spirochaetaceae bacterium RUG13769	Treponema	0.76	60.11	none		d__Bacteria.p__Spirochaetes.c__Spirochaetes.o__Spirochaetales.f__?.g__?.s__?.t__?	low	d__Bacteria;p__Spirochaetota;c__Spirochaetia;o__Treponematales;f__Treponemataceae;g__Treponema_D;s__GCA_002350955.1	GCA_002350955.1	97.02
RUG12697	uncultured Prevotellaceae bacterium	uncultured Prevotellaceae bacterium RUG12697	Prevotella	0.82	75.5	none		d__Bacteria.p__Bacteroidetes.c__Bacteroidia.o__Bacteroidales.f__Prevotellaceae.g__?.s__?.t__?	low	d__Bacteria;p__Bacteroidota;c__Bacteroidia;o__Bacteroidales;f__Bacteroidaceae;g__Prevotella;s__Prevotella sp5	GCA_002472205.1	97.01
RUG12825	uncultured Methanobacteriaceae archaeon	uncultured Methanobacteriaceae archaeon RUG12825	Methanosphaera	0.81	74.51	none		d__Archaea.p__Euryarchaeota.c__Methanobacteria.o__Methanobacteriales.f__Methanobacteriaceae.g__?.s__?.t__?	high	d__Archaea;p__Euryarchaeota;c__Methanobacteria;o__Methanobacteriales;f__Methanobacteriaceae;g__Methanosphaera;s__GCA_002509095.1	GCA_002509095.1	97.01
RUG10472	uncultured Ruminococcus sp.	uncultured Ruminococcus sp. RUG10472	Ruminococcaceae	0.47	70.78	none		d__Bacteria.p__Firmicutes.c__Clostridia.o__Clostridiales.f__Ruminococcaceae.g__Ruminococcus.s__?.t__?	high	d__Bacteria;p__Firmicutes_A;c__Clostridia;o__Oscillospirales;f__DTU089;g__Ruminococcus_E;s__GCA_002368625.1	GCA_002368625.1	97
RUG10584	uncultured Ruminococcus sp.	uncultured Ruminococcus sp. RUG10584	Ruminococcaceae	0.76	77.13	none		d__Bacteria.p__Firmicutes.c__Clostridia.o__Clostridiales.f__Ruminococcaceae.g__Ruminococcus.s__?.t__?	high	d__Bacteria;p__Firmicutes_A;c__Clostridia;o__Oscillospirales;f__DTU089;g__Ruminococcus_E;s__GCA_002350785.1	GCA_002350785.1	96.99
RUG11080	uncultured Prevotellaceae bacterium	uncultured Prevotellaceae bacterium RUG11080	Prevotella	0.76	67.51	none		d__Bacteria.p__Bacteroidetes.c__Bacteroidia.o__Bacteroidales.f__Prevotellaceae.g__?.s__?.t__?	low	d__Bacteria;p__Bacteroidota;c__Bacteroidia;o__Bacteroidales;f__Bacteroidaceae;g__Prevotella;s__GCA_002342485.1	GCA_002342485.1	96.99
RUG11720	Ruminococcaceae bacterium	Ruminococcaceae bacterium RUG11720	Firmicutes	0.36	58.94	none		d__Bacteria.p__Firmicutes.c__Clostridia.o__Clostridiales.f__Ruminococcaceae.g__Ruminococcus.s__?.t__?	high	d__Bacteria;p__Firmicutes_A;c__Clostridia;o__Oscillospirales;f__Oscillospiraceae;g__CAG-110;s__	GCA_002393625.1	96.99
RUG14808	uncultured Succiniclasticum sp.	uncultured Succiniclasticum sp. RUG14808	Succiniclasticum	0.91	95.17	FMYW01000026.1 Succiniclasticum ruminis strain DSM 11005 genome assembly contig: Ga0066895_126 whole genome shotgun sequence	0.378134	d__Bacteria.p__Firmicutes.c__Negativicutes.o__Selenomonadales.f__Acidaminococcaceae.g__Acidaminococcus.s__?.t__?	high	d__Bacteria;p__Firmicutes_C;c__Negativicutes;o__Acidaminococcales;f__Acidaminococcaceae;g__Succiniclasticum;s__Succiniclasticum ruminis	GCF_900101645.1	96.99
RUG11708	uncultured Prevotellaceae bacterium	uncultured Prevotellaceae bacterium RUG11708	Prevotella	0.84	76.2	none		d__Bacteria.p__Bacteroidetes.c__Bacteroidia.o__Bacteroidales.f__Prevotellaceae.g__?.s__?.t__?	low	d__Bacteria;p__Bacteroidota;c__Bacteroidia;o__Bacteroidales;f__Bacteroidaceae;g__Prevotella;s__Prevotella sp5	GCA_002472205.1	96.98
RUG12729	uncultured Prevotella sp.	uncultured Prevotella sp. RUG12729	Prevotella	0.94	93.55	FNCQ01000039.1 Prevotella sp. BP1-148 genome assembly contig: Ga0066894_139 whole genome shotgun sequence	0.424506	d__Bacteria.p__Bacteroidetes.c__Bacteroidia.o__Bacteroidales.f__Prevotellaceae.g__?.s__?.t__?	low	d__Bacteria;p__Bacteroidota;c__Bacteroidia;o__Bacteroidales;f__Bacteroidaceae;g__Prevotella;s__GCF_900100635.1	GCF_900100635.1	96.98
RUG10138	uncultured Clostridiales bacterium	uncultured Clostridiales bacterium RUG10138	Mogibacterium	0.23	58.85	none		d__Bacteria.p__Firmicutes.c__Clostridia.o__Clostridiales.f__?.g__?.s__?.t__?	low	d__Bacteria;p__Firmicutes_A;c__Clostridia;o__Peptostreptococcales;f__Anaerovoracaceae;g__Mogibacterium;s__GCA_002350505.1	GCA_002350505.1	96.97
RUG12723	uncultured Lachnospiraceae bacterium	uncultured Lachnospiraceae bacterium RUG12723	Eubacterium	0.5	91.38	CP001104.1 Eubacterium eligens ATCC 27750 complete genome	0.313167	d__Bacteria.p__Firmicutes.c__Clostridia.o__Clostridiales.f__Eubacteriaceae.g__Eubacterium.s__?.t__?	high	d__Bacteria;p__Firmicutes_A;c__Clostridia;o__Lachnospirales;f__Lachnospiraceae;g__Lachnospira;s__UBA11757	UBA11757	96.97
RUG14044	uncultured Bacteroidia bacterium	uncultured Bacteroidia bacterium RUG14044	Bacteroidales	0.25	60.65	none		d__Bacteria.p__Bacteroidetes.c__Bacteroidia.o__Bacteroidales.f__Prevotellaceae.g__?.s__?.t__?	low	d__Bacteria;p__Bacteroidota;c__Bacteroidia;o__Bacteroidales;f__UBA932;g__RC9;s__RC9 sp17	GCA_002393945.1	96.97
RUG14414	uncultured Prevotella sp.	uncultured Prevotella sp. RUG14414	Prevotella	0.91	85.5	FRBD01000063.1 Prevotella ruminicola strain KHT3 genome assembly contig: Ga0104360_163 whole genome shotgun sequence	0.0249491	d__Bacteria.p__Bacteroidetes.c__Bacteroidia.o__Bacteroidales.f__Prevotellaceae.g__?.s__?.t__?	low	d__Bacteria;p__Bacteroidota;c__Bacteroidia;o__Bacteroidales;f__Bacteroidaceae;g__Prevotella;s__GCA_002351725.1	GCA_002351725.1	96.97
RUG10107	uncultured Prevotella sp.	uncultured Prevotella sp. RUG10107	Prevotella	0.91	91.7	FOCK01000020.1 Prevotella sp. ne3005 genome assembly contig: Ga0066875_120 whole genome shotgun sequence	0.440706	d__Bacteria.p__Bacteroidetes.c__Bacteroidia.o__Bacteroidales.f__Prevotellaceae.g__?.s__?.t__?	low	d__Bacteria;p__Bacteroidota;c__Bacteroidia;o__Bacteroidales;f__Bacteroidaceae;g__Prevotella;s__GCF_900110085.1	GCF_900110085.1	96.96
RUG10405	uncultured Bacteroidetes bacterium	uncultured Bacteroidetes bacterium RUG10405	bacterium	0.5	59.29	none		d__Bacteria.p__Bacteroidetes.c__Bacteroidia.o__Bacteroidales.f__Prevotellaceae.g__?.s__?.t__?	low	d__Bacteria;p__Bacteroidota;c__Bacteroidia;o__Bacteroidales;f__P3;g__P3;s__GCA_002392445.1	GCA_002392445.1	96.96
RUG12000	uncultured Prevotella sp.	uncultured Prevotella sp. RUG12000	Prevotella	0.91	92.57	FNIW01000050.1 Prevotella sp. BP1-145 genome assembly contig: Ga0066893_150 whole genome shotgun sequence	0.440774	d__Bacteria.p__Bacteroidetes.c__Bacteroidia.o__Bacteroidales.f__Prevotellaceae.g__?.s__?.t__?	low	d__Bacteria;p__Bacteroidota;c__Bacteroidia;o__Bacteroidales;f__Bacteroidaceae;g__Prevotella;s__GCF_900100635.1	GCF_900100635.1	96.96
RUG10279	uncultured Prevotellaceae bacterium	uncultured Prevotellaceae bacterium RUG10279	Prevotella	0.82	75.22	none		d__Bacteria.p__Bacteroidetes.c__Bacteroidia.o__Bacteroidales.f__Prevotellaceae.g__?.s__?.t__?	low	d__Bacteria;p__Bacteroidota;c__Bacteroidia;o__Bacteroidales;f__Bacteroidaceae;g__Prevotella;s__Prevotella sp5	GCA_002472205.1	96.95
RUG10345	uncultured Bacteroidales bacterium	uncultured Bacteroidales bacterium RUG10345	Bacteroidetes	0.16	55.03	none		d__Bacteria.p__Bacteroidetes.c__Bacteroidia.o__Bacteroidales.f__Prevotellaceae.g__?.s__?.t__?	low	d__Bacteria;p__Bacteroidota;c__Bacteroidia;o__Bacteroidales;f__Paludibacteraceae;g__RF16;s__GCA_002372355.1	GCA_002372355.1	96.95
RUG10571	uncultured Prevotellaceae bacterium	uncultured Prevotellaceae bacterium RUG10571	Bacteroidales	0.87	93.92	JNKX01000001.1 Bacteroides sp. Ga6A2 T538DRAFT_scaffold00001.1_C whole genome shotgun sequence	0.468233	d__Bacteria.p__Bacteroidetes.c__Bacteroidia.o__Bacteroidales.f__Prevotellaceae.g__?.s__?.t__?	low	d__Bacteria;p__Bacteroidota;c__Bacteroidia;o__Bacteroidales;f__Bacteroidaceae;g__Ga6A1;s__Ga6A1 sp1	GCF_900102385.1	96.95
RUG10828	uncultured Prevotellaceae bacterium	uncultured Prevotellaceae bacterium RUG10828	Prevotella	0.75	70.57	none		d__Bacteria.p__Bacteroidetes.c__Bacteroidia.o__Bacteroidales.f__Prevotellaceae.g__?.s__?.t__?	low	d__Bacteria;p__Bacteroidota;c__Bacteroidia;o__Bacteroidales;f__Bacteroidaceae;g__Prevotella;s__GCA_002391185.1	GCA_002391185.1	96.95
RUG12162	uncultured Ruminococcus sp.	uncultured Ruminococcus sp. RUG12162	Ruminococcus	0.28	61.9	none		d__Bacteria.p__Firmicutes.c__Clostridia.o__Clostridiales.f__Ruminococcaceae.g__Ruminococcus.s__?.t__?	high	d__Bacteria;p__Firmicutes_A;c__Clostridia;o__Oscillospirales;f__DTU089;g__Ruminococcus_E;s__GCA_002350765.1	GCA_002350765.1	96.95
RUG13718	uncultured Prevotellaceae bacterium	uncultured Prevotellaceae bacterium RUG13718	Bacteroidales	0.87	93.61	FNBQ01000061.1 Bacteroidales bacterium KHT7 genome assembly contig: Ga0105823_161 whole genome shotgun sequence	0.416712	d__Bacteria.p__Bacteroidetes.c__Bacteroidia.o__Bacteroidales.f__Prevotellaceae.g__?.s__?.t__?	low	d__Bacteria;p__Bacteroidota;c__Bacteroidia;o__Bacteroidales;f__Bacteroidaceae;g__Ga6A1;s__Ga6A1 sp1	GCF_900102385.1	96.95
RUG14068	uncultured Ruminococcus sp.	uncultured Ruminococcus sp. RUG14068	Ruminococcaceae	0.43	70.42	none		d__Bacteria.p__Firmicutes.c__Clostridia.o__Clostridiales.f__Ruminococcaceae.g__Ruminococcus.s__?.t__?	high	d__Bacteria;p__Firmicutes_A;c__Clostridia;o__Oscillospirales;f__DTU089;g__Ruminococcus_E;s__GCA_002368625.1	GCA_002368625.1	96.95
RUG10524	uncultured Erysipelotrichaceae bacterium	uncultured Erysipelotrichaceae bacterium RUG10524	Solobacterium	0.27	59.27	none		d__Bacteria.p__Firmicutes.c__Erysipelotrichi.o__Erysipelotrichales.f__Erysipelotrichaceae.g__?.s__?.t__?	medium	d__Bacteria;p__Firmicutes;c__Bacilli;o__Erysipelotrichales;f__Erysipelotrichaceae;g__Solobacterium;s__UBA9766	UBA9766	96.94
RUG13212	uncultured Ruminococcus sp.	uncultured Ruminococcus sp. RUG13212	Ruminococcaceae	0.67	75.44	none		d__Bacteria.p__Firmicutes.c__Clostridia.o__Clostridiales.f__Ruminococcaceae.g__Ruminococcus.s__?.t__?	high	d__Bacteria;p__Firmicutes_A;c__Clostridia;o__Oscillospirales;f__DTU089;g__Ruminococcus_E;s__GCA_002350785.1	GCA_002350785.1	96.94
RUG12525	uncultured Prevotellaceae bacterium	uncultured Prevotellaceae bacterium RUG12525	Bacteroidales	0.85	93.35	JNKX01000001.1 Bacteroides sp. Ga6A2 T538DRAFT_scaffold00001.1_C whole genome shotgun sequence	0.485318	d__Bacteria.p__Bacteroidetes.c__Bacteroidia.o__Bacteroidales.f__Prevotellaceae.g__?.s__?.t__?	low	d__Bacteria;p__Bacteroidota;c__Bacteroidia;o__Bacteroidales;f__Bacteroidaceae;g__Ga6A1;s__Ga6A1 sp1	GCF_900102385.1	96.93
RUG13072	uncultured Prevotellaceae bacterium	uncultured Prevotellaceae bacterium RUG13072	Bacteroidales	0.85	93.17	JNKX01000001.1 Bacteroides sp. Ga6A2 T538DRAFT_scaffold00001.1_C whole genome shotgun sequence	0.458623	d__Bacteria.p__Bacteroidetes.c__Bacteroidia.o__Bacteroidales.f__Prevotellaceae.g__?.s__?.t__?	low	d__Bacteria;p__Bacteroidota;c__Bacteroidia;o__Bacteroidales;f__Bacteroidaceae;g__Ga6A1;s__Ga6A1 sp1	GCF_900102385.1	96.93
RUG13134	uncultured Prevotellaceae bacterium	uncultured Prevotellaceae bacterium RUG13134	Prevotella	0.84	77.11	none		d__Bacteria.p__Bacteroidetes.c__Bacteroidia.o__Bacteroidales.f__Prevotellaceae.g__?.s__?.t__?	low	d__Bacteria;p__Bacteroidota;c__Bacteroidia;o__Bacteroidales;f__Bacteroidaceae;g__Prevotella;s__Prevotella sp5	GCA_002472205.1	96.93
[truncated: 3,876 more rows]
