# Supplementary material for: Compendium of 4,941 rumen metagenome-assembled genomes for rumen microbiome biology and enzyme discovery
Source: Nat Biotechnol. 2019 Aug 2;37(8):953–61. doi: 10.1038/s41587-019-0202-3 (PMC6785717; doi:10.1038/s41587-019-0202-3)
Supplement: Supplementary file 22 — RUG abundance data. The depth of each RUG in each sample, as calculated by MetaBAT2. [file 41587_2019_202_MOESM7_ESM.xlsx]

## Sheet: depth
RUG	Name	TotalDepth	MaxDepth	10572_0001	10572_0002	10572_0003	10572_0005	10572_0006	10572_0007	10572_0008	10572_0009	10572_0010	10572_0011	10572_0012	10572_0013	10572_0014	10572_0015	10572_0016	10572_0017	10572_0018	10572_0019	10572_0020	10572_0021	10572_0022	10572_0023	10572_0024	10572_0025	10572_0026	10572_0027	10572_0028	10572_0029	10572_0030	10572_0031	10572_0032	10572_0033	10572_0034	10572_0035	10572_0036	10572_0037	10572_0038	10572_0039	10572_0040	10572_0041	10572_0042	10572_0043	10674_0001	10674_0002	10674_0003	10674_0004
RUG12374	uncultured Prevotellaceae bacterium	11066.3	886.393	3.06965	18.5756	1.79319	10.3565	37.2827	28.8569	4.85365	0.865806	4.4502	13.2733	0.181026	14.3381	10.3684	9.75035	49.2416	1.4479	5.68381	3.83053	0.161064	5.42235	7.19265	5.49942	2.16009	32.8115	12.2537	5.31609	3.05584	8.08574	3.59584	48.7826	1.86206	11.3316	9.56613	3.36865	8.05649	16.9177	18.8784	12.9195	22.3158	8.28865	1.63045	7.48512	8.08256	29.279	7.51416	4.37799
RUG12093	uncultured Succinivibrio sp.	7849.44	531.639	3.93829	0.699453	0.553815	0.044952	5.18618	0.0322147	9.6704	14.5823	3.35784	0.101337	0.0402665	0.180471	0.214522	0.871755	2.71339	0.213121	0.0192905	0.0274722	0.0157894	0.941212	1.74965	0.272498	4.48839	2.82932	5.96348	1.63592	12.489	7.16825	0.686457	8.39409	0.168687	0.476589	7.8049	0.21465	1.38768	7.26426	2.74652	3.30791	6.05107	1.46428	6.00166	7.4148	0.111182	2.94062	37.8694	0.352346
RUG14435	uncultured Prevotellaceae bacterium	7685.11	1112.94	0.27041	0.334538	0.0686969	2.43033	1.39753	0.267366	0.919455	0.0890674	0.187926	52.8284	0.377272	1.2034	0.125088	0.222514	0.324006	0.0931441	0.149646	11.5869	0.44181	0.256903	0.476515	0.452216	0.0598784	0.0826623	0.0593415	0.184632	0.039373	0.12476	0.0518319	0.130844	0.0659043	0.198863	0.10348	0.117695	1.89772	0.503774	0.104531	0.0589173	0.315302	0.167012	0.0805027	0.129321	0.331165	66.3382	0.64837	3.02115
RUG12234	uncultured Prevotellaceae bacterium	7631.18	718.392	2.02871	2.05406	1.54644	5.86313	8.73003	4.55587	6.88828	1.50776	3.00358	15.7434	6.51654	6.96898	7.98187	5.45025	18.5294	5.03286	7.74941	6.01727	1.60544	15.4452	8.13046	3.44836	1.87386	2.6607	2.03613	3.19289	2.32533	2.7052	2.18885	3.72078	2.0261	5.29973	3.46374	2.7831	6.01689	4.50367	2.06134	5.01773	4.73386	2.03574	2.2641	3.75597	3.08033	417.276	12.147	67.7826
RUG12255	uncultured Prevotellaceae bacterium	7096.78	355.872	0.148492	1.35362	0.925597	22.0809	0.561768	11.809	22.035	4.6192	0.894089	5.09065	45.6982	15.3476	44.5404	0.425465	6.47124	52.4198	33.2297	85.6599	34.8185	0.921849	27.416	1.06971	0.447817	0.143941	0.0860478	0.157735	0.0793644	0.133993	0.174573	0.108398	0.101327	0.185265	0.28265	0.0806718	0.423625	0.170322	0.097286	0.0429006	0.159993	0.0693805	0.0619945	0.302627	0.387835	155.823	9.09953	123.111
RUG11094	uncultured Succinivibrio sp.	6649.37	451.442	3.05138	0.614154	0.443305	0.035694	4.26773	0.0302703	10.9049	11.6059	2.66468	1.62934	0.062565	0.136991	0.162069	0.673036	3.00112	0.283905	0.0251662	0.0334351	0.034398	0.758355	1.44184	0.212431	3.37069	2.11196	4.37265	1.30347	8.49309	5.27316	0.534379	6.52005	0.186751	0.33591	5.78361	0.181507	1.08394	5.536	2.05671	2.62883	4.48538	1.15251	4.49901	5.68707	0.147338	2.86866	33.5427	0.638181
RUG10012	uncultured Aeromonadales bacterium	6367.05	572.025	0.438748	4.75996	0.125548	150.994	3.65911	161.112	24.783	0.916365	1.79262	0.541677	64.469	3.4597	71.4643	0.76779	1.48916	94.6242	111.97	55.0188	6.92846	2.20477	3.67798	7.45228	0.592612	0.0456146	0.108556	0.166792	0.0376869	0.2603	0.0419954	0.0716972	0.016606	0.0361427	0.0624428	0.0223077	7.46631	0.640266	0.0423852	0.0700511	0.0161265	0.0213795	0.0136025	4.13828	0.102057	0.598698	1.23645	73.4434
RUG13223	uncultured Prevotellaceae bacterium	6316.75	1052.15	0.651761	4.58927	0.465388	19.044	9.46495	4.65229	6.46426	1.72996	0.964823	13.1563	1.27706	57.4876	5.50765	2.88282	7.86152	1.96942	4.00149	2.0029	3.28746	6.96503	1.48574	2.20022	0.738978	2.10204	0.922111	1.36481	0.331581	2.66069	1.97299	3.47556	0.808544	9.95724	1.42378	0.488349	1.88155	13.2678	5.42346	1.5831	2.98779	8.86036	0.40206	0.87169	1.52435	2.06446	2.90338	1.94305
RUG10193	uncultured Prevotellaceae bacterium	6089.75	351.279	3.40698	21.5137	1.80804	8.55842	51.6763	27.4059	3.43006	0.763039	4.88527	10.1943	0.170898	10.1344	4.73256	9.56391	205.694	0.616629	2.23679	3.2525	0.111552	2.97746	6.84739	5.44036	2.29075	38.3651	14.6446	5.63145	3.73751	9.38016	3.67127	55.9072	1.68316	11.8377	11.4179	3.37665	8.06578	19.8473	25.5381	13.9801	26.1163	9.62433	1.67847	8.80586	9.43322	15.3675	6.06854	1.66589
RUG10654	uncultured Succinivibrio sp.	5876.67	478.323	0.365337	1.72205	0.092782	73.7565	4.56902	87.2209	48.5025	0.557735	2.74243	0.580662	113.009	2.8866	45.1704	0.507565	1.173	52.9995	177.262	60.5553	10.6092	1.23498	5.17377	5.21088	0.547326	0.0358246	0.162259	0.20984	0.0574081	0.305377	0.0270021	0.0410338	0.0217775	0.0237263	0.0871423	0.0301323	9.12364	0.766971	0.0295605	0.0384472	0.023502	0.0120667	0.021064	3.76098	0.333201	1.69672	2.14368	245.969
RUG13862	uncultured Prevotellaceae bacterium	5710.04	717.501	0.0810532	4.58429	0.217612	6.10967	0.511877	5.53443	2.70235	0.332032	1.10904	16.0423	17.9917	3.8422	155.832	0.638688	6.10407	17.9408	60.2157	175.864	7.52627	0.764061	6.66922	0.437215	1.12754	0.0141961	0.0455395	0.0848001	0.0156842	0.0335236	0.105044	0.00880419	0.0163624	0.0177099	0.284718	0.080067	0.136561	0.0125025	0.066131	0.00818851	0.0129302	0.0105361	0.0207863	0.113705	0.132098	31.4231	1.23048	25.907
RUG14687	uncultured Ruminobacter sp.	5679.91	457.054	0.0591359	0.329447	0.0175736	12.4368	0.603252	14.0918	4.60712	0.114327	0.287677	0.0733945	10.0927	0.475781	8.7568	0.103045	0.134042	11.5546	17.0511	5.93836	1.15556	0.263472	0.574135	0.780193	0.070359	0.0156519	0.0270506	0.0496569	0.0161551	0.0565842	0.0146265	0.0286978	0.020815	0.0191249	0.0158334	0.00910032	1.0736	0.118172	0.0322075	0.0165917	0.0182697	0.0134841	0.0105915	0.575549	0.0587712	0.573528	1.95094	31.4992
RUG13705	uncultured Aeromonadales bacterium	5535.35	758.452	0.385965	2.50841	0.145771	97.3377	2.72751	133.184	19.7086	0.937854	1.4646	0.418356	48.1057	4.8705	141.003	1.35331	1.20273	190.442	86.4985	38.4301	5.6866	3.15604	3.03955	5.07475	0.496217	0.132738	0.132513	0.173729	0.0928372	0.289241	0.10193	0.0797562	0.0474243	0.15934	0.107863	0.0578693	5.94899	0.578831	0.136221	0.0864275	0.041398	0.136595	0.078465	3.36947	0.211635	0.431833	0.630375	59.0779
RUG13895	uncultured Prevotellaceae bacterium	5461.28	562.104	0.594665	0.558881	0.385564	21.4651	2.40765	72.5117	14.6017	1.67134	1.63636	5.66133	0.781551	40.2803	44.33	0.931909	22.7193	2.03955	102.065	12.2531	131.42	11.1299	21.0681	1.60721	0.544467	0.40775	0.276693	0.614257	2.98028	3.6102	0.888037	0.972415	0.416666	1.49263	4.19293	0.88467	1.35773	4.56098	2.55812	0.597401	0.403706	0.930215	1.77424	1.66355	0.263072	1.86228	0.683586	4.18888
RUG12307	uncultured Succiniclasticum sp.	5132.46	473.81	0.040451	0.570718	0.0859168	0.964673	0.0761384	19.4971	2.20818	0.203363	0.190896	1.38737	1.13668	0.787011	51.6528	0.0667464	0.169475	30.4855	11.7449	18.5541	2.36026	0.0627136	0.524897	0.0779206	0.0567566	0.0260511	0.0130105	0.0279821	0.0135303	0.014532	0.035423	0.0165422	0.012022	0.0222251	0.0209418	0.0179014	0.0132321	0.0136666	0.0321321	0.0192268	0.016641	0.01432	0.0137616	0.269176	0.524078	125.431	142.469	279.52
RUG13006	uncultured Aeromonadales bacterium	5094.69	393.573	0.438835	2.34784	0.101905	111.615	4.3011	135.212	28.4129	0.806046	1.86677	0.492562	69.4248	3.31954	62.2713	0.827221	1.66013	79.6759	112.072	48.9308	7.00898	1.88751	3.91708	6.27652	0.514493	0.153066	0.216567	0.281625	0.0603907	0.377552	0.0611079	0.0646827	0.0853392	0.0443086	0.113205	0.0672237	7.29393	0.862377	0.0432584	0.0824478	0.0982888	0.0498525	0.0606625	4.88947	0.138986	1.26509	1.69797	79.7089
RUG11999	uncultured Aeromonadales bacterium	4855.38	400.816	0.0468865	0.331756	0.0126275	13.5498	0.544384	15.408	4.4096	0.0967381	0.265206	0.0605094	11.245	0.414742	8.39345	0.0936551	0.129402	10.9934	16.9933	7.13169	1.59314	0.234055	0.558262	0.780801	0.0720394	0.00810648	0.0200691	0.0210391	0.00684972	0.0403746	0.00628235	0.00917361	0.00528216	0.00460937	0.0103385	0.00331276	0.880047	0.0896435	0.00608599	0.007683	0.00317451	0.00291135	0.00207147	0.559859	0.0464123	0.448954	2.08655	26.8237
RUG10295	uncultured Prevotellaceae bacterium	4767.92	118.358	4.41198	4.98516	3.44627	11.9867	19.0785	6.78243	14.2958	1.23234	6.62854	19.9605	0.0886105	10.9775	6.4446	12.9221	36.9557	5.22339	15.4543	1.88577	0.446543	23.7699	9.61418	9.76757	29.5659	5.47714	4.33671	8.51438	2.05316	6.51209	7.94428	6.27776	7.15919	7.61209	3.3932	7.9335	14.2659	9.56775	4.51974	15.1472	12.2936	5.21363	5.57843	10.607	5.71467	27.0712	37.6941	11.3412
RUG14443	uncultured Prevotellaceae bacterium	4720.45	608.91	1.11625	1.17694	1.65871	1.87798	3.85373	2.12171	2.18121	1.07032	2.19187	4.80117	0.602279	1.63313	2.22488	3.03028	6.31405	0.712161	2.18039	1.73804	0.201067	23.7097	2.39354	1.73818	1.13659	1.30217	1.5147	2.47144	1.71661	1.58769	1.13157	2.99005	0.700537	2.11842	2.21805	1.96335	2.1052	3.38501	1.25506	1.61089	2.41187	1.18146	1.07914	2.18921	2.31019	26.9996	2.05073	8.19998
RUG10575	uncultured Aeromonadales bacterium	4542.13	270.611	0.125973	0.6665	0.0371113	26.4141	1.24778	32.1539	11.9728	0.225176	0.712258	0.156649	25.3604	1.09863	19.424	0.229704	0.283182	25.1644	43.9517	16.3581	3.02435	0.530144	1.34509	1.61241	0.184251	0.0408525	0.060837	0.0824047	0.0440204	0.106578	0.0419709	0.0423592	0.0309276	0.0371182	0.0482393	0.0195422	2.3471	0.243334	0.0418523	0.0280676	0.0284285	0.0235196	0.0322903	1.22398	0.0964242	0.676111	2.9194	63.5157
RUG14936	Ruminococcaceae bacterium	4540.82	442.773	0.126088	0.768312	2.53309	0.244528	0.323225	0.196986	0.387099	0.732884	0.857131	1.01347	10.5152	63.635	14.6256	0.667688	1.06801	29.0428	70.2464	73.2857	124.37	0.753025	2.72085	0.179665	0.883973	0.0840851	0.0829782	0.0816361	0.189415	0.125316	0.0765111	0.0367664	0.0672865	0.0826551	0.164096	0.10411	0.118582	0.0826995	0.0719223	0.0591813	0.0538798	0.0381307	0.103082	0.13653	0.227885	58.9989	0.459002	80.2501
RUG14716	uncultured Aeromonadales bacterium	4512.96	387.168	0.0328696	0.132214	0.00634977	6.22544	0.357404	6.16247	2.95584	0.0425312	0.162062	0.038251	5.77032	0.184873	2.91246	0.034153	0.0653799	3.87012	9.86535	3.10548	0.680935	0.0915064	0.31241	0.413161	0.0371996	0.00396765	0.0138946	0.0180387	0.00440637	0.020777	0.00340221	0.00740849	0.00497836	0.00318239	0.00625489	0.0027624	0.684511	0.0607994	0.0040512	0.00352325	0.00359313	0.00295975	0.00328496	0.309115	0.0438746	0.492408	2.45802	25.2244
RUG10766	uncultured Aeromonadales bacterium	4496.22	354.257	0.0488622	0.272373	0.0164341	12.5769	0.565237	13.3666	4.72254	0.0974558	0.282788	0.0728398	12.0331	0.455811	6.94281	0.0791774	0.132743	8.93143	17.4916	6.59323	1.40632	0.215134	0.58774	0.804389	0.0628743	0.0103036	0.0290988	0.035975	0.00610824	0.0413839	0.00991123	0.0150944	0.0142053	0.0105271	0.0156159	0.00549705	1.33198	0.111741	0.0143642	0.00736381	0.00910516	0.00483251	0.00316557	0.53893	0.0600367	0.5369	3.46045	30.4195
RUG11026	uncultured Prevotellaceae bacterium	4379.25	150.259	4.75351	4.03767	1.25127	6.36084	30.4837	5.37748	5.78645	1.34841	12.4178	18.4983	1.08408	11.1419	4.66749	29.4752	18.3119	3.46821	7.21499	2.29204	1.4195	8.03173	10.7022	5.21727	8.97972	7.84588	15.396	8.78	2.5476	11.7125	2.85936	7.55728	2.17168	8.71627	10.3553	3.85823	77.7636	22.5715	10.2538	8.35553	17.1989	4.74514	4.11525	11.5446	14.337	10.1385	13.9437	5.7847
RUG14503	uncultured Prevotellaceae bacterium	4356.67	278.604	3.18389	5.08085	0.998293	2.21997	23.9722	1.55158	2.89566	1.48321	5.27478	2.67926	0.116541	3.37023	1.02105	6.58855	8.08634	1.30272	1.54684	0.418812	0.540233	4.835	2.85913	21.0171	9.53874	2.99901	10.7729	4.80686	2.94103	12.1814	1.85292	4.21557	3.42153	3.73266	1.81344	8.24967	8.60154	12.0076	2.5906	3.9407	11.4262	2.61256	1.21894	49.0991	6.1097	4.09104	18.7768	1.4322
RUG13723	uncultured Aeromonadales bacterium	4337.43	486.972	0.375539	1.60067	0.0794684	80.6635	4.02607	79.1541	30.2198	0.528095	1.76254	0.527392	123.764	3.16451	38.0941	0.535863	0.793596	50.6114	101.634	37.4795	6.83065	1.16733	3.66625	5.60526	0.347283	0.0374438	0.146634	0.23849	0.0943627	0.368904	0.0303963	0.0394076	0.0177939	0.0286872	0.0746741	0.0185517	11.1201	0.894585	0.0253845	0.04809	0.0197896	0.0183845	0.0178129	4.04428	0.113684	1.07412	1.47405	82.6829
RUG14077	uncultured Aeromonadales bacterium	4290.91	455.973	0.324457	2.59896	0.0900137	106.599	2.806	112.723	22.4461	0.687047	1.52548	0.367496	49.2787	3.0726	60.0029	0.653374	1.00412	81.082	96.8121	47.9247	5.83831	1.66191	3.16641	5.38797	0.401368	0.0432472	0.0888132	0.137054	0.032708	0.231855	0.0329152	0.0443423	0.014014	0.0298232	0.0486328	0.0196062	5.75866	0.523439	0.0314688	0.0440444	0.0121333	0.0126981	0.0134825	3.25308	0.0932529	0.486263	0.61722	68.5372
RUG14806	uncultured Aeromonadales bacterium	4284.72	275.352	0.113615	0.430555	0.0528485	17.8915	1.02424	20.4714	8.20046	0.176436	0.524239	0.134715	18.5789	0.630171	9.85619	0.183723	0.233592	12.4898	28.8168	11.2702	2.03254	0.385308	0.987541	1.21976	0.154533	0.0575461	0.0634637	0.116155	0.0670027	0.122698	0.0382491	0.0473582	0.0559175	0.0675076	0.0594855	0.0471755	1.7404	0.241879	0.0604349	0.041342	0.0452559	0.0410905	0.0553541	0.959183	0.158198	1.34125	1.87747	48.2336
RUG11349	uncultured Aeromonadales bacterium	4235.12	430.194	0.350477	1.73896	0.088591	82.2821	4.38135	82.934	31.639	0.533006	1.84336	0.508281	94.711	3.07953	40.1841	0.516528	0.894603	53.6632	108.395	37.2972	7.12262	1.27126	3.93015	5.85554	0.378284	0.0462933	0.189312	0.309175	0.0636774	0.469941	0.0350601	0.0580296	0.0642879	0.0491269	0.0825984	0.0250029	13.3508	1.16427	0.0557354	0.0424746	0.0454835	0.0244563	0.0179885	4.35248	0.133068	0.643732	0.901491	90.4576
RUG11003	uncultured Prevotellaceae bacterium	4175.51	254.204	0.312451	1.00173	0.515743	8.58384	0.678836	22.5977	10.0927	0.944413	0.84261	6.10342	22.9794	10.6328	15.4027	0.766548	1.80102	50.3976	21.4015	27.6837	8.83433	1.05264	28.4286	0.976399	0.587783	0.371781	0.298557	0.442195	0.217333	0.304161	0.246148	0.269984	0.237636	0.396181	2.63789	0.247644	1.44417	0.334318	0.345717	0.192887	0.534796	0.307251	0.287942	0.773793	0.274017	60.4007	9.67408	55.7868
RUG14643	uncultured Prevotellaceae bacterium	4170.37	342.8	0.102189	0.873153	0.223372	2.9477	0.237299	2.57336	28.5894	0.536059	0.974264	4.94106	21.6746	1.84421	9.8951	0.11494	0.568447	31.7873	11.2689	27.6888	15.4716	0.406057	116.022	0.325547	0.324555	0.0215425	0.0320413	0.0390529	0.0234889	0.0401035	0.214568	0.00765257	0.016031	0.034448	9.31282	0.021633	1.19206	0.0231684	0.0759465	0.0093428	0.0728577	0.00964919	0.0399104	0.0843572	0.104521	65.2243	4.22543	104.058
RUG12682	uncultured Prevotellaceae bacterium	4141.45	345.484	0.180978	0.595506	0.8992	12.0337	0.418358	6.00605	6.28936	4.40753	0.653867	5.20597	79.1427	21.5422	18.6956	0.494676	6.14134	58.7653	33.1913	79.0422	23.6682	0.976453	24.6626	0.82237	0.435989	0.190136	0.0882663	0.190826	0.278251	0.195954	0.209018	0.240418	0.0747843	0.375264	0.437044	0.111839	0.285059	0.154476	0.261336	0.146175	0.121012	0.199548	0.284719	0.35632	0.408502	53.4408	2.52803	121.694
RUG12156	uncultured Prevotellaceae bacterium	3888.55	430.254	3.8207	1.76185	0.586801	2.0064	27.2686	1.61801	2.44883	0.806657	11.6553	5.55595	0.0588648	1.14148	0.760056	26.316	4.04582	0.425765	0.748451	0.247024	0.0418987	2.28643	4.46879	2.62469	6.84423	7.82677	13.2568	6.36096	1.81462	10.4166	1.415	6.43491	0.607267	7.53154	4.96786	2.15924	25.0519	21.671	9.78622	7.21237	15.3765	3.30406	2.70448	9.11244	13.9797	2.31892	3.79682	0.641194
RUG10943	uncultured Prevotellaceae bacterium	3871.63	178.276	2.76702	4.22905	0.911855	2.26946	35.0744	1.6226	5.00219	1.43921	4.89599	4.46297	3.2012	3.29282	1.80211	5.15374	8.99295	2.82237	3.39784	1.61004	0.959483	4.5822	6.75325	16.7714	7.05401	2.62154	8.20785	3.76715	2.66565	9.1165	1.60637	3.09584	2.30102	2.58059	2.79185	6.41179	7.30622	9.16585	2.76497	1.95714	8.84546	1.98548	1.23396	36.5686	5.41613	9.81201	17.5199	7.98114
RUG11092	uncultured Bacteroidales bacterium	3868.48	102.521	1.53279	1.86	1.26891	8.87298	9.06317	8.27607	12.37	0.956032	3.48247	18.8192	4.07767	10.505	11.386	7.64769	41.2357	12.4366	16.23	6.12691	6.77529	13.5958	10.7209	5.32785	1.84621	2.00827	2.39044	3.18707	1.0615	2.88255	2.38027	2.26964	3.22028	4.50029	2.23502	2.05587	7.94115	4.45399	2.605	2.85536	5.35428	2.14911	2.6364	4.59637	2.3017	34.9467	19.6621	21.5113
RUG12297	uncultured Prevotellaceae bacterium	3710.78	664.944	0.65688	0.715501	0.804414	1.6114	1.09581	2.29217	1.94462	0.81185	1.24681	5.44578	0.694775	1.45789	3.39647	1.48643	1.69494	0.65902	0.92712	2.32887	0.376749	10.345	1.4874	0.736501	0.543788	0.306314	0.560759	1.06427	2.18466	0.673376	0.641525	1.53557	0.220747	1.87814	2.10424	1.32804	1.24185	1.4265	0.504916	1.29643	1.19029	0.722126	1.10356	1.26844	0.770557	73.4551	1.60671	57.4457
RUG10708	uncultured Aeromonadales bacterium	3598.06	239.518	0.0836308	0.363997	0.0242824	16.638	0.871994	18.2636	8.04482	0.168668	0.46709	0.0963662	16.2241	0.627923	9.04273	0.124721	0.18744	11.824	28.9054	10.1319	1.87595	0.391223	0.927816	1.14755	0.122723	0.0311066	0.0437081	0.0556047	0.0298053	0.0779046	0.0200489	0.0261124	0.0206994	0.0637122	0.0302412	0.0289063	1.78575	0.195077	0.0472682	0.0235468	0.0217712	0.0640083	0.0300859	0.778826	0.170468	0.519461	2.36849	43.8388
RUG12199	uncultured Prevotellaceae bacterium	3550.59	356.219	3.63835	2.24209	0.737457	1.67604	24.4812	1.63589	3.02541	0.784471	10.6286	6.29863	0.122904	1.4723	1.39449	23.7832	5.22035	0.501737	1.25638	0.217823	0.0613616	3.78874	4.89987	2.89952	6.74752	6.66261	11.5963	6.20443	1.51541	10.2035	1.76572	6.15362	0.843274	7.00379	4.3328	2.52418	20.617	19.3072	9.00879	5.90356	14.7302	3.12598	2.60337	8.78064	12.3717	3.62949	8.49562	1.17244
RUG14812	uncultured Prevotellaceae bacterium	3523.21	350.941	3.25595	8.5604	1.54682	6.25926	28.3611	1.81788	9.33833	1.81686	3.11057	12.5712	0.522432	9.97944	2.5825	6.66548	17.2331	1.49864	3.84077	1.30131	0.389845	13.6007	4.04645	4.04056	2.05646	4.33793	2.5202	3.79061	1.42609	5.95119	4.38718	8.11659	2.85566	17.7324	3.4865	2.63743	5.68885	21.4845	9.61308	5.10854	7.07365	16.0105	1.43873	4.82759	3.69162	24.9968	14.1338	5.8582
RUG11095	uncultured Prevotellaceae bacterium	3448.39	446.352	0.504386	4.21186	0.314091	1.19968	1.86264	0.692384	1.88532	0.14895	2.62547	1.94111	0.0667217	1.08087	0.77067	2.60301	4.88927	0.531316	1.77053	0.269737	0.143769	2.03786	1.47246	0.874286	0.409881	0.580974	8.47841	4.7042	0.32326	8.98877	1.63998	1.72548	0.753066	8.09407	0.462485	1.06758	14.6897	1.30458	0.322972	1.05464	6.78784	0.554936	0.425297	2.46771	0.758993	11.1135	66.1643	4.69586
RUG13197	uncultured Ruminococcus sp.	3372.82	2157.46	1.03673	2.0586	4.63678	0.231535	0.380797	0.0404203	0.800113	0.663992	1.22038	0.288874	0.0162163	0.0708064	0.364208	3.46622	0.255674	0.0260245	1.29065	0.211617	6.11004	0.542864	1.92734	0.568956	0.364487	1.46022	1.35455	0.45669	2.35195	2.47697	1.12241	0.81942	1.5919	1.89344	1.41921	0.907656	0.843676	1.88593	1.43071	0.890673	0.720134	0.664582	2.6392	0.433835	0.281835	0.0585126	0.476891	0.0732287
RUG12758	uncultured Prevotellaceae bacterium	3366.78	484.353	0.390758	4.03126	0.456045	1.70565	1.62125	1.27716	2.5175	0.522478	4.10933	0.799968	3.04631	2.37646	3.82429	7.03521	4.7527	4.4802	2.99088	7.80351	2.28267	4.18098	3.88237	1.63309	1.22537	0.450955	1.09735	2.03112	0.146663	2.88203	0.274977	0.348352	0.413607	0.532492	0.26122	1.46864	8.83481	1.17961	0.332434	0.217876	4.31521	0.321561	0.344388	3.41108	0.796689	27.6241	5.05463	8.1359
RUG11454	uncultured Prevotellaceae bacterium	3354.33	511.481	0.125809	0.822416	0.0955585	1.80513	0.293596	1.38261	19.0491	0.681955	0.907629	7.12551	8.22674	0.694767	5.58061	0.069244	0.166143	43.199	7.96293	18.5822	9.17683	0.29005	143.548	0.158935	0.231321	0.0234335	0.0169548	0.0162633	0.0106252	0.00799056	0.316603	0.00723704	0.0121363	0.0350682	17.1585	0.0188873	1.4752	0.010182	0.0801557	0.00631816	0.0739348	0.00647869	0.00943292	0.0440978	0.0675238	42.3659	2.1517	82.1227
RUG12009	uncultured Prevotellaceae bacterium	3349.78	1255.76	3.62792	8.6176	0.398419	0.925773	7.64946	1.03708	1.00375	0.490854	4.11921	1.06276	0.360005	1.27441	0.413181	7.79837	2.40361	0.358994	0.277097	0.408333	0.158235	1.19925	1.16847	8.67336	7.03821	2.14044	6.34424	3.2269	0.884014	5.35402	0.682758	2.48335	1.12743	1.98356	0.682094	3.95063	4.49496	5.93093	1.33202	1.28457	9.30107	2.0834	0.442539	19.472	16.4904	1.14751	164.447	1.6574
RUG11059	uncultured Aeromonadales bacterium	3323.57	313.243	0.278417	19.3116	2.33168	0.403154	9.25741	0.296077	0.22974	27.9796	3.65679	0.362382	0.889554	0.392888	0.228854	7.89168	1.2365	0.440999	0.562064	0.167521	0.56993	11.2088	2.35314	3.65369	6.47792	5.52202	8.16196	15.8895	1.50818	9.74171	5.99879	23.7497	7.34051	6.7814	1.81014	1.5909	3.74016	27.1475	34.8138	2.48402	14.659	9.56702	1.54727	14.7373	4.81619	0.111592	0.471676	0.637967
RUG14457	uncultured Prevotellaceae bacterium	3195.02	379.419	0.452644	0.46089	0.205019	2.03087	0.739403	1.50722	1.55226	0.50895	0.6408	3.25265	285.699	2.05436	4.90875	1.01684	5.67035	2.972	3.41472	8.64685	2.01041	1.61585	3.10532	0.728232	0.743886	0.468601	0.259612	0.522545	0.386936	0.444654	0.492586	0.723222	0.401686	0.732334	0.786984	0.281365	2.43038	0.814073	0.319638	0.492354	0.665425	0.492614	0.370179	0.627666	0.419199	9.91106	5.13483	56.9637
RUG10941	uncultured Prevotellaceae bacterium	2987.44	188.137	2.80728	6.0903	2.0485	4.07436	9.41802	3.95887	3.11755	3.66665	4.62326	14.2273	0.299199	7.84805	5.5605	5.33339	12.5881	1.1088	3.70488	1.77107	0.774002	6.61865	3.40243	3.94888	2.94959	3.61288	3.2822	4.19548	2.53678	4.60702	3.26988	4.84118	3.54831	8.04706	3.63068	2.54846	8.37079	7.96234	4.12438	4.23935	5.7743	5.84013	2.84454	4.01428	4.89203	37.3963	148.086	8.95186
RUG11468	Ruminococcus bromii	2970.26	823.129	0.417819	0.725714	0.0206155	0.053462	0.034718	0.0115008	4.77443	107.22	13.8916	0.121402	0.558797	0.0395176	0.0531282	0.496972	0.131363	0.2945	0.308159	0.212851	823.129	0.439581	1.66912	0.138978	0.196891	0.0837219	0.0401718	0.0332324	0.735813	0.0906918	0.111614	0.0222909	0.0337256	1.21972	1.65485	0.0225302	1.25308	0.0337371	0.0330518	0.0212525	0.0578524	0.0401463	0.0489268	0.413852	0.0232661	1.15933	1.89977	6.45586
RUG10154	uncultured Bacteroidales bacterium	2945.99	113.91	0.816901	1.67111	0.799315	12.1216	3.81681	14.1411	7.35655	1.62199	1.16171	5.90069	31.5057	22.2878	13.9501	1.98571	7.82384	22.3519	13.0084	36.5243	11.4833	3.27313	17.4489	1.61137	0.859264	1.88307	1.04199	0.870766	0.754453	1.235	0.822395	1.89381	0.851361	1.25854	2.75465	0.742027	1.64971	2.29433	1.6719	1.30375	1.55687	0.832507	0.849347	1.59667	0.935191	40.123	8.10824	59.7997
RUG10292	uncultured Prevotellaceae bacterium	2845.87	190.459	3.51183	1.9339	0.602821	1.53935	25.4073	1.00192	2.34115	0.871124	11.5059	4.52665	0.0687766	1.12532	0.506847	25.3446	3.54352	0.478809	0.553965	0.186006	0.0924076	2.56948	4.89034	5.91228	82.3918	6.08805	18.0508	17.8536	1.757	11.1543	1.50079	6.51796	0.768474	6.59144	4.50347	2.25366	19.3609	20.9374	10.9667	4.67729	15.2046	2.98219	2.75693	9.32071	14.6827	2.82528	4.74584	0.676205
RUG10771	uncultured Prevotellaceae bacterium	2837.74	284.928	0.51401	3.97348	0.45038	5.74206	9.69375	0.666602	7.31046	0.555797	0.991231	3.98561	0.115428	15.964	2.33486	1.9484	5.29358	0.389266	1.31462	0.395393	0.229561	5.83461	0.643614	1.34077	0.55959	2.02122	0.903562	1.23936	0.279224	2.55238	2.17464	4.32949	0.926271	11.8139	1.14989	0.535342	1.4355	17.707	4.54144	1.69061	3.24389	8.6329	0.222182	0.726457	1.76061	0.79317	6.93117	0.464148
RUG10632	uncultured Prevotellaceae bacterium	2702.13	266.746	0.137525	1.14781	0.142035	3.97405	0.233652	3.42197	2.2934	0.50812	0.56834	3.88079	11.2754	1.67465	41.1821	0.472268	1.59471	7.46356	12.2176	38.3092	2.47728	0.56964	5.1328	0.357695	0.395845	0.219263	0.149876	0.171561	0.21668	0.223046	0.131649	0.0409788	0.159006	0.148205	0.646383	0.140799	0.528849	0.17262	0.0711313	0.0974567	0.196034	0.0940991	0.248794	0.273709	0.420854	147.744	2.03805	74.6118
RUG14472	Ruminococcaceae bacterium	2681.76	106.254	0.0355647	0.103077	0.379463	0.150427	0.0641412	0.0428594	0.0635685	0.0773453	0.156383	0.0989471	5.09856	0.88751	2.88783	0.133492	0.291635	19.2578	17.6521	21.1861	19.1214	0.164081	0.591051	0.0712514	0.310087	0.0374729	0.0216533	0.0337049	0.0356555	0.0947993	0.0382632	0.0512673	0.0431675	0.0531342	0.123415	0.0303551	0.0532598	0.160712	0.0352605	0.0344059	0.0210889	0.0270388	0.0261061	0.0713216	0.0972371	25.0293	37.8693	16.8066
RUG12296	uncultured Prevotellaceae bacterium	2657.74	268.74	0.199313	0.410484	0.132626	1.7199	0.384117	1.77525	11.0516	0.41417	0.557469	2.05848	8.68237	1.07731	3.84686	0.389803	0.808232	13.1752	3.28398	13.5341	4.64776	0.587101	30.7013	0.28659	0.223647	0.235653	0.182964	0.211946	0.123137	0.175432	0.327312	0.187582	0.157824	0.284908	3.42802	0.150059	1.94343	0.263527	0.215535	0.249734	0.35785	0.176355	0.183885	0.249475	0.227895	31.0793	7.84496	79.6708
RUG14009	uncultured Prevotellaceae bacterium	2569.99	232.587	1.41848	2.19477	3.57877	10.5522	2.80087	21.5786	6.43269	1.59193	2.74176	10.9559	0.430692	3.78475	41.5687	3.71072	7.04941	1.09492	6.62058	3.23295	1.33549	12.5279	3.09628	2.30404	1.41835	1.09487	1.36645	2.29744	3.126	1.8831	1.69179	2.56608	1.19678	3.11643	3.32204	2.15742	2.5294	3.5372	2.42202	2.52945	2.47147	2.20944	1.68538	2.56586	2.20705	43.3999	4.68304	12.8883
RUG11075	uncultured Aeromonadales bacterium	2522.1	222.692	0.98796	13.7332	1.62469	0.478847	14.8882	0.451315	0.664509	19.5121	2.65609	13.3304	0.526808	0.556829	0.882323	5.71704	1.70659	0.588812	0.884699	1.02231	0.923087	8.1524	2.05388	3.00021	4.63013	4.03814	5.65157	11.1393	1.43216	7.31443	4.23402	16.5293	5.54904	5.04042	2.01642	1.2602	2.86269	18.6564	23.9856	1.85608	10.1795	6.50435	1.70898	10.74	3.16546	0.6091	1.40004	0.919768
RUG13731	uncultured Aeromonadales bacterium	2510.38	245.887	0.217446	19.4491	1.88124	0.170345	5.39386	0.118818	0.185422	24.2653	3.2137	0.369294	0.374771	0.329012	0.156169	6.37875	1.29025	0.29401	0.196763	0.135746	0.545495	10.8071	2.18391	4.23543	4.81548	4.16889	6.02577	13.5066	1.22162	7.36097	4.60953	18.5669	7.31251	5.74475	1.56931	1.40172	2.94	21.6896	27.1635	1.94557	11.9446	7.57007	1.29826	12.4848	3.00281	0.318064	0.44517	0.394783
RUG12062	uncultured Bacteroidales bacterium	2434.06	184.242	0.940377	0.330033	0.0942657	6.11851	1.45913	3.31224	1.82726	1.11595	0.483067	3.82354	0.0818349	6.69614	2.24265	1.29114	0.972806	1.69611	5.33816	1.07874	0.946693	0.656541	1.30033	0.908671	0.552465	1.41348	1.17406	0.407149	1.05877	0.768697	0.614369	0.198033	1.02595	0.67428	1.79561	1.13506	1.5493	0.822472	0.49327	2.42639	1.44	0.591671	1.12593	0.80542	0.666773	6.64012	43.3971	1.00782
RUG10315	uncultured Prevotellaceae bacterium	2410.76	299.194	0.849455	4.15782	0.401979	1.57439	5.31663	0.812493	1.75752	0.278314	2.93362	2.76147	0.0240451	1.34146	0.414019	4.35329	6.30358	0.472916	0.728502	0.169989	0.0452266	1.35739	1.41432	1.56128	1.24285	1.98819	27.1117	4.39616	0.866006	7.81515	0.988166	4.14146	0.573776	6.58793	1.06303	0.942639	13.3363	3.69392	1.74352	2.37193	7.4229	1.4075	0.651037	3.94002	2.76964	2.23313	38.5464	1.16826
RUG14797	uncultured Prevotellaceae bacterium	2405.85	58.7048	0.981366	2.12138	0.751702	5.21336	9.15606	4.22678	4.37447	2.84162	1.93318	9.53338	20.2053	6.87216	10.6247	1.95674	11.9109	12.6162	7.91811	14.1494	6.01049	4.1145	7.97741	2.15303	1.09311	1.80531	1.38111	1.69285	1.13548	1.65617	1.17019	2.98012	1.15	1.94358	2.02226	1.01324	4.14478	3.86677	2.29618	1.38996	1.93798	1.46197	1.07737	1.85787	1.86865	26.7095	11.6938	30.3574
RUG13783	uncultured Prevotellaceae bacterium	2400.46	1273.99	0.202891	0.733274	0.205939	5.01954	0.175527	0.425759	3.89538	0.497855	0.796225	0.641613	8.4888	0.976973	22.3959	0.261166	0.730837	2.79839	2.65911	104.106	1.2083	0.163974	3.54719	0.353345	0.64534	0.19988	0.117519	0.226189	0.0776293	0.215119	0.180954	0.0970909	0.205262	0.212179	0.131628	0.281081	0.166969	0.458165	0.364729	0.115995	0.172899	0.0958685	0.0687199	0.42321	0.173521	2.52834	0.642837	4.52995
RUG11017	uncultured Prevotellaceae bacterium	2315.64	59.7349	1.64731	6.02125	0.839026	3.17748	18.1453	1.44406	5.61426	0.876594	3.44272	5.34341	3.69294	4.40452	1.8324	6.8037	13.2528	1.62333	2.29328	2.35327	0.888395	5.4419	3.45013	4.25	3.11429	4.43267	4.38034	2.81433	0.951382	5.84714	2.18892	4.58024	1.62694	12.3177	2.42558	2.33064	7.57765	14.1586	6.24037	3.37804	6.52342	7.68404	1.04622	7.58097	4.78475	11.1088	5.63644	4.73201
RUG12524	uncultured Prevotellaceae bacterium	2304.44	366.594	0.173547	3.51579	0.0897623	0.467275	0.714431	1.02528	1.07604	0.232461	1.60888	0.968069	1.50071	0.570738	0.926698	1.33698	1.36292	0.860615	0.831403	0.766491	0.45001	0.316931	1.2969	0.268651	0.179263	0.545134	5.6216	3.34522	0.203238	6.74707	0.722587	1.42854	0.161181	6.49778	0.518835	0.385525	23.4026	0.559195	0.47029	0.318572	4.98543	0.195402	0.285468	1.58631	0.341123	2.31614	42.2128	2.89449
RUG14747	uncultured Succiniclasticum sp.	2301.61	262.127	0.0742848	0.35748	0.251197	20.8815	0.27995	3.12966	10.6258	0.575892	0.697264	3.72026	29.9984	46.3666	2.29033	0.29792	3.54063	7.76091	8.34622	27.0329	8.92304	0.40236	0.421348	1.05976	0.247389	0.0134365	0.0136628	0.0205113	0.0202179	0.0371471	0.0103347	0.0096817	0.0134666	0.010482	0.0146282	0.0201637	0.0270595	0.0348587	0.00615601	0.00950697	0.0173456	0.0128437	0.0082598	0.0928344	0.0288783	3.84852	4.06544	8.13741
RUG11901	uncultured Prevotellaceae bacterium	2282.59	140.385	0.0597588	0.390378	0.125087	1.86328	0.134468	1.62988	12.3574	0.287706	0.465735	2.28302	11.5817	0.94972	6.88878	0.0902115	0.318576	16.7247	4.93908	17.4382	6.48278	0.199356	39.7317	0.143974	0.160274	0.0195445	0.0253377	0.0297178	0.0152705	0.0182377	0.0911141	0.0152224	0.0114916	0.0271362	4.14677	0.0259072	0.964141	0.0456403	0.0433042	0.17431	0.0490255	0.0287414	0.0265551	0.0742181	0.0951048	39.3812	2.38315	71.4318
RUG14323	uncultured Prevotellaceae bacterium	2195.83	129.077	0.0421127	0.376105	0.0545293	1.70238	0.0946564	1.46192	11.0394	0.168611	0.381785	2.06729	6.49092	0.549107	6.82016	0.058132	0.234611	13.247	3.90962	16.6435	4.57708	0.197062	32.7236	0.110101	0.128864	0.010064	0.00866591	0.0152693	0.00968051	0.0124958	0.0692215	0.00584617	0.0069593	0.0138585	3.11398	0.0108572	0.987682	0.00826265	0.0308021	0.00838254	0.0219202	0.00649383	0.00825687	0.0365564	0.107517	79.4732	3.57797	122.946
RUG14004	uncultured Bacteroidales bacterium	2194.12	167.167	1.28872	1.91674	1.25915	4.26018	4.30815	2.87731	6.04767	0.835239	1.76572	13.01	1.8739	7.95048	5.55414	2.75071	22.6582	6.01811	7.33035	7.36922	3.83972	12.0078	6.36071	2.44856	1.40731	0.940636	1.28095	1.99602	0.559784	1.657	1.61865	1.68155	1.33882	2.12487	1.24286	1.38008	3.39367	3.62862	3.67538	1.98078	2.29464	2.57868	0.643643	2.81669	2.05401	17.1819	6.96229	6.8121
RUG13662	uncultured Dialister sp.	2188.72	232.035	0.130835	0.607303	0.528275	6.59101	0.449732	76.711	1.48235	1.01208	0.737276	1.07975	51.1006	46.9171	45.5117	0.8988	0.423905	93.1442	99.0362	29.8795	42.8891	0.497926	2.63635	0.440126	0.46707	0.0490194	0.050673	0.0306705	0.0498114	0.035931	0.0277926	0.0373004	0.00786084	0.0434492	0.0484161	0.0150731	0.0436729	0.0347122	0.0226446	0.0413761	0.0119014	0.0187386	0.0165047	1.06507	0.013181	0.00510777	0.00781866	0.00435998
RUG10402	uncultured Prevotellaceae bacterium	2186.32	70.9829	11.6257	3.02664	1.11871	2.03517	8.06242	0.960694	3.11354	1.24	4.32599	2.76585	0.0852308	2.15681	0.829236	19.9021	11.1889	0.62605	1.88366	0.387536	0.0856346	5.27892	2.46196	3.30659	1.54857	2.66855	6.59275	4.53539	1.38684	12.5167	4.09943	7.6546	2.5286	6.16373	2.51339	52.5437	6.71361	6.79492	2.46098	22.1396	6.89996	5.5337	2.1103	4.08924	28.4258	8.09196	10.3927	2.17122
RUG10262	uncultured Aeromonadales bacterium	2176.3	87.8085	1.91022	70.0741	2.59022	0.465861	10.4222	0.23702	1.37365	8.02948	9.662	11.3683	0.291009	0.561005	0.44295	4.47676	11.0808	0.248097	0.359408	0.202451	0.759009	40.4436	2.11524	27.5107	2.59539	2.24814	2.98733	25.1628	2.75138	6.73665	3.10822	6.02787	32.8942	13.5095	2.32808	3.13683	1.725	8.74467	11.5799	1.20041	5.68002	3.17092	3.087	22.3368	3.33581	0.368256	2.06948	0.248371
RUG10195	uncultured Succinivibrio sp.	2167.64	175.271	2.11464	4.34922	1.09977	0.795728	4.90113	1.02622	2.50956	6.1579	1.84521	0.307142	1.03934	0.234706	1.20595	1.53157	14.7262	1.48761	1.62167	1.04026	0.982371	2.99402	1.67199	1.36123	1.60438	1.59173	2.68561	3.14576	2.52599	3.22183	1.32762	3.9992	1.99019	1.51221	1.49199	0.498358	1.51928	7.59254	3.2583	1.43684	4.00977	1.76998	1.27731	5.33196	0.807329	0.613009	9.99509	0.959609
RUG11533	uncultured Prevotellaceae bacterium	2132.16	114.178	1.11385	7.51977	0.847489	4.22772	17.1978	1.49356	5.9649	0.868231	1.79521	3.2749	0.231204	4.86633	1.57974	3.33329	10.5467	0.652105	1.90053	0.60612	0.48599	7.86414	1.96341	3.26764	1.51476	9.10281	2.02241	2.72068	3.3067	4.60582	4.52531	4.7222	7.0928	12.808	2.07402	2.89856	3.13177	14.7587	5.6991	6.71994	16.3378	10.6083	1.82554	2.15632	2.52254	11.9972	8.97896	3.25192
RUG12449	uncultured Bacteroidales bacterium	2120.23	90.8558	0.462388	1.15633	0.457671	2.40791	1.25896	2.59127	6.02113	1.16502	1.07987	2.48565	27.9961	3.82776	8.46044	1.05092	2.19173	18.1651	11.0345	23.2376	6.59681	2.16542	19.1103	1.77724	0.613924	0.73831	0.793833	0.824035	0.764234	0.675706	0.583789	0.547706	0.551077	0.891373	2.20189	0.510675	2.09427	0.80599	0.841106	4.13041	1.05851	0.387683	0.623889	1.31793	0.708429	30.0424	5.48406	56.8512
RUG12033	uncultured Prevotellaceae bacterium	2112.7	224.649	0.0396166	0.224625	0.0521281	1.30026	0.0826227	1.00619	9.26829	0.158917	0.326512	1.41682	6.28989	0.479896	3.73626	0.061647	0.18213	9.95201	2.41091	12.8394	3.85364	0.131699	25.1725	0.0943643	0.110724	0.0557511	0.0453418	0.036816	0.022945	0.0500697	0.0803855	0.047292	0.0342526	0.0362817	2.48621	0.0367084	1.14647	0.0422178	0.0399094	0.0239009	0.0956576	0.0131645	0.0401188	0.052681	0.0736325	25.824	6.16084	66.938
RUG13390	uncultured Bacteroidales bacterium	2100.58	94.9216	0.731237	1.20506	0.433223	3.8653	2.55959	7.0403	6.92938	0.804887	1.13804	8.82242	15.048	6.07052	25.436	1.55829	8.15277	20.3551	18.3425	28.345	15.2979	2.24163	13.8881	1.32286	1.26677	0.903311	0.620897	0.72629	0.496526	0.75886	0.674601	1.29782	0.317475	1.03316	2.28953	0.477444	2.98238	1.23923	0.974254	0.560159	1.01865	0.532432	0.594617	1.18877	0.76201	17.6799	2.86163	24.0349
RUG12497	uncultured Prevotellaceae bacterium	2054.69	140.102	0.101547	0.409387	0.22544	34.0354	0.211801	29.5195	3.04017	0.507761	0.297974	3.29709	25.5539	6.43302	11.282	0.513	0.513086	11.1238	5.15085	30.0953	2.73318	2.28024	3.71588	1.60708	0.358348	0.0403831	0.128474	0.0890953	0.0401048	0.268654	0.13023	0.0249564	0.0414857	0.0283137	0.687247	0.0500487	0.192297	0.0316282	0.0325378	0.0262186	0.0348291	0.013374	0.116938	0.464744	0.0733233	11.4285	1.30091	19.998
RUG10433	uncultured Prevotellaceae bacterium	1982.3	157.643	4.20827	2.61613	0.857891	1.27867	7.26148	0.814756	2.7074	0.984098	3.6226	2.36057	0.0478594	1.20353	0.696273	20.1824	9.97708	0.485123	1.05367	0.171646	0.0930254	4.51994	2.27169	3.00236	0.865686	2.10198	5.94567	4.21514	1.14663	11.3149	4.194	7.83568	1.93775	5.45771	2.05848	4.77595	6.34696	6.09784	1.79892	157.643	6.31048	5.79651	1.86442	1.99686	33.7102	4.11753	9.5164	1.36541
RUG10681	uncultured Aeromonadales bacterium	1978.14	879.655	4.43485	2.13035	0.354953	0.327235	277.382	0.373195	0.564566	3.39341	0.68392	0.359625	0.207686	0.159452	0.233043	1.75996	2.69884	0.0576801	0.63586	0.223082	0.427285	0.785692	0.402529	0.452847	0.600348	1.3385	1.84832	3.19209	0.536073	1.8383	1.48263	2.66431	1.08933	0.798125	0.299153	0.297109	1.34884	3.96595	2.72177	0.380579	1.50582	1.43128	0.397676	1.41341	0.407737	0.0718254	1.7317	0.890827
RUG14330	uncultured Prevotellaceae bacterium	1973.18	40.7869	1.95538	6.58961	1.3222	2.70197	12.141	1.42399	5.46481	1.02092	2.87445	3.62374	0.138824	3.92023	1.49731	5.04754	9.48395	1.43064	2.34136	0.563151	0.487329	7.91934	2.28937	3.01191	1.71232	3.51369	3.07918	3.72246	0.967228	4.97823	3.42106	4.37658	3.32633	10.7587	2.19223	2.66553	3.60629	12.593	5.00032	3.87722	6.19059	9.72125	1.41702	3.37357	4.57908	6.66685	8.45086	2.15936
RUG10160	uncultured Veillonellaceae bacterium	1940.99	145.555	0.101207	1.05778	0.819439	61.2762	0.592281	24.8945	0.263689	0.529601	0.542916	1.0723	111.214	33.0177	27.3971	0.598972	0.219993	4.14327	49.9935	11.4224	49.8649	0.322537	1.39939	2.60747	0.324422	0.0111687	0.0366052	0.0184388	0.0734932	0.0522388	0.0189687	0.0224034	0.00805066	0.0113242	0.023166	0.0135344	0.0733352	0.0488656	0.0196253	0.0153123	0.0110403	0.0107571	0.012025	0.390765	0.0138197	0.0302672	0.0304128	0.144967
RUG12479	uncultured Bacteroidales bacterium	1921.73	414.07	0.565484	1.70092	0.451431	0.914099	2.80604	1.4205	2.70898	0.271757	1.14833	19.7253	0.0230647	2.08044	0.819644	1.97719	5.20979	0.357166	2.32826	0.217862	0.0682847	1.07087	1.0696	0.877661	1.27293	2.12027	1.55011	1.59125	0.480158	2.03449	0.356221	2.43271	0.622974	1.48728	2.13279	1.20332	3.58162	2.01069	2.21527	1.71892	7.71614	0.844012	2.73249	2.14082	1.00372	2.41273	1.92325	0.982511
RUG11952	uncultured Bacteroidia bacterium	1884.48	1797.17	0.0219427	0.0674311	0.0254433	0.0758578	0.026494	0.0474403	0.0809061	0.0383615	0.0373684	0.842375	0.0653256	0.307704	0.183924	0.0356068	0.170194	0.0662187	0.0481472	0.140741	0.156454	0.0435906	0.0599817	0.0327401	0.028234	0.0990014	0.0170044	0.0187187	0.0181214	0.0211771	0.0337462	0.0199645	0.221091	0.229217	0.0582511	0.016547	0.037134	0.0293426	0.020479	0.0330747	0.0619289	0.0241681	0.0579409	0.0159588	0.0235664	0.107857	0.120771	0.211338
RUG11029	uncultured Prevotellaceae bacterium	1883.18	127.592	0.116087	0.387828	0.0951696	1.52081	0.509908	1.87552	10.0743	0.309101	0.53479	2.23799	10.2368	0.482347	4.83986	0.278138	0.302663	13.6733	3.44403	12.1479	4.47124	0.366142	36.8704	0.248637	0.187846	0.148577	0.181258	0.205012	0.0576072	0.168219	0.193	0.264433	0.0909311	0.103545	3.85359	0.0850383	1.30473	0.175337	0.0839847	0.166582	0.142733	0.161159	0.0710176	0.332222	0.309411	35.9673	4.33179	63.9903
RUG10190	uncultured Prevotellaceae bacterium	1871	721.463	0.374455	0.975451	0.252679	0.932509	3.41152	1.97639	4.49276	0.723683	2.35696	0.780027	0.0820267	0.918921	8.42356	0.796556	186.195	3.92505	21.0251	0.450689	0.657829	3.04462	140.639	1.15486	0.893717	1.12481	0.802721	0.490237	0.206981	0.724442	0.429106	2.81115	0.28088	0.798222	0.577255	0.292896	2.40646	1.48611	1.23846	0.810671	1.55956	1.89581	0.208516	0.735422	1.01619	3.43637	1.48207	0.36838
RUG10041	uncultured Bacteroidales bacterium	1857.24	127.175	1.07034	6.27747	0.462586	93.7352	4.90688	3.05035	3.4757	1.96325	1.78007	16.3699	0.0782733	59.1993	1.21157	1.95733	8.96749	1.15417	3.44826	0.473643	0.245586	3.35374	2.34407	21.955	18.9362	1.04881	0.664277	4.96249	0.466294	1.65751	0.922742	1.15222	3.05648	0.991761	2.0275	1.05832	4.94546	2.3448	1.39869	1.01553	1.99287	0.636576	0.707183	2.40489	0.857391	4.1179	13.3527	3.51138
RUG14032	uncultured Prevotellaceae bacterium	1854.51	898.604	0.389617	2.08686	0.449417	1.16599	1.31177	1.44421	0.81567	0.407656	0.519979	2.22266	68.3281	1.78021	8.28459	0.851273	2.65265	43.1461	3.03963	1.92542	20.07	1.38094	0.638183	0.669507	0.302613	0.407	0.410716	0.709458	0.314417	0.637631	0.413663	0.405975	0.436361	0.673343	0.345776	0.490431	1.0509	0.96521	0.446525	0.917982	0.917907	0.463713	0.22093	0.885791	0.528341	1.76897	4.56906	5.76914
RUG10049	uncultured Prevotellaceae bacterium	1851.27	201.835	3.97344	5.76671	0.98213	3.45515	201.835	1.06058	6.78119	0.341146	1.63083	2.76284	0.0410965	4.17208	1.18543	4.1583	8.27662	0.583306	1.64478	0.277548	0.0939354	8.68991	1.75099	3.5581	1.50086	3.50635	1.48866	2.46828	0.546495	3.58511	3.09806	29.8242	1.80613	12.1378	1.35311	1.34892	3.19967	13.8235	5.95487	3.58803	4.84759	12.4147	0.832824	2.17588	2.39282	3.26159	5.56436	1.38698
RUG10369	uncultured Prevotellaceae bacterium	1849.93	54.6538	2.45071	7.97517	1.6658	2.16461	13.834	1.55638	2.31926	5.09934	4.02838	4.46004	0.0927813	3.81348	1.90495	4.347	9.67292	1.11271	2.35828	0.541681	0.138712	5.08343	3.38477	2.72479	1.65036	16.4565	3.36975	3.83221	2.11417	3.37653	5.38787	3.99568	29.1057	28.5957	1.79923	3.34491	5.12524	4.15802	4.81707	11.4666	10.1924	4.69249	7.72115	3.64647	4.70899	10.0854	7.64596	2.76152
RUG13277	uncultured Bacteroidales bacterium	1835	37.0394	2.51713	2.84206	0.995405	4.68551	4.6715	2.5141	4.40824	14.154	4.30173	7.80243	0.0382346	4.02404	2.60304	4.92529	15.8255	2.60625	6.39837	0.611809	0.212822	10.5429	5.28319	3.12215	0.838222	4.75958	3.30473	3.25013	1.63449	2.78478	6.15843	2.49389	4.92474	5.43989	8.54759	3.85861	8.06177	3.14627	3.35055	6.29498	4.92072	3.40686	4.24661	3.45236	3.29246	6.47977	7.3185	4.00362
RUG14677	uncultured Lachnospiraceae bacterium	1824.1	552.291	6.93339	2.29918	1.77503	0.786117	2.2707	0.161928	0.872745	2.71669	0.635941	552.291	0.221869	0.363003	0.215753	1.74565	0.529297	0.299543	0.214422	0.564569	1.83238	12.1932	4.57303	6.362	0.161784	1.83989	1.37586	0.409668	2.89817	17.112	2.01941	0.668592	13.4492	5.07445	12.858	1.71629	1.43989	1.64476	1.84743	1.05043	0.941158	0.259339	10.8628	21.8174	0.072105	0.341646	1.00006	2.25004
RUG14805	uncultured Sarcina sp.	1809.49	18.6193	2.86488	2.45018	1.33661	3.62839	2.68568	3.21882	4.03225	4.43361	2.75163	3.89339	7.0296	2.20286	5.90906	3.83336	2.5513	5.86752	6.43776	4.82465	3.88546	4.1807	4.4572	4.03839	4.89752	5.48264	4.39084	4.74426	5.15129	5.5613	4.31049	2.3361	5.687	6.34607	4.89693	4.42779	4.02406	5.2684	4.09639	3.54998	4.0813	3.9851	5.91558	3.00281	7.3491	6.42322	8.06929	14.3496
RUG10014	uncultured Prevotellaceae bacterium	1805.46	293.669	0.772588	135.616	0.561307	2.16297	10.2249	0.416996	6.02734	0.306019	1.00577	1.50159	0.0354181	2.96381	0.645816	2.14902	4.67869	0.453883	0.521919	0.100148	0.0890358	5.95181	0.423677	1.66229	0.713807	3.00664	1.20288	1.73424	0.368602	46.9526	3.01146	3.93098	1.44133	14.544	3.08879	0.843165	1.83502	119.995	6.61109	2.36886	3.39517	10.9859	0.324392	0.885901	1.92167	0.963743	2.17914	0.456451
RUG11018	uncultured Prevotellaceae bacterium	1797.36	317.032	0.727796	7.36952	0.730803	1.03678	2.90889	0.908514	3.65877	0.435639	7.54181	1.04775	0.351305	0.947499	2.95393	13.3054	8.95705	0.760249	2.5533	1.00922	0.0922713	7.97714	4.86979	3.17166	2.02974	1.0011	2.35217	3.763	0.234343	5.02006	0.979571	0.736151	1.09067	1.06298	0.564855	3.01995	12.5734	2.57944	0.328774	0.744503	7.59699	0.735543	0.318386	6.39186	1.49601	8.51719	12.1353	1.67992
RUG11474	uncultured Prevotellaceae bacterium	1777.44	269.244	3.41961	1.81341	0.634789	0.440263	4.33428	0.287366	1.49957	0.996987	2.64353	0.768905	0.0775976	0.416186	0.423845	16.1618	7.14488	0.437721	0.249359	0.139739	0.357415	1.86981	1.27337	2.11931	0.673455	1.62183	4.54612	3.28678	1.25074	9.3171	3.36989	7.57332	1.06713	4.93866	1.69861	3.62775	4.29247	5.92549	1.6807	16.0715	4.17385	5.04168	1.34299	1.34214	34.1336	1.49206	5.79962	0.886516
RUG10221	uncultured Prevotellaceae bacterium	1767.06	75.4728	2.32923	3.7717	1.69328	2.52725	5.73631	2.53732	7.334	3.47314	4.34887	7.37275	0.641099	5.75366	4.7772	4.48003	7.08951	1.0501	61.6012	2.79583	1.32144	6.62101	6.68782	2.72732	2.7349	3.43189	2.46153	3.41143	2.46216	3.37818	2.9035	3.02193	2.64535	4.44174	3.04514	2.03685	2.99567	4.62575	2.55495	3.07417	4.1661	2.79639	2.61416	3.10996	3.19299	14.0677	7.7231	3.42089
RUG13357	uncultured Prevotellaceae bacterium	1738.15	350.725	0.0257938	1.88249	0.491447	0.247831	0.126258	14.0699	0.279048	0.168518	0.319121	0.26376	5.7833	2.71153	49.8201	0.381203	0.122184	23.6713	21.6331	120.67	16.895	1.0948	0.918064	0.0716631	0.380701	0.0225773	0.0186441	0.0620665	0.0210402	0.0174585	0.0369323	0.0143874	0.009317	0.0194242	0.0282673	0.053413	0.0350533	0.0128223	0.0316928	0.013297	0.0155116	0.0134457	0.0100119	0.184004	0.0170908	0.859205	0.102122	1.44277
RUG14436	uncultured Bacteroidales bacterium	1715.62	45.3967	0.697194	2.28757	0.645292	2.65359	3.36793	3.54487	2.7046	1.04864	1.13852	4.50998	26.108	3.99154	4.72544	2.29338	5.02813	4.17211	3.07816	7.38986	2.1328	2.36211	4.34699	1.20666	0.758398	1.48504	0.89653	1.10886	1.04628	1.4085	0.916381	1.78009	0.729556	2.38752	1.43082	0.83743	2.33077	2.93509	1.54884	1.15494	2.01912	1.32469	0.940702	1.44636	1.5589	45.3967	7.48681	19.3541
RUG12303	uncultured Prevotellaceae bacterium	1694.84	207.701	0.427775	0.374537	0.382605	0.660225	2.01986	0.405393	0.844864	0.49911	0.58604	1.32287	0.233164	9.12697	0.545167	1.67994	1.85999	0.856516	0.82426	3.41375	0.279188	3.53852	0.67007	0.461762	0.63448	0.492477	0.582337	0.650261	0.163292	0.689696	0.4859	1.30435	0.630745	0.706487	0.471155	0.699735	2.04171	2.89384	1.01377	0.421666	1.13566	1.36355	0.220009	0.643614	0.806296	207.701	16.7844	38.2333
RUG10412	uncultured Prevotellaceae bacterium	1693.89	95.3265	0.261084	0.493524	0.191116	1.51541	0.814136	0.989913	17.6727	0.312344	0.817841	1.71263	9.13302	0.608553	3.58508	0.763493	0.549409	11.4366	2.76365	21.8769	6.11686	1.19472	26.3053	1.03028	0.540805	0.251379	0.405932	0.564799	0.251259	0.725903	0.308468	0.33774	0.21739	0.287345	3.21863	0.34387	11.2697	0.445074	0.170304	0.531675	0.537734	0.20175	0.32084	1.50533	0.650532	24.3828	3.32971	48.1435
RUG13448	uncultured Prevotellaceae bacterium	1691.62	219.72	0.454959	0.628912	0.512294	6.85642	1.9129	1.58739	1.89256	1.58972	0.730059	7.94335	9.14454	118.326	1.16695	1.59013	10.8815	1.94238	1.79001	39.1587	0.640262	5.29775	3.27328	1.42705	0.492036	0.636741	0.51739	0.849134	0.256973	0.74448	0.611644	1.3143	0.929105	1.17688	0.698837	0.492738	2.06191	2.1077	0.705241	0.66898	1.29935	0.971405	0.349023	0.870937	0.940913	21.8614	4.90999	7.91317
RUG10090	uncultured Prevotellaceae bacterium	1675.7	62.7526	0.773804	6.62878	0.674621	3.11573	10.3496	1.26505	62.7526	0.649646	3.54273	3.54941	4.52472	3.4262	2.84138	2.29485	6.96154	3.54443	3.08911	6.13498	1.76226	6.54278	5.50392	2.13093	0.75025	2.59931	1.08119	1.6739	0.395129	3.60018	2.59963	3.41356	1.26155	12.2359	1.99067	0.962255	2.3359	13.2107	5.66915	2.65673	3.27367	9.92804	0.501698	1.29452	1.80639	7.09283	3.91819	9.36078
RUG10431	uncultured Prevotellaceae bacterium	1675.41	79.3978	1.09174	6.48072	0.875627	2.86204	14.0216	1.0545	6.98768	0.981903	2.38961	2.72794	0.0919144	3.77718	1.18898	2.98081	7.00118	0.734427	1.62588	0.327547	0.315778	7.98402	1.49326	2.80009	0.933859	3.49254	1.7521	2.23109	0.567722	3.97265	5.95766	3.79537	2.01841	15.1985	2.49086	1.43872	3.11022	14.5514	79.3978	3.40188	4.39319	11.2231	0.67421	2.45996	2.53836	2.87488	7.4023	1.56599
RUG13626	uncultured Prevotellaceae bacterium	1667.07	600.756	0.0451693	0.658576	0.0910278	3.83752	0.154773	0.481457	1.35316	0.064549	0.457887	0.32376	4.88353	0.528289	61.1988	0.194162	0.140638	1.89275	0.736988	195.082	0.755118	0.105068	2.78884	0.277744	0.557756	0.0075409	0.0100946	0.0843187	0.00565404	0.00943036	0.0392943	0.00527173	0.00680947	0.00682685	0.13935	0.0766164	0.0257406	0.0091514	0.0340316	0.00497604	0.00884931	0.00625279	0.00628423	0.0203997	0.0108189	0.793382	0.0910192	0.601018
RUG10086	uncultured Bacteroidales bacterium	1666.52	101.344	0.937462	1.92649	0.761316	2.52619	4.37775	2.00683	14.6604	1.0364	2.46295	10.2493	2.05059	10.9335	2.54896	3.7519	3.05631	1.57579	3.51554	1.45117	1.38879	2.24488	2.60595	1.77872	1.52335	1.95448	1.92454	2.03344	0.928811	2.23912	0.887785	1.88841	0.806019	1.8407	2.51893	1.46174	4.07254	3.71337	2.24352	1.28747	4.0757	2.97602	2.01814	2.39557	1.99313	10.1025	5.9779	5.76452
RUG10727	uncultured Bacteroidales bacterium	1664.92	112.358	0.600318	1.19538	0.446594	3.34998	2.18844	2.12467	9.17875	0.509911	1.35217	11.5846	1.03435	8.48075	1.76384	2.12634	4.22792	1.92171	3.31908	2.47359	0.729424	2.21155	3.20793	1.47978	1.15752	1.79342	1.24856	1.34143	0.392409	1.26545	0.762458	1.04284	0.773663	0.966724	1.98221	1.10375	3.94696	1.76106	1.29856	1.61484	3.29563	0.71351	2.189	2.1424	1.12196	8.78534	6.71144	4.98451
RUG10346	uncultured Prevotellaceae bacterium	1649.37	49.3624	3.70237	6.2102	1.65029	0.950018	3.90472	0.544458	1.67739	0.684686	7.82111	1.7262	0.127292	1.62783	0.552551	10.271	4.90717	0.536769	0.581182	0.307421	0.118812	2.80741	1.46786	2.11644	1.23692	4.79202	8.62771	5.39549	0.765967	6.24109	49.3624	2.90928	11.5072	2.8803	1.28218	7.61242	2.179	4.30796	1.09406	2.63944	9.38093	4.10571	1.9023	4.84973	13.1862	1.94628	5.5283	1.56401
RUG10616	uncultured Prevotellaceae bacterium	1640.34	85.684	0.785492	9.36245	0.666338	0.508477	2.63413	0.407953	2.52236	0.539766	10.2992	0.742053	0.0603655	0.636143	2.77969	13.17	11.1434	0.485781	1.30664	0.400988	0.0292831	6.683	6.48236	3.56469	3.02238	0.581419	2.12561	3.40719	0.170902	5.58192	0.602491	0.561027	0.812838	1.03723	0.229018	3.06497	15.458	2.20203	0.398303	0.954003	7.69741	0.493338	0.194762	7.87627	2.16704	6.09668	8.16843	0.652004
RUG13388	uncultured Prevotellaceae bacterium	1632.74	134.369	0.602587	1.08309	0.49547	5.03435	3.40112	1.44307	4.4135	2.50106	1.04936	16.2166	5.85781	6.44478	4.94551	1.76715	8.74925	8.91558	5.03961	5.19956	0.38587	3.40243	2.16142	1.71532	0.961526	0.652674	0.845322	1.25212	0.282223	0.730146	0.671495	0.959764	1.74672	1.07763	0.801265	0.693175	2.03884	1.45002	0.678246	0.574575	1.47039	0.436096	0.618991	1.43189	1.60437	8.00945	2.53508	5.89602
RUG10002	uncultured Prevotellaceae bacterium	1626.61	63.0007	43.1806	2.82972	1.03797	3.16456	8.68673	2.14769	3.04586	1.20221	2.32585	31.8743	0.60415	10.3161	6.10783	3.7381	6.55727	1.29995	4.65486	0.939578	0.695185	5.60885	3.89843	2.80076	2.27626	1.74528	2.1618	2.48564	0.788061	2.75166	1.50923	3.15268	2.45992	3.55547	2.19473	3.78567	6.12933	4.25384	1.51386	3.49006	4.34218	2.51672	0.955758	33.0461	2.16453	5.76112	10.3787	1.92
RUG11553	uncultured Lachnospiraceae bacterium	1603.35	41.1079	2.39193	2.13133	1.24973	1.09951	2.84918	0.924901	2.63971	22.7653	2.54036	1.25837	0.202462	0.772872	1.2816	7.36575	26.3832	0.279677	0.762238	0.287842	0.219775	18.3563	6.06764	8.98526	7.91266	10.6947	5.29824	6.86089	10.9523	11.2209	10.6188	5.63611	6.66511	41.1079	7.25529	7.83291	6.87342	13.7238	16.31	5.32916	4.77521	21.0399	13.3232	1.77886	2.35881	0.722705	3.63207	0.331825
RUG13153	uncultured Bacteroidetes bacterium	1593.09	209.476	0.303925	0.119124	0.0807417	19.896	10.1167	0.1976	31.4167	1.41144	2.40054	0.358321	0.40032	80.3143	0.0515371	0.0482864	2.19679	0.0566446	0.027897	0.0275502	0.0301191	3.98882	63.4517	1.61825	0.101001	0.125865	0.0241743	0.0438522	0.220112	0.0762164	0.173817	0.0893174	0.0645031	0.123278	0.0786028	0.0316403	0.197186	1.19798	0.372395	0.0253987	0.179664	0.149543	0.361005	0.406241	0.429525	0.00480681	1.99221	0.0162294
RUG12609	uncultured Bacteroidales bacterium	1585.39	323.151	0.319763	0.172648	0.0905017	1.23632	0.0338741	0.190236	0.409789	0.0408298	0.305433	0.0209819	0.00401994	0.0290131	0.0176041	0.2969	0.00792134	0.0124166	0.00933398	0.00533106	0.00741943	2.26634	0.0925681	0.234133	0.612651	0.0634534	0.244339	0.346795	0.355744	0.362961	0.136772	0.0913579	0.1225	0.300087	0.403114	0.318671	0.506436	0.0872291	0.0434455	0.0590908	0.172192	0.0762336	0.664212	0.230504	0.413407	0.0185303	1.91717	0.0176653
RUG10880	uncultured Prevotellaceae bacterium	1580.97	98.9374	1.89233	5.17042	0.843251	0.865626	2.43985	1.22011	1.30361	3.65646	4.18642	1.86477	0.0285258	1.04506	1.19125	8.71227	4.43322	0.342972	0.685195	0.351429	0.115301	7.87315	7.39797	2.45355	1.68207	1.74076	2.0502	2.91604	0.709087	3.75812	1.18201	6.3316	1.44852	1.60605	1.36904	2.68224	5.98672	3.58438	1.34742	1.21357	3.76733	2.01406	0.462613	3.54842	2.79527	7.53979	98.9374	2.07131
RUG12158	uncultured Prevotella sp.	1576.76	129.42	0.946137	4.41979	0.502973	2.51215	6.57688	9.19849	1.29566	0.375694	1.99405	1.95777	0.0293161	2.83736	1.29903	2.19508	14.4676	1.26665	0.738811	0.60696	0.455962	2.07366	2.5927	1.59421	0.678788	5.94039	2.98218	1.59341	0.775825	2.27478	0.992955	9.73657	0.604271	2.85131	2.13008	0.821106	1.81985	3.6412	4.05659	2.66659	5.8215	1.66151	0.638196	3.09116	1.88588	5.04573	1.28983	0.496519
RUG10743	uncultured Methanobrevibacter sp.	1570.32	122.464	0.38585	0.471971	0.472163	0.0442061	0.131306	0.0101215	0.0578136	0.153951	3.42059	0.139425	0.0253503	0.027629	0.0688911	2.39205	2.28805	0.32278	0.121398	0.045675	0.0217729	8.51785	0.21844	4.9086	43.2474	16.7421	2.51661	2.35233	0.309681	4.69645	13.8104	0.323284	3.87483	13.8387	0.0771472	1.21632	1.28083	0.986154	0.295077	1.93914	2.92023	0.393316	0.126062	0.391047	1.23955	0.0457306	0.0627546	0.0609969
RUG12620	uncultured Prevotellaceae bacterium	1563.87	596.535	0.839107	1.03396	0.297088	0.415748	21.9484	0.262683	4.67301	0.225016	1.98349	2.26319	0.0914181	1.49898	1.84511	1.88139	22.4345	0.689169	0.711099	0.959712	0.0560868	2.52056	0.707985	2.33552	1.8303	0.80651	0.561211	0.9625	0.42191	0.795241	1.25747	4.56508	1.00338	0.755796	1.37379	0.79826	1.4842	8.98832	1.26451	1.98384	1.83184	0.825666	0.61023	2.34273	1.34927	2.43863	2.56887	1.41026
RUG10775	uncultured Prevotellaceae bacterium	1562.92	173.971	1.18283	1.70104	0.680613	1.13427	3.39816	0.37489	1.43818	0.435817	2.36696	2.06734	1.07288	1.5985	0.732126	3.31975	4.45531	0.710794	1.49915	0.348539	0.147469	4.75636	1.61878	2.21244	1.68738	1.0084	1.36937	1.70134	0.591569	1.48808	0.794074	1.68415	0.853816	2.33538	1.09179	1.23168	4.19837	3.19759	1.16839	0.834955	2.52121	1.26194	0.636346	2.21344	1.47614	16.7807	6.46353	2.24282
RUG12408	uncultured Prevotellaceae bacterium	1558.96	42.142	0.625072	1.48276	0.778592	3.11648	1.49275	1.43677	4.83963	0.64289	0.92375	5.72865	5.07182	1.8782	6.02125	1.76775	2.81612	7.64265	3.85718	13.3337	4.41472	1.86755	11.5576	1.09188	0.829053	0.393623	0.669138	0.906576	0.349894	1.02964	0.829792	0.739632	0.755374	1.14871	1.39155	0.68992	2.29708	1.77964	0.650065	0.453241	1.21767	0.598181	0.312392	1.59366	1.59325	27.5095	2.03133	27.0014
RUG14016	uncultured Bacteroidales bacterium	1558.02	194.602	0.666315	1.01273	0.620971	1.61491	1.57143	2.31634	3.21764	0.565721	1.05997	36.5881	0.114586	3.7287	1.22961	1.34371	1.10431	0.669912	2.63251	0.423323	1.2842	1.25502	1.40202	1.21165	1.34014	1.808	1.51894	1.49344	0.460491	1.27541	0.40944	1.01103	0.636629	0.800813	5.1395	0.978839	4.07144	1.39955	1.59572	0.942004	3.05831	0.735946	2.54713	1.89911	0.970634	2.81174	2.2262	1.39917
RUG12159	uncultured Bacteroidales bacterium	1547.82	242.304	0.501533	0.940992	0.45586	1.26884	3.14276	0.630808	2.60524	0.271278	0.882919	16.0653	0.110796	2.02749	0.7166	1.38521	2.27058	0.372247	1.558	0.342651	0.188294	1.20759	0.644533	0.989723	1.14035	1.51122	1.19799	1.32565	0.304066	1.50183	0.447836	1.59854	0.572527	1.10341	1.60292	1.08473	3.14949	1.44916	1.7104	1.54241	5.86782	0.701116	2.40589	1.63545	0.755037	5.70949	2.03174	1.51646
RUG12058	uncultured Prevotellaceae bacterium	1522.75	112.532	0.899428	0.655371	0.732896	2.26886	3.20096	1.17294	2.0443	3.05551	3.52715	4.97482	0.279075	2.27587	2.18371	2.4261	9.63776	1.35696	2.38751	0.884936	1.581	6.20103	4.90409	1.6195	1.0523	3.30509	0.79758	2.51727	1.90715	3.65834	0.956162	1.0816	1.01526	4.42558	4.52494	0.965675	3.2119	3.97383	6.52214	1.56674	2.09736	2.22311	7.46084	1.27151	3.62528	10.1697	6.42282	3.34353
RUG12301	uncultured Prevotellaceae bacterium	1515.19	115.205	0.53781	5.37015	0.475155	1.69412	4.90181	1.53288	2.85507	0.540594	5.14288	1.11336	0.458212	2.4773	5.79682	9.94969	8.46407	2.23763	2.24354	1.71382	0.443474	4.97652	3.46194	2.39864	1.50093	0.570898	1.91888	2.67309	0.18465	3.83427	0.47999	0.511792	0.662316	0.888342	0.430989	1.8479	8.99805	1.83558	0.366174	0.377469	5.30489	0.469243	0.181296	5.26031	1.06074	8.88122	7.16944	1.6018
RUG11680	uncultured Prevotellaceae bacterium	1506.59	27.0739	1.94962	5.24905	1.19864	2.26499	8.04055	0.632317	3.21792	2.15955	2.51106	4.45742	0.263464	3.65946	1.0613	5.68988	4.85222	0.830137	0.954009	0.54784	0.407628	4.99549	1.71243	2.72439	1.58533	3.37999	2.6318	3.40676	1.67358	5.40812	3.06756	4.38283	2.62597	7.87496	3.80654	2.11372	3.06944	8.35359	3.66605	4.21868	4.66312	5.77004	2.41967	3.03688	5.23453	2.77637	4.43319	1.07638
RUG13683	Ruminococcaceae bacterium	1505.18	195.582	0.489884	0.260855	0.0665756	1.08679	0.300677	4.05008	0.518966	3.6813	0.681719	1.00491	0.27719	61.7627	9.20926	0.403074	0.537928	2.0564	30.6569	0.379828	2.7234	0.948127	1.65614	0.827715	0.880964	0.218617	0.116005	0.179355	1.1565	0.508087	0.476976	0.0776602	0.182946	0.494815	1.02361	0.157226	0.574628	0.186027	0.370582	0.252207	0.251086	0.0866067	0.187663	0.336881	0.0791302	0.339593	6.62685	1.75872
RUG13051	uncultured Bacteroidia bacterium	1498.19	137.972	0.267927	0.066815	0.620204	2.63764	0.0752048	13.8214	0.356798	0.269334	0.142702	1.47933	0.664942	5.78187	0.139702	0.282691	0.0584226	23.6135	13.9645	0.0791547	0.088608	1.31215	0.506664	0.39629	0.157942	0.0393997	0.0353573	0.0961968	0.0175966	0.238143	0.270255	0.031919	0.263838	0.0483826	0.0353251	0.165638	0.476829	0.100767	0.019454	0.0374998	0.190812	0.0317416	0.0268106	0.186351	0.202979	16.4223	0.0570736	2.92053
RUG11707	uncultured Prevotellaceae bacterium	1492.85	115.732	0.763085	4.76979	0.662414	2.15788	8.65914	0.553967	3.73515	0.493286	1.87844	3.71637	0.282571	3.60371	1.3654	2.80086	9.44443	0.654501	2.07167	8.40861	0.20357	6.1711	5.34815	1.69715	0.915231	1.90103	1.12761	1.724	0.502726	3.07814	2.12617	3.12745	1.00578	9.50709	1.33418	1.01389	3.34902	10.5318	3.42819	1.82455	3.49447	7.81072	0.583791	1.69668	1.77104	2.67019	3.70922	1.09528
RUG10107	uncultured Prevotella sp.	1484.99	165.699	1.65572	2.33649	1.43527	2.08735	1.76959	2.04831	2.17832	95.9607	11.1581	1.00468	0.0641516	0.668057	0.47012	2.87501	1.66483	0.295819	0.379357	0.13507	0.114943	1.92422	2.22011	2.76983	1.42071	1.38019	1.73541	2.1809	0.586346	1.74249	17.6925	3.40152	1.68015	5.45056	0.850261	2.11229	1.94516	2.85079	11.1833	3.26645	2.85709	3.42682	1.62709	3.53934	4.18208	1.38399	2.32089	0.406481
RUG13130	uncultured Lachnospiraceae bacterium	1476.82	396.499	0.371328	3.84879	0.166489	4.06146	0.197051	20.9717	2.02169	0.580676	0.416994	2.21029	9.10842	8.74347	5.90035	0.465859	0.54795	6.29798	10.8999	7.3327	24.068	0.831276	4.34531	0.492899	0.453033	0.175138	0.150444	0.16468	0.19845	0.299699	0.281592	0.125652	0.157245	0.23281	0.34918	0.141284	0.417422	0.244912	0.133325	0.172623	0.149128	0.134457	0.201113	0.561797	0.629731	4.60071	2.40189	12.8979
RUG13109	uncultured Prevotellaceae bacterium	1454.75	64.3551	0.593576	1.38603	0.684484	3.60041	2.50853	3.70046	3.28597	0.85817	1.04902	4.1744	11.5359	3.18703	12.7634	1.40681	4.1042	7.40608	7.80173	29.6603	3.05798	1.63479	6.00733	1.07679	0.889942	0.934223	0.864847	1.52538	0.362773	1.18558	0.816832	1.67915	0.688311	1.3218	1.28985	0.487374	1.7755	1.93482	1.29671	0.830222	1.51679	0.779331	0.459341	1.28881	0.818281	10.5091	2.784	12.3523
RUG12608	uncultured Prevotellaceae bacterium	1452.87	104.021	0.927553	4.83665	0.659489	1.85303	10.6967	1.27642	4.40923	0.763142	1.34187	3.22918	0.0426528	3.41418	1.32038	2.70624	6.08645	0.591446	1.00988	0.307386	0.0483617	5.73126	0.924256	1.66749	0.805214	3.06145	1.93511	1.93516	0.552652	2.85797	2.04427	4.07589	1.20528	7.0391	1.61881	1.07463	1.76921	10.2269	5.32038	2.44739	3.92846	7.18011	0.653626	1.4699	2.22984	1.84344	3.12298	1.20188
RUG11664	uncultured Prevotellaceae bacterium	1443.52	39.1146	1.83458	2.50743	1.37848	1.9798	14.2676	1.57753	2.74046	5.93939	3.23667	3.73802	0.311923	2.87659	1.57998	2.76649	6.11191	0.712672	1.94863	0.369716	0.201336	4.64218	4.18106	1.74845	1.0493	13.4035	2.18127	3.43813	3.11769	4.26379	12.909	2.62993	3.08132	4.82461	1.84071	4.04855	3.45616	3.65897	5.51413	2.28418	3.22205	2.36494	1.96331	3.11628	2.92013	3.44323	5.31416	1.60366
RUG14726	uncultured Prevotellaceae bacterium	1442.1	93.3141	2.99428	1.47774	0.46393	0.34904	4.07116	0.133895	1.21218	1.00364	2.40483	0.36034	0.0483992	0.452764	0.185635	16.3875	7.59815	0.159951	0.0964458	0.146161	0.0185436	1.82794	0.982336	2.42105	0.450283	1.24238	4.07606	2.52102	0.905212	8.22702	2.52338	7.69871	0.893599	4.72156	1.51973	2.74352	3.88721	6.00528	1.76161	15.4281	3.39175	5.12334	1.08406	1.08262	36.5902	6.74954	9.99052	0.994744
RUG13978	uncultured Prevotellaceae bacterium	1437.63	117.337	1.19768	0.936604	1.14154	3.2444	10.8663	9.76807	1.18136	5.85379	1.80658	56.3716	0.215439	49.7775	29.4387	1.99801	18.8624	0.49443	3.06602	1.52662	0.162152	2.75758	2.826	0.857223	2.68543	1.4545	0.948757	1.1777	1.49692	1.31617	1.33658	1.61507	1.56113	2.39651	0.750807	0.84605	4.99023	1.82972	4.0117	1.25124	0.805884	1.35094	0.640971	1.36744	1.95041	2.52387	2.50182	0.888903
RUG10994	uncultured Prevotellaceae bacterium	1436.04	35.3102	1.58562	2.26237	0.830834	1.66263	11.9799	1.06711	4.66731	0.721261	3.56941	3.49393	0.551343	1.94275	1.63523	3.90533	16.7936	1.00118	2.37446	0.449068	0.172465	4.95808	2.48089	3.11408	1.63713	1.66499	2.31078	1.90694	0.65621	3.30746	2.55448	3.42709	2.25964	2.09626	1.45267	2.09336	3.42788	5.26442	1.58983	2.61751	4.43321	1.70383	1.04071	3.79271	3.98473	5.21879	8.8769	2.79205
RUG11607	uncultured Prevotellaceae bacterium	1431.75	65.0007	0.950093	6.8562	0.816259	2.81352	8.54079	0.622413	4.43734	1.42414	1.39199	4.70349	0.111031	3.69023	1.02376	2.39903	5.83346	0.855903	0.645968	0.428848	0.0555831	5.72137	1.0712	1.71452	0.861633	2.7588	1.51704	2.31839	1.28311	4.5025	2.25003	4.35293	1.3652	11.1379	2.60438	1.3596	2.3908	12.5883	4.71226	3.23915	4.29031	9.58103	0.555736	1.54379	1.74313	2.43313	4.09549	1.0966
RUG14801	uncultured Bacteroidales bacterium	1430.97	27.1206	2.74387	5.30211	1.33328	1.40179	5.43658	0.301862	3.73377	1.0726	3.88941	1.4876	0.0591613	1.95857	0.639719	3.19911	5.7996	0.32841	1.2479	0.19874	0.0602186	3.26035	1.04042	3.35485	1.56525	2.0395	2.10777	4.41043	2.16164	4.01289	4.50511	4.38743	2.52871	6.51055	5.25936	5.57412	2.70713	7.75755	2.51995	2.20699	5.16115	4.20676	5.53306	3.74246	27.1206	3.71464	5.32489	2.6094
RUG10791	uncultured Prevotellaceae bacterium	1427.3	93.5877	0.6194	2.79671	0.322744	1.00462	5.2669	3.42987	0.767687	2.05803	0.670224	8.56507	0.185886	1.78452	1.37668	1.1162	8.11973	7.53401	0.767076	0.559575	1.53043	0.97226	0.954925	0.828581	0.582663	3.55631	1.41095	1.01257	0.426707	1.23921	0.565649	4.74815	1.45684	1.5343	1.4917	0.49444	1.45119	2.36296	2.1262	1.41576	2.53836	1.13391	0.240815	1.16554	1.18099	3.25268	1.72843	2.90323
RUG10185	uncultured Prevotellaceae bacterium	1426.7	276.609	1.08125	1.00058	0.310533	1.59297	23.2891	0.484579	3.99105	0.405675	2.00371	2.15048	0.21404	0.963714	1.94008	1.78997	276.609	0.647173	1.00261	0.846926	0.647935	1.98704	1.49777	2.26163	1.10826	1.06614	0.462599	0.890011	0.403583	0.71111	1.2292	5.07186	1.0664	1.47277	1.39389	1.40629	1.14323	8.6983	1.42939	2.78418	2.0904	1.2578	0.656735	1.80217	1.77966	3.73184	1.89961	1.61176
RUG10436	uncultured Prevotellaceae bacterium	1421.23	49.9236	2.92628	2.37431	1.59609	1.80147	4.28244	2.59377	3.10058	1.41684	3.8052	6.0192	0.217363	1.14482	1.5646	4.04654	5.95069	0.349971	0.670161	0.764662	0.241722	19.7101	2.78955	2.03318	1.72476	1.79971	2.76327	3.15578	8.25087	3.0748	2.46483	4.34233	1.35885	5.48248	5.69463	5.0309	3.1895	3.78791	1.45018	49.9236	4.7487	1.97857	3.47833	3.70087	2.22591	8.6509	3.84365	2.38793
RUG10016	uncultured Lachnospiraceae bacterium	1418.54	77.7609	10.5218	23.1003	0.884472	0.490499	1.62696	0.263113	3.58176	37.4744	2.30994	77.7609	1.66184	0.58898	0.768711	2.52158	1.26235	5.51345	2.55832	0.642782	2.74721	5.90945	8.99793	6.31478	0.544506	6.17291	11.2129	3.69948	3.63103	18.3151	1.25127	0.648066	14.7978	6.78662	11.6265	4.99093	6.38082	0.841514	1.01917	1.20023	1.91106	0.87835	17.9879	14.8955	0.539921	0.107802	1.83472	0.692463
RUG11051	uncultured Prevotellaceae bacterium	1415.97	133.022	0.758161	1.07039	0.331466	0.409084	20.809	0.519482	5.08208	0.394322	1.92075	2.41466	0.153784	0.758907	1.97592	2.04931	21.1167	0.532777	0.857642	0.394364	0.0571753	1.88027	1.25799	2.54028	1.28254	1.19869	0.970612	0.956682	0.657575	0.951878	1.52416	6.18476	0.970877	1.09145	1.60612	0.86069	1.9374	9.49934	1.55026	3.02819	2.08689	0.998975	0.884746	1.81714	1.9256	1.8759	2.63501	0.718483
RUG14468	uncultured Prevotellaceae bacterium	1413.05	31.1285	0.814746	1.06903	0.744788	2.38927	2.71279	1.79446	3.12467	0.81065	1.49439	3.62992	7.46508	1.68923	4.12391	2.83451	6.81829	2.46053	2.99479	4.89341	1.92888	4.43466	2.90165	1.47948	0.97874	1.75051	1.23545	1.49094	0.608304	1.65906	1.86391	4.82443	1.64706	2.48382	1.0921	1.04781	2.17318	3.25335	1.6479	1.91959	2.81692	2.33882	0.669468	1.35769	2.91703	18.5197	4.60095	10.8238
RUG10349	uncultured Prevotellaceae bacterium	1410.44	36.531	1.61591	2.93114	1.01784	1.14977	11.3431	0.922046	3.19424	1.00421	4.86437	2.52627	0.154024	1.19109	1.16639	4.19112	9.32675	1.12684	1.02219	0.307957	0.0798473	4.69723	1.65519	2.85473	1.95515	2.67909	2.53495	3.29371	2.18503	4.17988	28.095	5.34936	2.6347	2.90553	4.41736	3.02912	3.72945	7.86852	2.80543	4.60334	6.278	2.56055	2.08691	3.4115	3.26663	3.89105	5.30247	1.3159
RUG11392	uncultured Prevotellaceae bacterium	1401.29	29.4199	1.57815	1.49939	0.805036	2.93787	3.3818	2.21032	3.13436	3.49004	2.96528	6.68385	2.39513	3.45343	2.22208	3.00835	11.6898	1.56474	3.23233	0.839689	0.979641	7.21696	4.98372	2.28714	1.28768	3.6107	1.62379	2.19801	2.04516	2.5745	3.01294	1.61695	2.08022	2.53096	2.8888	2.39604	3.17432	2.60449	2.31665	2.78545	4.34487	1.73651	2.87705	2.66351	1.93292	5.97772	7.58242	3.07076
RUG10467	uncultured Bacteroidales bacterium	1398.47	103.569	1.11778	1.7689	0.807129	1.23272	3.4324	0.960281	2.80683	1.06535	2.19908	9.45929	0.0206038	2.65102	1.27856	2.87123	2.89114	0.455941	2.64911	0.185145	0.0471644	2.70768	1.15626	1.47817	2.00938	2.47122	1.89046	2.58454	1.12252	2.17913	1.12198	1.68521	1.72636	1.48487	3.18117	1.97569	4.1996	2.14021	2.74201	3.35215	4.74448	1.60326	28.4847	3.13993	1.46364	3.40062	3.39597	1.17348
RUG11472	uncultured Prevotellaceae bacterium	1397.57	100.564	0.764449	4.00378	0.487215	2.04275	8.57257	0.231311	4.20285	0.424138	0.873421	1.1702	0.0421836	2.46943	0.645351	7.17411	90.3255	0.380316	0.810607	0.229007	0.0242523	4.55958	2.85945	5.45402	0.881159	3.25504	0.909553	1.85139	0.285833	2.39163	1.95479	3.47527	1.03426	11.2339	14.0992	0.394889	1.63938	11.2896	6.32771	2.96266	3.52945	8.39788	0.464009	0.704283	1.31951	1.01805	2.05076	0.603616
RUG11642	uncultured Prevotellaceae bacterium	1395.99	41.7678	8.97094	3.32991	0.994423	1.4813	6.45847	2.27413	1.66269	0.640966	2.72421	2.69231	0.0355641	1.88849	0.862265	20.9707	7.09902	0.475387	1.04081	0.377871	0.0697581	3.17748	1.87166	1.97082	1.25454	3.54961	4.014	3.7456	0.938774	5.74207	2.2976	5.99648	2.09207	3.94869	1.70298	3.34854	4.19674	5.46526	2.56891	3.75567	6.20374	1.8633	1.3004	9.39635	5.39619	2.08418	4.38327	0.922031
RUG11423	uncultured Prevotellaceae bacterium	1390.68	27.9549	1.706	1.7953	0.912736	1.71956	11.765	1.5579	1.52637	0.660342	3.75107	4.36548	0.0383246	1.66637	0.848303	7.54003	5.98893	0.747612	1.3716	0.37455	0.0710501	3.007	2.47927	2.05233	2.35389	3.60824	3.81955	2.63592	0.8538	4.43367	1.45806	11.815	0.852034	14.6967	2.4522	1.26031	5.55718	6.27757	3.32289	2.52143	6.45376	1.84109	1.06684	3.51476	9.87686	2.26293	3.74426	0.911095
RUG11054	uncultured Ruminococcus sp.	1388.52	48.1962	3.27849	1.67349	1.0732	5.11029	3.71783	6.97156	2.28766	2.77068	1.81125	0.567249	5.23663	0.422247	0.794722	1.51315	0.614112	0.913819	7.20151	3.01266	3.13726	1.2016	0.615112	1.33229	1.40458	3.29533	3.05832	1.53593	4.20493	4.30726	1.50938	3.8806	3.17793	2.89634	3.35545	1.983	1.57024	3.31457	3.82108	2.01385	2.28881	1.35219	3.11813	2.28179	0.425357	2.32004	1.72921	9.2117
RUG14042	Ruminococcaceae bacterium	1384.7	106.017	1.43276	0.270102	0.111429	5.69275	0.854893	3.76852	5.40124	2.31633	3.52835	7.46264	0.0575602	5.80381	0.640503	2.28318	2.71459	0.212081	3.07947	0.542013	0.523648	6.55327	0.801981	3.7361	5.06972	0.937972	0.317993	0.715958	3.46035	3.10802	4.11919	0.0986785	0.727107	0.87915	1.63683	0.683476	2.75444	0.230994	0.4792	0.843552	1.5235	0.181615	0.661006	2.03223	0.202676	0.112874	69.072	0.584777
RUG10252	uncultured Methanobrevibacter sp.	1376.48	148.823	0.88168	0.330102	0.614878	0.490565	0.730577	1.50193	0.828619	0.627634	0.690342	63.3542	3.24982	42.5536	1.14769	0.995273	1.69125	31.8063	2.87359	22.0824	22.2416	0.726777	2.05349	0.671134	0.56624	0.910841	0.365957	0.887679	1.86746	1.03368	0.865988	0.0168301	0.573052	0.184806	3.06437	0.934243	2.57735	0.0634813	0.0631399	0.939895	0.279284	0.029686	1.89021	0.429705	0.0246442	2.47198	1.63876	1.23875
RUG11320	uncultured Ruminococcus sp.	1375.72	216.722	0.132139	0.0707564	0.0469738	0.104704	0.0636558	0.0988382	0.0633638	0.106088	0.118261	0.379007	0.0383656	0.208576	0.0727678	0.0618138	0.0299394	0.0442358	0.057216	0.0438197	0.0734036	0.0437981	0.0557536	0.0842127	0.0523557	0.199426	0.246394	0.208704	22.984	0.122303	1.10475	1.84777	0.076494	9.06059	12.8375	0.0972147	19.7118	0.182146	65.1933	0.14332	0.242085	0.194078	17.4894	0.0744408	0.0613949	0.0371265	0.700272	0.0319374
RUG10212	uncultured Prevotella sp.	1359.45	412.436	0.532463	0.885086	0.236617	0.684526	0.800355	0.560102	0.513718	0.812682	0.535474	2.94189	5.18796	1.91169	23.8337	0.935646	1.83083	412.436	41.0612	1.74111	189.935	0.758525	1.70604	0.566449	0.364475	0.816941	0.250076	0.317688	0.426365	0.443802	0.283566	0.419793	0.16432	0.510523	0.710042	0.325624	0.56026	0.657513	0.704144	0.841715	0.4789	0.404829	0.625577	0.530307	0.349944	1.37758	0.602183	1.61946
RUG11903	uncultured Prevotellaceae bacterium	1358.7	270.284	1.0913	1.19866	1.42322	1.38835	9.30866	1.27686	1.8323	1.25566	1.37942	3.65358	5.64308	1.6017	2.51052	2.28783	2.99623	2.79087	2.85939	1.02807	0.941606	2.77881	2.00281	1.43527	0.69775	0.91245	1.01826	1.36617	1.14537	1.39689	0.812828	28.7581	0.873433	10.0296	1.39354	1.19165	1.3963	3.10752	4.3705	4.39624	1.74142	3.20577	1.05879	1.56882	2.90911	10.757	2.69307	4.36223
RUG14445	uncultured Prevotellaceae bacterium	1357.08	284.262	1.08291	0.798265	0.151097	1.99847	2.68518	0.968039	3.73428	2.3883	1.37403	0.866339	0.0228854	0.532865	0.238254	0.84396	10.3992	0.276875	0.262553	0.13247	0.127922	4.26889	3.48246	6.13644	1.65532	0.743056	0.71658	0.841747	0.336634	0.820219	0.555565	1.32837	0.235464	0.75854	0.809935	0.932458	2.17123	1.53107	0.805185	0.448842	1.48453	1.34258	0.632251	2.46749	0.773598	0.86473	8.99512	0.269
RUG13501	uncultured Prevotellaceae bacterium	1350.77	106.54	1.24043	2.00417	1.33152	2.30718	4.04645	4.32639	3.28809	1.34488	2.43723	4.66095	3.40083	1.213	2.9411	2.68649	4.90479	2.51004	2.47803	3.07948	0.638596	19.8307	4.13146	1.26471	0.909783	2.05206	1.77696	2.03071	4.95653	1.27792	1.52149	5.85328	0.287606	4.45774	5.63186	3.09647	1.45672	3.10871	1.88504	3.78017	3.76447	1.55123	2.91094	2.46915	1.39889	9.90526	0.782665	7.34398
RUG14727	uncultured Prevotellaceae bacterium	1347.06	104.768	0.233859	0.964331	0.19213	1.77701	0.483429	5.68493	1.70882	0.896405	0.70967	10.7285	0.345922	5.38819	4.37905	0.725676	6.18548	1.77993	6.74985	1.13653	8.59266	1.73471	3.30138	0.927904	0.407009	0.504256	0.150024	0.50691	3.12722	3.57637	0.728335	0.754774	0.398337	1.41616	3.97228	0.863643	1.23114	4.20319	2.12891	0.338738	0.435657	0.821845	2.15869	0.366539	0.259275	19.5147	1.37976	55.2303
RUG14579	uncultured Prevotellaceae bacterium	1344.82	31.1238	1.55684	1.46866	1.0528	2.34382	6.15324	1.56908	3.45675	1.69919	6.13923	4.26432	0.037807	2.32436	1.36962	3.80351	9.20073	1.14628	3.10452	0.423752	0.131752	8.83463	2.79723	3.26732	1.26311	1.941	1.28946	3.62628	1.10111	2.04076	2.96781	3.81599	2.30288	8.10178	3.31489	2.68344	3.53591	4.56837	5.85085	3.91183	3.30515	5.10727	2.90604	2.78477	5.08598	5.757	8.42512	2.85661
RUG12381	uncultured Clostridiales bacterium	1340.55	96.7523	2.26875	1.24861	1.17349	0.72296	3.42152	0.453759	2.26405	1.59546	3.23146	1.7888	2.50781	0.933413	1.57297	0.917283	0.316017	1.02428	0.753889	0.139515	1.23782	0.478652	0.538286	0.771031	1.41723	2.06429	1.76383	0.558446	1.31935	1.02026	1.24287	0.963428	0.464311	1.29564	1.99953	0.860723	1.44215	0.999577	1.17948	0.520382	0.69847	1.12524	2.45746	1.50866	1.67934	2.13081	22.9354	2.64855
RUG10151	uncultured Prevotellaceae bacterium	1340.06	358.779	3.75464	0.423626	0.249243	0.99931	4.77289	0.446373	2.8353	1.2137	0.850607	358.779	0.23117	93.3855	51.222	0.672076	2.04439	0.34478	2.46863	4.85995	0.0965287	0.594667	2.65396	1.43655	1.39136	0.271284	0.174487	0.410822	0.116847	0.339995	0.202406	0.536231	0.0835324	0.472818	0.253806	0.413496	0.927857	0.566336	0.243375	0.111715	0.396257	0.300337	0.364487	2.61869	0.209333	4.16713	0.908081	0.900243
RUG14530	uncultured Bacteroidales bacterium	1334.36	52.2986	1.08699	2.18989	0.709413	1.88766	3.94589	0.848731	2.46715	0.875118	1.92082	3.10843	0.176984	2.00976	0.735538	1.90202	4.9736	1.65166	1.6408	0.422906	0.715828	2.48021	1.30752	2.0093	1.39461	1.58398	1.45878	2.0602	1.00368	1.90443	1.2509	2.36503	1.11299	4.00943	1.5668	1.22605	2.75469	3.28742	1.90946	1.45124	2.59775	1.39151	1.02541	2.98426	3.09197	9.4208	5.89091	3.25857
RUG12354	uncultured Prevotellaceae bacterium	1330.75	142.19	0.468249	0.562602	0.419717	1.08691	2.62119	0.770816	0.872525	0.370204	0.722956	1.90464	0.315321	1.07604	0.875283	1.12854	2.95742	0.577712	0.662866	0.634328	0.436605	2.27758	1.26877	0.779926	0.494977	1.12221	0.495223	0.730322	0.492541	0.716414	0.544838	1.26144	0.545174	1.44382	0.762229	0.63979	0.911253	0.853386	1.02879	1.43932	0.999469	0.4288	0.600469	0.898345	0.835082	21.5649	2.19062	12.3841
RUG14479	uncultured Lachnospiraceae bacterium	1326.44	26.2503	3.71137	2.4175	0.918312	1.2162	3.40049	1.18739	8.14741	8.30407	4.70536	1.12326	0.0605854	0.323734	3.25201	4.07122	2.52703	0.065222	0.90332	0.521951	0.0317388	4.48877	11.0031	7.28955	11.494	4.20779	4.94952	7.42995	10.6174	8.80842	5.06126	3.12434	4.73162	10.0095	4.23258	2.89216	4.0804	9.60488	6.56613	2.8637	3.04833	2.73896	6.02516	2.99207	2.87209	0.917275	12.0479	0.172471
RUG10144	uncultured Prevotellaceae bacterium	1314.81	107.585	0.616476	1.59877	0.45275	3.32522	1.50918	10.066	2.38198	1.0827	1.16389	4.20904	33.8506	1.61492	12.1494	1.32894	1.36192	5.68606	4.59208	19.7592	2.01332	1.48447	9.78982	0.934287	0.619375	0.987053	0.629703	0.846143	0.704102	0.863355	0.854204	0.734203	0.665949	1.08453	1.46875	0.575229	0.986131	1.30867	0.655729	0.774903	1.10591	0.784794	0.821007	0.959904	0.906962	18.3053	12.7733	36.5144
RUG13415	uncultured Prevotellaceae bacterium	1311.49	401.158	0.032323	0.395436	2.29367	5.55176	0.06173	0.790307	0.497247	0.0362785	0.30524	3.31369	29.4926	0.418736	3.97856	0.3876	0.673197	3.38625	5.43305	43.7935	0.988391	0.281871	0.972345	0.227924	0.118685	0.0236826	0.0258267	0.0552196	0.0305398	0.0294735	0.0192142	0.0555431	0.0128946	0.0466544	0.060192	0.035995	0.126838	0.0297276	0.0264636	0.0364309	0.0617955	0.0246928	0.0178938	0.076639	0.0250423	0.583904	0.30366	7.87554
RUG11071	uncultured Prevotellaceae bacterium	1306.7	22.6781	2.01071	2.59187	2.56318	2.51411	4.41209	1.3179	2.57454	1.28417	2.61612	3.66923	0.0725252	2.3994	1.35287	3.8517	6.3536	1.00479	2.72302	0.553652	0.168882	6.30553	2.03752	2.62237	1.61005	1.96673	2.07534	3.14163	1.40716	2.85195	2.39711	2.37794	2.57505	2.65501	1.77821	2.79377	3.71796	3.22844	1.51717	2.88805	4.02547	1.96469	1.75704	3.65459	22.6781	6.78694	9.91548	2.64387
RUG10854	uncultured Succiniclasticum sp.	1301.24	80.5864	0.46329	0.914636	0.449752	11.3718	1.58082	0.0260985	11.8098	1.48081	1.32429	24.3507	1.04551	0.645686	0.484186	1.10787	2.33335	0.182161	0.173281	0.189791	0.111023	1.47473	0.98591	1.4476	0.456336	0.921269	0.531472	1.52902	0.283498	0.720895	0.76263	0.904283	0.822797	0.721162	0.317027	0.697692	0.827905	2.19387	0.957988	0.756144	1.50784	1.61031	0.284925	0.978463	2.21963	0.289994	1.84815	1.65111
RUG14466	uncultured Bacteroidales bacterium	1295.47	36.957	1.26341	1.85415	2.20275	3.02422	5.71414	1.94193	2.41536	1.50393	2.16576	6.33896	0.254933	3.21544	1.53603	3.14674	8.43656	0.984546	1.97159	0.418681	0.825885	5.18391	2.76931	2.48646	1.16621	1.79026	1.95704	2.21091	1.29439	2.05714	1.36373	2.50037	1.81726	2.33943	1.56226	1.33961	4.89915	1.92244	2.29487	3.27489	2.87828	1.48106	0.91559	2.4271	2.13037	8.94542	4.62024	2.99503
RUG10895	uncultured Bacteroidales bacterium	1290.71	99.8605	0.398236	0.453272	0.32501	2.30662	1.11934	0.705819	1.0393	1.57978	1.18678	1.02732	0.218719	0.394862	1.2689	5.73865	3.86273	0.417087	0.99765	0.268367	0.688982	0.910911	0.974722	0.754656	0.6255	0.492443	0.441421	0.671716	9.24126	0.617844	0.715278	0.389016	0.488937	0.782148	2.85777	0.542913	1.642	1.49505	0.477871	0.877963	0.637086	0.303748	1.768	0.83152	0.671407	3.00629	12.7413	1.4033
RUG10376	uncultured Methanobrevibacter sp.	1289.89	245.396	0.258142	0.944956	0.386052	0.194833	0.30687	0.0431115	0.077026	0.310332	0.881171	0.150219	0.0508007	0.145713	0.188729	1.10537	0.34582	0.0630363	0.161501	0.0928839	0.0311922	1.02158	0.231236	0.337248	0.346467	12.3322	0.648373	0.754284	4.54835	0.663948	12.6761	32.7342	3.23888	71.8311	0.729374	3.18318	0.280379	217.107	10.0781	4.98167	6.51464	9.32022	1.22654	0.247347	3.57264	0.164549	0.155223	0.0719769
RUG10855	uncultured Prevotellaceae bacterium	1272.92	28.8141	1.48804	1.84883	0.951777	2.191	3.59364	1.29414	2.10289	1.5858	6.3211	3.09479	0.0283199	2.04924	1.28174	3.79893	7.00443	0.876629	2.94008	0.389992	0.0682051	6.42703	3.02269	2.51052	1.34464	1.98231	2.06941	3.53884	1.20561	2.54486	2.01645	3.60485	2.16636	8.04441	3.24724	2.25155	2.98712	3.62357	4.58101	2.08439	3.42315	4.08692	2.70858	2.77723	6.33092	6.64689	7.29872	2.09699
RUG11503	uncultured Methanobrevibacter sp.	1271	53.7678	0.406753	0.439465	0.385317	0.0349706	0.413323	0.0101228	0.0534672	0.0967717	2.99813	0.166861	0.012891	0.0244792	0.0386413	1.72595	2.07848	0.182586	0.0229293	0.0187063	0.0105798	5.75018	0.223895	3.79217	17.0689	32.9406	2.36682	2.80895	0.123788	4.80952	25.7127	0.28104	4.73163	9.15608	0.184347	1.27907	1.3638	1.02136	0.339756	3.10522	4.49184	0.272087	0.14239	0.461407	0.6368	0.0415969	0.0842456	0.0177253
RUG12031	uncultured Prevotellaceae bacterium	1257.41	38.638	0.586827	1.00316	0.322704	2.25255	3.18243	2.80147	4.82829	0.763572	0.925498	4.4591	5.92009	1.99997	3.37974	1.89554	6.34572	5.44932	3.61182	5.58188	3.80399	2.24233	13.4015	1.31775	0.767353	0.931852	0.784254	0.847638	0.522441	1.17423	0.804855	0.695268	0.704783	1.29231	1.58155	0.688041	1.33906	1.3072	0.782201	0.93982	1.26201	0.905941	0.748133	1.73432	0.825968	11.5119	6.21929	15.0269
RUG13341	uncultured Bacteroidales bacterium	1257.32	159.9	0.426358	1.32823	0.546703	0.646445	1.14546	0.386732	4.56682	0.375146	0.859678	11.5524	0.790012	2.95253	0.441007	1.23461	1.08815	1.04777	1.45314	1.08719	0.200726	1.03117	0.880513	0.682665	1.15175	3.14718	1.51922	1.42265	0.379758	1.12375	0.33607	1.01264	0.767598	0.680701	2.15547	0.864042	3.93254	1.24473	1.12507	0.837057	3.27364	0.643234	2.6998	2.09563	0.723777	3.88675	1.51206	4.31578
RUG12344	uncultured Bacteroidales bacterium	1254.57	115.748	0.472948	0.938929	0.490296	1.38941	1.17096	0.650676	5.38965	0.351399	1.17366	7.59473	0.391797	2.27426	0.735619	1.89752	1.0763	0.292074	2.15946	0.376142	0.217391	0.826104	0.58049	0.819147	1.53058	1.70073	1.48366	1.45033	0.635532	1.35126	0.319554	1.14202	0.613281	0.730319	1.62613	0.959176	4.41012	1.39717	1.55877	1.42265	3.81634	0.682359	2.91808	2.08565	1.08254	2.86436	2.52841	0.882588
RUG13547	uncultured Bacteroidales bacterium	1249.41	337.358	0.539982	5.31773	0.347976	6.46035	1.99723	2.78014	1.07073	4.45566	1.1639	2.08236	0.0771493	4.04959	0.376676	0.986244	9.74471	0.129107	3.21252	0.293339	0.0593691	1.38734	1.48071	3.1221	2.1344	0.7354	0.455567	4.37629	0.312866	1.14573	0.362545	0.78154	2.56692	0.456051	2.26389	0.462948	4.29815	1.2033	1.17851	0.350867	1.27986	0.277754	0.299187	1.39524	0.493082	0.342061	6.51102	1.23839
RUG12118	uncultured Bacteroidales bacterium	1242.58	259.873	0.262747	1.08625	0.403	0.5314	2.65478	0.371131	0.642662	0.348343	0.398436	6.45172	0.498171	0.589363	0.365805	0.80984	30.2489	0.672609	0.754793	0.868941	0.364207	7.21011	0.865546	0.444188	0.227192	0.329366	0.39694	0.874256	0.136568	0.389653	0.392443	0.58759	0.191552	0.623428	0.350026	0.337899	0.711849	1.59096	2.70685	0.158949	0.580304	2.05629	0.326658	0.535072	0.660154	21.5692	1.5831	3.67003
RUG10358	uncultured Prevotellaceae bacterium	1229.72	84.7961	0.932844	1.9893	1.30558	1.48101	7.8782	1.77216	1.52564	0.945346	1.10311	2.13597	0.0380428	1.56791	2.10598	2.27966	5.23247	0.923398	3.43192	0.692105	0.0958002	2.63152	1.2612	0.961912	0.850914	3.0971	1.71761	1.28721	0.686526	1.49549	0.824457	84.7961	0.620185	23.3089	1.39084	1.21419	1.79931	4.25379	5.48857	4.09715	3.2771	3.66847	0.822152	1.4817	2.33187	3.78276	3.01145	0.8272
RUG14532	uncultured Lachnospiraceae bacterium	1229.12	28.7889	5.76499	2.592	0.497263	0.266809	0.254235	0.269703	0.259003	0.857979	3.54683	0.242315	0.102174	0.263474	0.280396	4.75503	0.475952	0.17313	0.108718	0.132041	0.135652	0.771239	0.811863	3.46717	9.44537	9.85111	9.52683	7.02212	6.33125	7.68023	8.27232	2.03894	7.12322	4.7479	4.61716	8.27401	3.14355	1.86553	6.61755	4.5757	4.52041	5.91826	7.35782	5.38222	2.61342	0.189837	6.67908	0.214139
RUG10044	uncultured Prevotellaceae bacterium	1222.98	33.1915	1.64269	1.31166	0.749923	2.23971	21.1648	1.94167	2.34095	2.45533	3.18783	5.64392	0.525901	2.61527	2.95393	3.05652	11.1007	1.12074	5.92283	0.62082	1.05419	3.78591	1.98765	1.64445	1.37571	2.5299	1.94157	2.20577	1.5601	3.87374	1.67126	2.88169	1.09046	7.13897	4.12564	1.40099	2.99346	5.08477	4.95136	2.66769	3.80287	4.74715	2.74489	3.46164	8.18897	3.87431	5.37591	2.40228
RUG11960	uncultured Lachnospiraceae bacterium	1214.58	22.7237	3.54319	2.50399	1.00978	0.767549	2.73995	1.1655	5.88279	7.31365	3.77961	0.947386	0.388534	0.324052	2.90923	3.83671	2.58523	0.110105	0.818099	0.410281	0.0440127	5.01198	7.30638	7.33947	8.12065	4.58034	4.89019	6.89745	10.1239	8.92015	5.11159	3.2144	4.99028	10.4701	4.13001	3.27842	4.13802	9.83439	6.57067	2.82812	3.23589	2.94246	6.23734	2.67231	1.80937	0.777324	4.84526	0.131075
RUG12352	uncultured Bacteroidales bacterium	1214.37	48.0229	0.725207	0.992419	0.506014	0.785679	1.57437	0.865887	2.35798	0.672063	0.766511	7.38374	4.84973	1.50858	2.01861	1.19682	2.15232	3.00069	1.8024	3.39055	1.27605	2.0945	5.57848	0.778154	0.519707	0.62311	0.698822	1.02427	0.804951	0.980006	0.78007	0.897136	0.615505	1.58509	1.61013	0.750626	1.42129	1.44056	0.939755	0.716713	1.07495	0.651453	0.668248	1.54554	0.954829	20.6727	4.26625	14.7698
RUG12094	uncultured Bacteroidales bacterium	1199.66	160.491	0.649653	1.1603	0.324004	0.473339	2.61771	0.198986	1.28282	0.321681	1.32536	8.31198	0.0396918	0.979232	0.571403	3.29831	8.49125	0.31435	0.693358	0.531257	0.0317939	2.30858	0.852615	0.763588	0.81154	0.865826	1.04011	1.16586	0.218379	1.53715	0.494214	0.999083	0.450845	1.30055	0.454796	0.662019	2.79044	3.01224	0.596428	0.465487	2.71392	0.852281	0.334451	1.50034	0.956546	12.7939	2.44363	2.02609
RUG13290	uncultured Bacteroidales bacterium	1191.95	256.486	8.36787	0.0644167	0.0217986	1.41779	0.13208	0.0376552	1.31973	11.2228	8.80553	0.228702	0.118222	0.0981072	0.0669382	3.29125	8.6856	0.16599	0.0681115	0.0578561	0.0571145	16.8297	66.7594	7.08402	9.23547	4.58584	0.0371654	0.252396	0.825379	0.112594	0.229296	0.0739669	0.174581	0.406378	14.1843	0.296046	0.453146	2.24273	1.14665	1.34375	0.0779286	0.0732159	0.937858	1.45514	0.0591568	0.0391286	0.361683	0.0405589
RUG10082	uncultured Lachnospiraceae bacterium	1191.34	21.0191	1.53667	0.854151	0.487724	4.83232	3.45944	5.72737	14.3137	2.10937	1.36586	7.42056	5.9401	2.62819	7.44244	1.35022	2.09398	5.38981	3.68702	5.6047	5.62478	2.36895	5.64195	2.20411	2.36204	2.77802	2.38979	2.31984	4.18725	3.34761	2.12088	1.70796	2.26545	2.79622	3.13172	2.05151	2.23148	5.27919	2.08479	1.93437	1.64452	2.40695	3.98097	1.34017	1.38521	9.07532	7.67262	12.2839
RUG11397	Ruminococcaceae bacterium	1190.43	37.2737	2.54865	1.23544	2.12636	0.0915114	13.3394	0.145974	0.0585643	0.183484	0.167045	0.0569898	0.0139906	0.1669	0.0849051	0.0983659	0.0372039	0.0332155	0.132613	0.013249	0.0339561	0.0756687	0.0534407	0.0977769	0.102583	11.7558	7.86927	0.335893	12.9141	11.2786	9.46184	7.39551	11.242	25.8843	9.00819	6.73864	0.145421	6.5487	4.48286	11.6444	8.13251	6.27633	9.87932	2.53884	1.42072	0.0386368	0.279641	0.0351485
RUG11740	uncultured Prevotellaceae bacterium	1190.12	32.3571	2.43897	3.57199	0.490238	0.969087	11.105	1.25949	1.20673	5.85257	5.63366	1.74745	0.428034	1.5456	0.729791	7.08596	7.96406	0.256948	0.536946	0.35825	0.115852	2.30857	1.14925	1.38718	3.26079	3.01388	2.41163	4.26742	5.47202	3.84483	2.38977	4.8067	1.42469	3.21106	11.0155	2.8803	3.81062	7.12078	6.66188	3.57496	5.87689	2.46046	9.52659	3.71911	10.1248	3.13495	3.04754	0.537039
RUG14403	uncultured Bacteroidales bacterium	1179.32	44.7331	0.872806	1.34007	0.505349	1.41879	2.29366	1.18293	1.75367	0.313249	1.55164	8.5742	0.0149208	1.58209	0.964755	3.15089	11.8486	0.653527	2.1218	0.525881	0.0734958	3.65955	1.52105	1.20548	0.748033	0.930809	1.44206	1.54807	0.307239	1.68392	0.552412	1.26857	0.942148	1.81352	0.428634	1.34598	3.60227	3.37769	0.728735	0.712672	3.10637	0.850375	0.477055	1.58564	0.971929	11.2205	15.2572	1.8882
RUG11081	uncultured Prevotellaceae bacterium	1178.48	32.5148	1.42151	1.59518	0.701407	2.27848	15.7068	1.68204	3.03489	1.06503	1.88002	4.37913	1.28012	2.11751	1.80499	2.70207	22.5126	0.935947	1.21742	0.689629	0.349466	4.32081	2.61209	2.0587	1.643	4.80969	1.62002	2.2033	1.1303	2.04826	2.48851	3.31761	1.30071	2.27985	2.31346	1.2071	3.33392	5.36766	2.35967	2.69278	3.2215	1.37152	1.37963	2.32469	3.06786	3.75489	6.97871	2.25638
RUG12533	uncultured Prevotellaceae bacterium	1178.16	21.4663	1.47446	2.38688	0.985888	1.83594	6.07452	0.837121	1.94107	1.00271	3.05414	3.11211	0.795381	2.29118	0.87821	4.10344	5.5692	0.740893	0.840507	0.432973	0.337745	3.87165	3.36841	2.70251	2.30885	3.12763	2.68768	2.56888	3.53517	2.65702	2.51209	2.40732	1.82228	4.48435	3.53726	1.94931	3.0068	4.49338	4.48212	3.27172	3.99886	2.59809	2.27012	3.68504	4.08841	4.59452	3.84479	1.41478
RUG13670	uncultured Lachnospiraceae bacterium	1170.65	781.44	0.0727857	0.124338	0.129827	16.3335	0.0542593	1.09867	0.242435	0.06266	0.0661009	0.888227	2.565	0.866133	1.14649	0.0658848	0.0921347	13.2664	2.98099	3.23189	5.09153	0.0636214	0.325483	0.643236	0.0647657	0.0352185	0.0169472	0.0225212	0.0511294	0.0427188	0.0214232	0.0132402	0.0157022	0.0246075	0.114675	0.0156213	0.0472597	0.0268172	0.0205422	0.0158884	0.0172291	0.0233813	0.018354	0.0417269	0.0271197	0.749399	0.429867	1.40642
RUG10040	uncultured Prevotellaceae bacterium	1167.01	59.4407	0.19917	1.09985	0.214097	6.51327	0.74702	6.03467	2.67476	0.405599	0.394535	4.42552	14.7909	2.32951	10.2648	0.483172	1.67149	8.14452	6.33557	19.5098	3.05496	1.09498	7.86001	0.597205	0.283546	0.739136	0.17738	0.212118	0.505083	0.397559	0.215923	0.367571	0.178753	0.906258	0.648643	0.182049	0.383674	0.444019	0.293447	0.837335	0.70878	0.20585	0.426891	0.386551	0.193139	13.5125	4.05077	19.5698
RUG10954	uncultured Bacteroidales bacterium	1162.59	32.1172	1.48601	3.03308	1.54946	2.09766	2.19111	0.753018	1.24044	0.579575	3.29532	4.08474	0.320885	2.15826	0.681196	3.58054	2.30276	0.684972	0.643738	0.555186	0.205041	2.06132	1.65349	1.84071	1.73292	1.83102	3.16618	2.91557	1.43736	3.24204	1.41349	2.62071	2.12587	2.20156	1.69592	1.92207	7.18126	2.80915	1.55909	2.40465	3.71076	1.19865	0.914965	3.69785	2.66752	2.44817	5.11214	1.06437
RUG13721	Bifidobacterium merycicum	1158.6	105.217	0.0202459	1.89063	0.0080088	0.112068	0.0381934	0.0525802	0.676312	1.24402	0.889143	0.64321	0.0310679	0.119099	0.0524442	11.1334	105.217	0.10383	0.0985069	0.257234	0.0277553	2.70391	63.8958	0.303983	1.22909	0.0374659	0.131378	0.0581022	4.95659	0.121473	0.576877	0.176194	0.113122	2.9896	21.3182	0.0748439	2.51673	0.0243822	6.5839	0.0219928	0.284569	0.0483876	77.3648	4.13989	0.0152956	0.650298	0.0909937	0.377144
RUG14676	uncultured Lachnospiraceae bacterium	1156.92	70.9882	3.30201	1.43661	0.241507	0.0584729	0.0736763	0.0715807	0.205596	0.263399	3.73657	0.170894	0.0731208	0.0986942	0.224187	5.38341	0.294426	0.05825	0.11866	0.104557	0.0420622	0.251141	0.554283	2.86605	5.70993	7.05175	5.98976	5.39204	8.0234	4.95545	6.43287	2.09304	4.59767	5.59663	6.56936	4.7346	3.45157	1.45183	7.25522	3.09444	3.10021	3.39976	9.93793	2.5645	1.81864	0.178699	4.70586	0.204678
RUG13373	uncultured Bacteroidales bacterium	1154.03	186.885	0.178127	0.270836	0.159646	2.24985	4.47283	3.33302	8.00151	0.199208	0.733193	1.53471	1.56639	4.29371	54.826	0.30868	34.0488	30.421	12.3138	13.5133	57.8469	0.381919	4.49566	0.265602	0.26734	0.087592	0.0868412	0.0966396	0.0840377	0.105106	0.092288	0.115995	0.0713693	0.150989	1.00157	0.0857825	4.28157	0.118969	0.10742	0.0631538	0.133509	0.0514657	0.0548911	0.192133	0.198016	11.8024	0.779782	2.98007
RUG13439	uncultured Succiniclasticum sp.	1153.51	74.5749	0.436678	0.89493	0.440882	10.1027	1.30257	0.0736092	10.4415	1.2435	1.26734	21.3857	0.172974	0.842117	0.493591	1.07683	2.3648	0.117189	0.290138	0.805354	0.134738	1.59819	0.939675	1.44725	0.64088	0.979766	0.559998	1.42039	0.272662	0.605145	0.788053	0.942704	0.807957	0.772219	0.243866	0.648425	0.7387	2.22954	0.781303	0.700621	1.46489	1.56446	0.274853	0.888657	2.23983	0.211439	1.85371	0.280043
RUG14577	uncultured Methanobrevibacter sp.	1153.49	58.6793	1.09094	0.367675	22.019	0.0614473	5.79647	0.0201891	0.193398	3.52195	1.38244	0.0898473	0.0650585	0.0482983	0.186398	0.654713	6.63063	0.0432141	0.245612	0.036195	0.024134	16.6723	0.34852	0.352216	0.779886	4.99373	0.860843	3.78614	0.221697	0.710127	3.93792	1.18917	1.89076	21.4789	0.107042	0.348587	0.320763	18.7459	3.75996	2.69336	0.77937	8.51034	0.22543	0.360101	56.0558	0.296592	0.611788	0.0858891
RUG10461	uncultured Prevotellaceae bacterium	1152.91	34.8342	1.48846	1.76384	0.791565	1.879	3.15071	1.15971	1.41564	1.12793	2.32608	2.61752	0.108748	1.38434	0.951871	3.03719	4.8035	0.90169	1.29459	0.211903	0.186499	4.13262	2.07986	2.17773	2.13407	1.61259	1.52243	4.96533	8.6169	3.17151	2.65014	1.51491	2.31673	1.92028	8.33882	2.21873	6.44897	2.65685	2.1447	7.05851	4.52952	1.60732	24.4845	3.73028	2.05137	4.03943	4.33382	1.80985
RUG11495	uncultured Prevotellaceae bacterium	1149.89	247.039	0.817953	1.24015	0.649173	0.858547	15.612	0.635422	3.41092	1.08795	2.13576	2.83866	0.749211	1.07075	1.54601	2.13565	16.7309	0.784412	0.802894	0.705411	0.629187	1.85042	1.30035	2.6129	1.54286	1.38405	0.915275	1.05167	1.09253	1.38949	1.56297	4.06886	0.98753	3.10889	2.8023	0.845809	1.65922	7.17154	2.37377	2.01101	2.01737	1.35581	1.98085	1.7071	1.95288	3.87315	2.07857	1.63491
RUG12103	uncultured Prevotellaceae bacterium	1149.07	209.199	0.382149	0.727803	0.18602	0.808036	0.542506	1.05421	1.19915	0.82671	1.23933	0.81182	1.26511	1.32862	0.74328	0.640026	0.821434	1.45229	0.902605	1.14129	1.01018	1.10906	0.853376	0.495659	0.409187	0.982016	0.522827	0.589916	0.511269	0.391736	0.368018	0.220863	0.221056	0.870643	1.49851	0.420657	1.38792	0.562883	0.448289	0.86988	0.56631	0.200635	1.35075	0.565343	0.613608	3.93064	3.17599	3.08545
RUG12756	uncultured Succiniclasticum sp.	1148.71	113.76	0.527937	1.67482	0.522733	0.414148	1.09194	0.0375519	0.389041	1.36875	1.25482	0.877329	0.116756	0.0963362	0.313664	1.73574	1.64865	0.152594	0.0900211	0.170943	0.0648998	2.1382	1.66674	1.32342	0.651887	1.4349	0.995487	2.14871	0.378579	0.876707	1.43064	1.47741	1.51935	1.27412	0.166721	0.981862	0.880941	3.62014	1.0614	1.29693	2.58233	2.71056	0.356186	1.32833	4.08023	0.223993	1.31734	0.226021
RUG13853	uncultured Prevotellaceae bacterium	1148.08	131.787	1.71818	2.05953	1.22511	2.35249	15.5621	2.12376	1.59344	3.00202	7.40862	2.47596	0.0458762	1.35519	1.50293	3.76603	3.11175	0.459909	0.873642	0.235396	0.0602515	7.07591	1.18555	2.25235	1.20655	5.41897	1.33115	3.79431	1.63399	1.97338	1.9394	4.36425	1.79984	10.8765	3.37895	1.58096	1.94603	3.47963	5.87828	7.88924	4.58034	5.1404	3.09932	1.73714	5.07832	2.12823	3.12496	0.987988
RUG11086	Ruminococcaceae bacterium	1144.62	198.858	0.884452	0.270518	0.122397	0.522157	0.207377	3.96343	0.309591	0.890818	0.476923	0.400837	0.0258723	0.624744	0.373275	0.558803	0.344861	0.296304	0.740557	0.0785966	2.60198	0.519538	0.507667	0.835149	1.2965	1.45256	0.626114	0.688554	1.96191	0.669654	0.687994	0.302295	0.845562	0.875582	3.37049	0.695652	1.18176	0.591489	0.60095	0.727945	0.561378	0.564136	1.01218	0.393976	0.692156	0.482255	2.39618	0.325087
RUG10326	uncultured Prevotellaceae bacterium	1143.76	92.8811	1.43213	1.33868	1.48429	1.64975	4.74505	2.44412	3.12398	1.92479	3.12888	4.70426	0.0652901	0.88749	1.3981	2.97325	3.33266	0.222293	0.652829	0.886827	0.672616	21.4387	2.66389	1.38887	1.14693	0.725348	1.55753	2.10821	92.8811	1.17853	1.93156	2.92742	0.510414	4.38913	6.12814	3.39839	1.38049	2.96222	1.40146	4.50684	3.09702	1.4522	3.31075	2.71989	1.76008	4.8291	1.34853	1.85433
RUG14652	uncultured Prevotellaceae bacterium	1138.43	101.322	0.0813082	0.188434	0.035791	1.23384	0.160522	1.71939	0.44292	0.0473486	0.122539	0.766367	6.30145	0.494442	5.30361	0.173629	0.170466	2.77802	2.01164	6.26067	0.692147	0.114536	2.61192	0.0987597	0.0667615	0.013648	0.0455694	0.0253628	0.00847717	0.0520511	0.0301267	0.0472059	0.0322994	0.0200635	0.0197545	0.0494591	0.329888	0.0895754	0.0295123	0.0123879	0.0728068	0.0686698	0.0123567	0.154229	0.0740925	56.2629	15.0447	17.4733
RUG12005	uncultured Prevotellaceae bacterium	1133.26	154.469	0.380067	0.329199	0.0658642	0.47161	0.107752	5.82317	8.33219	0.191961	0.650449	0.100923	0.240354	0.157243	0.240451	0.28174	0.134185	0.322086	0.112264	0.674471	0.108001	0.148169	0.365098	0.378352	0.187514	4.93169	0.320595	0.403945	1.03274	0.391731	1.64713	0.0755192	1.00667	0.335017	0.759836	1.06845	0.977921	0.194553	0.514399	0.639357	1.09671	0.100107	2.34504	1.58435	0.12376	1.2273	23.1189	2.32517
RUG11915	uncultured Bacteroidales bacterium	1132.52	86.8011	0.0294541	0.377329	0.0596274	2.10818	0.0621514	2.00263	12.9449	0.233373	0.358801	1.51769	10.243	22.2214	2.41712	0.0730572	0.193927	15.1622	11.9088	2.17547	19.9208	0.108099	0.859599	0.124733	0.131731	0.0105814	0.0101531	0.00735419	0.0176702	0.0156422	0.00587603	0.0052328	0.00877719	0.0103278	0.0208848	0.0070426	0.0212379	0.022658	0.00644729	0.00578759	0.0108466	0.00838066	0.00658644	0.0560649	0.0205839	21.6051	0.723372	28.763
RUG14065	uncultured Ruminococcus sp.	1115.82	967.573	0.0381271	0.0242224	0.0113703	0.00743838	0.156535	0.00497752	0.0111494	27.0234	0.837573	0.234634	0.0105517	0.0079706	0.00999096	0.0256635	0.00941946	0.0166933	0.00463622	0.0171471	0.129201	0.0460871	0.00980288	0.854695	0.0241292	0.0404911	0.0325836	0.0343541	0.0275735	0.0482414	0.0224794	0.0433397	0.0291315	0.0516474	0.057378	0.0294746	0.16123	0.0297022	0.386467	0.0325346	0.0146433	0.0195909	0.180122	0.0188873	0.0182127	0.0195339	0.112121	0.0224904
RUG10653	uncultured Bacteroidales bacterium	1112.2	84.1429	0.646784	4.88665	0.193893	6.15842	8.2608	13.2939	1.48211	2.31414	1.13566	3.68941	0.165904	4.06714	0.50784	0.777252	2.21798	0.425498	0.974352	0.175475	0.298538	2.5835	1.34693	3.0897	2.6831	0.741133	0.545789	3.74204	0.370754	1.25091	0.344953	0.880745	2.25343	0.431999	1.77004	0.472321	3.30146	1.20772	1.18271	0.324873	1.66047	0.228927	0.417165	1.86956	1.17729	1.43305	84.1429	11.544
RUG11564	uncultured Prevotellaceae bacterium	1109.83	20.3099	2.29015	1.52949	1.10133	1.1532	16.025	0.931542	0.880117	5.45041	16.0717	2.88435	0.0851993	1.62335	1.10542	5.10463	3.03099	0.30621	0.928722	0.128155	0.065278	2.70675	2.02491	1.51752	1.88031	2.01102	4.41401	5.95145	2.03923	6.28463	1.53117	5.66816	1.5461	3.47292	1.34533	1.13392	4.58776	4.72696	5.56592	1.67496	3.60422	1.79399	1.13595	3.394	3.37791	3.09441	3.16963	0.94145
RUG12130	uncultured Succiniclasticum sp.	1109.07	111.209	0.504095	0.0470182	0.0356416	0.135775	0.0717653	0.0831051	0.851467	0.389076	0.375781	0.509015	0.0694763	1.59273	0.267403	0.201732	0.335929	0.086921	0.099156	0.0805786	0.0645128	0.167797	0.9184	0.607065	0.992474	0.0753961	0.0525053	0.591215	1.72603	0.0948526	0.26807	0.0430116	0.0798341	0.134873	1.98685	0.0670697	2.95406	0.0711782	0.0540634	0.0469437	0.0786605	0.0454646	1.11985	0.189416	0.137048	0.845119	4.49938	0.496149
RUG10753	uncultured Prevotellaceae bacterium	1108.51	24.9829	1.71817	1.91269	1.42667	1.58883	6.00732	0.922756	1.1856	1.45114	3.27283	1.22289	0.410941	0.975121	0.599703	4.23608	4.12622	0.626549	0.709625	0.33541	0.52197	3.00534	1.75586	3.41429	3.13189	2.43735	2.33096	2.96117	4.33322	2.83542	2.87758	1.74493	1.76674	2.33412	4.49462	2.4401	2.79585	4.07855	2.98802	2.42164	2.81057	1.86913	2.25307	3.79694	3.74381	3.6057	4.7887	1.34677
RUG12985	uncultured Prevotellaceae bacterium	1106.56	26.1447	0.991723	4.25558	0.560884	1.30945	5.75315	0.531429	2.61517	0.399302	1.80882	1.40599	0.122788	1.87798	0.905249	2.54892	3.65779	0.513858	1.40836	0.60687	0.218949	6.08916	0.819279	2.57233	1.47956	2.16593	2.41469	2.21363	0.528917	3.09964	1.77969	2.7017	1.97371	7.32472	1.17372	1.56408	2.19163	7.22358	2.87843	1.77527	3.83776	6.03465	0.525656	3.684	1.98937	1.73198	2.64208	0.838759
RUG10013	uncultured Bacteroidales bacterium	1100.81	99.7155	0.587063	99.7155	0.242854	5.0453	3.18139	2.22229	1.64861	2.29748	1.20376	4.10641	0.188366	3.97975	0.660193	1.06681	2.80264	0.745652	1.34432	0.415044	0.384338	1.46936	1.57554	2.62471	1.87147	1.18333	0.478127	4.48289	0.354919	2.16915	0.540585	0.969933	3.42293	1.16494	2.30175	0.568936	3.69462	3.76573	1.39443	0.827095	1.25265	0.669574	0.614328	1.51098	0.743593	2.1817	6.88992	1.74868
RUG10134	uncultured Bacteroidia bacterium	1098.39	126.946	5.81955	2.16943	3.26071	1.01605	0.878936	0.455027	0.939835	2.97819	2.88323	23.7166	0.0539368	3.30294	0.116234	2.65727	0.888232	0.0296305	0.114863	0.0316463	0.0125021	5.7636	0.103996	3.75422	2.19845	5.33288	3.44889	2.73661	2.78066	3.41027	2.44086	1.97192	6.91461	3.81879	3.21766	2.90545	3.58785	1.45012	4.35638	8.65622	3.20472	2.32943	9.70317	1.96132	5.90581	0.113512	1.00392	0.0827466
RUG12040	uncultured Prevotellaceae bacterium	1094.07	50.503	0.807127	0.980309	0.395359	1.16529	1.75089	0.950758	2.39131	1.64269	1.44683	1.95468	3.36065	1.94844	0.9703	1.49271	2.52398	2.66932	2.31088	3.02091	1.52107	3.92819	4.67655	4.54402	1.65961	0.631454	0.610354	1.17237	0.411091	0.787967	0.604313	0.586371	0.641871	0.675219	1.23626	1.03738	2.44442	0.739976	0.433524	0.854337	1.20645	0.537562	0.695565	1.99225	0.805818	3.08342	8.28311	5.60298
RUG12946	uncultured Methanobrevibacter sp.	1090.51	32.5326	2.86689	0.88989	0.047449	2.58575	0.406887	0.827172	1.71514	4.83253	14.372	0.598825	0.861341	0.505749	2.70542	1.70964	1.52257	0.0917679	0.278096	0.0920018	0.104727	5.2559	6.18503	3.14257	4.08021	6.52663	2.39859	6.29548	8.4389	5.59157	2.97932	0.104656	2.21581	3.02971	4.07024	2.54936	2.12537	0.144039	0.237534	2.13419	2.08764	0.0757459	6.45738	2.60097	0.248801	1.57186	9.45139	3.00162
RUG14682	uncultured Bacteroidales bacterium	1088.02	33.5841	1.28603	1.27992	0.923983	1.49082	3.92943	1.04206	2.18387	0.729021	2.28714	3.91929	0.746286	1.86851	0.81506	4.04898	4.81548	0.738509	1.38684	0.420332	0.278761	4.06195	1.77985	1.95045	1.47056	1.35596	1.9856	2.14295	0.703813	2.34951	1.62674	2.30056	0.983103	2.50409	1.46269	1.54399	3.57177	3.42492	2.96002	1.62475	3.21028	1.58309	1.03667	3.16355	3.80332	3.08991	5.22252	2.35361
RUG13120	uncultured Prevotellaceae bacterium	1087.63	43.7844	0.642372	1.51657	0.213601	29.0144	2.94346	2.91661	8.48191	0.606018	1.30298	3.06538	5.10784	2.34489	3.71319	1.09778	14.1046	20.83	3.91855	5.42494	10.8739	0.86132	3.07007	2.03147	0.463997	2.61215	0.916191	1.29611	0.467277	0.75497	0.499342	2.21041	0.553732	1.23335	2.43234	0.863903	1.49209	1.89341	1.22505	1.26816	1.66517	0.752198	2.58388	0.971911	2.62092	10.0601	2.39486	10.5113
RUG10170	uncultured Prevotellaceae bacterium	1086.92	212.392	0.276497	0.359676	0.148578	1.44941	1.95476	6.66284	1.47969	0.566575	1.51392	0.912966	0.145313	0.173866	56.8236	0.288711	24.5653	25.3115	148.546	0.864966	2.12522	5.53722	24.949	0.88215	0.626223	0.137273	0.230736	0.218887	0.0513397	0.233023	0.164722	0.356574	0.118419	0.23682	0.16773	0.123605	1.64974	0.458278	0.15658	0.10981	0.392922	1.07764	0.120438	0.714541	0.441861	1.11624	0.577757	0.118011
RUG13154	uncultured Lachnospiraceae bacterium	1086.4	118.427	1.67557	0.963432	0.359526	3.84525	8.94649	6.61853	1.31079	1.24985	0.64724	20.1674	0.773827	4.00033	3.91561	1.47003	7.28984	1.14265	5.91841	2.5166	7.65779	1.6162	2.57693	2.05598	0.503903	0.675799	0.615634	0.383178	0.799281	1.11648	3.41578	0.53309	0.863521	0.888712	1.99558	0.435638	0.798789	1.27204	3.60138	0.551106	0.524849	0.498906	0.560428	1.62785	0.440762	2.67313	2.10092	3.74098
RUG10973	uncultured Bacteroidales bacterium	1086.29	357.266	0.544348	9.36518	0.204335	5.00739	2.10905	1.91435	0.697776	0.915126	1.15389	2.0661	0.153489	3.73564	0.401479	0.957705	1.55463	0.206561	1.13595	0.0456551	0.0651249	0.978237	1.20397	2.73529	2.35352	1.1082	0.61972	5.09882	0.31783	1.38249	0.508545	0.947255	3.73783	0.531087	2.45936	0.526963	3.99823	1.36195	1.22678	0.592722	1.34912	0.265386	0.508413	1.45868	0.882662	0.463436	6.9874	1.4525
RUG10594	uncultured Clostridiales bacterium	1085.02	120.545	0.382011	1.23305	0.213544	12.2462	0.301265	3.19533	0.425737	0.514078	0.358831	1.16712	57.7872	3.18629	6.55962	0.165277	0.101067	15.581	6.30862	1.60387	4.04255	0.259456	3.39858	0.724035	0.519734	0.186961	0.251243	0.129987	0.262991	0.40313	0.193038	0.0958912	0.124251	0.265393	0.741018	0.201869	0.281561	0.16361	0.115197	0.10512	0.135824	0.175743	0.223006	0.324191	0.210894	5.09659	2.79434	87.7259
RUG12567	uncultured Methanobrevibacter sp.	1080.73	29.5715	2.56478	0.815956	0.0435632	2.42043	0.529203	0.533475	1.6756	4.51127	10.7756	0.608228	0.740697	0.529121	2.70625	1.58687	1.17275	0.13924	0.253279	0.137497	0.147602	4.78636	5.05945	3.04792	4.17028	5.66555	2.30609	5.16331	7.16027	4.76902	2.558	0.15527	1.96626	2.78665	3.84707	2.37494	1.89077	0.218044	0.278802	1.82884	1.96271	0.0966693	5.94823	2.41075	0.205109	1.96485	8.56512	2.73138
RUG12025	uncultured Methanobrevibacter sp.	1077.95	33.1787	2.61518	0.725495	0.0680776	2.60693	0.439541	0.594098	1.83279	3.77632	13.0986	0.478988	2.55124	0.446181	3.28397	1.42851	1.14295	0.239707	0.593869	0.975752	0.194956	4.63285	5.55391	2.72975	3.60145	6.05832	2.49895	4.96939	7.73302	5.08617	2.52954	0.0917951	1.82971	2.75449	3.65494	2.34228	1.87533	0.155101	0.231473	1.81669	1.97243	0.120642	5.68008	2.35568	0.231446	2.3845	8.70131	3.87596
RUG11590	uncultured Prevotellaceae bacterium	1069.09	167.882	0.421885	2.35812	1.67652	0.40993	2.60174	0.252157	0.428443	0.39645	0.968693	0.688426	0.0874684	0.72544	0.422298	1.70437	1.73445	0.16448	0.805586	0.376505	0.105613	1.81782	0.616409	0.579392	0.753654	12.7531	1.07691	1.55674	0.260927	4.0665	1.54587	9.15648	0.499119	5.53723	1.16383	3.37299	2.83277	8.99057	3.64001	0.92963	1.62332	9.81668	0.838967	1.07705	1.28017	2.64244	1.42704	0.645892
RUG13619	uncultured Lachnospiraceae bacterium	1062.03	64.4107	0.125894	0.169923	0.0757497	3.26739	0.262176	6.283	1.43137	0.250677	0.208901	4.69247	7.14045	4.51169	15.7117	0.205898	0.455961	13.4986	6.13894	6.62929	9.54161	0.250093	3.84835	0.428139	0.227081	0.14127	0.0991764	0.193759	0.255596	0.18239	0.10448	0.0884086	0.108804	0.210086	0.496807	0.104454	0.273682	0.164205	0.106225	0.080715	0.070537	0.124881	0.287376	0.16415	0.114941	4.26341	3.60771	9.57453
RUG10167	uncultured Prevotellaceae bacterium	1057.91	151.525	0.0447164	0.193171	0.0902037	2.39266	0.0664408	1.43916	0.500966	0.121069	0.17428	0.948999	18.4929	0.196751	14.0646	0.10369	1.42183	1.96602	1.93267	6.82223	5.36907	0.271961	0.190619	0.157249	0.125157	0.034853	0.0142703	0.0226868	0.0500545	0.034245	0.0625691	0.0562645	0.0242458	0.0169984	0.144273	0.0348551	0.0505357	0.10661	0.0839565	0.0307328	0.060716	0.0398757	0.0816403	0.0808628	0.0421088	6.89973	0.805598	15.7819
RUG13666	uncultured Prevotellaceae bacterium	1055.34	592.606	0.0467953	0.34631	0.099424	0.378323	0.0604312	2.12848	1.31186	0.0890506	0.229728	0.831768	47.1149	0.250466	1.61244	0.0696842	0.107924	50.3222	8.95401	7.71938	3.92998	0.235613	5.89463	0.0811821	0.148665	0.0364326	0.0265121	0.057604	0.0863051	0.0528569	0.0617	0.0119241	0.0322763	0.0963732	0.722276	0.0397488	0.270455	0.0563924	0.0440429	0.0209992	0.0342749	0.0313686	0.0438837	0.0818925	0.0645751	1.88663	0.46456	10.4534
RUG14622	uncultured Prevotellaceae bacterium	1053.06	24.3202	1.20027	1.52908	1.41592	0.809056	1.10151	0.703855	0.991773	0.474627	3.75689	2.07452	0.595379	2.04058	1.25673	2.13101	1.75527	1.65632	1.69377	1.06951	0.832736	1.00154	1.31972	3.30597	3.84376	1.87575	1.00492	2.81048	8.79005	1.53291	2.39912	0.723705	0.840376	1.04426	6.58047	2.64588	1.94643	1.97051	3.85147	1.45484	1.69571	1.12165	3.47827	3.59868	2.34214	3.69922	1.66577	1.99354
RUG10426	uncultured Prevotellaceae bacterium	1049.46	73.5136	1.7089	1.52708	0.830312	1.16027	7.52272	0.651741	2.91012	0.282034	3.66872	2.37119	0.0702734	1.20414	0.964295	3.15457	8.50472	0.550258	1.24113	0.220927	0.0573219	29.5221	1.29318	1.92324	1.33979	1.44833	1.46127	2.09783	0.389301	1.82009	1.47762	3.19827	1.22343	1.65118	1.20396	2.04921	3.58848	31.6342	1.47741	1.21033	3.65173	3.69334	0.525667	3.60454	1.56142	2.84653	3.43678	1.0555
RUG13576	uncultured Bacteroidia bacterium	1046.83	434.391	0.504007	0.301858	0.239474	0.110527	0.506985	0.0585562	0.205836	0.243197	0.235773	0.679748	0.0139761	0.14417	0.0191761	0.446777	18.3678	0.136832	0.0360741	0.0300168	0.040284	8.26594	0.340198	3.78958	13.4252	0.0874234	0.142862	0.536996	0.0271339	1.21995	0.0491315	0.625666	0.0517777	0.335249	0.0760544	0.0716519	2.81723	0.679382	0.0783674	0.048058	0.560254	0.41894	0.0486729	0.22663	0.139369	0.0851417	1.53012	0.0727027
RUG12436	uncultured Bacteroidales bacterium	1046.44	29.6142	1.42585	2.92617	0.795648	0.905517	10.3181	0.451843	1.87966	0.533276	2.10597	1.19633	0.507021	0.561137	0.483853	4.74774	4.41648	0.234727	0.293291	0.242491	0.263716	3.87953	2.40278	1.67245	1.74639	2.25102	2.26251	2.16124	0.736343	3.25756	1.67557	3.53025	1.06711	5.78271	1.43558	1.22646	3.59497	7.96254	2.45932	5.09795	3.69678	3.85682	0.77337	3.2672	3.50762	0.296766	4.49298	0.159835
RUG11782	uncultured Bacteroidales bacterium	1044.25	97.7247	1.03563	2.32456	0.768784	1.20773	3.92873	2.57557	0.506982	0.340807	1.35866	1.70577	0.0371414	1.06921	0.765172	1.96135	5.51521	0.49476	0.857605	0.356075	0.0643571	1.33147	0.560514	0.930565	1.01072	5.18677	3.0019	1.33037	0.644664	1.9109	0.861629	9.2441	1.00814	1.94862	1.30694	1.49356	1.8093	6.97768	1.97531	1.8397	3.29121	1.86654	0.705158	1.47575	1.57357	1.15771	1.73822	0.320745
RUG12100	uncultured Methanobrevibacter sp.	1042.77	52.3135	2.68993	0.888598	0.0466716	2.4107	0.358779	0.646099	1.60771	4.58628	13.2065	0.432085	0.801152	0.421847	2.49194	1.62768	1.27157	0.0665146	0.265604	0.0397183	0.0867143	5.12814	5.38591	3.04381	4.70246	6.3403	2.43334	5.78812	7.82402	4.96268	2.8435	0.0905537	2.1136	3.0936	3.99683	2.6348	2.00744	0.19193	0.211138	1.85636	2.08172	0.0686872	6.42086	2.4399	0.176539	1.38392	8.33615	2.61833
RUG12721	uncultured Prevotellaceae bacterium	1040.67	39.7995	1.37906	5.98006	1.02011	1.7357	9.64404	1.42219	1.35184	3.48077	1.53661	5.24101	1.82856	4.09501	2.40787	1.77949	7.61996	1.39384	1.0772	1.33758	0.594874	4.23819	1.96424	1.05617	0.792706	3.66546	0.894513	1.50259	1.17368	3.17478	1.40076	2.37134	1.62867	4.3479	1.10154	1.13917	5.33678	6.85361	3.35891	3.64979	2.85541	1.79896	1.29815	1.7988	1.58707	9.67137	6.49566	3.59509
RUG14647	uncultured Lachnospiraceae bacterium	1026.07	25.0289	1.94758	1.3213	0.473586	0.559716	2.21491	0.926191	11.3604	4.79666	2.68981	1.61422	0.0690449	0.381096	4.02336	2.67052	1.99913	0.0781479	1.22283	0.642052	0.0509813	3.09313	5.24919	4.65176	5.36833	3.035	2.47497	4.08025	8.99936	5.42013	3.53615	1.66133	2.95332	6.4145	3.81958	1.82061	3.15163	5.05873	3.94093	1.81688	2.1347	1.63567	6.68439	1.6404	1.04806	1.37789	6.46101	0.206148
RUG13113	uncultured Prevotellaceae bacterium	1025.52	127.567	2.50057	3.64163	0.984733	28.9066	1.22218	1.32282	5.16161	0.78771	1.42972	0.928195	0.0349485	1.53674	0.957501	2.43707	1.73106	0.299518	1.60944	0.339543	2.07126	1.97128	0.979709	3.75864	4.06124	2.07799	5.96189	2.52791	1.00069	2.38856	1.36595	2.35431	2.94363	0.94745	0.785471	1.58487	2.60817	2.22493	0.469694	1.01023	3.26357	0.529802	0.455317	1.47421	1.42247	1.85899	2.81513	0.883811
RUG14378	uncultured Bacteroidales bacterium	1020.89	353.154	0.33146	0.689377	0.206366	0.463318	0.732818	0.364666	0.271871	0.0882154	0.75844	0.654743	0.190132	0.429643	0.215202	0.673667	0.897978	0.165856	0.187987	0.207265	0.149042	0.68876	0.272864	0.309268	0.334105	2.43866	0.662497	0.823289	3.82254	0.927976	2.28843	2.5491	0.278082	1.21681	0.530728	0.3612	1.38646	1.35392	0.750232	11.7224	2.45575	0.98093	2.63576	0.436852	0.518251	45.1363	6.21068	1.86783
RUG10590	uncultured Erysipelotrichaceae bacterium	1019.48	58.0393	0.0905101	0.312713	0.0595614	0.936858	0.0748024	1.20284	1.52236	0.119059	0.151049	1.2667	2.4975	2.49163	3.97705	0.0818924	0.263005	10.2839	3.89514	1.15647	2.11965	0.117678	0.718436	0.13953	0.155332	0.058706	0.0776105	0.107664	0.12538	0.112725	0.0753224	0.0438886	0.0784835	0.086265	0.087388	0.0448753	0.0540076	0.12647	0.0575073	0.0499712	0.052865	0.0528281	0.10898	0.0612562	0.101515	20.2482	15.3008	13.6707
RUG11035	uncultured Methanobrevibacter sp.	1019.24	32.8595	1.17315	0.77926	1.12603	0.171329	1.20451	0.0264888	0.908494	1.87354	4.4347	0.876558	0.0579674	0.157987	1.53182	4.23456	0.3151	0.104594	0.0797214	0.0461601	0.0383919	0.634229	0.236603	0.849276	1.81357	4.07158	3.40232	1.1105	3.92119	2.60836	3.70521	1.77057	0.728574	1.03414	0.659473	1.42872	0.600279	1.73829	1.65508	4.18061	3.49981	1.62079	1.22832	0.946788	2.6465	1.79487	1.9225	0.205641
RUG13624	uncultured Prevotellaceae bacterium	1016.53	35.789	1.10451	0.960396	0.3291	1.469	1.94051	1.42151	1.8215	1.60498	2.14075	4.35404	1.28771	1.13126	0.941178	2.09589	3.18906	3.13139	2.52309	2.16617	0.204878	2.92385	7.57087	3.67169	1.61203	1.53475	1.58858	1.45608	0.50149	1.42106	0.532248	0.909471	0.442205	0.920571	2.3782	0.652764	3.02517	1.70008	1.2664	0.685522	2.29844	0.952324	0.818958	2.12277	1.17872	4.4474	4.3339	3.36088
RUG13839	uncultured Bacteroidales bacterium	1015.94	175.156	0.48614	5.30603	0.18655	10.8897	2.26685	1.73628	0.855794	0.872629	1.35242	2.81774	0.0177268	7.11256	0.393256	1.1205	2.0171	0.12901	1.05755	0.0549256	0.0139991	1.05772	1.19344	4.15423	7.52506	0.930227	0.966092	4.76454	0.209701	1.24648	0.339966	0.839272	2.54002	0.461264	1.88304	0.41948	4.23688	1.57135	1.09059	0.623791	1.27684	0.268356	0.399486	1.53017	0.640234	1.64622	7.08008	1.24429
RUG13689	uncultured Erysipelotrichaceae bacterium	1012.21	46.9084	1.03906	0.853926	0.47188	3.40815	0.554304	4.40477	1.20122	1.02924	1.04913	3.49425	46.9084	5.22826	5.33855	0.506131	0.419926	11.3757	8.41506	2.39954	5.55489	0.576979	3.06159	0.912395	0.954093	0.627265	0.750765	0.683463	0.808585	0.989348	0.700603	0.214852	0.520234	0.57195	1.30227	0.486834	0.939051	0.490828	0.289087	0.417717	0.443665	0.469628	0.588217	0.682852	0.4301	5.88635	3.78949	27.9722
RUG11769	uncultured Prevotellaceae bacterium	1011.57	66.6919	0.851061	1.54082	0.486908	0.677776	18.5244	0.60795	4.38596	0.377665	1.99191	2.55698	0.0850621	1.09399	1.69847	2.61056	19.5545	0.625164	0.722685	0.546316	0.0526882	2.17231	0.836195	2.28827	0.986342	1.50682	0.992143	1.07916	0.568708	1.44396	1.35842	5.23506	1.09931	1.18503	1.73645	1.05904	1.67766	8.30537	1.66772	2.58998	2.44529	1.20589	0.842044	1.96457	1.96718	1.51177	2.31263	0.567651
RUG11037	uncultured Spirochaetaceae bacterium	1011.15	430.855	0.0357868	0.194535	3.05557	5.36159	0.0494214	0.0906341	0.121106	0.194528	0.346807	0.124217	0.470905	16.4507	0.125691	0.413141	0.0276804	0.736672	10.1311	2.39359	6.86267	0.311315	0.732638	0.243498	0.0551578	0.0286487	0.0264779	0.0347347	0.0224318	0.0396067	0.0248916	0.0276224	0.0186266	0.0452866	0.0252836	0.022499	0.0256371	0.0479923	0.0288878	0.01916	0.0295509	0.0359271	0.0152295	0.0357458	0.117527	0.0617059	0.0628481	20.944
RUG12152	uncultured Prevotellaceae bacterium	1011.15	456.177	0.667371	0.187687	0.285853	8.78302	0.437453	1.35144	0.497921	0.101037	0.559537	3.54685	0.00806471	1.03268	0.552987	0.482206	0.802836	0.0280253	0.0637605	0.4196	0.00878503	0.245178	0.370406	0.642738	0.673888	0.387958	0.276879	0.312392	0.157123	0.282928	0.180715	0.286875	0.132545	0.352008	0.223431	0.125602	1.05546	0.446039	0.158131	0.451938	0.349582	0.144816	0.354688	0.691995	0.860033	0.42533	0.563098	0.156695
RUG13235	uncultured Ruminococcus sp.	1010.39	71.003	0.281519	0.496247	0.0409445	14.2988	0.595413	16.0397	5.77775	0.135389	0.428359	0.0952423	13.0813	0.552817	7.35649	0.119815	0.211678	8.84042	24.0056	13.4475	1.60735	0.198835	0.74738	0.897356	0.129898	0.211141	0.098253	0.272563	0.332478	0.416886	0.092312	0.147284	0.331642	0.0827252	0.210114	0.140346	1.5082	0.251278	0.165755	0.128336	0.0977154	0.0446309	0.160142	0.876696	0.0419507	0.170489	0.313651	23.5667
RUG14586	uncultured Prevotellaceae bacterium	1010.29	153.712	0.565834	0.894203	0.394635	0.352778	2.85154	0.324463	0.597283	0.267895	1.24266	0.633711	0.0253795	0.711335	0.173609	2.84279	1.26673	0.104049	0.15094	0.0815258	0.0103063	0.830736	0.320941	0.611293	0.644433	2.56156	1.53471	0.820376	0.629491	1.31562	0.716082	2.71412	0.541662	3.18075	0.514909	0.719794	1.23247	5.16777	1.63326	1.07939	2.36101	9.9408	0.743473	1.19964	8.86142	0.776328	1.74663	0.194537
RUG13774	uncultured Prevotellaceae bacterium	1008.96	15.2592	1.03583	2.50487	1.03062	0.96021	3.81227	1.03493	1.64407	1.17032	2.99116	3.1613	2.57637	1.43742	1.46961	2.5429	4.21098	1.8595	2.27095	0.961498	0.825309	2.28731	4.27783	2.4939	2.36836	1.63199	1.42863	2.08884	3.99263	2.08429	1.69882	1.46502	0.977125	1.50182	3.61286	1.76711	2.33601	2.8092	2.93717	1.46518	2.46646	1.49054	1.89538	3.86701	2.18416	4.25336	2.39739	5.91331
RUG10083	uncultured Prevotellaceae bacterium	1006.57	73.8424	0.829284	1.07014	0.362952	0.661104	25.4117	1.21473	40.5281	0.257015	3.49196	2.98781	0.325855	1.20458	2.24546	2.03379	17.9612	0.582886	0.952616	3.91415	0.548766	1.88191	1.32068	12.1133	1.02445	0.898823	0.644955	0.831218	0.348241	0.761243	1.23561	4.68177	0.950946	0.765096	1.33853	0.70716	1.7268	8.37045	1.36201	2.48686	2.14813	0.809661	0.492457	2.06091	1.23939	2.41878	2.04102	2.78215
RUG10713	uncultured Prevotellaceae bacterium	1005.59	214.684	0.575136	1.85441	0.902595	0.536151	1.54009	1.32617	0.377921	0.132559	1.28123	0.586184	1.07091	0.636198	0.733625	0.596873	2.43207	0.480653	0.510062	0.729029	0.147438	49.2633	1.69719	0.944289	0.579072	1.01366	0.822199	2.08004	0.175055	2.06332	0.192484	2.15275	0.243824	0.546279	0.548785	0.544702	1.84807	1.01456	0.634374	0.413853	1.21342	0.369806	0.14665	2.7191	0.824704	3.54775	73.7422	5.06288
RUG10852	uncultured Clostridiales bacterium	1005.2	69.2069	0.0242273	0.0668244	0.123573	0.831094	0.0265519	1.16842	1.52041	0.0677896	0.110063	0.181142	18.4212	2.86212	0.51919	0.0615405	0.0750974	5.76865	5.82338	1.43797	5.93976	0.0857007	0.210866	0.0861212	0.0892196	0.0229175	0.0199527	0.0161031	0.0289555	0.0337149	0.0229511	0.0108265	0.022798	0.0223485	0.0417236	0.0231297	0.0330648	0.0145932	0.0128539	0.0166871	0.0305903	0.0131346	0.0648817	0.049267	0.0806171	3.16277	1.60406	22.2078
RUG14002	uncultured Lachnospiraceae bacterium	1002.14	57.0773	1.83318	1.19776	0.474116	0.667549	1.94651	1.08149	9.06951	4.17579	2.51135	2.0695	0.538178	0.500188	4.66551	2.40661	1.79308	0.285566	1.95944	0.827061	0.271254	2.95193	4.91712	3.92278	5.06413	2.70541	2.48956	3.99097	8.42409	5.11043	3.23717	1.59878	2.70923	6.23572	3.81672	1.75558	3.38672	4.95675	3.74636	1.68181	2.07784	1.52837	5.5885	1.48088	0.905911	2.06239	6.79596	0.700852
RUG13876	uncultured Bacteroidales bacterium	1002.02	27.257	0.526324	2.26804	0.343769	2.37431	2.57252	0.576285	2.67445	0.495383	2.39401	7.98923	0.389652	3.4719	1.71896	4.69909	10.0679	0.809505	1.75318	1.45054	0.245202	3.70125	3.39039	1.54552	0.824979	0.611549	0.939665	1.53256	0.147547	1.82487	0.436154	0.747624	0.60136	0.93873	0.487812	1.08024	4.39947	2.04609	0.38378	0.679905	3.10802	0.424213	0.335774	2.10912	0.893443	10.3481	4.51087	1.42179
RUG14031	uncultured Lachnospiraceae bacterium	994.598	285.423	0.032985	0.520914	0.0349266	11.3675	0.163542	30.0244	0.0458411	0.513225	0.115241	0.116296	0.319653	32.604	20.757	0.278072	0.0739412	0.573722	2.10718	1.00178	218.535	0.652432	0.166879	0.672258	0.231153	0.0123424	0.010988	0.0147279	0.103464	0.0271648	0.0177781	0.0203876	0.0122927	0.0144182	0.0126486	0.0130425	0.0918785	0.0304298	0.0219184	0.02237	0.0129359	0.0129769	0.0103839	0.494862	0.0157076	0.0484687	0.0217062	0.140639
RUG13019	uncultured Bacteroidales bacterium	991.98	35.6113	1.28364	2.24755	0.557799	0.887784	3.24883	0.727064	1.31373	0.753259	3.33895	1.28433	0.0454232	0.810862	0.909483	5.91383	3.34274	0.641235	0.547454	0.330215	0.851325	1.32364	1.08968	3.42427	3.40051	1.46308	2.41681	2.60733	0.610948	3.01218	3.52594	2.28011	1.10726	3.48227	1.31677	1.74884	4.4861	3.58568	2.67353	0.992089	3.71167	4.09582	0.524899	3.10154	3.01351	0.801115	4.28206	1.72497
RUG13314	uncultured Bacteroidales bacterium	986.345	129.728	0.521125	6.1617	0.153942	6.75436	3.39152	2.57049	0.861209	0.760735	2.52357	2.30857	0.031508	5.4791	0.734282	2.14386	5.46842	0.191668	8.83512	0.199743	0.880905	1.12917	1.48277	2.74001	2.42766	0.918682	0.727506	4.23992	0.280964	1.25197	0.279049	1.17452	2.66098	0.642444	2.09401	0.305143	4.33809	2.28935	1.48902	0.372442	1.3419	0.247939	0.369797	1.40975	0.880941	0.334089	5.64115	1.1921
RUG14357	uncultured Prevotella sp.	984.466	56.675	1.68198	1.34209	0.457024	3.13682	3.05703	2.52698	0.365793	0.616121	1.32622	0.809057	0.0221085	0.349711	0.19976	2.0578	0.473558	0.0524519	0.05877	0.0691111	0.0227484	2.99501	3.79201	3.20871	3.37452	0.53793	4.08052	2.22265	1.00854	4.3409	1.84093	0.458558	5.10528	3.56516	2.25539	1.43666	3.82698	1.92075	0.618742	0.704873	3.10486	0.988903	1.22674	6.20097	1.4516	1.21256	2.63283	0.292697
RUG10241	uncultured Lachnospiraceae bacterium	982.084	142.689	0.173079	0.169706	0.0945082	0.940718	0.148254	3.08288	0.779329	0.481418	0.210516	7.92184	6.05339	4.35898	8.8807	0.184877	0.515344	19.8153	9.53318	10.0819	25.9865	0.325551	3.17257	0.184239	0.346597	0.120365	0.0644201	0.126009	0.204969	0.115647	0.0807558	0.0820426	0.0914893	0.0922228	0.654347	0.0801386	0.270245	0.124207	0.169882	0.0408776	0.075565	0.0536524	0.373133	0.129148	0.0831732	6.40605	6.09158	15.4078
RUG11105	uncultured Prevotella sp.	967.334	77.4134	0.66887	0.469243	0.531907	0.52739	0.489102	0.452395	0.772946	1.46368	2.19138	1.44141	0.110945	0.555732	0.781737	0.548397	1.46854	1.29431	1.41578	0.748481	0.27785	4.58635	0.809843	1.19326	1.94477	0.383299	0.70877	0.362471	0.141901	1.08858	0.40067	0.702295	0.275855	0.395307	1.4342	0.547123	1.58596	0.87737	0.306852	0.388464	1.52055	0.731426	0.430005	0.761824	1.27239	21.8991	3.39151	4.22774
RUG13524	uncultured Prevotellaceae bacterium	964.35	381.507	0.872456	0.800335	0.430871	0.465771	2.19551	0.306523	0.75109	1.3974	4.87601	1.02963	0.0317941	0.456044	0.641062	1.24821	3.28327	0.337242	4.63903	0.620307	0.0485666	3.23543	1.06043	1.33259	0.75915	1.34385	0.762296	2.9964	1.24206	1.31633	1.44895	2.11776	0.80464	11.7913	3.69765	1.14738	1.01567	1.66727	4.22362	1.00011	1.29887	3.41077	2.79743	0.87026	3.75564	1.81311	0.897814	0.726374
RUG14686	uncultured Methanobrevibacter sp.	962.348	24.2145	2.62845	0.733133	0.0640363	1.93117	0.367063	0.570864	1.57017	3.34016	7.9676	0.959658	0.770004	0.734452	2.6841	1.41295	0.852836	0.502845	0.37688	0.286495	2.33964	3.44145	4.0232	2.40863	3.58967	4.44742	2.00272	5.02457	5.62339	3.77635	2.09241	0.11284	1.78016	2.15886	3.18354	2.0617	1.82731	0.138633	0.19703	1.48763	1.62802	0.102753	4.74213	2.1263	0.194091	2.57562	8.71547	3.4119
RUG13589	uncultured Lachnospiraceae bacterium	956.397	74.4149	0.0330464	0.316415	0.0854315	1.13423	0.104285	3.1231	1.22253	0.876745	0.111921	8.42365	8.45387	3.0792	10.2595	0.152394	4.01862	6.27109	7.05176	4.75965	4.33457	0.153664	1.22688	0.146181	0.144186	0.0113516	0.0084667	0.015854	0.0150478	0.0122609	0.0111631	0.00568823	0.00915549	0.00722319	0.0174009	0.00990803	0.010568	0.00553569	0.00950508	0.00751507	0.0109578	0.00642751	0.00952837	0.0528224	0.0302764	9.04831	11.0977	18.1096
RUG11623	uncultured Lachnospiraceae bacterium	954.324	48.8686	0.265743	0.339407	0.0521179	9.13545	0.543152	11.948	3.80336	0.116079	2.16832	0.0988572	7.28898	0.24805	3.71518	0.404053	0.068449	4.46451	13.2105	5.24573	0.502253	0.960948	0.51214	0.699866	0.707299	1.17553	0.195035	0.536958	0.405961	0.474804	0.269576	0.273014	0.240084	0.463955	1.35112	0.633472	0.746458	3.45012	3.64241	0.336585	0.235746	0.4464	0.607931	1.44382	0.732935	0.110821	0.209181	7.9522
RUG14488	uncultured Bacteroidales bacterium	950.669	87.9651	0.670194	1.62948	3.03161	0.77444	1.00497	0.744181	0.78483	0.540114	1.08374	1.19269	0.0577057	0.761126	1.30838	1.67102	1.15219	0.483783	0.378675	0.355183	0.136551	3.62756	0.62406	0.615552	0.670586	0.524244	0.752379	1.213	0.516457	0.866618	0.5905	1.70766	0.394979	0.903965	0.708251	0.717315	1.25829	1.79563	0.736733	1.27951	1.76105	2.30537	0.563302	1.0288	1.27058	10.5587	1.44271	7.69336
RUG10591	uncultured Bacteroidales bacterium	948.623	207.695	0.230502	0.343542	0.363835	1.3127	0.559672	3.01524	2.24961	0.312666	0.484781	10.0579	5.43041	1.74944	2.85759	0.386055	3.41002	7.5934	7.56797	4.8113	5.95435	0.971963	3.68486	0.44917	0.21645	0.166577	0.180391	0.365537	0.0657386	0.238422	0.302259	0.218071	0.301938	0.14447	0.690336	0.20263	0.712287	0.727983	0.268334	0.135756	0.40663	0.235898	0.123817	0.412843	0.316679	7.59314	0.524156	207.695
RUG14005	uncultured Oribacterium sp.	944.133	133.642	0.0754163	0.483451	0.398277	2.94714	0.120291	1.46676	0.322087	0.158219	0.220388	4.83373	15.3471	3.2384	12.7579	0.0922975	0.448545	73.2608	7.44262	22.9752	3.79477	0.142647	0.394937	0.203288	0.209976	0.0536962	0.0220541	0.0385893	0.0506882	0.0255871	0.0291439	0.0149957	0.0218476	0.0577281	0.101811	0.0310058	0.079137	0.0253382	0.019769	0.0170893	0.0228387	0.0302841	0.0360544	0.0541834	0.0877086	2.56426	0.697317	22.4023
RUG14328	uncultured Prevotella sp.	942.399	112.111	0.590441	1.12916	0.49092	0.522687	2.92826	0.421022	0.817911	0.227319	1.16817	0.920573	0.0877039	0.632169	0.305277	2.25521	2.09131	0.260856	0.507835	0.106603	0.0600176	1.46976	0.666962	0.728491	0.451613	2.2292	1.25799	0.888909	0.585136	1.29403	0.772205	2.49135	0.717148	3.59974	0.564802	0.715823	1.48433	5.03467	1.26253	1.37729	2.10226	10.6495	0.743612	1.30103	10.0189	1.72212	2.12609	0.568832
RUG13762	uncultured Ruminococcus sp.	941.343	249.263	1.2108	0.0503635	2.38445	0.0401363	2.23105	0.00913892	0.0850766	0.115287	4.81853	0.0598558	0.0333143	0.0285594	0.0217543	0.410375	0.0364708	0.0119558	0.0161523	0.227866	0.00782756	0.0328106	0.0374416	0.148497	0.218421	5.10944	5.17952	0.0879962	2.3169	7.35986	0.571062	3.86719	3.33946	4.5289	0.655732	3.8504	0.0756615	3.50968	4.10661	1.46659	6.90814	0.913593	1.23883	2.73056	0.0293529	0.0382024	0.0298176	0.0108196
RUG12181	uncultured Prevotellaceae bacterium	939.839	70.7829	1.6685	2.14192	1.37608	0.671492	4.71784	0.43686	0.683896	0.405024	3.19274	1.43863	0.0226452	0.619918	0.307549	5.67969	1.90368	0.287597	0.473476	0.157322	0.057562	1.53171	1.08528	1.2172	1.7184	2.10012	3.43806	2.78702	0.487187	2.54127	1.20526	2.22626	2.40591	1.94596	0.930598	2.69887	3.31467	3.58104	1.6943	1.94839	4.44024	1.22858	0.776157	3.06889	4.41652	1.41528	1.62448	0.524226
RUG13117	uncultured Ruminococcus sp.	939.008	726.534	0.677525	0.0478227	0.036013	68.4609	0.142072	0.0600223	0.0400016	0.060668	0.0719397	0.127243	0.0276981	0.0370989	0.0376443	0.115574	0.0535746	0.065218	0.0149696	0.0103793	0.0783292	0.0740447	0.0239052	3.54147	0.034395	0.129072	0.0897326	0.074937	0.251665	0.214438	0.100582	0.0671757	0.15432	0.125444	0.137666	0.0843384	0.115175	0.161439	0.128243	0.0903916	0.0775743	0.0451946	0.181037	0.0726818	0.0181214	0.014761	0.0602824	0.0171852
RUG10067	uncultured Bacteroidetes bacterium	938.354	276.765	0.0880605	0.163976	0.0994828	25.3555	0.146414	31.2106	0.761154	0.392179	0.112724	0.819578	14.9015	4.70212	4.38886	0.202829	0.380106	1.13374	2.31602	7.81317	0.644194	0.109883	1.89065	1.06411	0.0678018	0.0353221	0.0210811	0.0259062	0.0239439	0.0359616	0.027912	0.0327663	0.0120689	0.0341685	0.0298438	0.0222469	0.0596247	0.0477103	0.0240022	0.0352169	0.0176027	0.0412362	0.0104255	0.476712	0.04352	4.72413	1.80357	7.49503
RUG14602	uncultured Bacteroidales bacterium	936.597	60.7228	0.335119	0.597808	0.196511	2.03699	1.75036	2.0461	0.759105	1.00686	0.514154	2.84511	0.602559	2.18384	1.26274	0.80212	8.63147	0.457324	0.462149	0.9499	0.416798	1.06708	2.78929	0.945278	0.67024	2.21133	0.330774	0.964057	0.621505	0.576649	3.40137	0.713401	0.963864	0.754415	3.75296	0.532401	8.43271	2.00405	0.673546	1.52468	0.666013	0.513266	2.73624	0.816159	0.411641	0.722889	3.11901	1.40018
RUG12019	uncultured Prevotellaceae bacterium	936.443	193.361	1.72952	0.997143	0.830776	0.611772	1.27035	0.285212	0.514815	0.257135	1.04257	0.835064	0.0266983	0.998334	0.254154	7.33772	1.38218	0.196613	0.29394	0.114033	0.0390092	2.53604	0.568413	0.734435	0.598173	0.836593	1.52764	1.64298	0.239052	2.74347	0.452348	0.526587	1.54228	0.577982	0.336933	5.06617	1.95413	1.12411	0.254262	1.28076	2.66799	1.10624	0.329796	15.5352	3.10502	0.707783	2.29292	0.46806
RUG10360	uncultured Prevotellaceae bacterium	932.391	56.997	1.24696	1.39804	0.397336	0.670548	25.0356	0.555243	3.3188	0.28968	1.86669	1.7446	0.0826461	1.23008	1.60686	2.01416	17.0503	0.482127	0.907058	0.398298	0.0545038	1.67891	0.660397	2.03299	0.990107	1.49972	0.97535	1.03433	0.463763	1.14837	1.48405	25.7089	0.953383	2.28069	1.42301	0.739772	1.11157	8.9104	1.83831	2.70775	2.45998	2.21232	0.563958	1.75765	2.0747	1.62797	1.3323	0.418613
RUG13099	uncultured Methanobrevibacter sp.	932.286	25.7102	3.13156	0.810651	0.229923	2.71874	0.705875	0.545337	1.82632	3.63717	10.7266	0.500023	0.759307	0.388384	3.08225	1.26897	1.1269	0.0632214	0.300814	0.0445729	0.0779287	4.34388	4.768	2.45527	3.80724	5.70922	2.14269	5.21726	6.79678	4.60304	2.51008	0.131041	1.79167	2.70796	3.61625	2.37659	1.85523	0.280736	0.232779	1.81143	1.85066	0.166011	5.66363	2.52752	0.411349	1.70366	8.05999	2.95134
RUG14606	uncultured Succiniclasticum sp.	929.951	91.6863	0.219482	0.662581	0.277538	0.336373	0.669978	0.00489584	0.32695	0.604138	0.529391	0.716578	0.0171827	0.0928671	0.148462	0.735574	2.27474	0.0334767	0.036131	0.0524977	0.00361788	1.02342	0.670032	0.554595	0.251282	0.703395	0.389729	0.97204	0.156859	0.417281	0.626509	0.763113	0.601477	0.896685	0.102257	0.420598	0.473897	2.76772	0.724454	0.623503	1.102	1.25724	0.159659	0.567488	1.88471	0.0722257	0.66253	0.0381616
RUG12480	uncultured Lachnospiraceae bacterium	929.618	23.1457	1.92717	1.20197	0.589089	1.28137	1.14042	1.11582	1.16481	1.48576	1.42893	1.31149	1.00155	1.18532	1.3692	1.76045	1.13742	1.40292	0.960915	0.924198	0.694775	1.15517	1.75719	2.64478	2.28729	3.0627	2.06915	2.58469	3.62334	3.21244	2.74837	1.10148	2.65163	3.69533	3.92067	2.37227	2.53426	3.34017	2.54938	2.27442	2.10197	2.29395	3.38095	1.72587	4.20506	1.41429	7.27425	1.99552
RUG10556	uncultured Lachnospiraceae bacterium	926.664	23.1225	1.49877	1.08435	0.385035	0.722812	1.53576	0.889863	7.3156	3.48817	2.13644	1.84384	0.595798	3.17421	3.72036	2.22218	1.76433	0.577203	2.49406	0.917403	0.665995	2.35262	4.20073	3.57695	3.80814	2.25862	2.11963	3.19212	7.26843	4.26403	2.76025	1.39049	2.25575	5.40589	3.28414	1.50022	2.80882	4.29187	3.06134	1.46696	1.67888	1.3393	4.75632	1.18557	0.840111	5.44516	9.42362	2.06742
RUG12000	uncultured Prevotella sp.	923.148	53.7347	0.644287	1.31964	0.337327	1.82555	1.90979	5.468	1.38403	0.768073	1.60049	0.41411	0.0761685	2.39098	0.735026	1.52742	19.0247	4.70833	1.33679	0.204589	1.32196	2.4898	5.22589	1.29664	0.662694	1.26401	1.05509	1.14349	0.426279	1.04939	0.596277	2.55109	0.482448	1.60781	1.23901	0.541824	1.14873	1.18129	1.54379	1.2066	2.91489	0.663455	0.65735	2.8151	0.891857	1.19024	0.772066	0.452677
RUG10689	uncultured Lachnospiraceae bacterium	918.256	20.3347	3.76949	1.58946	0.306495	0.143956	0.328711	0.177928	0.706653	0.694477	2.94437	0.31918	0.028835	0.0985565	0.44004	4.04865	0.440725	0.0225477	0.128089	0.0844101	0.0135301	0.888491	0.925649	2.86324	5.31614	6.80197	6.72336	4.83523	5.04039	5.07183	5.90107	1.48264	4.68018	4.04704	3.99799	4.82556	2.44036	1.70637	4.04793	2.74428	3.22286	2.96483	5.41616	2.89111	1.91041	0.356692	8.63887	0.101098
RUG13119	uncultured Prevotellaceae bacterium	915.724	45.7045	0.0283918	0.343753	0.135908	6.32489	0.0933637	4.55962	2.0968	0.188178	0.143323	2.27053	12.8735	1.55651	8.34184	0.10432	0.319873	7.92657	6.0045	16.8101	2.28015	0.486657	7.87905	0.305876	0.112127	0.0109059	0.0128889	0.0190711	0.0147696	0.0197884	0.0309811	0.0104913	0.00883737	0.0356431	0.207157	0.0169491	0.109042	0.01577	0.0325046	0.00745481	0.012038	0.0128067	0.00852969	0.0799007	0.0332485	14.66	3.75035	19.9761
RUG10395	uncultured Prevotellaceae bacterium	912.685	29.1959	1.13074	2.05747	0.609246	0.699646	10.4015	0.799699	2.06912	0.952554	3.57324	2.0548	0.187598	1.14186	1.04716	1.88345	9.60785	0.362446	0.543643	0.519558	0.569352	3.51679	1.4843	1.5272	1.83514	1.62435	1.44425	2.72284	1.16508	2.32478	3.89941	3.72369	1.40136	1.52924	25.3412	1.73472	2.72804	6.19034	2.20791	2.71678	4.31205	1.60582	2.43165	2.38954	1.75835	2.20512	2.04592	1.14966
RUG14617	uncultured Bacteroidales bacterium	912.073	82.0452	0.842539	5.79785	0.509856	0.219208	0.265771	0.243362	0.250041	0.441989	2.19465	0.558656	0.0139381	0.225696	0.3311	0.743789	0.83172	0.245084	0.711396	0.0974164	0.304108	11.3602	0.976032	1.46681	3.73848	0.227235	3.02977	3.66397	0.577859	2.21969	1.10018	2.8933	0.723964	2.47577	0.30407	2.51466	8.8337	2.41492	0.206416	0.423253	2.03155	0.369608	0.230144	0.981635	0.338112	1.38779	0.667231	0.293874
RUG11734	uncultured Prevotellaceae bacterium	911.622	48.7755	1.20642	1.28246	0.368442	1.27254	11.5288	0.889593	0.933458	4.27031	12.1886	1.56019	0.0570278	0.924339	0.421474	7.00738	3.38	0.256478	0.449174	0.194927	0.0291052	3.4863	1.41399	1.7598	1.95315	2.55725	2.24512	2.5957	1.07862	2.11901	1.02133	6.37779	0.597459	5.71603	2.73472	0.884529	2.66199	7.9991	43.979	1.52721	3.41247	3.86909	1.84111	1.85209	5.5399	1.21568	1.0887	0.2463
RUG13048	uncultured Bacteroidales bacterium	906.719	47.9207	0.806913	1.01501	0.831328	1.52096	2.34926	0.798393	2.23678	1.79736	1.37325	3.42526	0.052247	0.915434	0.76664	1.88232	2.98428	0.584363	1.32253	0.459478	0.419333	1.46173	0.937999	1.2181	1.03756	0.801489	1.25041	1.13689	0.683742	1.39163	1.7326	1.55405	0.672706	2.4082	1.20128	0.818116	1.65887	2.74341	2.44505	1.2065	2.0605	1.41254	0.600758	1.7629	2.76734	3.17663	3.32556	2.81471
RUG12491	uncultured Lachnospiraceae bacterium	904.844	238.036	0.464783	0.121057	0.0673241	0.111353	0.0532923	0.358357	0.111414	0.0852591	0.0852157	15.557	4.79929	0.0742395	0.203247	0.0643263	0.0516379	0.300687	0.200681	0.156552	0.149925	0.290282	0.462865	0.132184	0.0200036	0.0562023	0.0576318	0.0284452	0.273746	0.3649	0.065766	0.0359566	0.194285	0.186936	0.384866	0.0555476	0.0733392	0.0595959	0.0561305	0.0549925	0.055999	0.0297957	0.396505	0.162412	0.0296453	0.797803	0.265489	9.24742
RUG14414	uncultured Prevotella sp.	904.418	37.3396	1.04997	0.642555	0.666402	0.462671	3.7317	0.345918	0.686048	1.81654	3.45635	1.53051	0.0232408	0.60683	0.504467	3.61447	1.28882	1.55342	1.15581	0.71096	0.0419312	4.60287	1.26952	1.4249	2.69697	0.906511	1.84188	1.05849	0.322853	2.01304	0.531599	1.32165	0.406484	1.16927	1.36862	0.65681	3.80202	3.30327	1.18006	0.643194	2.78035	1.42829	0.677723	1.51593	2.79577	2.65409	12.2291	1.5411
RUG13179	uncultured Prevotellaceae bacterium	902.506	22.9306	1.43476	1.80939	0.861984	0.816048	17.4122	0.65369	3.93359	4.69724	2.28397	2.8823	0.0946216	1.63499	0.942696	3.31175	3.30496	0.0937545	0.564717	0.164838	0.252953	1.97781	0.805276	1.00998	0.810746	1.68338	2.59797	1.60723	1.97266	2.3263	1.93977	3.87344	1.22279	2.76958	1.23426	0.981404	2.48983	8.8885	6.97506	1.0549	5.61491	10.0051	0.58383	2.14243	3.54678	1.11957	2.16283	0.136489
RUG10399	uncultured Lachnospiraceae bacterium	902.223	43.6332	3.55363	1.13954	0.476702	0.31581	0.490575	0.31831	0.747901	1.92298	1.24507	0.567766	0.622124	0.641589	0.825951	1.9094	0.839774	0.555657	0.487838	0.439484	0.369537	0.881432	1.4044	2.13079	2.71393	5.47979	4.03016	3.45223	3.64646	5.01378	14.9932	0.872738	43.6332	3.69897	4.6963	31.5996	2.13395	3.59833	1.57143	18.3702	3.90564	1.49674	4.90079	19.0806	4.93168	0.66754	2.63085	0.72737
RUG14729	uncultured Methanobrevibacter sp.	898.192	49.7309	1.12433	0.28175	0.0773369	0.619661	0.15795	0.748746	1.37846	0.251076	0.742814	5.96913	1.3696	4.66638	1.08682	1.28133	0.321512	2.86042	0.43358	2.97433	2.17394	0.808963	1.40778	0.786631	0.402914	1.11995	0.486867	1.06944	1.74937	1.2037	1.12993	0.0254501	0.713517	0.226578	2.94674	1.12072	3.00507	0.063184	0.0793788	1.22612	0.347135	0.02816	2.5348	0.481787	0.0474832	7.95565	7.65212	1.62857
RUG12664	uncultured Bifidobacterium sp.	894.066	171.315	0.0256634	0.0976911	0.00626476	0.00960237	0.0135512	0.00567376	0.206695	0.153392	0.357548	0.797886	0.00381633	0.0070676	0.0189791	0.10239	5.6377	0.0190497	0.0184295	0.0251231	0.012842	0.0578624	25.3311	0.022248	0.0275618	0.00925688	0.0164692	0.0188117	0.146937	0.0295564	0.133039	0.0121601	0.0130775	0.0698021	10.2654	0.0312722	0.192054	0.0129457	0.0757943	0.00947695	0.0551644	0.00876408	1.1837	0.062995	0.0674539	164.664	8.38318	124.979
RUG14589	uncultured Prevotellaceae bacterium	893.495	17.2685	1.24834	1.85506	1.00863	0.725852	4.14948	0.806208	1.34522	1.44125	2.77144	1.71264	0.167269	0.969346	0.633708	2.61121	3.90076	0.443764	0.720766	0.254923	0.31208	2.4911	1.28972	2.04561	2.11946	2.04233	1.54953	2.17018	3.40832	2.24943	1.9788	1.869	1.06656	2.75732	4.65713	1.66787	2.35674	4.02892	2.96523	1.96082	2.43586	1.83756	2.0826	2.45047	3.986	3.32721	2.56598	0.980456
RUG11560	uncultured Bifidobacterium sp.	892.862	86.8582	1.47254	8.58654	0.0119389	0.11977	0.0191071	0.0274837	0.394744	9.37105	0.964437	0.171649	0.0271803	0.0725005	0.0272432	5.57912	17.8798	0.0472858	0.037451	0.12376	0.0718886	2.40052	20.8155	0.503076	0.248288	0.0415779	0.091577	0.0278571	5.24223	0.665611	0.366662	0.0429548	0.0208432	1.42338	5.98983	2.33518	6.65668	0.0159798	1.16712	0.0121907	0.0788475	0.0335686	22.6659	4.3443	0.0217161	0.335155	4.55521	3.95257
RUG11042	uncultured Methanobrevibacter sp.	891.784	23.6502	2.38211	0.768615	0.0638706	2.24546	0.418252	0.56437	1.54438	3.35394	10.2106	0.95722	0.844161	0.739641	2.50547	1.36772	1.03225	0.257305	0.364507	0.301108	0.239537	4.33089	4.34954	2.31414	3.50076	5.12147	1.99367	4.57009	6.31308	4.2521	2.4475	0.124342	1.79217	2.52585	3.74109	2.30959	1.79938	0.287112	0.197496	1.69239	1.68736	0.109303	5.49049	2.14647	0.269047	2.07061	7.63199	3.10323
RUG13938	uncultured Selenomonas sp.	890.203	206.503	0.0454649	2.16815	0.104049	1.46164	0.0934948	79.2766	0.0558023	0.704828	0.0311569	0.209754	0.0718431	16.039	0.0432605	0.069107	0.197505	3.1577	0.727854	74.541	0.114336	0.398385	0.0454648	0.114535	0.0415356	0.0125971	0.00921516	0.0410021	0.00728446	0.0187028	0.00750386	0.0354875	0.00758484	0.0115525	0.00886007	0.0358048	0.00801727	0.0162223	0.00728003	0.0369073	0.0102788	0.0089156	0.00689278	0.96552	0.0121461	0.0392532	0.0166266	1.07643
RUG12269	uncultured Bacteroidales bacterium	890	48.219	0.526459	4.17335	0.14787	4.5918	10.5236	8.0687	1.05907	2.33814	0.970209	2.37955	0.0345316	3.15984	0.447444	0.993481	1.83121	0.115705	0.840703	0.111992	0.0369804	2.30118	0.900119	2.12756	1.82225	0.707914	0.429353	3.12938	0.298562	0.98142	0.231671	0.762887	1.92946	0.396125	1.50007	0.293672	3.28284	1.12147	1.17364	0.337773	1.62764	0.12558	0.226485	1.37546	1.13	0.872204	44.5102	6.30006
RUG10105	uncultured Clostridiales bacterium	889.237	320.222	0.566427	0.744608	0.32484	0.0995058	0.765319	0.0583367	0.0872431	185.805	1.59632	1.17526	0.059124	0.144304	0.057533	1.62788	2.8914	0.0991373	0.0938612	0.0104313	0.0224437	1.99952	0.187926	0.951258	1.21075	1.55582	0.667286	1.17064	2.31413	0.988493	0.953249	0.745315	2.04585	1.6937	3.21241	1.1568	0.710904	1.12885	1.55233	0.981332	0.960324	1.22042	2.40794	0.732573	1.89812	0.0499464	0.182864	0.0611427
RUG10773	uncultured Bacteroidales bacterium	887.042	123.119	0.876502	0.318448	0.18947	0.865714	0.736104	0.293225	0.689554	0.762309	0.304082	2.50946	0.093569	0.855259	0.147475	0.817393	0.68357	0.141345	0.312822	0.093664	0.638836	0.940612	0.756289	0.298838	0.185331	0.593552	0.487659	1.05483	0.139342	0.802024	0.343261	1.73887	0.233873	0.977624	1.01118	0.344548	0.635073	1.32758	1.9304	0.172073	1.743	0.46479	0.955367	0.544124	0.734077	0.101824	21.1219	0.204677
RUG10389	uncultured Bacteroidia bacterium	886.423	31.0129	4.09661	2.49884	2.00046	0.290705	0.854731	0.100146	0.589815	1.29929	3.31417	0.201804	0.0436594	0.125954	0.0377186	1.72542	0.188524	0.02843	0.0543237	0.0181595	0.0101527	15.4666	0.373844	2.84447	6.04714	5.68637	2.49027	4.59299	4.87031	4.56728	2.48001	1.29966	3.95532	3.25264	31.0129	4.14052	2.01241	3.25167	6.52347	2.66936	4.25953	2.05316	10.0529	2.62365	8.93715	0.123418	0.0787196	0.0183302
RUG11053	uncultured Bacteroidales bacterium	886.407	37.8129	1.37279	0.725832	0.444988	1.01544	3.85356	0.576972	0.772143	1.48782	1.59547	1.44593	0.0334598	1.25066	0.385961	3.20035	1.152	0.288104	0.685464	0.380422	0.137974	1.73595	0.888838	1.19189	1.37084	2.05281	2.23016	1.23071	1.28045	1.75271	1.09553	1.25838	1.05465	1.51477	2.31389	1.33672	4.30366	2.64452	1.25473	1.82677	2.75908	1.343	1.48445	1.81751	1.81243	5.15655	8.12167	4.35024
RUG14335	uncultured Succiniclasticum sp.	884.69	18.9232	1.19449	3.02482	0.932198	0.56456	1.69611	0.124775	0.533782	2.22496	2.2364	0.981056	0.117484	0.201358	0.365034	3.16146	2.20137	0.233186	0.151752	0.254435	0.14314	3.47209	2.83923	2.41652	1.30852	2.61553	2.1012	3.82581	0.946317	2.12568	2.55351	2.31851	2.87363	1.68833	0.625931	2.05596	1.59513	5.70416	1.57829	2.18677	4.54625	3.84634	0.915053	2.35443	6.28521	0.325159	2.43411	0.391824
RUG10553	uncultured Bacteroidales bacterium	883.034	73.9374	0.383279	0.620062	0.217916	0.411663	1.81148	0.19362	1.03182	0.24357	0.557448	8.16445	0.993486	1.17566	0.428951	1.6412	7.96713	0.886601	0.557706	0.564911	0.26137	1.51076	0.284489	0.41085	0.312477	0.759864	0.483476	0.763549	0.148262	0.885364	0.336962	1.01538	0.385617	1.12826	0.285027	0.330477	1.44961	2.61827	0.313642	0.392567	1.68113	0.429123	0.286306	0.658034	0.428022	42.4221	1.09748	3.40613
RUG12583	uncultured Ruminococcus sp.	881.225	610.507	0.597529	4.24046	0.275602	0.0980309	0.209386	0.033569	0.161709	0.326355	0.485677	0.611842	0.0038316	0.0482685	0.0361868	2.10717	0.220285	0.0129494	0.0960313	0.153249	0.279854	0.20029	0.208037	0.215024	0.262533	0.646995	0.627935	0.529571	1.24377	1.65399	0.533751	0.565477	0.830278	0.851935	0.660102	0.481021	0.476912	1.24837	0.62972	0.383619	0.389433	0.47649	0.924837	0.326202	0.341846	0.031658	0.184732	0.0218664
RUG12239	uncultured Lachnospiraceae bacterium	875.865	116.351	0.499439	0.1045	0.0626136	1.20216	0.0892373	0.588455	0.347026	0.166688	0.0799301	5.33544	9.13953	2.07519	2.97979	0.0474274	0.0745168	2.43132	1.7402	2.05817	3.96548	0.177704	0.226858	0.144875	0.0535346	0.053203	0.0523255	0.031925	0.115864	0.203898	0.0445788	0.020642	0.105633	0.101192	0.180143	0.0433984	0.0602556	0.0428462	0.0584767	0.0265558	0.0327155	0.0249303	0.135146	0.274372	0.0506251	3.96672	3.34065	22.6297
RUG12581	uncultured Prevotellaceae bacterium	872.32	83.8603	0.701247	0.741897	0.271644	0.599503	4.31645	0.723886	1.23198	2.73435	1.60389	9.11057	0.0263807	1.78166	0.510048	3.13962	1.25361	3.93694	1.08624	0.380585	1.39068	0.927066	1.77782	0.869392	1.43338	1.06615	1.58659	1.30268	0.486892	1.5783	0.478227	0.984777	1.22964	1.28057	1.22207	0.556994	3.06167	2.60272	1.24945	0.943005	2.51108	0.650409	0.798108	1.54201	1.74447	5.32999	2.14593	2.16239
RUG13508	Ruminococcaceae bacterium	870.092	31.5077	6.43754	1.1694	2.21515	0.364114	0.433952	0.165081	0.385168	2.26638	1.91832	0.533084	0.062014	0.065651	0.118951	1.30905	0.214701	0.177677	0.177485	0.0541808	0.148901	0.590605	2.52508	0.404048	3.26532	5.97469	6.25081	1.56584	22.648	11.8445	5.77958	4.586	4.50022	4.13018	4.74152	4.09164	2.49654	5.2788	9.12649	5.62887	4.34682	2.18247	7.26814	1.20581	0.546227	0.0889959	5.45506	0.104952
RUG12161	uncultured Lachnospiraceae bacterium	867.585	18.838	1.86061	0.725652	0.398422	0.825726	0.585226	0.822899	1.12356	1.29317	0.875054	2.47267	2.46174	1.30018	1.68594	1.33555	0.986787	8.42333	1.9829	1.78562	1.66464	1.39778	6.26647	3.86505	4.46552	2.73864	2.14477	4.20536	2.96605	1.70186	2.51422	0.909216	4.22231	4.41713	3.84129	2.74623	2.60472	1.93707	2.40861	2.71256	1.65365	2.13959	4.38869	1.02746	1.95261	4.25615	17.0062	3.78812
RUG12137	uncultured Acidaminococcus sp.	861.289	33.1577	0.168018	0.373987	0.170414	12.1757	0.0840235	10.1787	0.224895	0.18428	0.0919896	1.92978	14.5179	12.3333	8.12745	0.111402	0.394498	3.10219	3.52342	5.39351	0.663097	0.124744	0.290959	0.665998	0.156343	0.0187901	0.0127052	0.0236052	0.0299841	0.0322689	0.0196891	0.014484	0.0127332	0.0124558	0.19624	0.0129875	0.688054	0.0201602	0.0166946	0.0147632	0.0164728	0.0137352	0.0138843	0.144445	0.0432784	5.65259	8.36228	25.024
RUG11563	uncultured Prevotellaceae bacterium	857.295	75.1114	1.11902	2.16168	0.380341	0.379853	9.75017	0.291893	2.23449	0.563048	3.39809	1.0497	0.114636	0.553524	0.708131	3.86404	8.2685	0.18767	0.22127	0.188319	0.0216851	1.92424	0.861883	1.3979	1.30481	1.67331	1.51567	1.63716	0.8245	2.8688	4.52666	3.39478	1.22366	1.46687	4.06486	1.96286	1.34423	5.71358	1.27178	3.90085	4.11688	1.46011	1.13575	1.54727	3.43226	0.636891	1.54807	0.271272
RUG11345	uncultured Prevotellaceae bacterium	857.241	31.8455	4.49683	1.3404	0.432803	1.08424	3.71464	0.726085	1.63721	0.667838	1.38373	21.3239	0.287774	6.50839	3.57457	2.26673	3.01108	1.56128	1.2154	0.922509	1.07596	1.74233	2.96547	1.60524	1.51937	1.01627	1.16335	1.12717	0.844089	1.77446	1.03452	1.23788	0.468519	2.13691	1.54545	0.715864	3.52911	2.58196	1.12592	0.966605	1.48137	1.11182	0.852571	4.37245	1.14976	2.9081	3.36253	1.63046
RUG12566	uncultured Lachnospiraceae bacterium	854.93	40.5779	2.8091	1.28551	0.393867	0.232083	0.184896	0.157179	0.745175	0.502338	0.897703	0.360238	0.356891	0.157373	0.473024	0.850048	0.133238	0.261601	0.286609	0.437275	0.230499	0.139215	0.354238	1.14146	0.736469	8.90238	4.17781	5.50725	4.20226	4.48757	4.43718	0.540889	5.17903	3.43799	4.81172	4.32238	1.84601	2.19534	0.921888	2.85786	3.77914	1.4186	4.91163	1.42801	1.96444	0.53216	0.951043	0.897133
RUG10951	uncultured Succiniclasticum sp.	854.246	16.6653	1.34764	2.80807	0.89492	0.497106	1.68972	0.0630062	0.781202	2.29048	2.19327	1.04374	0.109033	0.126703	0.370651	3.23036	2.26745	0.0858862	0.0882129	0.125611	0.0183332	3.2148	2.71325	2.497	1.68323	2.8265	2.3029	4.02562	1.24292	2.47689	2.42972	1.97164	3.11662	1.74534	0.897623	2.40104	2.04049	5.32796	1.65092	2.10662	4.54009	3.52593	1.43954	2.56215	5.41883	0.223412	2.5147	0.154201
RUG10449	uncultured Bacteroidetes bacterium	853.457	147.751	0.845339	0.271036	0.242657	0.389472	0.226251	0.0700677	0.639533	0.652563	0.616781	0.156471	0.044747	0.254862	0.0644695	0.291658	0.231285	0.0638162	0.0414266	0.0259671	0.0259163	0.474704	0.275276	0.248497	0.267922	0.653754	0.661715	0.417721	0.453613	4.49368	0.340996	0.221674	0.231041	0.726545	0.928036	0.385286	0.379569	15.1869	1.04147	0.369069	17.231	0.396725	0.714449	1.08071	1.022	0.133273	1.1326	0.348193
RUG10726	uncultured Prevotella sp.	852.936	21.6238	0.705175	1.37433	0.384933	1.46612	1.26759	4.67425	1.45377	0.479605	1.50127	1.36269	0.33068	1.36858	1.00766	1.73472	9.24887	1.50856	1.06305	0.494742	1.13763	2.04457	2.46834	1.12835	0.703994	1.08495	1.25686	1.18082	0.398477	1.57588	0.615761	2.34184	0.541506	1.29642	0.999593	0.702395	1.48067	1.61187	1.12257	1.01584	2.651	0.729408	0.524221	3.01909	0.897921	3.36802	3.79442	2.51058
RUG13793	uncultured Prevotellaceae bacterium	849.133	131.452	0.87401	0.804407	0.376767	0.802844	1.33755	0.937051	0.526657	0.589803	0.773964	1.01414	0.0864729	1.55017	0.84812	0.777017	1.35155	0.0682943	1.51024	0.206862	1.23123	1.15947	0.93504	1.14629	0.547718	0.340693	0.83085	1.84405	2.86521	1.26572	2.08959	0.655885	1.01188	1.59313	3.037	0.969182	2.27671	2.68098	0.594266	7.35422	1.25832	1.21949	6.01947	6.83692	1.15622	0.179218	2.85538	0.135403
RUG10581	uncultured Prevotellaceae bacterium	848.893	52.2277	1.06445	0.869952	0.190243	0.860297	1.38803	0.807363	1.48913	5.05377	2.73603	1.19683	1.13106	0.83313	0.904101	0.898008	1.87675	0.454568	0.855095	1.13313	0.384966	3.86257	2.18236	4.30173	1.65195	0.460508	0.88821	1.4319	0.448502	1.47207	0.53759	0.566774	0.221857	1.53423	1.01266	0.643768	3.43118	0.795506	0.376051	0.507474	0.983009	0.547816	1.12114	2.19337	0.66067	5.02349	35.1756	3.18777
RUG11485	uncultured Prevotellaceae bacterium	845.034	116.689	0.476321	5.10229	1.20991	2.32532	2.1019	0.90755	0.890993	0.504601	1.12298	1.23127	0.145103	1.90188	0.419058	1.54932	1.93737	1.03669	0.757641	0.234977	0.359162	1.70204	0.946302	1.25032	1.05835	10.98	0.920514	2.25895	0.274156	2.53029	1.30569	4.82856	1.56802	1.47822	0.88481	1.80782	2.69942	2.48136	2.4351	1.35014	1.2187	6.03045	0.78227	1.13706	1.13432	1.53203	4.80647	0.891597
RUG10725	uncultured Prevotellaceae bacterium	844.353	33.0133	0.69383	1.4047	0.538965	0.680547	4.20632	0.878844	1.03922	2.19036	0.900411	9.00003	1.19477	1.30508	0.869816	1.10503	3.59008	4.65927	0.673231	0.56906	0.552963	2.16298	1.59356	1.24594	0.815697	0.964055	0.7208	1.23985	0.345805	0.921139	0.922699	1.12896	1.73026	0.805687	0.989257	0.742744	1.66914	1.37888	0.622008	0.730414	1.41431	0.594606	0.485243	1.28409	0.96161	3.10168	7.73179	4.36198
RUG12359	uncultured Lachnospiraceae bacterium	841.567	66.5624	0.274133	0.252153	0.271421	0.265753	0.312485	0.23717	0.228475	0.335705	0.266628	0.274787	0.381524	0.197311	0.424737	0.300789	0.206936	0.173893	0.213032	0.156917	0.101514	0.296721	0.271338	0.413494	0.566327	1.33369	1.31124	0.574942	2.56712	1.78494	1.00991	0.34595	1.44918	0.471606	2.19486	1.13727	0.406046	0.491149	0.752853	1.10285	0.856308	0.408682	4.9448	0.21971	0.526255	0.140127	22.0186	0.517405
RUG12325	uncultured Prevotellaceae bacterium	841.539	30.6178	1.16674	2.47638	0.53603	0.495292	3.37786	0.365599	0.836788	3.36816	3.77319	0.87045	0.0345711	0.447813	0.258124	2.45156	1.53526	0.135239	0.413739	0.0906435	0.437292	3.65123	0.483289	1.32376	2.1864	3.53513	2.13817	2.84385	1.11129	3.68797	0.960367	1.41991	1.87546	3.09212	2.5255	1.30845	1.98694	3.43158	3.82162	2.26328	2.82663	2.64124	2.27048	2.60027	3.78145	0.282143	4.51609	0.250192
RUG11022	uncultured Bacteroidales bacterium	840.422	29.3679	0.333552	0.929299	0.187033	0.596387	0.172078	0.24342	0.475164	0.762631	0.432998	2.74428	1.2132	1.04522	1.80628	0.514422	0.464547	2.35421	0.683853	1.69951	1.16635	1.01472	0.464535	0.408072	0.243973	0.374416	0.486446	0.546773	0.303657	1.6535	0.235737	0.514527	0.15818	6.73603	1.00414	1.28783	0.807095	1.67919	0.652169	0.432991	0.622296	0.469759	0.498372	0.424337	0.504671	10.3684	5.22596	3.20218
RUG14525	uncultured Prevotellaceae bacterium	838.686	29.9088	1.12159	2.42671	0.637942	1.41749	3.72835	1.16571	1.40024	0.813882	2.08615	2.2861	0.328571	1.06504	0.655672	1.69952	4.85236	0.384365	0.611545	0.241587	0.162339	2.65473	0.893131	1.86596	1.30016	1.69023	1.69037	2.02098	0.717222	1.84036	1.177	2.28219	1.9051	2.85696	1.79725	1.71013	2.22263	2.44746	1.97438	1.32558	2.62441	1.17772	1.05641	2.31805	2.32411	1.62466	6.8964	0.785427
RUG12681	uncultured Bacteroidales bacterium	837.303	63.5418	0.551552	0.513781	0.458191	4.12629	2.36615	0.670705	1.70457	2.19493	0.986513	10.8023	0.136403	4.16203	1.35663	1.85749	6.16432	1.65673	1.4802	0.844631	0.468599	3.71712	1.89465	1.78807	1.12079	1.0367	0.501326	0.733967	0.469191	0.650213	0.689317	1.27112	0.713881	1.635	1.45245	0.581736	2.69419	2.28432	2.20676	0.789652	1.15775	1.0651	1.16541	0.961095	0.877852	3.14847	2.52138	1.63567
RUG10957	uncultured Succiniclasticum sp.	835.895	17.6201	1.05243	2.89593	0.862562	0.48833	1.8287	0.0766077	0.480144	2.51075	2.16247	0.915027	0.125217	0.17797	0.335006	2.97162	2.05712	0.198142	0.130904	0.170223	0.119959	3.10566	2.64338	2.19505	1.3296	2.29057	1.76197	3.97863	0.883674	1.87593	2.23317	2.22531	2.64463	1.54565	0.653088	1.88046	1.54912	5.60356	1.86985	1.87419	4.26751	3.33627	1.00043	2.42355	5.34906	0.259454	2.32058	0.332171
RUG10746	uncultured Prevotellaceae bacterium	835.134	42.8874	2.31767	1.87243	0.869446	0.713633	1.99899	0.618618	0.832474	0.267242	4.71663	1.74048	0.0308133	0.877028	0.576685	3.30741	2.44723	0.275931	0.857554	0.134761	0.0402053	7.54695	1.00331	2.15718	1.70668	0.889836	2.18644	1.92339	0.567659	2.87143	1.74066	1.10253	0.95289	1.52846	0.70962	2.5727	5.76459	4.56102	0.530069	1.04216	3.87339	1.6171	0.476093	5.30839	1.46111	2.11224	3.32394	1.20091
RUG10058	uncultured Lachnospiraceae bacterium	834.377	46.5296	0.776189	0.36035	0.243974	1.92205	0.499421	3.5021	1.36817	0.937942	0.456508	7.00958	6.27673	4.37343	7.3659	0.632918	1.07451	8.61948	6.22412	7.39769	8.54235	0.85411	2.44605	0.832581	0.912759	0.823768	0.690724	0.795872	0.974482	0.952459	0.733117	0.2669	0.759805	1.16126	1.21111	0.777586	0.934926	0.761508	0.572535	0.624582	0.50297	0.605967	0.976672	0.566172	0.522202	5.61418	3.75137	14.0063
RUG13152	uncultured Ruminococcus sp.	833.84	514.058	0.560443	1.09866	0.200719	0.08238	0.346879	0.0317586	0.282435	0.218785	0.225393	0.463999	0.0148878	0.0444237	0.0283301	0.935074	0.214809	0.0362215	0.0851907	0.367319	1.52918	0.431911	0.0964378	1.2464	0.332906	0.61828	0.731274	0.295098	0.9807	0.996828	0.384844	0.425225	0.682174	0.678412	0.596049	0.42288	0.334072	0.66005	0.447064	0.350717	0.397917	0.251775	0.63358	0.355008	1.15462	0.0358704	0.0948259	0.0186743
RUG12021	uncultured Lachnospiraceae bacterium	833.39	36.6414	2.08226	0.94852	0.459651	0.554602	0.79425	0.627399	1.86701	3.48981	1.29957	0.931709	0.784467	0.573902	1.53926	2.07226	3.56866	0.745757	1.01024	0.987317	0.670299	3.7255	2.91706	4.16016	4.28435	3.65161	2.84788	4.44753	4.58902	3.89214	3.80356	1.58778	4.26733	9.57091	3.713	3.4811	3.70044	3.79337	3.9021	2.80666	2.16315	3.23049	5.05338	1.24128	1.8359	0.986036	5.31575	1.13083
RUG12994	uncultured Prevotellaceae bacterium	831.645	21.593	3.3414	4.13708	0.321838	0.179436	1.29853	0.368655	0.287088	9.95066	7.16117	0.451028	0.0866758	0.38395	0.195193	1.14397	0.754519	0.0681318	0.11828	0.0639303	0.035586	1.22569	0.470254	0.760521	4.75442	6.82952	1.75441	8.5895	9.61076	2.9417	3.8465	0.628538	2.87296	1.35378	19.4452	5.27545	1.97966	1.35237	7.86814	1.98803	6.5374	1.2585	16.3439	4.06401	1.70155	1.10733	1.13244	0.377361
RUG10867	uncultured Clostridiales bacterium	831.385	188.664	0.656444	0.86678	0.377525	0.187376	0.958543	0.121622	0.230666	109.588	1.83153	1.10086	0.167828	0.179641	0.0729148	1.9448	3.56545	0.236127	0.16372	0.066438	0.118868	2.43098	0.738074	1.30775	1.64495	1.78732	0.776087	1.43571	2.80187	1.30815	1.21563	0.880509	2.44155	1.99383	3.98181	1.39159	0.946654	1.34501	1.90114	1.19671	1.18099	1.38178	2.95813	0.845149	2.23262	0.409172	1.99331	0.561953
RUG12496	uncultured Succiniclasticum sp.	831.234	38.0539	1.44241	1.98203	0.565757	0.281118	1.64135	0.0223608	0.67984	3.52936	1.42292	0.0959844	0.045527	0.0583153	0.0653186	1.84906	1.09029	0.0263154	0.0200483	0.0175243	0.00742182	1.6179	2.06555	1.43876	1.3598	3.90481	1.97963	4.69427	1.71103	1.4264	2.65853	0.434642	2.90109	2.66507	3.06068	2.27041	2.41425	1.88008	1.24419	1.45671	1.73412	0.704456	4.72138	2.44174	2.21665	0.0440816	4.27451	0.0521525
RUG12014	uncultured Prevotellaceae bacterium	830.96	59.0851	0.778966	1.10574	0.715244	0.840525	3.97355	0.629859	1.6062	0.421011	0.835222	2.05144	0.0199683	0.791671	0.918353	2.51693	2.59677	0.304012	0.58264	0.232051	0.21828	1.94512	0.846441	2.53094	1.29812	1.18575	1.76764	0.912269	0.940853	1.31739	0.970815	1.97742	0.634027	1.28629	0.669384	1.51688	1.79109	4.28975	0.84168	1.94464	11.2447	2.95086	0.309099	1.35881	1.04754	7.19527	2.0844	1.76123
RUG12263	uncultured Lachnospiraceae bacterium	830.4	29.3928	1.5288	0.855046	0.472681	0.192419	0.293636	0.241095	1.02623	0.969974	1.24416	0.348446	2.29271	0.27739	1.04178	1.11101	0.391241	0.95763	0.433771	0.265034	0.898956	1.05017	1.28957	2.32557	1.86401	5.1795	2.3184	3.21756	4.03151	3.10241	3.28056	1.25544	2.74986	6.86171	5.41257	3.13934	3.14598	2.48509	4.26057	2.68261	2.7223	2.28308	3.57652	2.03846	2.87726	2.64836	6.03333	3.86163
RUG11998	uncultured Lachnospiraceae bacterium	829.958	39.4429	0.275557	0.178695	0.107951	0.817158	0.400731	1.31932	1.55765	0.394661	0.433594	7.92009	6.84216	1.85139	6.90333	0.391086	0.440632	3.96557	7.02644	9.22511	3.57181	0.452289	1.92445	0.547592	0.679307	0.49076	0.359099	0.493877	0.521906	0.50187	0.308467	0.168322	0.392885	0.597301	0.66339	0.307608	0.399389	0.343254	0.3103	0.280667	0.246132	0.260834	0.654343	0.229533	0.591984	20.8233	2.66704	11.2367
RUG10159	uncultured Bacteroidales bacterium	828.773	144.132	0.292317	0.709482	0.219582	1.10787	0.427086	0.258035	3.45943	2.52352	1.20453	15.1248	0.0352556	144.132	0.28082	1.80612	0.740677	0.0212067	0.0356845	0.0235085	0.00746185	0.283882	0.445041	2.22332	1.89191	0.748862	0.431263	0.839023	0.749277	1.12674	0.893635	0.15319	0.413418	0.398756	3.15168	0.352857	1.63937	0.370949	1.04005	0.344559	0.955078	0.136963	0.538947	0.699756	0.149669	0.011867	0.0768154	0.00278884
RUG12938	uncultured Prevotellaceae bacterium	827.953	116.036	1.39098	2.59357	1.29762	0.180623	1.46336	0.150672	0.229229	0.447322	4.23973	0.416207	0.026434	0.260723	0.103398	3.12726	0.256034	0.0343815	0.0613353	0.0171385	0.0110492	1.0437	0.711343	2.22034	0.612987	0.631944	1.00439	1.16598	0.280037	1.07952	0.321392	1.3503	0.856959	1.30227	0.361992	3.32681	1.25862	14.0643	0.996702	0.73942	1.9684	1.15328	0.3545	6.15962	8.25127	0.815517	7.56058	0.232893
RUG10339	uncultured Methanobrevibacter sp.	825.683	38.8697	0.937237	0.301406	0.140761	0.241931	0.138661	0.0752631	0.289236	0.253928	0.89864	5.08604	0.0956929	0.233466	0.381163	1.84967	0.0965147	0.181938	0.18034	0.157169	0.0912171	0.596047	0.251595	1.228	0.556983	9.052	25.2925	1.69042	14.5786	28.8981	7.15382	1.68096	7.33088	1.16513	0.499699	6.47121	0.265082	1.1839	3.29291	7.61853	5.49276	1.46608	0.629227	0.613213	0.153917	0.237621	0.3138	0.206666
RUG11364	uncultured Prevotellaceae bacterium	824.194	56.8829	1.77568	1.55873	0.962411	0.56405	1.94872	0.31197	0.581718	0.545083	1.62444	1.02213	0.647889	0.710977	0.357707	7.22854	1.60109	0.220242	0.475101	0.106179	0.117337	3.45095	0.708344	0.978349	0.651078	0.947277	2.23228	1.91689	0.650508	3.62997	0.985334	0.876585	1.85748	1.40751	0.650338	8.09454	2.94022	2.31101	0.599326	1.78932	3.97809	1.72454	0.675211	12.2561	3.33327	0.835291	2.38972	0.468641
RUG10679	uncultured Prevotellaceae bacterium	821.508	80.643	1.60817	4.77848	1.44809	0.570017	0.904583	0.0623378	0.20721	0.179606	2.49388	0.343839	0.0170175	0.169389	0.212395	2.1685	0.424038	0.0851119	0.105512	0.0327786	0.0210059	0.491599	0.485722	2.42251	5.58929	0.325294	2.37421	9.61209	0.165666	1.6141	1.46277	0.907247	0.293587	1.01529	0.225534	1.71429	4.50984	1.73617	0.274254	0.939972	6.15054	0.390723	0.217438	3.5862	1.06145	0.540994	3.77692	0.149013
RUG12989	uncultured Prevotellaceae bacterium	820.949	110.302	1.90697	0.925991	0.268566	0.249437	8.08619	0.0629026	0.324919	0.254125	2.74187	0.742172	0.0156953	0.263253	0.089299	6.36818	0.420927	0.121432	0.0759004	0.0060687	0.0134209	0.469836	0.812805	2.40127	2.46265	1.14826	3.5061	1.93351	0.473194	3.14014	0.219509	1.1676	0.437366	1.50932	0.78076	1.08059	4.06664	5.72858	1.64772	0.870623	3.40984	0.360527	0.515202	6.57939	2.93042	0.195888	1.93238	0.0349025
RUG10457	uncultured Prevotellaceae bacterium	820.613	91.5354	1.62343	2.95433	1.9232	0.544476	3.71139	0.331071	1.09797	0.707146	2.71362	1.29213	0.106741	0.93375	0.476949	2.74521	1.83158	0.32034	0.505267	0.1018	0.0941231	3.6204	0.492968	1.66362	0.949343	1.73595	2.11888	1.94224	0.507101	7.17216	1.30697	1.86885	1.63022	6.58647	1.31921	2.15451	7.54907	3.50588	1.50346	1.84419	3.37602	34.2775	0.803658	6.50538	2.12912	0.915051	1.86804	0.761689
RUG13491	uncultured Prevotellaceae bacterium	820.029	181.922	1.00888	1.80567	0.329173	0.465173	2.21955	1.38947	0.379089	0.240663	2.21332	0.969365	0.0230316	0.507566	0.298753	2.7175	3.96885	0.0875024	0.2477	0.163842	0.0462535	2.98249	0.71769	1.79648	2.7336	2.39142	1.38491	1.16106	0.556345	1.04356	0.433746	3.11613	0.337577	1.61891	0.734698	0.986468	1.96134	1.56506	1.20963	1.12416	2.60847	0.637257	0.359511	1.67687	0.742669	1.8858	3.31744	0.663792
RUG14808	uncultured Succiniclasticum sp.	819.656	15.6029	1.0333	2.49014	0.943956	0.632533	1.63267	0.158618	0.572363	2.9801	1.90369	1.04703	0.246208	0.312111	0.587307	2.69865	2.27583	0.329739	0.285756	0.321445	0.348885	3.27271	2.32903	2.2741	1.36709	2.32741	1.52414	3.44657	0.902896	1.64665	2.20575	2.22843	2.52269	1.51292	0.769569	1.72853	1.53063	5.87166	1.55111	1.99714	3.78836	3.78164	0.954414	2.10091	6.29645	0.775469	2.67007	1.22091
RUG14519	uncultured Prevotellaceae bacterium	815.373	73.8524	1.37398	1.8808	0.665147	1.29977	2.15425	0.780676	1.41978	0.358328	1.8531	2.17815	0.0237802	1.33096	0.698929	2.17465	3.33071	0.464932	1.23018	0.331706	0.0710792	2.8807	1.28118	1.69455	1.00885	0.884572	1.79488	1.36317	0.57355	1.97824	0.979287	1.29982	1.23009	1.40342	0.599218	1.45153	2.17664	1.85103	0.874464	1.09297	2.10284	0.861024	0.434843	2.58482	1.04633	3.12147	3.6496	0.969671
RUG11631	uncultured Prevotellaceae bacterium	815.094	52.8107	1.39513	1.3106	1.07854	0.749103	14.6298	0.67014	0.796065	6.9283	2.16535	2.90487	0.106183	2.01327	1.20604	1.77354	2.97188	0.304543	0.872685	0.154057	0.0348073	2.64531	1.24089	0.792795	0.607441	1.96841	1.38957	1.72281	2.40766	1.86698	1.7937	1.84176	2.27563	3.31575	0.807335	1.05691	2.54518	2.02847	5.64262	1.59987	1.49041	2.03775	0.893821	1.99988	2.41745	1.97679	3.04215	0.713586
RUG12121	uncultured Succiniclasticum sp.	813.771	79.8065	0.204778	0.603297	0.243631	0.2982	0.585389	0.00425918	0.292793	0.55016	0.460579	0.656094	0.0116035	0.0769195	0.101672	0.644967	1.92504	0.0225518	0.0196079	0.0323351	0.00351845	0.863828	0.565644	0.466623	0.229326	0.591528	0.349725	0.829072	0.154511	0.342525	0.541541	0.642851	0.546742	0.599552	0.0919457	0.375856	0.373911	2.29753	0.652575	0.489377	0.948839	1.01463	0.144956	0.499496	1.51877	0.0433124	0.536686	0.032556
RUG12132	uncultured Lachnospiraceae bacterium	808.942	15.5379	1.44418	0.967215	0.375093	0.881361	1.63948	1.19039	6.96626	3.6239	2.00755	1.652	0.584589	0.555059	3.42188	2.22289	1.68531	0.528867	1.51827	1.02811	0.980342	2.50078	4.18849	3.35029	3.95019	2.13208	1.92999	3.03923	6.89862	3.97182	2.55963	1.25646	2.09853	4.91711	3.00919	1.41898	2.61359	3.83894	2.94677	1.36668	1.56182	1.39288	4.91755	1.18862	0.794528	2.12597	5.29817	1.34173
RUG14348	uncultured Bacteroidales bacterium	808.091	20.6706	0.542737	1.44742	0.407291	1.43476	2.5184	0.746111	0.824343	1.36083	0.71628	3.44989	0.0877816	1.89929	0.760026	1.53085	5.39268	0.445674	1.3349	0.286584	0.107119	2.35981	1.79885	0.896553	0.620161	0.748488	0.873235	1.83435	0.215918	1.96077	0.69354	1.25177	0.601425	1.63178	0.992506	0.502692	2.96205	2.3375	0.509003	1.22332	1.76403	1.03374	0.333212	1.2987	3.18438	4.91075	4.36081	1.64827
RUG10637	uncultured Prevotellaceae bacterium	806.625	33.4241	0.457282	1.44728	0.324909	0.642411	2.74261	2.15524	0.431893	0.451437	0.952987	0.693385	0.0489793	0.933469	0.465841	1.15236	3.44355	0.101169	0.338057	0.284478	0.301755	1.04004	0.498212	1.17823	0.729484	2.20732	1.02631	0.884983	0.462371	1.24426	0.371126	2.72682	0.436763	1.18717	1.08646	0.659217	4.11143	1.83764	1.59465	0.881493	1.50274	1.04911	0.488152	2.25926	1.19976	1.3013	16.4378	0.556046
RUG10335	uncultured Bacteroidales bacterium	806.617	21.9773	0.861719	2.47233	0.632056	0.843491	1.5274	1.14211	0.996417	0.765467	1.8622	1.44445	0.0683688	1.07144	1.02926	1.41916	1.72099	0.507817	2.11611	0.324898	1.58678	1.66173	0.906471	1.12589	1.07907	1.16155	1.20449	2.39645	21.6348	2.04516	0.983999	1.82772	1.15071	3.6878	1.79348	0.98377	8.76248	8.61245	11.538	6.05275	2.11216	1.60751	1.7885	2.0693	1.6358	2.43076	1.4919	1.82327
RUG11031	uncultured Succiniclasticum sp.	805.285	16.1032	1.17066	2.67676	0.90817	0.525032	2.02301	0.0471744	0.495412	2.67886	2.14702	0.953432	0.0403883	0.100593	0.233387	3.09159	2.24376	0.0862542	0.0485281	0.091341	0.00999857	3.08588	2.71887	2.23244	1.30729	2.24467	1.73911	4.14989	0.844261	1.77637	2.13233	1.88599	2.67521	1.46966	0.694631	2.08494	1.73956	4.79627	1.47141	1.84305	4.20822	3.27196	1.06113	2.44144	5.69887	0.224935	2.22403	0.202469
RUG14542	uncultured Methanobrevibacter sp.	804.817	26.9236	1.11912	0.464846	0.300025	0.701953	0.518839	1.21872	1.09552	0.600464	1.51151	7.43609	2.53797	5.52868	2.53042	1.26195	0.667032	3.52694	1.09421	3.52568	2.50599	1.45657	2.36894	0.778601	0.778412	1.37778	0.677045	1.21336	2.14619	1.43903	1.20837	0.450021	0.809011	0.950114	2.48995	1.04942	2.19615	1.62775	0.594834	1.16273	0.700001	0.383172	2.01196	0.648561	1.23114	4.11046	2.40821	2.83414
RUG10978	uncultured Prevotellaceae bacterium	804.307	30.0901	0.252097	0.590517	0.191203	1.76129	0.673269	3.57854	0.84475	0.578153	0.466628	1.83292	10.6173	0.938432	4.92404	0.619387	1.38766	3.46397	2.72796	8.09611	0.725493	0.616738	3.05579	0.426314	0.379401	0.487155	0.362864	0.330278	0.194	0.468435	0.223029	0.639058	0.222807	0.440321	0.389377	0.262061	0.565349	0.622642	0.367476	0.269459	0.63262	0.329754	0.27365	0.492007	0.445994	17.5405	12.3449	17.3772
RUG12607	uncultured Prevotellaceae bacterium	802.846	59.0805	0.47423	0.270191	0.0564058	0.450653	2.17121	0.298866	1.08697	0.940002	1.12948	1.02907	0.0212179	0.308683	0.126299	4.27562	1.20709	0.0701337	0.229255	0.0997545	0.0226196	10.0303	3.03544	2.978	1.26426	0.518882	0.949737	1.10172	0.210814	0.850127	0.176254	0.27705	0.0883431	0.472826	3.77154	0.403648	2.33131	0.968567	0.507999	0.253166	1.05622	0.2604	0.468505	1.79948	0.881235	1.00255	2.8323	0.0744106
RUG13998	uncultured Prevotellaceae bacterium	802.597	219.11	0.276134	0.370906	0.123768	1.47364	0.720021	1.47667	2.33532	0.3241	0.329083	4.63887	8.75393	1.22718	8.17305	0.312953	4.03613	8.97184	3.94106	4.24624	8.85479	0.879167	7.32319	0.342233	0.198423	0.217847	0.149116	0.194038	0.246327	0.214696	0.168822	0.162011	0.117439	0.296451	1.0335	0.364005	0.7857	0.238417	0.209895	0.262585	0.185703	0.160882	0.250194	0.204887	0.174164	7.65625	1.49077	9.86309
RUG13174	uncultured Lachnospiraceae bacterium	801.244	682.772	0.714103	0.267994	0.0894974	0.151394	0.0686046	0.143127	0.136675	0.351062	0.183815	3.49384	0.123778	0.123419	0.104727	0.359502	0.14608	0.464578	0.0935285	0.102224	0.235828	0.19241	0.133144	0.426184	0.161558	0.205223	0.184725	0.0850477	0.339637	0.599087	0.152321	0.154754	0.335177	0.304802	0.310878	0.120068	0.118297	0.1535	0.169752	0.0967979	0.126526	0.0719891	0.379919	0.417438	0.220262	0.0884156	0.122297	0.750999
RUG12004	uncultured Lachnospiraceae bacterium	799.074	146.139	0.36115	0.0454333	0.0148319	0.138874	0.053835	0.0214109	2.34878	0.2897	0.199276	0.0489347	7.24906	0.0123353	0.105535	0.0705776	0.100062	23.7646	0.310242	0.449481	0.888297	0.85273	23.018	0.20574	0.565166	0.115314	0.0999902	0.0513207	0.513954	0.10733	0.140722	0.0512734	0.0732532	0.149536	4.20109	0.179865	0.765049	0.0814434	0.104697	0.0463162	0.0616079	0.105732	3.24819	0.0379083	0.0913781	5.07601	37.8344	3.39524
RUG10116	uncultured Methanobrevibacter sp.	798.263	212.902	0.294096	0.271544	0.277653	0.0379692	0.0968124	0.00973171	0.0489922	0.0756014	27.8059	0.0941464	0.0185534	0.0425735	0.0458783	0.892943	0.371783	0.0937749	0.0530042	0.0376607	0.00935221	1.2649	0.2598	6.40615	3.28573	11.4054	7.80349	2.11353	0.0862147	23.6907	7.20697	0.112996	7.07473	1.67885	0.213718	6.9497	0.508455	0.414443	0.123903	0.445862	4.99459	0.140185	0.0500152	0.97111	0.665842	0.0216971	0.0244215	0.0168406
RUG12995	uncultured Methanobrevibacter sp.	797.892	137.018	0.824155	2.42644	0.970204	0.778174	3.52928	0.205611	0.811713	6.5748	3.18237	0.961012	0.0781761	0.30525	0.981042	4.05661	3.85521	0.0833503	0.602925	0.752174	0.0972109	4.00204	0.575525	0.711858	1.27657	1.42821	1.00509	1.36352	0.431009	1.08164	1.57112	2.97902	0.853346	6.13745	0.249382	1.60857	0.305734	14.5259	4.13372	0.53053	1.75155	4.14901	0.248675	0.493732	5.6186	0.704909	0.792157	0.161758
RUG13641	uncultured Prevotellaceae bacterium	796.25	48.1488	0.17602	0.288106	0.155589	1.11674	0.604669	1.10164	0.68883	0.413434	0.323991	4.55839	7.58865	0.858726	6.98165	0.369692	0.81536	1.64062	1.49153	7.47123	2.48983	0.351561	1.5952	0.355497	0.236974	0.170012	0.225025	0.206644	0.0234688	0.18008	0.312975	0.247637	0.124453	0.971143	0.497725	0.132813	0.479958	0.236703	0.62646	0.138958	0.30559	0.148021	0.0960846	0.366976	0.374135	11.1091	1.08739	34.4362
RUG12045	uncultured Lachnospiraceae bacterium	796.166	40.6078	0.727109	0.478975	0.281464	0.97166	0.4384	0.697826	1.552	0.942364	0.544426	1.21638	0.726813	0.743359	1.19004	0.762707	0.468053	0.765534	0.594624	0.997718	0.468754	0.66268	0.983308	0.927749	1.06048	1.77626	1.57133	1.18538	2.91328	2.10754	1.49879	0.417426	1.95609	1.16655	2.65408	1.60877	0.781635	0.941032	0.977979	1.27421	1.03025	0.715871	5.58189	0.62797	0.7867	1.71982	15.6716	3.0386
RUG13351	uncultured Spirochaetales bacterium	795.793	107.053	0.0537035	0.415222	0.753284	6.40498	0.256258	18.0765	0.941467	0.471602	0.277684	1.3829	7.0456	10.4962	5.00972	0.229804	0.425134	23.2082	16.538	7.03937	35.0588	0.50015	1.11045	0.437976	0.205637	0.048518	0.0355009	0.0489917	0.049045	0.0751347	0.0688539	0.0612913	0.025986	0.0796584	0.147464	0.0340333	0.0742972	0.103344	0.043465	0.0310404	0.0425531	0.0422129	0.0412777	0.270843	0.0683692	1.41137	0.385707	3.86221
RUG10024	uncultured Succiniclasticum sp.	794.723	15.7456	1.05332	2.30047	2.33791	0.522057	2.31241	0.0497086	0.513479	2.96005	1.93482	0.998656	0.221308	0.457363	0.566196	2.48764	2.57317	0.80608	0.549656	0.849569	0.803822	3.42396	2.16736	2.02076	1.23392	2.3792	1.5282	3.44571	0.998752	1.69997	2.11769	2.28902	2.4561	1.73978	0.863784	1.77058	1.38878	5.11564	1.78126	1.89805	3.56275	3.70424	1.12911	2.05338	6.10288	0.851436	2.2755	0.806962
RUG11984	uncultured Lachnospiraceae bacterium	794.701	144.091	0.653195	0.342294	0.118895	0.610639	0.18916	1.66798	0.50975	0.691089	0.560092	0.250424	3.09513	0.54621	0.991839	0.620176	0.749093	0.829288	0.938508	1.87445	0.373779	0.915766	0.879728	1.695	2.10903	1.23829	0.985003	1.01048	2.93088	1.23932	1.04752	0.312477	0.862678	1.23243	1.55539	0.94301	3.63056	0.672378	0.892222	0.632136	0.680513	0.624568	1.31758	0.52642	0.462817	2.46959	2.24849	4.0923
RUG14501	uncultured Prevotellaceae bacterium	793.776	68.564	1.4673	2.51713	0.81547	0.516303	2.75315	0.552072	0.887334	0.289823	2.8004	2.32296	0.027028	0.67988	0.531775	1.88267	2.43541	0.319144	0.906498	0.246502	0.0442172	7.74932	0.564737	1.45502	2.13385	0.639185	1.01345	1.53015	0.331702	1.68505	1.34522	1.20621	0.709855	1.18377	0.546841	1.72893	4.62983	4.06033	0.742537	1.20411	2.6351	1.37139	0.315717	3.32426	1.30179	3.39331	3.16181	0.731886
RUG12229	uncultured Bacteroidales bacterium	787.362	170.787	0.745554	1.32382	0.492703	2.62104	1.06761	0.576066	1.72814	0.570624	1.49071	1.42388	0.165039	1.54646	0.516742	1.83058	1.45747	0.390135	0.597464	0.1825	0.332032	1.2434	1.525	5.15622	0.696719	0.905578	0.691445	0.988475	0.54271	0.939972	1.07591	0.760918	1.18428	1.40333	1.52171	1.04642	1.52331	1.27124	0.735391	0.681218	1.58303	0.788531	0.574138	1.68599	1.89882	1.08213	5.70661	0.62779
RUG12309	uncultured Prevotellaceae bacterium	785.833	34.1268	0.914661	1.72024	0.389797	0.498461	3.93286	0.280292	0.835746	0.716648	2.17756	0.522574	0.0189522	0.608762	0.261083	3.46168	0.621373	0.0577224	0.0784774	0.033121	0.0104223	1.23339	0.644944	3.82577	2.61921	1.36086	2.10212	2.06043	0.655866	2.3598	1.07313	0.831455	0.684691	2.14178	1.0662	1.75263	2.93537	3.54587	1.97613	1.30355	2.73025	1.47302	1.72693	7.50232	1.97646	0.262306	2.78831	0.0410654
RUG11517	uncultured Prevotellaceae bacterium	785.724	27.066	1.55152	3.56323	0.967115	0.848906	4.9407	0.747673	1.24871	0.640358	2.92589	1.54278	0.165533	0.867188	0.652061	3.68566	5.65453	0.318203	0.516425	0.370706	0.163589	6.44813	0.997528	1.51393	1.7433	1.13902	1.63703	1.54033	0.338312	3.03777	1.40764	3.40532	0.601091	1.90636	1.024	1.64252	3.914	9.55146	1.25337	1.85478	2.8988	1.41635	0.543524	3.35114	2.63804	1.53804	2.19133	0.828764
RUG11284	uncultured Bacteroidales bacterium	783.633	26.755	1.46898	0.92165	0.180533	1.28344	2.37315	0.795057	1.14587	2.48826	1.00471	2.44235	0.0241782	1.34621	0.682875	1.99161	2.97081	0.46301	1.34353	0.202893	0.10076	1.70561	1.03434	1.48916	0.991609	4.12774	1.65847	1.09307	2.13642	1.54834	2.07244	1.21732	1.50516	1.33592	3.5319	2.7037	2.35082	1.80102	1.1931	2.67828	4.13231	1.00262	1.9486	1.50137	1.10237	2.04851	4.77018	0.989142
RUG10932	uncultured Lachnospiraceae bacterium	783.543	33.2936	0.27391	0.189101	0.106805	0.967576	0.250694	1.57093	1.34504	0.541852	0.314762	6.02958	7.90458	2.73912	6.28105	0.361485	0.819758	5.0685	4.42234	5.97221	4.22064	0.446014	3.12564	0.480118	0.425011	0.284291	0.224869	0.293554	0.513475	0.349657	0.323137	0.127372	0.441839	0.436236	0.864814	0.390791	0.560788	0.32686	0.249433	0.268873	0.210617	0.179519	0.636173	0.22726	0.234743	8.61478	6.01136	15.927
RUG12260	uncultured Succiniclasticum sp.	782.53	76.5674	0.198705	0.591954	0.233319	0.272082	0.560614	0.00810472	0.240448	0.555284	0.45622	0.546747	0.0146326	0.0787367	0.105892	0.651501	1.86298	0.0323428	0.0299932	0.036535	0.00696274	0.857657	0.581371	0.468624	0.224551	0.593927	0.345087	0.837689	0.131875	0.36193	0.535545	0.630436	0.527169	0.546463	0.0787294	0.378811	0.414016	2.19173	0.598074	0.491779	1.0089	1.03318	0.135588	0.506306	1.49775	0.0532391	0.542951	0.0289744
RUG12164	uncultured Lachnospiraceae bacterium	780.757	292.697	0.0213689	0.168915	0.0371885	7.81539	0.0604048	9.38755	0.109042	0.254367	0.0483317	0.0320029	4.49528	15.7437	1.83903	0.127969	0.0361239	2.47362	0.894271	0.547578	0.778542	0.0352497	0.0600024	0.384719	0.0639703	0.0101378	0.00725081	0.0105465	0.0192226	0.0231627	0.00747494	0.00854677	0.00888291	0.0142259	0.0130907	0.00591576	0.00876164	0.0186183	0.00764154	0.0101037	0.0112687	0.00682486	0.0145064	0.148684	0.0375961	0.271509	0.0808797	21.417
RUG11662	uncultured Methanobrevibacter sp.	776.819	14.8258	1.92136	0.716873	0.190394	0.689135	0.351185	0.684135	2.07239	2.03169	2.14762	2.40909	0.642168	1.82697	0.966245	2.76816	0.425658	1.13932	0.240581	1.41529	0.85383	1.97375	3.1515	2.76703	3.58396	3.11898	1.47729	2.69784	4.23168	3.15929	2.7101	0.216074	1.8646	1.08864	9.0256	2.66201	4.33019	0.457671	0.337354	2.99558	1.15143	0.179525	9.21264	1.21005	0.314853	2.67326	3.24333	0.763743
RUG12701	uncultured Bacteroidales bacterium	775.725	118.206	0.405248	0.777326	0.297087	0.773854	0.944036	0.515934	1.37476	0.725218	0.730502	1.60618	0.569177	0.9149	2.17032	1.34649	2.5956	1.51798	1.07632	2.13159	2.41634	1.23768	2.20298	0.576386	0.46729	0.806929	1.05756	0.773782	0.790045	0.946706	0.398477	0.902332	0.347634	1.09198	1.2954	0.406554	1.53137	1.70217	2.17702	0.62407	1.10529	0.430595	0.859878	0.79205	0.840583	7.03826	2.59078	2.55435
RUG14561	uncultured Prevotellaceae bacterium	775.334	106.84	1.118	3.12749	0.916643	0.616588	1.80235	0.472854	1.06694	0.285844	2.9735	1.44235	0.0258938	0.852801	0.754785	2.27998	2.6404	0.341565	1.45085	0.146522	0.0916608	3.4437	0.876717	1.11622	0.745987	0.846786	0.954467	1.31647	0.282242	1.89465	0.747679	1.22925	0.910785	1.26525	0.67516	1.69738	2.79687	2.00565	0.52222	1.20155	2.51977	1.41354	0.547662	3.27796	1.4394	4.92091	3.23136	1.42345
RUG12105	uncultured Prevotellaceae bacterium	773.805	39.0647	0.0593391	0.385759	0.045728	3.30086	0.167815	2.94245	1.91865	0.221134	0.149532	2.31299	7.1869	0.796884	8.02951	0.0968781	0.691692	7.65368	6.03758	8.17964	1.91548	0.229356	7.42543	0.231122	0.119692	0.0703838	0.0241047	0.0637961	0.0774364	0.0450522	0.0494969	0.0212606	0.028987	0.0361655	0.205277	0.0439019	0.25057	0.0460167	0.0544593	0.0393905	0.065765	0.0302763	0.0843545	0.0960375	0.0981696	10.7256	4.15208	17.9407
RUG12089	uncultured Succiniclasticum sp.	773.306	62.5508	0.237062	0.659764	0.272892	0.292096	0.594094	0.0592464	0.270682	0.64013	0.527747	0.57325	0.017145	0.0674608	0.349732	0.750496	1.70325	0.163216	0.0853133	0.133189	0.00915865	0.985797	0.682091	0.532915	0.291459	0.646298	0.389801	0.928284	0.163055	0.380635	0.615504	0.682522	0.609545	0.603666	0.0965798	0.428162	0.449807	2.32235	0.643657	0.543557	1.08696	1.14291	0.150699	0.568475	1.62744	0.660931	1.33054	1.42278
RUG10152	Fibrobacter succinogenes	772.249	136.889	0.354859	0.705939	0.459031	0.848998	0.273068	5.57856	0.955579	1.42465	0.683561	1.2978	1.32805	36.0518	4.22249	0.552405	1.67156	0.995277	0.783217	3.58453	10.8593	1.11341	0.24147	0.452002	0.727979	0.0962626	0.117135	0.11899	0.0615086	0.11101	0.190287	0.130138	0.176386	0.308303	0.205757	0.136969	0.230595	0.159687	0.174823	0.0963917	0.198001	0.166641	0.0391114	0.448029	0.981492	2.97363	3.21896	6.12051
RUG12236	uncultured Prevotellaceae bacterium	769.651	139.296	0.952482	0.971133	0.417611	1.25741	2.90872	0.663651	1.29071	3.11944	1.06096	13.7603	0.335787	2.66645	0.950724	0.858464	1.93158	5.86353	0.915783	0.362728	0.574519	1.63289	0.839517	1.10404	0.866559	0.597969	0.610412	1.41524	0.454236	0.890344	0.681301	1.06659	2.07151	0.581318	1.1798	0.804291	1.56945	1.30619	0.63511	0.942286	1.16447	0.509518	0.54013	1.15702	1.09326	3.30228	1.74407	2.90438
RUG13732	uncultured Prevotellaceae bacterium	769.247	42.5574	0.32314	0.452542	0.181802	1.87179	0.299467	1.32284	1.22719	1.78118	0.740539	1.51205	5.72634	0.591503	3.93144	0.618941	0.634337	3.58763	1.07154	6.54499	1.59369	2.04247	8.14621	0.61895	0.386575	0.646745	0.285903	0.436176	0.827626	0.371049	0.723219	0.332145	0.38415	0.559821	2.29469	0.529248	0.39645	0.538938	0.688589	0.471056	0.472564	0.548808	0.999045	0.300721	0.5756	5.30985	2.7135	13.8064
RUG11103	uncultured Methanobrevibacter sp.	768.873	39.5494	1.27811	0.356362	0.0455195	0.510897	0.123674	0.637308	1.35682	0.192458	0.702939	3.08884	0.82519	2.28459	0.923387	1.36865	0.239844	1.34816	0.246114	1.5846	1.0928	1.16068	1.93031	0.825959	0.377033	1.53291	0.633769	1.42864	2.18746	2.08295	1.46739	0.0359715	0.830658	0.229645	5.96566	1.52145	3.41785	0.129573	0.0856572	1.78488	0.568237	0.025661	4.57442	0.629803	0.0476935	6.28598	3.50502	1.91208
RUG14054	uncultured Methanobrevibacter sp.	767.466	25.931	1.88143	0.551527	0.0815036	1.76126	0.479293	0.897486	1.45316	2.0755	5.96537	4.80031	0.85902	3.38115	2.37479	1.21287	0.80459	2.23582	0.628311	1.60969	1.67168	2.97663	3.37281	1.70682	2.01707	3.55937	1.41852	3.17498	4.7585	3.17599	1.81335	0.13705	1.23037	1.58665	2.59533	1.74938	1.9882	0.184262	0.305518	1.47449	1.19794	0.0926766	3.95421	1.49164	0.254631	1.4415	4.99453	2.23035
RUG14369	uncultured Bacteroidia bacterium	767.383	41.0066	1.38019	1.17061	0.939247	1.5499	3.84971	0.676463	1.71029	0.164442	2.40344	2.60558	0.0159626	1.41495	0.720955	1.43799	4.93938	0.744749	1.78363	0.202956	0.0817882	3.49604	1.47826	1.05743	0.594657	0.495694	1.28986	2.45238	0.178096	1.86639	1.45878	0.867962	1.35511	2.0814	0.512801	1.36671	1.9911	1.68773	1.248	1.51437	1.82233	1.62413	0.861076	1.97275	0.8396	4.96899	3.06368	1.67577
RUG11021	uncultured Lachnospiraceae bacterium	766.941	99.8254	0.358279	0.0483702	0.0133526	0.151776	0.0701236	0.0735868	1.33954	0.309268	0.209322	0.0318518	4.54107	0.0223416	0.0826732	0.0259722	0.0315781	22.1305	0.249238	0.316274	0.780883	1.29541	31.3152	0.164298	0.666689	0.0448003	0.0310508	0.02736	0.483402	0.0720387	0.0816162	0.0102456	0.0454651	0.0513056	3.83481	0.194947	0.732376	0.0280393	0.0279263	0.0262789	0.029084	0.0179672	3.45135	0.0216644	0.0710428	11.9536	99.8254	6.17891
RUG13473	uncultured Erysipelotrichaceae bacterium	764.839	133.773	0.0311203	0.204003	0.0341568	6.03859	0.0720964	1.68747	1.67066	0.0385876	0.129895	0.306045	33.3871	0.391515	1.35668	0.0488825	0.0630852	6.18107	3.41207	0.445796	6.67669	0.21404	0.18801	0.469354	0.267484	0.0172804	0.0125038	0.0182974	0.0281742	0.017714	0.0152865	0.00908247	0.0136211	0.0170732	0.018014	0.0148326	0.0322089	0.0133214	0.0102552	0.0157223	0.0129672	0.0128541	0.0132972	0.0498996	0.0333413	12.3606	0.402762	12.7186
RUG10248	uncultured Ruminobacter sp.	760.64	80.1256	0.125589	8.07581	0.508498	0.176892	2.5721	0.23605	0.180389	14.074	1.34543	3.88557	0.708467	0.200656	0.213809	1.12045	0.922215	0.730797	0.607165	0.730407	22.2152	2.82025	0.41294	3.25021	0.735492	0.681207	1.40921	3.50832	0.303392	1.32761	0.785668	2.45357	3.35222	1.30131	0.574183	0.265032	0.54812	2.86107	3.4155	0.268179	1.99693	0.98892	1.34694	2.87168	0.422466	0.530781	0.398748	0.718275
RUG10815	uncultured Prevotellaceae bacterium	755.59	47.3535	0.049118	0.372323	0.0715852	1.60046	0.0698231	4.13598	0.545922	0.0873539	0.09676	1.59219	15.6332	0.479511	7.3805	0.114851	0.222356	3.14942	3.30995	10.922	0.862222	0.327175	2.5502	0.118334	0.0689107	0.0289621	0.0340131	0.0618118	0.0319249	0.0375958	0.0361501	0.0378705	0.0190325	0.0873518	0.124423	0.0470976	0.0792657	0.0660554	0.03179	0.0669634	0.0232573	0.0205732	0.0376695	0.0987922	0.0743728	19.437	15.4088	23.0521
RUG14349	uncultured Methanobrevibacter sp.	755.449	49.8637	0.385211	0.644178	0.413922	4.33779	4.89066	1.24403	4.87453	0.762096	1.78254	8.12473	0.484695	2.93699	5.80628	1.98542	0.948359	0.371979	3.43109	1.23855	0.481311	6.76711	0.74286	0.77544	0.533113	0.353243	0.729467	0.511415	0.119948	0.829968	0.513913	1.37284	0.617903	1.26176	0.20621	0.596697	0.130078	3.41567	1.11631	0.233098	1.13522	1.4948	0.090688	0.21294	2.35161	1.4549	1.69648	0.601355
RUG11906	uncultured Bacteroidia bacterium	755.315	34.9899	2.61486	1.59907	1.29618	2.88017	0.633595	1.4464	10.1774	0.810885	2.18409	0.617594	0.0461477	0.479291	0.0468655	1.22645	0.119165	0.0274141	0.0319331	0.0246482	0.0276247	7.65752	0.521041	2.8857	3.3989	3.05716	1.71728	2.83396	2.4951	4.17993	1.61461	0.903218	2.31539	2.53324	7.56458	2.51448	3.41683	1.74002	2.89574	2.01603	2.74109	1.31666	5.52044	1.57725	4.93689	0.0813503	0.143073	0.0364693
RUG10874	uncultured bacterium	754.741	75.9726	0.576398	2.50299	0.490254	0.346256	5.16552	0.223886	0.161255	4.3621	0.743097	0.283591	0.0323351	0.280842	0.0342845	1.21412	0.346086	0.064954	0.0389165	0.0439025	2.31937	1.53224	0.376494	1.085	1.9093	1.31176	1.6056	2.17933	0.676476	2.08041	0.961322	3.69343	1.10163	1.64003	0.63509	0.443562	0.972406	4.23789	5.88985	0.511726	2.37528	1.66332	0.489804	2.09979	0.874629	0.0820444	1.03872	0.101269
RUG12213	uncultured Bacteroidales bacterium	753.788	25.1841	1.41086	1.12768	0.640952	1.05863	0.994139	0.622231	1.40905	1.51488	1.1503	1.86461	0.0980126	5.0635	1.85342	0.999503	1.04373	1.35176	0.807421	1.35842	0.161935	1.26491	1.88556	0.570548	1.42205	0.801985	0.561709	1.71006	1.30617	1.14881	6.89093	1.69092	0.818614	2.1419	3.41185	12.2966	0.854499	2.44943	2.42564	1.22003	2.60649	4.56093	9.37768	1.03557	8.03467	0.480151	0.685696	0.759172
RUG10279	uncultured Prevotellaceae bacterium	753.681	57.6055	0.0393788	0.432508	0.0457546	3.80977	0.0721296	3.54329	1.75116	0.320412	0.170901	2.61292	10.561	0.568766	6.80461	0.0950543	0.402814	9.17599	7.27673	7.4039	0.628949	0.316158	13.4175	0.591858	0.242388	0.0232483	0.00890576	0.0351083	0.157461	0.0246887	0.0307377	0.0274068	0.00568763	0.0433164	0.742169	0.0167091	0.119682	0.0204629	0.0172186	0.0113482	0.0126073	0.0133681	0.0554458	0.0877903	0.0185752	7.49017	5.74017	18.5048
RUG14594	uncultured Methanobrevibacter sp.	753.613	25.6404	0.275335	1.84003	2.17501	0.121707	0.432395	0.0374919	0.116396	1.59735	1.48114	0.234778	0.09635	0.0874103	0.218121	2.93908	0.552284	0.045105	0.191667	0.14111	0.0528386	1.0997	0.479842	0.451998	1.14012	3.4192	1.00809	16.4712	2.87875	1.89402	9.95445	3.54727	2.86808	2.12701	0.482155	1.12051	0.423815	7.8167	5.58002	11.0928	2.29605	1.28052	0.999408	0.844051	2.6956	0.113284	0.152089	0.0809222
RUG11363	uncultured Methanobrevibacter sp.	753.472	170.173	0.268016	0.291365	0.245579	0.0297802	0.0972853	0.00957153	0.0330965	0.07468	20.8957	0.0840596	0.0129153	0.0444088	0.0458708	0.822544	0.276928	0.0912923	0.0304148	0.0298074	0.00933147	0.914633	0.258794	6.20579	2.03767	13.3751	9.5206	2.56374	0.0848593	31.7371	8.3755	0.120758	8.23772	1.15988	0.199278	9.31096	0.405427	0.498479	0.0807459	0.381929	6.43466	0.129206	0.0449117	0.957614	0.510823	0.0251764	0.0404811	0.0105704
RUG11297	uncultured Prevotellaceae bacterium	753.117	34.1438	0.649067	1.35439	0.307307	0.696128	2.39385	0.615242	0.757668	0.413027	16.665	1.0441	0.0229204	0.541597	0.100255	2.56644	1.20387	0.0259058	0.228932	0.052341	0.0105767	0.834602	0.355391	1.82118	0.973114	2.49654	1.7264	1.6142	0.902726	2.07135	11.7707	1.26082	0.747512	5.06215	1.55024	6.48979	2.52284	3.27401	1.88248	1.09173	1.96932	3.49549	1.46037	2.95295	1.29826	0.898981	3.18923	0.29428
RUG10121	uncultured Prevotellaceae bacterium	750.805	49.0659	0.574905	0.482309	0.333711	2.5582	1.93222	1.30589	2.53229	0.587383	0.77302	49.0659	7.97062	2.61112	3.05631	0.955965	3.13816	16.5442	4.45536	5.45722	5.51948	1.53752	1.26785	0.930847	0.478862	0.593682	0.387779	0.617807	0.299404	0.659968	0.371826	0.619736	0.428718	0.660705	0.739219	0.616848	1.23186	1.0908	0.777898	0.415633	1.20057	0.887095	0.5089	0.841405	0.523085	3.46674	2.01492	4.41498
RUG14336	uncultured Lachnospiraceae bacterium	750.408	18.429	1.51513	1.65369	0.94968	0.486581	0.966337	0.303376	0.610749	1.26215	5.06743	0.505851	0.118962	0.252435	0.332134	2.94359	1.1334	0.254051	0.220828	0.123938	0.125105	0.992658	0.940124	1.13556	3.83273	5.21406	4.2738	3.66998	1.56495	5.01936	2.88298	2.50128	3.85465	2.81949	1.66882	3.86654	1.9934	3.93781	1.77329	1.40663	4.92256	1.76189	1.65072	2.40741	3.35648	0.249333	1.89942	0.301934
RUG12282	uncultured Prevotella sp.	750.114	163.087	1.39313	0.823615	1.23189	0.343534	0.788927	0.136923	1.127	3.46302	4.50607	0.636808	0.0231523	0.157839	0.36696	1.29037	1.47232	1.07375	0.917411	0.459354	0.0204573	9.42688	1.0375	2.52397	4.03088	0.693003	1.34354	0.525611	0.139335	1.90378	0.916872	1.89543	0.504925	0.751073	1.11216	0.870597	1.31161	1.77927	0.457091	0.341158	3.11902	1.36559	0.610182	1.43186	2.15715	0.22185	4.82566	0.386406
RUG10153	uncultured Prevotellaceae bacterium	749.98	40.7615	0.406083	1.10595	0.20835	1.39574	0.911146	2.19092	2.49995	0.82586	1.16759	1.2667	5.20747	21.725	1.88099	0.813341	1.55879	3.78788	2.34314	1.32194	1.74646	1.81084	0.887231	0.621043	0.41455	1.6164	0.48385	0.671768	0.609264	0.586286	0.44931	1.04129	0.574018	1.00162	1.76495	0.453611	1.23373	0.821921	0.626395	0.697323	0.948481	0.409642	1.31519	0.695147	0.609834	6.17045	1.96938	6.209
RUG13716	uncultured Ureaplasma sp.	745.522	250.624	1.61062	0.377406	0.371789	0.0284531	0.695909	0.01722	0.0365132	0.648544	0.527274	0.0497683	0.0965198	0.0639546	0.0835605	0.506885	0.792505	0.0351659	0.0124482	0.144248	0.0417928	1.42051	0.488029	0.480253	0.0569079	15.8757	0.476642	0.885542	2.09855	1.15931	1.68532	0.460855	1.33691	1.15543	0.252271	1.28418	0.800401	3.76132	2.2138	1.47852	3.5679	2.75199	2.75537	0.830806	2.59523	1.24795	14.1376	0.139356
RUG13918	uncultured Succiniclasticum sp.	743.899	33.1631	0.513089	1.42206	0.755844	1.18102	2.03804	0.0623585	1.06147	1.90254	1.14944	3.98619	0.193109	0.712058	3.01667	1.65573	2.44889	0.728371	2.06465	1.02369	0.181237	2.41738	1.47308	1.18554	0.626474	1.62689	0.82162	2.33803	0.350215	0.998603	1.28213	1.92381	1.3058	1.41487	0.29342	0.941565	1.04312	5.28596	1.53032	1.19722	2.46533	2.96746	0.390118	1.30843	4.39172	0.480423	2.09666	0.552173
RUG14578	Ruminococcaceae bacterium	743.211	18.6861	0.80808	0.858607	1.30403	4.15149	1.88512	5.55403	1.84187	2.52942	0.884439	0.649456	3.66613	0.683465	2.84775	1.01338	0.869139	3.222	5.30366	2.0355	0.579822	1.35092	0.987207	1.19863	1.09215	1.30245	1.03466	1.1622	1.24752	1.41809	1.15011	1.75421	1.3483	1.9708	1.14566	0.996136	1.19298	1.26704	1.25417	2.38099	1.01981	1.91615	1.19405	0.957254	1.62983	0.327614	1.27982	4.94877
RUG14790	uncultured Succiniclasticum sp.	743.068	16.0145	0.983477	2.5238	0.776993	0.469541	1.50584	0.0352702	0.437521	2.10957	1.94199	0.878492	0.039798	0.101066	0.228268	2.94386	1.98139	0.0840524	0.0594348	0.0949472	0.00965061	2.8427	2.46273	2.13819	1.12728	2.05388	1.62674	3.59436	0.731704	1.6304	2.02543	1.77986	2.34572	1.30414	0.497776	1.78798	1.52632	4.76717	1.28615	1.69243	3.9859	3.06512	0.748099	2.21877	5.14729	0.177085	2.07311	0.15667
RUG14685	uncultured Lachnospiraceae bacterium	741.85	14.7557	1.59998	1.0723	0.471692	1.36834	1.01902	1.06574	2.8424	2.72641	1.08419	1.10371	0.515948	0.374897	1.72697	2.22749	2.13382	0.334793	0.781061	1.02931	0.224559	3.8588	2.27025	2.59958	3.89203	3.95583	3.52382	1.91331	5.4454	4.48957	2.58307	1.67644	2.70652	4.08263	4.65048	3.34996	2.45564	2.86123	2.93526	2.17725	2.34954	3.55917	3.29656	1.23382	1.56911	0.943445	4.93854	1.22971
RUG13483	uncultured Prevotellaceae bacterium	739.154	37.0735	0.651502	0.618524	0.274055	1.18734	3.46367	1.92138	0.985399	0.301387	1.46259	2.96134	2.24467	1.60406	2.064	3.18096	4.7911	1.02099	2.08203	2.94161	2.19836	1.43684	1.67058	1.46841	1.21949	0.835406	2.15203	1.09956	0.730093	2.08554	0.686976	0.7538	0.634494	1.43784	1.56054	0.645115	2.78736	2.44275	1.15699	0.54488	2.45555	0.513477	0.515953	3.96453	2.33018	1.40072	1.30469	3.89079
RUG10017	uncultured Ruminococcus sp.	738.56	92.5648	2.11976	52.167	0.581727	0.157684	1.24127	0.145277	0.64687	0.426434	1.1561	0.234449	0.0282438	0.159501	0.117965	4.17735	0.439586	0.0672579	0.240835	0.157654	1.57454	1.11839	0.668423	0.694755	0.55069	2.65865	2.6476	1.13659	5.70954	4.95428	2.16826	2.14804	3.45857	3.67372	3.02924	1.72644	1.4206	6.03617	2.86291	1.7211	1.44602	1.29189	4.87384	0.989072	0.369729	0.106839	0.767431	0.252442
RUG10177	uncultured Clostridiales bacterium	738.403	37.2411	2.14099	2.18134	0.878909	0.353	0.515403	0.324022	0.94564	1.88123	3.43019	0.579659	0.0485617	0.243633	0.469802	19.365	1.2591	0.091033	0.240912	0.198523	0.0701492	1.97872	1.82174	4.48311	4.63155	1.98648	2.01658	2.40278	1.64958	2.40683	1.95278	0.677309	3.92011	1.92321	1.5919	2.3514	1.82779	1.44803	1.0307	1.01185	2.33678	1.36307	1.59202	2.45299	1.43149	0.204105	1.34331	0.245586
RUG11597	uncultured Prevotellaceae bacterium	735.823	20.2595	1.29892	0.699085	0.388846	0.486351	7.00925	0.322407	0.970587	0.440543	3.74616	1.15642	0.0186875	0.188172	0.0967158	7.3869	0.527581	0.106715	0.160846	0.0137136	0.00616117	1.1119	1.25205	1.15828	2.77729	2.36853	4.41345	2.90452	0.855034	3.93161	0.943799	1.72067	0.376944	2.81615	1.92405	3.19975	6.63021	6.30171	3.94824	2.01817	5.91874	1.90896	2.2431	2.67929	4.16638	0.102131	1.52789	0.0149968
RUG11001	uncultured Bacteroidales bacterium	735.669	33.2633	0.209408	0.355709	0.0897284	1.83235	0.522532	0.784255	2.26394	0.726041	0.286676	0.904915	3.83914	1.37839	4.03804	0.317482	2.97856	4.73055	3.00703	2.28728	2.07869	1.1429	5.94524	0.25188	0.112914	0.0869354	0.0949827	0.675751	0.245501	0.189835	0.12276	0.116053	0.102361	0.107941	0.307985	0.0964725	0.416641	0.312652	0.286317	0.0965096	0.192398	0.200994	0.108947	0.308107	0.240082	14.7691	2.24225	15.3062
RUG10135	uncultured Clostridiales bacterium	734.827	55.0998	1.06558	0.658313	0.461777	2.24912	0.912486	1.58045	1.96232	32.1528	1.33836	22.9717	1.02915	2.85982	1.09418	1.44461	1.29902	1.64853	1.44937	0.964711	3.60765	1.271	1.46206	1.66511	1.60646	1.44288	0.809757	1.43707	2.6675	1.36495	1.1146	0.473931	1.58492	1.39033	3.62602	1.2164	1.73406	1.01571	1.2268	1.10766	1.04586	0.933611	2.10263	0.801983	1.27832	1.69713	3.26408	2.22328
RUG14724	uncultured Prevotellaceae bacterium	734.605	98.1017	0.498859	1.23028	0.328449	0.176697	11.4344	0.117675	2.01708	0.191046	2.13656	1.04741	0.181861	0.423736	0.804523	1.21113	9.04745	0.270968	0.345392	0.192418	0.0185431	1.62827	0.368158	1.2016	0.94892	0.701742	0.614164	0.830459	0.466663	0.963746	1.78202	3.0259	0.701742	0.609849	1.99857	0.658323	0.642	6.96396	1.1834	1.84572	2.36525	1.01593	0.660499	1.1492	1.37389	0.826232	1.16269	0.408085
RUG13138	uncultured Lachnospiraceae bacterium	731.478	83.3449	0.241379	0.305741	0.0331749	2.02148	0.0691536	23.8216	0.122788	0.257136	0.100834	1.30326	2.16171	1.80611	2.6135	0.0593191	0.0964656	6.98255	6.15355	3.53383	1.83308	1.0487	0.208349	0.131795	0.0793561	0.0258365	0.0373707	0.024723	0.0613569	0.0969886	0.023808	0.0305023	0.0322429	0.0494703	0.0581269	0.0267766	0.0209481	0.0227674	0.0305326	0.0265079	0.0211395	0.0209612	0.0652367	0.528537	0.0915645	0.677424	0.111208	76.05
RUG13012	uncultured Ruminococcus sp.	729.152	91.3077	2.35727	1.64434	0.742009	0.114681	0.650636	0.0408765	1.25943	0.691298	1.32538	0.218498	0.018742	0.0918797	0.0635418	2.26629	0.636133	0.0409261	0.177615	0.261442	2.88623	1.64462	0.782679	0.966671	0.748119	3.57089	3.33584	1.85195	6.39794	6.31175	2.90517	2.14571	4.66089	4.796	3.57289	2.39001	2.28015	5.58186	3.67356	2.47975	1.98509	1.50366	6.8255	1.28787	0.18301	0.0424561	0.932089	0.087887
RUG12981	uncultured Prevotellaceae bacterium	726.463	20.6416	2.24383	3.20791	0.443066	0.544269	3.49383	1.24347	0.471161	0.234892	1.6063	0.997996	0.0185305	0.685878	0.333042	3.1182	2.15475	0.0773948	0.123137	0.193875	0.0125334	1.14803	0.701149	1.82309	0.800733	3.45826	3.12699	2.64146	0.879987	4.24534	0.83438	5.50259	1.83335	1.72292	1.23193	1.51156	2.16814	3.02945	2.02845	1.47444	6.10601	1.15611	0.746617	3.17914	1.78752	0.934454	1.30173	0.159856
RUG11532	uncultured Prevotellaceae bacterium	725.428	26.4801	0.815068	1.6809	0.644136	0.982277	1.82152	0.818563	0.87619	1.24936	2.73653	1.15837	0.0132543	0.705991	0.6123	1.35316	3.70545	0.295746	0.756474	0.187375	0.0515573	3.77053	0.924448	1.74758	1.21757	4.48873	1.54427	2.56748	0.604329	1.40477	1.07363	2.71566	0.617792	5.66679	1.3615	0.94124	2.08343	1.93098	1.39707	2.15013	2.58609	0.768647	1.28199	1.9218	2.6384	3.34258	3.65085	1.16644
RUG10914	uncultured Clostridiales bacterium	722.192	87.3987	0.471706	0.325461	0.17099	0.595402	1.18071	0.273792	0.493966	0.61468	0.747045	0.656055	0.215354	0.345283	0.608495	1.38379	0.684923	0.461938	0.369836	0.319789	0.419348	1.31986	0.736904	1.22978	1.10574	0.694666	0.593334	0.799108	1.13664	0.743163	0.515087	0.428939	0.558833	1.70033	0.931702	0.424429	1.50952	0.870963	0.636615	0.407734	0.435156	0.546463	1.06359	0.673888	1.27269	0.669148	2.04582	1.64967
RUG10730	uncultured Lachnospiraceae bacterium	721.642	57.7364	0.572443	0.312226	0.0724691	4.2482	0.279981	2.26286	0.685249	0.352757	0.192947	1.12381	2.75195	1.36324	2.41066	0.229057	0.226557	11.2759	3.08627	1.75298	1.68488	0.348978	3.00905	0.486448	0.185404	0.166951	0.239976	0.205104	0.32113	0.339008	0.214831	0.126064	0.481118	0.228227	0.561041	0.321462	0.228553	0.222479	0.275364	0.237162	0.164548	0.126715	0.411893	0.36395	0.113452	3.0156	6.02044	34.688
RUG12661	uncultured Lachnospiraceae bacterium	721.025	57.1898	0.0538968	0.0939455	0.0568069	2.18709	0.100346	3.46061	1.08056	0.215296	0.178927	4.36174	8.34273	4.29553	9.51544	0.107729	0.271527	7.77573	5.14088	5.41889	10.3524	0.128736	3.49433	0.350951	0.244896	0.0520907	0.0534918	0.051719	0.110762	0.0953535	0.0736892	0.0133591	0.0625937	0.0587171	0.178453	0.0565656	0.142662	0.0369617	0.0236682	0.0522015	0.0365325	0.0240606	0.0637543	0.0794362	0.0577551	3.08181	2.4877	6.53448
RUG13632	uncultured Lachnospiraceae bacterium	720.152	59.232	0.0217589	0.251591	0.0600725	0.86421	0.0879235	2.43857	0.840776	0.629163	0.0874626	6.797	6.5368	2.2501	8.19527	0.113905	2.99497	4.65981	5.45176	3.73365	2.83057	0.111391	0.9745	0.117281	0.0867853	0.00859641	0.00713038	0.0115745	0.0102504	0.00784907	0.00874352	0.0043703	0.00873342	0.0088686	0.01157	0.0103045	0.0108134	0.00575339	0.0074437	0.00668887	0.00906736	0.00567932	0.0054534	0.0371389	0.0253726	6.83995	8.51393	13.3554
RUG10188	uncultured Methanobrevibacter sp.	718.488	59.7096	0.318247	1.26687	1.25402	0.569729	1.97672	0.264438	0.502754	8.99938	2.51226	0.980341	0.106972	0.337786	0.785497	3.17308	15.1116	0.0894052	0.792407	0.913331	0.103562	5.47485	0.671842	0.588277	1.42609	0.981576	0.712546	1.69944	0.374476	0.991983	1.48482	3.8356	0.768758	5.50239	0.22394	1.08146	0.215293	12.7672	8.77357	0.615267	1.31525	4.40139	0.202511	0.172623	6.81026	0.612996	0.726812	0.262543
RUG13040	uncultured Bacteroidia bacterium	718.331	57.0925	1.91157	1.40694	0.780479	0.741837	0.423757	0.0881611	0.0608483	1.55014	2.50601	0.207205	0.0340304	0.137767	0.040526	0.879232	0.342386	0.0150216	0.0149305	0.0229743	0.00715005	1.5527	0.125549	2.29505	2.05908	4.1513	1.07707	2.05649	2.40042	2.34756	1.84307	1.02422	3.08857	1.94452	0.696554	1.81958	0.342931	1.24008	0.567089	3.74515	4.25092	4.54851	5.56356	2.31668	8.85165	0.0923802	0.157129	0.0147205
RUG14820	uncultured Bacteroidia bacterium	716.662	25.3385	3.43095	2.62134	3.26586	0.23851	1.66877	0.13408	0.193594	1.27262	2.44436	0.335398	0.0561755	0.152306	0.058058	2.77284	0.442498	0.0364631	0.056318	0.0302283	0.0109378	6.35463	0.143416	2.99983	2.37801	6.17137	2.6635	2.26823	1.00864	2.70353	1.33501	1.16486	3.57061	1.8563	2.12711	3.40912	1.03437	4.68614	1.95771	2.86755	4.23394	2.37684	4.32876	2.18019	4.06913	0.0793849	0.12778	0.0254803
RUG13149	uncultured Lachnospiraceae bacterium	716.17	123.246	0.350018	0.355561	0.101133	34.7899	0.256198	5.83925	0.52663	0.425018	0.188044	3.24144	1.78281	0.54109	0.952757	0.177562	0.108033	0.879437	0.853666	0.865719	0.385989	0.204617	0.269656	0.917174	0.398894	0.475581	0.336529	0.37789	0.439282	0.582299	0.338465	0.145339	0.427671	0.345256	0.422414	0.327671	0.276103	0.284414	0.191495	0.324388	0.34139	0.21708	0.614006	0.274147	0.291351	0.660976	1.18379	16.5762
RUG12160	uncultured Bacteroidales bacterium	716.153	39.308	0.388919	0.586289	0.118039	0.578419	2.50308	0.393754	1.01454	0.191037	0.420123	18.8161	0.0155023	0.981735	0.21576	1.53779	10.2109	0.16678	0.188089	0.725311	0.0445236	1.98813	0.527091	0.523636	0.275817	0.630002	0.349866	0.452668	0.0658693	0.770005	0.173157	0.791568	0.18332	1.14773	0.212917	0.194591	1.1173	2.44114	0.342784	0.234294	1.67726	0.329906	0.127757	0.461084	0.258183	9.09974	0.924183	0.539363
RUG10069	uncultured Bacteroidales bacterium	715.123	132.09	0.285893	0.326083	1.33795	2.02241	1.12327	15.9695	0.459781	0.560786	0.776874	49.3539	0.394058	0.53273	4.47784	1.5516	1.7747	21.285	27.5397	0.899564	27.931	1.88243	0.89408	0.417044	0.468277	0.204613	0.287227	0.524947	0.150348	0.430042	0.356959	0.275082	0.324459	0.36902	0.258692	0.298069	0.747334	0.614206	0.338243	0.178543	0.342455	0.148856	0.455411	0.540302	0.366766	0.713965	0.286219	32.0932
RUG12498	uncultured Lachnospiraceae bacterium	715.119	18.5671	1.58373	0.75787	0.373618	0.925937	1.01567	0.560334	1.82766	1.91345	0.964099	1.48099	1.05086	0.721401	1.21742	1.31241	1.10126	1.34677	1.1993	0.806381	0.341006	1.40473	1.81577	2.8389	3.20237	2.63802	2.26114	3.1413	3.22624	2.33524	2.36865	1.1245	3.34797	4.11731	3.01947	2.24689	2.15805	2.4843	2.48349	2.13145	1.64543	2.28182	4.16398	1.10457	2.14027	0.601958	7.48076	1.65034
RUG12589	uncultured Prevotellaceae bacterium	713.887	85.8336	0.921351	1.09884	0.59876	0.551118	1.8544	0.379837	0.514104	1.97164	2.76618	0.740086	0.127274	0.687683	0.350499	1.58799	1.46935	0.225684	0.701829	0.196574	0.246294	3.59172	0.698739	0.626526	0.8118	2.9418	2.75466	5.56261	1.00981	2.69327	0.899724	1.01294	2.20673	2.02242	1.98848	1.15584	1.5646	1.57352	2.41478	1.26707	5.1801	1.77149	1.70572	1.41958	3.4128	0.949312	2.90562	0.541926
RUG10250	uncultured Prevotellaceae bacterium	712.789	28.5562	0.174073	0.326633	0.138897	1.49155	1.35095	0.334861	3.71847	0.232271	0.288399	28.5562	12.39	4.37332	5.39241	0.160441	0.860139	13.4542	7.18535	11.4332	14.705	0.534252	1.91095	0.268359	0.101148	0.092414	0.131271	0.158846	0.0957693	0.155461	0.0811333	0.220329	0.0396095	0.264338	0.249632	0.153764	0.956259	0.421927	0.0908438	0.108144	0.291413	0.223703	0.101653	0.215584	0.126961	13.7688	1.77341	5.8199
RUG13688	uncultured Coriobacteriaceae bacterium	711.918	57.185	0.0238308	0.327152	0.211257	1.89934	0.111593	3.19592	3.4923	0.0781356	0.158065	4.66816	0.0773855	3.58479	15.0588	0.153634	0.104894	7.81027	4.56635	8.19703	5.31592	0.0611083	0.205363	0.166388	0.084866	0.00692791	0.00583066	0.00849447	0.00633265	0.00866838	0.0105609	0.00564997	0.00642059	0.00822114	0.00851493	0.00815824	0.257566	0.00509154	0.00626113	0.00513832	0.00670226	0.00557848	0.00432997	0.0456232	0.0257139	8.2524	2.22985	12.0558
RUG10306	uncultured Bacteroidales bacterium	711.478	34.8619	0.672278	1.33142	0.510085	1.04809	0.528358	0.333936	0.539958	0.622182	1.33027	4.05105	0.0489202	1.5631	0.674638	0.694952	2.44473	0.99116	0.437462	0.317281	0.0898702	0.95859	0.81463	0.947255	0.446917	34.8619	1.07868	2.16737	3.82326	1.99593	2.30687	2.17178	1.33673	1.50397	2.76528	3.48354	1.8181	1.57318	0.93785	1.72729	2.77537	0.609618	2.413	0.88718	0.944533	0.985866	3.85955	0.706336
RUG13133	uncultured Erysipelotrichaceae bacterium	708.852	71.1915	0.32125	0.75661	0.155106	1.2222	0.16481	2.82264	1.01025	0.466951	0.337207	1.06797	21.4712	13.3102	3.50715	0.126561	0.0959896	7.7558	14.6156	0.770645	2.20668	0.148539	1.10669	0.202706	0.282353	0.207137	0.30576	0.148848	0.170711	0.292961	0.180414	0.0689392	0.107094	0.250539	0.361749	0.159699	0.164456	0.160765	0.0823705	0.0915584	0.128201	0.195185	0.161109	0.209494	0.200521	3.29124	1.52859	16.7057
RUG12982	uncultured Methanobrevibacter sp.	708.789	27.3213	1.66849	2.608	0.529606	0.770148	3.53218	0.419444	1.68285	1.81088	3.72019	1.18405	0.183722	0.416452	2.01318	3.24114	0.763102	0.275449	1.07205	0.696209	0.144247	4.05279	2.07822	0.695089	1.45504	0.913809	4.30307	1.04101	0.269674	3.37887	1.20951	2.17769	4.89442	1.98985	0.31235	2.96814	0.388644	6.64741	2.2809	0.418869	5.72412	1.65842	0.27546	1.64806	3.45217	2.54408	0.926196	0.400601
RUG12940	uncultured Proteobacterium	707.327	53.3584	0.104174	2.03154	0.243157	2.84315	0.567178	14.1564	5.64447	0.779243	0.447941	0.194652	3.14635	0.130993	1.40873	0.617802	0.0788316	2.01382	19.4697	7.85036	0.429054	0.281385	0.481554	0.332079	0.620782	0.306072	0.152923	7.03029	0.183521	0.244933	0.429509	1.07699	0.134445	0.623259	0.108204	0.0753956	0.4415	0.797628	1.21337	0.155156	0.700442	0.291822	0.0625517	0.811691	0.296057	0.139941	0.156011	20.7317
RUG13651	uncultured Lachnospiraceae bacterium	705.874	125.896	0.231647	0.784687	0.0619251	5.1017	0.347277	0.963779	11.5507	0.0742421	0.96174	3.88451	65.6763	0.304236	0.923735	0.145524	0.186026	3.31328	22.0923	2.78016	10.3459	0.395668	14.1913	1.50868	0.516518	0.0240356	0.0441154	0.0192052	0.0672574	0.673415	0.0365143	0.0155234	0.0772963	0.0439195	0.0728015	0.0284351	3.52905	0.0168519	0.0280216	0.0202634	0.0280674	0.0194802	0.0675032	0.882625	0.0264387	0.220382	0.381699	0.410578
RUG13096	Ruminococcaceae bacterium	705.152	15.0941	2.25396	1.39556	1.07135	0.969891	2.68624	0.354612	0.917191	8.56988	2.05268	0.44096	0.416347	0.29736	0.316232	2.08371	1.14231	0.272594	0.259897	0.19482	0.691416	4.02373	0.943122	2.30289	3.34097	3.43134	2.37518	3.20315	5.11659	4.06448	2.49611	1.87645	2.47451	3.43604	4.46578	2.2876	1.56691	3.71724	3.12918	2.51121	2.62273	3.92679	3.90464	1.54894	3.28523	0.324597	2.56366	0.420403
RUG14572	uncultured Prevotellaceae bacterium	703.427	10.7985	1.16731	2.52173	0.677291	1.44453	4.09542	0.967186	1.25104	0.732281	1.79839	2.25962	0.0660565	1.47506	1.08007	4.01454	6.08627	0.631635	2.20448	0.252201	0.355866	2.18705	1.83632	1.75462	0.75365	2.01569	0.764921	1.21832	0.68943	1.95589	1.28017	2.96549	1.71612	1.70248	1.23757	1.53053	1.25105	3.24084	1.84059	1.91986	1.8357	0.953964	1.55637	1.09032	3.78834	2.28686	3.49924	1.48306
RUG12108	uncultured Succiniclasticum sp.	702.691	67.3689	0.204074	0.559336	0.225319	0.263969	0.473869	0.00506288	0.242312	0.502105	0.416499	0.541928	0.0125325	0.0647847	0.0881647	0.578425	1.68076	0.0222626	0.023244	0.0328986	0.00217932	0.811955	0.546659	0.452073	0.218379	0.548742	0.30611	0.765255	0.135726	0.326836	0.503221	0.562875	0.495485	0.505933	0.0858186	0.349496	0.361345	2.02155	0.524661	0.476142	0.896857	0.939787	0.14105	0.44197	1.38738	0.0546575	0.501163	0.0307809
RUG13680	uncultured Bacteroidales bacterium	702.415	116.246	0.088119	0.446304	0.214857	0.0590583	0.289231	10.0126	0.718021	0.301457	0.596625	1.20538	0.255692	0.559125	20.8176	0.396311	1.18043	1.17288	80.8954	0.117172	2.71836	0.649497	1.49053	0.154309	0.18423	0.099671	0.180056	0.150122	0.0503471	0.154033	0.105365	0.352278	0.0795004	0.18248	0.307348	0.157955	0.477083	0.46347	0.152094	0.0587718	0.407247	0.283724	0.107744	0.282375	0.0948075	0.0716259	0.490692	0.224318
RUG13452	uncultured Erysipelotrichaceae bacterium	702.348	86.3089	0.295121	0.396471	0.253323	0.752945	0.615973	2.51887	0.963316	1.45002	0.527981	7.70431	4.0447	4.3178	4.02429	0.427702	1.22392	1.04069	10.0919	0.899912	8.268	0.934922	0.324677	0.265388	0.277867	0.183247	0.352517	0.245101	0.253223	0.462624	0.237863	0.195856	0.194427	0.355412	0.446313	0.221761	0.237726	0.427759	0.345855	0.125276	0.306134	0.491948	0.164246	0.336651	0.374029	16.2253	5.37779	24.2594
RUG10894	uncultured Ruminococcus sp.	702.124	177.58	0.0488638	0.145298	0.0245712	0.0974051	0.0130685	0.00864321	0.00972165	0.0173443	0.203165	0.0408295	0.00627942	0.0788143	0.00738526	0.0374654	0.00908314	0.00331332	0.018103	0.00886868	0.0119773	0.0124127	0.00929339	0.0515004	0.0153616	0.0423796	0.0611422	0.996739	0.0644949	0.257194	0.0502949	0.0311951	0.483281	0.0634125	0.0356092	0.0707815	0.330387	0.0411283	0.0287718	0.0323975	0.149817	0.0167704	0.0395819	0.26359	0.0120307	0.00803644	0.350753	0.035456
RUG12250	uncultured Prevotellaceae bacterium	701.737	171.438	0.063292	0.398251	0.09851	1.29857	0.154249	0.812726	0.808982	0.0957379	0.163529	4.85928	18.4407	1.88441	3.61724	0.43931	1.02015	10.3429	3.49773	4.48489	5.00302	0.511367	1.25314	0.17481	0.091159	0.0454871	0.0433565	0.0548796	0.09585	0.0580845	0.0331136	0.0603706	0.0578212	0.0853477	0.305275	0.0391257	0.259068	0.0916521	0.0203858	0.0712228	0.0673289	0.0265855	0.138006	0.199329	0.0711391	2.79163	1.12519	5.92858
RUG10597	uncultured Prevotella sp.	698.845	240.625	0.576869	0.47847	0.468086	0.330578	0.437644	0.774197	0.430422	1.29535	1.89957	0.962778	0.238986	0.418533	0.630833	0.265982	1.84421	2.0409	1.75979	0.836626	0.130396	3.87995	1.21766	1.00933	1.69075	0.399033	0.551108	0.222682	0.0332944	0.798971	0.280701	0.699373	0.250564	0.315873	0.751974	0.323362	0.947616	0.675632	0.189335	0.158283	1.20231	0.6509	0.277855	0.536268	1.01682	0.800959	2.76538	9.316
RUG10278	uncultured Prevotellaceae bacterium	697.074	157.112	2.75074	0.209535	0.0783368	1.09597	1.03096	0.0725125	1.86153	0.155467	0.930024	27.7666	0.0244767	6.72071	3.96547	1.01855	2.10639	0.0619964	0.247731	0.230119	0.0598576	0.435025	28.5861	4.46655	12.9513	0.239119	0.279887	0.328807	0.0874872	0.478366	0.22695	0.301045	0.0594088	0.295182	0.455795	0.120559	1.38797	0.800665	0.399159	0.187152	0.380177	0.283631	0.17344	2.13857	0.887865	0.597355	0.512679	0.150582
RUG10974	uncultured Bacteroidetes bacterium	696.797	127.011	0.391539	0.370997	9.42663	1.3393	1.7972	1.10845	1.20951	0.264297	0.554851	2.42242	0.0411938	1.87728	0.688349	1.77095	5.06084	0.706241	1.08994	0.40757	0.261693	2.54514	1.79686	1.08163	0.39111	0.464178	0.452792	0.59412	0.237907	0.657854	1.16038	0.78473	0.476371	0.841394	0.594832	0.436741	1.99427	0.788221	0.509625	0.727016	1.53483	0.641731	0.513397	0.891199	0.732751	2.95612	3.73074	1.20446
RUG14788	uncultured Lachnospiraceae bacterium	694.687	20.5791	0.357654	0.729848	1.32507	0.0785122	0.17522	0.031692	0.309015	0.315691	0.232842	0.160155	0.0154851	0.0446356	0.158543	0.336819	0.193626	0.0143663	0.0887616	0.0505353	0.00816915	0.250857	0.168898	0.30622	0.430087	6.32671	6.80569	1.39423	1.47178	8.1531	3.44251	0.260431	7.74851	0.469126	1.28409	5.98898	0.340102	1.46776	0.423724	5.63709	3.56773	1.35067	8.06287	0.380416	0.836459	0.0866004	5.86568	0.0769998
RUG10484	uncultured Prevotellaceae bacterium	692.708	178.461	0.0191735	0.137227	0.233397	0.339261	0.0426942	6.02454	0.211016	0.0793206	0.291642	0.564043	178.461	0.16922	1.19864	0.146388	0.176328	9.48737	31.6332	14.9814	10.862	0.336197	1.07886	0.0449694	0.135129	0.012387	0.017882	0.0120176	0.0821383	0.00740524	0.00558929	0.00716241	0.00478192	0.0202069	0.022846	0.00982492	0.0967098	0.00665298	0.00475393	0.0108787	0.00580284	0.00688716	0.00948063	0.16923	0.0257218	0.468713	0.0391972	7.48451
RUG10378	uncultured Succiniclasticum sp.	689.163	44.7262	0.566573	1.61288	0.656734	0.381836	1.40255	0.0154497	0.326801	1.54452	1.211	0.745359	0.0365968	0.0678715	0.20208	1.74608	1.87177	0.0754222	0.0488597	0.159388	0.0064879	2.40868	1.58265	1.2703	0.634978	4.43003	0.917144	2.19297	0.443093	0.939405	2.21474	1.99793	1.4414	44.7262	1.47299	1.02457	0.998943	4.04809	1.84223	1.39127	2.57877	2.96198	0.367696	1.36052	4.23145	0.197108	1.69706	0.0825386
RUG12339	Ruminococcaceae bacterium	688.543	58.1481	1.43284	0.21856	0.116532	0.669242	0.194677	4.69931	0.209344	1.75874	1.04683	0.273607	0.0475972	2.24373	0.273447	0.325289	0.146889	0.217168	1.61069	0.0466614	0.19369	0.369283	0.201873	2.49043	1.32469	0.431618	0.207751	0.72983	0.605493	0.52438	0.470373	0.0840292	0.582704	0.228705	1.89587	0.412771	1.05112	0.132651	0.157204	0.595052	0.365858	0.097864	0.408255	0.278965	0.22157	0.0935193	11.7314	0.258953
RUG10074	Selenomonas bovis	686.614	114.784	0.100063	0.162782	0.102801	9.13866	0.337678	2.29411	20.1679	0.0757728	1.03275	10.6898	20.3474	0.429004	1.3858	0.0830275	1.15973	1.63371	1.11012	25.3363	2.00859	0.0882222	0.977674	0.785043	0.350611	0.00997244	0.0205739	0.0227396	0.0126613	0.100943	0.00720302	0.00456094	0.0117232	0.00897461	0.00700298	0.0168773	0.0185748	0.0095605	0.00462575	0.00648321	0.0179522	0.0071178	0.00704251	0.152216	0.0206738	0.915515	0.649249	41.8439
RUG13084	uncultured Lachnospiraceae bacterium	684.859	87.7689	1.06134	0.278408	0.0835652	2.19765	0.475795	1.69465	1.09705	0.216045	0.225843	4.08637	1.85878	1.50789	1.70784	0.28559	1.9483	16.3747	3.12051	1.69206	2.14856	0.357089	1.56841	0.311859	0.119334	0.289985	0.164638	0.0795231	0.383738	0.32066	0.0804338	0.183883	0.0969936	0.10209	0.614505	0.14129	0.437748	0.125882	0.161987	0.223187	0.138164	0.086005	0.22953	0.813843	0.168639	4.31436	1.34559	17.7131
RUG10070	uncultured Bacteroidales bacterium	684.375	193.741	0.991323	0.163697	0.148928	17.5494	0.108302	62.9819	0.143542	0.349656	0.35773	0.33694	0.0214416	0.751397	3.72986	0.151378	0.053258	0.025469	0.030207	0.008232	0.00839143	0.155111	0.0869568	0.842727	0.092763	0.677306	0.282023	0.368912	0.14005	0.802655	0.284367	0.0606459	0.169313	0.341831	0.397443	0.227909	0.24878	0.389288	1.29934	0.722657	0.273745	0.0537004	0.368127	0.894231	0.0775877	0.0403509	0.732002	0.0578142
RUG13592	uncultured Erysipelotrichaceae bacterium	683.428	60.7207	0.519132	0.379066	0.178311	1.43105	0.251833	2.04549	0.668014	1.2236	0.442489	1.88668	60.7207	2.90892	2.89208	0.140592	0.234971	5.27381	10.3466	1.83624	7.87758	0.273488	1.62385	0.245938	0.270406	0.26774	0.265063	0.11145	0.286663	0.320187	0.223136	0.0894542	0.142703	0.49964	0.61916	0.247605	0.329021	0.165292	0.11298	0.164531	0.153741	0.18923	0.295159	0.41471	0.170018	6.12918	2.87428	18.554
RUG14912	uncultured Bacteroidales bacterium	682.655	54.345	0.0353571	0.174029	0.105529	3.6694	0.0629344	5.16838	2.29041	0.080651	0.133853	2.7001	15.2444	3.59938	5.73101	0.0680004	0.131454	4.64503	4.46364	2.09956	10.8818	0.0961533	1.96711	0.186113	0.0690224	0.0173915	0.0157915	0.0218745	0.0213088	0.0234757	0.0252292	0.0310816	0.0186622	0.0241376	0.0773413	0.0191286	0.0321859	0.0859222	0.0234267	0.0247418	0.0240575	0.0255157	0.0145093	0.0839141	0.0446339	7.19853	1.30523	16.834
RUG14432	uncultured Lachnospiraceae bacterium	681.589	53.2121	0.780043	0.344609	0.127994	0.374002	0.277535	0.561228	0.496687	0.796392	0.645593	0.262549	1.53288	0.242109	0.8006	0.741859	1.05513	0.6682	0.724084	1.49084	0.236152	1.1415	1.14011	1.85794	2.20693	1.26339	1.02516	0.997098	2.97076	1.54807	1.13591	0.451979	0.994897	1.48736	1.8359	0.964524	3.74891	1.01061	1.13407	0.668564	0.743973	0.932071	1.50876	0.486055	0.609602	2.37565	3.73151	3.67027
RUG14591	uncultured Bacteroidales bacterium	680.185	19.4882	0.797899	2.11689	0.531021	0.740178	3.72774	0.56669	1.26404	0.419239	1.16564	1.52347	0.0771149	1.01268	0.600812	3.761	3.42371	0.367506	0.925854	0.174708	0.217294	2.15325	0.928223	1.54445	0.545076	1.03885	1.02661	2.04576	0.26441	1.53005	1.08592	2.16117	0.82969	1.7124	0.926888	1.73563	1.78199	2.77173	1.57891	1.05355	2.16007	0.873253	0.844778	1.64291	1.09583	1.7518	4.90592	2.18429
RUG13194	uncultured Bacteroidales bacterium	679.826	35.3962	0.522505	1.02639	0.328054	0.916438	1.59925	0.541875	2.86941	0.712081	0.931168	5.72919	1.38373	1.32288	0.788635	1.75105	6.46118	0.530465	0.690669	0.852901	0.419921	1.41595	0.751569	1.04328	0.566799	0.7261	0.707943	0.832326	0.276076	1.03276	0.426324	0.877748	0.376136	1.11925	0.902581	0.615695	1.63288	2.78186	0.537987	0.772117	1.72221	0.636834	0.587332	1.16567	0.939251	4.34552	2.88864	0.861285
RUG14585	uncultured Prevotellaceae bacterium	679.603	79.0333	0.973116	0.813113	1.07487	0.694597	0.34774	0.383553	0.568394	0.268867	0.667654	1.28168	0.182807	0.995581	0.271903	2.11005	5.68672	0.313857	0.249886	0.292996	0.122629	1.22351	2.87436	1.02637	0.562608	5.08734	0.78818	5.2715	0.356609	2.56829	0.94131	6.86185	1.11357	3.15713	0.775383	0.953461	1.26956	1.11388	0.591395	0.974482	3.54587	1.34619	0.97079	1.12229	1.57337	0.305407	2.56427	0.500444
RUG13095	uncultured Prevotellaceae bacterium	679.378	111.698	1.63908	2.07362	0.31454	0.674028	3.27674	2.12175	0.799383	0.215779	1.8401	1.32246	0.0127599	1.21389	0.372481	1.29226	5.55962	0.0692568	0.2163	0.250054	0.0260361	0.551969	0.358141	0.644597	1.14558	3.19816	1.50436	0.673956	0.26671	0.809544	0.299986	4.19959	0.209811	0.900956	0.926065	0.561137	1.13579	1.82237	1.59516	0.998969	2.44746	0.601792	0.217013	1.1711	0.682732	1.79637	0.610969	0.232759
RUG10057	uncultured Bacteroidia bacterium	679.314	22.0994	4.08641	3.37524	4.19333	0.198253	19.4598	0.0747769	0.169608	0.599531	2.74522	0.155023	0.0642422	0.155893	0.058534	3.61785	0.428511	0.0216537	0.0406137	0.0130154	0.00721352	7.41306	0.109765	3.56927	2.29552	7.79034	3.13685	2.1696	0.5022	3.20476	1.06712	0.565337	3.16619	1.21631	1.15254	4.59138	0.933138	1.51087	0.672177	1.24576	2.62093	1.89998	2.76192	2.58234	3.22673	0.070548	0.127671	0.0137088
RUG12997	uncultured Bacteroidales bacterium	679.157	58.4837	0.774143	7.67616	0.618854	0.317985	3.29428	0.138863	0.623692	19.8229	6.80645	0.718186	0.167099	0.265174	0.179249	7.83027	7.63371	0.14105	0.944627	0.290494	0.0855364	18.8644	1.61081	1.1624	1.34157	0.357892	0.857858	0.886544	0.295095	0.88857	0.387699	2.01891	0.403023	3.11823	0.31873	0.476308	0.893885	3.14402	1.83051	0.200375	0.953279	1.35059	0.315694	1.51566	0.761628	0.444567	0.544986	0.291312
RUG13902	uncultured Methanobrevibacter sp.	679.061	140.922	0.699984	0.226718	0.0829702	0.752505	0.197025	1.34798	0.761592	0.177827	0.48793	8.4004	0.941028	6.49216	2.13897	0.831016	0.332091	4.09372	1.87215	3.17734	3.20139	0.433091	1.16748	0.549646	0.252237	0.809816	0.347555	0.747831	1.73124	0.95104	0.824031	0.0215906	0.51845	0.148846	2.47794	0.856866	2.37842	0.0535604	0.0477969	0.861555	0.274741	0.0225404	1.77572	0.380493	0.0249763	1.76849	1.37536	1.11242
RUG11270	uncultured Bacteroidales bacterium	678.868	29.1953	1.4063	0.893548	0.153907	0.735412	3.8289	0.545348	0.486531	1.39946	1.08373	0.820572	0.0163539	0.804883	0.27855	2.33546	2.2614	0.176593	0.456956	0.154826	0.0756532	2.9967	0.460421	1.19647	1.13376	3.10656	2.10578	1.20269	1.59844	1.47079	1.28938	1.19581	1.79002	2.00933	2.91096	1.90376	3.0444	2.39596	1.34057	2.10309	3.87299	1.53641	1.84675	1.54742	1.45661	0.872007	4.4771	0.610163
RUG11421	uncultured Prevotellaceae bacterium	678.614	23.2365	1.12002	0.946024	0.454097	0.479691	5.31683	1.07623	0.446234	1.08902	2.80885	0.926575	0.0170179	0.344618	0.177578	4.7082	0.490307	0.093383	0.10741	0.085502	0.00828277	1.31095	1.05557	1.32213	1.42212	3.61538	2.94859	2.3634	0.903435	2.76687	1.38568	2.47832	0.631067	2.06425	1.81232	1.2589	4.22088	3.68088	3.36287	1.86921	4.07587	1.19666	1.94705	2.26771	3.21629	0.86282	1.33928	0.185868
RUG11285	uncultured Ruminococcus sp.	674.714	180.043	4.6231	0.0717392	0.428404	0.0397502	0.0141536	0.0119876	0.0159501	0.0502363	1.53405	0.0169104	0.0066869	0.0209319	0.0137778	0.423941	0.0224198	0.0120027	0.0160251	0.00328076	0.0101788	0.0323824	0.0230483	0.0990811	0.0370909	7.19591	0.287437	0.0713428	11.9972	11.8702	2.2303	3.14586	11.0384	0.781081	7.51399	2.80069	0.0681754	3.02089	2.83816	4.95169	2.90085	0.280135	6.67918	1.09157	0.0306384	0.0111159	5.53057	0.0440779
RUG11905	uncultured Bacteroidales bacterium	673.814	221.916	0.110038	0.185882	0.339934	0.0136096	0.228756	0.118257	0.3825	0.157963	0.172616	0.231489	0.00415927	0.383786	0.224523	0.459378	0.266459	0.0130031	1.02638	0.00307925	0.0367525	0.257326	0.0657463	0.0592671	0.139108	0.158009	0.168526	0.159647	0.0357626	0.149541	0.117847	0.412094	0.119405	0.193146	0.128492	0.174407	0.382647	0.403985	0.256904	0.0768855	0.566795	0.409951	0.0289217	0.137898	0.122455	0.0222871	0.49903	0.00699913
RUG11679	uncultured Prevotellaceae bacterium	672.488	27.9312	0.720207	0.870292	0.427623	1.00389	2.34955	1.00823	0.875909	0.703279	1.13171	1.54842	0.119221	1.50823	0.608326	2.14614	4.24325	0.217497	0.851913	0.183489	0.428046	1.83605	1.13451	0.796395	0.471553	1.70165	1.07501	1.18208	1.53762	2.47961	3.75305	1.46669	0.842426	1.60218	0.806793	0.985058	1.67756	1.74505	1.44675	1.85096	1.77998	1.38017	0.530088	1.29374	1.72007	3.8375	2.02171	1.27681
RUG14430	uncultured Succiniclasticum sp.	672.079	34.2361	0.581771	1.63145	0.719736	0.54631	1.54353	0.00782607	0.477301	1.66659	1.21518	1.02902	0.0424841	0.0782328	0.221044	1.804	2.15578	0.0651719	0.0537909	0.0863628	0.0137722	2.5204	1.59169	1.33326	0.644156	1.66945	0.955019	2.36675	0.379008	0.991271	1.49772	1.74763	1.50161	1.51072	0.222178	1.04639	0.999407	4.1792	1.42311	1.293	2.69463	2.86938	0.336661	1.29784	4.3083	0.153666	1.50379	0.0973529
RUG13379	uncultured Bacteroidales bacterium	671.692	26.0718	0.335416	0.938335	0.30471	1.20889	2.41057	2.81186	1.17904	0.469264	0.512587	7.86566	2.51564	1.32537	3.84264	1.40647	10.4066	2.04412	9.12491	1.38023	0.555821	2.15458	3.0712	0.545476	0.385299	1.44122	0.727536	0.508456	0.241461	0.72534	0.212625	1.06708	0.171943	0.890398	0.735124	0.315099	1.04258	1.88368	1.20748	0.505171	2.15073	0.347049	0.30312	0.560576	0.371095	7.20814	0.49743	1.40097
RUG13228	uncultured Bacteroidia bacterium	671.349	32.1193	3.85704	3.25249	4.47775	0.283655	2.20186	0.1056	0.0932357	0.44486	2.47284	0.142903	0.0731481	0.10612	0.0468876	3.58342	0.344206	0.0164463	0.0333905	0.0643739	0.00859126	12.9189	0.10781	3.31494	2.14807	7.84465	3.03913	2.05153	0.391092	2.93681	0.99293	2.09825	3.05379	2.33907	1.00051	4.25045	0.830302	1.66519	0.713447	1.1379	2.44654	1.84491	2.52428	2.4587	2.83229	0.0501138	0.252925	0.0406164
RUG10940	uncultured Clostridiales bacterium	670.911	18.1166	1.15688	0.752651	0.221878	1.70406	0.851833	1.21248	1.9584	0.689123	1.08948	1.28821	1.74015	0.690481	0.640833	1.66394	0.30805	1.04704	0.676214	0.995226	1.33017	1.04376	1.85612	2.30359	2.66011	1.67389	1.00273	1.90795	2.47816	2.01693	1.24103	0.241122	1.67509	1.09354	2.69891	1.30652	1.52749	0.588014	0.96159	1.26134	1.02675	0.678127	2.48435	0.989902	0.814271	2.1412	9.52037	3.02923
RUG13037	uncultured Lachnospiraceae bacterium	670.817	25.8347	0.781272	0.541745	0.360184	0.849379	0.816499	1.53999	7.27375	3.52419	0.88283	1.25255	0.0968572	0.905699	8.8368	1.39464	3.09563	0.135295	1.76962	1.03833	0.122467	5.04897	3.73746	2.03807	1.89656	1.81479	1.3415	1.58398	3.06289	2.5148	1.74116	1.04934	1.3945	5.22038	1.58378	1.53479	4.39719	3.03111	2.36145	0.956244	1.58219	2.334	2.26058	0.674849	2.92598	0.175569	1.93479	0.0977135
RUG14723	uncultured bacterium	670.29	35.7456	0.373834	1.65184	0.559864	0.395445	1.05057	0.234291	0.218573	3.42009	0.515849	0.589832	0.0969632	0.511829	0.0786035	0.854655	0.173152	0.0573047	0.145063	0.0564829	1.60867	1.0342	0.27087	1.08285	0.915707	0.865404	1.3551	1.85793	0.74836	1.33429	0.909641	1.93559	0.886012	0.932419	0.567064	0.424235	0.562991	2.70064	2.91046	0.744276	1.28168	1.09502	0.798933	1.3208	0.485906	8.23375	2.37222	1.36953
RUG14507	uncultured Prevotellaceae bacterium	669.021	94.1145	0.291138	0.68948	0.160028	2.27868	1.22998	1.8272	0.96659	0.568712	1.03072	0.481419	0.0623223	0.226242	14.5732	0.789472	22.1254	6.42597	37.5123	0.336092	0.585048	3.90885	18.8506	0.908294	0.813157	0.269012	0.457852	0.462517	0.2475	0.556489	0.287503	0.617297	0.173517	0.581006	0.344037	0.339777	1.69754	0.960906	0.470596	0.402752	0.833204	1.37768	0.171809	1.80954	0.904345	1.09822	1.36394	0.117607
RUG14664	uncultured Succiniclasticum sp.	668.959	42.1906	1.29859	1.5304	0.652389	0.374161	1.59752	0.0146122	0.493252	3.41647	1.35516	0.162608	0.0688086	0.0505855	0.0535548	1.34813	0.905194	0.0364952	0.0170816	0.0229586	0.00898197	1.46699	1.66958	1.34211	1.27453	2.87709	1.58193	4.07694	2.09553	1.65245	2.32617	0.408013	2.83079	2.17902	2.69009	2.39432	1.43398	1.45427	1.27547	1.3093	1.90093	0.66239	3.83275	1.98177	2.45698	0.0429635	2.94781	0.0387166
RUG13988	uncultured Prevotellaceae bacterium	668.732	20.038	0.630448	1.40867	0.440827	0.563565	2.56379	1.01645	1.04456	2.20376	0.847559	9.87185	0.24426	0.949386	0.919784	0.879211	2.83582	6.03206	0.828492	1.02455	0.279114	1.32001	0.679928	0.843221	0.692006	1.23534	0.927458	1.14538	0.187267	0.835834	0.561706	1.7441	1.6368	0.749103	0.780376	0.602115	1.72843	1.33312	0.705828	0.702815	1.37292	0.543008	0.24224	1.32851	0.8458	2.39118	2.80306	2.07497
RUG10846	uncultured Lachnospiraceae bacterium	666.212	19.0059	1.11224	0.768589	0.260416	0.428386	1.19077	0.633633	5.88143	2.73568	1.62292	1.24842	0.100277	0.389622	2.79931	1.53311	0.90544	0.106256	0.969499	0.64941	0.18278	1.62221	3.13046	2.63363	3.07151	1.61695	1.44015	2.43588	5.55024	3.07051	1.88135	0.954989	1.61344	3.2976	2.39924	0.972292	2.01844	2.90245	2.2129	1.02294	1.22173	0.88249	3.633	0.917571	0.607548	3.23628	7.44514	0.485454
RUG10917	uncultured Methanobrevibacter sp.	666.073	16.1863	0.95148	0.879561	0.930873	0.121625	0.606248	0.0319357	0.732865	1.16467	3.50498	0.679326	0.0426926	0.112812	1.04803	2.65076	0.324956	0.085546	0.0722369	0.0479325	0.0343536	0.741821	0.215966	0.739207	2.44219	2.78392	2.56611	0.979398	2.83817	1.77225	2.74637	1.21167	0.924246	1.22426	0.370319	0.939705	0.482312	1.40252	1.05934	2.46171	2.17048	1.17593	0.767388	0.740315	2.28993	0.806431	0.76846	0.0657286
RUG13438	uncultured Lachnospiraceae bacterium	664.809	20.6931	1.37534	0.568618	0.208072	1.29109	0.437435	1.43634	2.28787	7.43407	0.695841	6.14204	2.50865	3.46505	4.06685	0.784181	1.84598	1.62019	2.91844	2.85152	1.50009	1.77162	3.08691	1.45954	1.91224	1.2594	1.28378	1.67522	2.34242	2.44334	1.32024	0.346952	1.40091	1.7726	3.04093	1.63191	2.80308	1.34401	1.06346	1.15007	1.0328	0.772376	2.26336	0.871805	0.501349	2.62726	5.17757	3.51836
RUG11982	uncultured Prevotellaceae bacterium	663.977	33.3906	0.569642	0.858245	0.630557	1.45656	0.804386	0.44175	1.26899	0.407736	0.801845	1.82173	0.577064	0.886627	1.01233	1.43183	1.14442	0.683567	0.422698	2.04109	0.402806	1.10814	1.86091	1.11985	0.948907	0.787456	0.733458	0.970245	0.487932	0.945353	0.727338	0.733998	0.610705	0.602292	0.908033	0.632905	1.36573	1.11496	0.358745	0.40516	1.57526	0.555297	0.537547	0.910098	0.652761	3.17884	3.1049	3.69348
RUG13002	uncultured Lachnospiraceae bacterium	663.612	11.5952	0.967641	0.78672	0.540457	3.26653	1.74858	3.32289	1.75134	2.15968	0.719435	2.05168	2.27997	0.551018	3.32381	1.1902	2.43666	2.60814	3.84984	1.85328	0.626402	4.15647	1.49153	1.71906	1.47449	3.13594	1.51841	1.90767	1.98326	2.01765	2.30297	1.58091	2.36673	4.30315	1.52106	1.85934	1.52198	5.90811	2.81261	1.64565	1.89235	3.17753	2.39963	1.1653	1.96345	0.435065	1.63451	3.77366
RUG10047	uncultured Bacteroidales bacterium	660.221	57.9386	1.21326	1.74408	0.449282	2.10733	20.1901	1.07946	1.04557	6.35857	1.39533	7.5848	0.068481	3.82208	1.84774	7.52617	11.9422	0.437304	1.73572	0.249922	0.85739	1.69795	1.10466	0.808951	1.69625	0.637948	0.628558	1.10447	0.417492	1.14959	0.72005	0.694967	0.576079	1.10942	0.817806	1.38839	1.73918	1.91176	1.25028	0.632272	1.77965	1.21787	0.469028	3.88783	1.12095	3.11619	2.30413	1.05909
RUG12522	uncultured Bacteroidales bacterium	660.073	51.939	0.527564	0.615981	0.534605	0.285873	0.998089	0.175309	0.391245	0.467658	0.97472	2.16205	0.13162	0.410526	0.179056	1.49955	0.700442	0.355348	0.208363	0.239804	0.207969	1.43436	0.776605	0.46488	0.54148	0.496872	1.88417	1.17767	0.722938	1.57636	0.32644	1.04908	0.40861	2.17846	1.21472	0.676062	0.966902	0.591074	0.486469	0.275377	2.07288	0.471809	2.72978	0.743169	0.976598	1.05851	3.88697	0.91154
RUG12335	uncultured Erysipelotrichaceae bacterium	659.021	150.547	0.462758	0.23046	0.207363	0.371288	0.761838	1.20061	0.410318	0.716403	0.863968	0.22681	0.10011	1.06219	0.186327	1.29101	0.0564451	0.077946	0.182427	0.0361467	0.1378	0.133395	0.0840902	0.460107	0.478664	0.660807	0.599666	0.329069	0.280739	0.470439	0.243728	0.190838	0.20262	0.248188	0.474816	0.252657	2.10493	0.242402	0.464418	0.224172	0.262384	0.306087	0.238535	0.28955	0.456553	0.713303	6.01568	0.453912
RUG14817	uncultured Succiniclasticum sp.	656.984	46.4349	0.650276	2.00061	0.66159	0.352587	1.22516	0.00868076	0.344126	1.58969	1.45302	0.710383	0.0341007	0.0597722	0.199796	2.11506	1.82323	0.0643231	0.0339641	0.083234	0.00708776	2.46042	1.91777	1.49339	0.7518	1.6801	1.09228	2.60467	0.44078	1.1157	1.68936	1.77164	1.72072	1.0108	0.180708	1.18464	0.973008	4.17774	4.23734	1.3283	3.17452	3.01218	0.404454	1.50966	4.86157	0.14009	1.55105	0.128305
RUG12665	uncultured Prevotellaceae bacterium	654.835	133.976	0.249322	0.277453	0.0817077	0.89808	1.17452	0.76673	0.402291	0.180931	0.442685	0.553624	0.688269	0.300365	0.319645	1.25973	0.426725	0.291557	0.250915	0.658864	0.216042	0.376342	0.207043	0.285336	0.926395	0.358104	0.479505	0.471242	0.186102	0.511121	0.133582	0.276754	0.403027	0.384087	0.509442	0.302651	0.782798	1.70551	0.392669	0.170184	0.617483	0.132206	0.451873	0.683936	0.345374	1.25274	57.7366	7.15121
RUG12155	uncultured Methanobrevibacter sp.	654.647	13.2124	1.48293	0.392662	0.0497008	0.922848	0.168316	0.560178	1.12389	1.57111	3.61165	2.28961	0.844932	1.80282	1.34959	1.33725	0.417613	1.02741	0.237349	1.50603	0.849726	1.91414	1.80466	1.73211	1.79114	2.23385	0.964671	2.40383	2.84137	1.80054	1.24519	0.0539521	0.95973	0.963491	2.66238	1.20153	2.1016	0.086229	0.124905	1.17007	0.738986	0.0689167	2.84121	0.9691	0.116902	2.34785	4.38916	1.52106
RUG11994	uncultured Bacteroidetes bacterium	651.587	89.8623	0.132165	0.0683068	0.0472469	5.86902	2.93759	0.0688478	9.35281	0.403536	0.69372	0.0765093	0.111691	23.5843	0.0141007	0.036899	0.642396	0.025834	0.00984938	0.00952725	0.00994766	1.27579	18.7824	0.432744	0.0226535	0.0993766	0.0339346	0.0395105	0.28685	0.0631699	0.0839329	0.0434008	0.0424417	0.112399	0.0309165	0.0263762	0.195332	0.36355	0.136375	0.0276337	0.184878	0.0612549	0.123001	0.299082	0.301625	0.00505348	3.22097	0.028622
RUG13932	uncultured Erysipelotrichaceae bacterium	648.656	54.9579	0.026514	0.149017	0.0470677	0.588123	0.0344726	5.78863	0.934906	0.196678	0.129898	0.996589	2.435	6.15766	2.78202	0.130772	0.122775	27.7084	11.8851	1.04023	10.4792	0.124333	0.611922	0.0570223	0.0735845	0.0218123	0.0112418	0.0135441	0.0161595	0.0120992	0.0117569	0.00680891	0.00557388	0.0257504	0.0220275	0.0112653	0.0197481	0.0119931	0.0112729	0.00859615	0.0093611	0.012498	0.0161532	0.0960404	0.0244753	6.64059	3.47362	4.19759
RUG12657	uncultured Lachnospiraceae bacterium	646.67	23.7145	1.22182	0.423963	0.249942	0.896969	0.688055	0.795402	1.794	10.143	1.19157	3.51645	0.302836	1.21684	2.63352	1.63154	6.99392	0.255544	3.33315	0.529533	0.277721	3.75896	4.35741	4.52092	2.28633	1.60998	0.939607	1.44879	4.12379	2.53791	1.96336	0.781737	1.25286	4.27723	2.51777	1.26783	3.38746	2.08461	1.95693	0.865334	0.814537	1.2512	3.27438	0.822572	0.510749	1.28959	4.31412	0.651718
RUG10807	uncultured Lachnospiraceae bacterium	644.54	138.824	0.0176386	0.131138	0.0314943	6.0413	0.054273	7.34871	0.0765697	0.201489	0.0279175	0.0326882	2.52989	12.5834	1.45736	0.102727	0.0257877	2.31991	0.734773	0.412946	0.475766	0.0339449	0.0328025	0.287763	0.0604434	0.00660487	0.00552895	0.00539538	0.00697095	0.0128741	0.00816474	0.00537955	0.00566718	0.00857874	0.00615055	0.00452667	0.010599	0.0118238	0.00555237	0.00755453	0.00357332	0.00458312	0.00462767	0.105601	0.0598019	0.279941	0.115888	32.3665
RUG12574	uncultured Prevotellaceae bacterium	644	35.2847	0.124832	0.274153	0.115901	1.3727	0.246178	0.454763	2.21865	0.225818	0.282133	12.3131	4.18089	0.841164	1.16641	0.315315	0.820599	10.9546	0.732767	4.79768	3.5942	0.291704	4.53837	0.209703	0.264135	0.251392	0.178689	0.393142	0.174509	0.228239	0.270767	0.191974	0.190493	0.19809	0.64407	0.0994114	0.744032	0.276237	0.167734	0.285227	0.409361	0.0941269	0.231492	0.28772	0.209177	4.53757	1.88956	9.86525
RUG11321	uncultured Erysipelotrichaceae bacterium	643.365	66.3775	1.79633	0.74358	0.322661	0.165283	0.288267	0.141425	0.200224	0.191728	7.18446	0.138713	0.0664402	0.343232	0.115468	0.339932	0.0674164	0.0580042	0.135357	0.0280375	0.12527	0.131598	0.082969	0.142705	0.146192	5.62302	3.50173	0.336299	14.1176	6.02034	5.51217	2.58294	3.77754	8.29077	9.18548	1.13772	0.18733	2.3702	2.85265	2.26139	1.43492	1.07425	10.3245	0.289148	0.188548	0.160825	0.787438	0.214182
RUG13617	uncultured Lachnospiraceae bacterium	643.328	56.3384	0.0176848	0.232053	0.0505479	0.765518	0.0795183	2.17346	0.744958	0.574196	0.0748993	5.95534	5.77975	2.00376	7.31639	0.098907	2.63394	4.152	4.79547	3.29763	2.56785	0.113622	0.853797	0.102808	0.0919447	0.00996663	0.00747241	0.0113302	0.0088806	0.00641426	0.00909194	0.00439096	0.00699356	0.00844915	0.00745786	0.0108875	0.00756028	0.00644155	0.00686406	0.00550921	0.00732654	0.00536675	0.00600745	0.0321002	0.0183097	5.99165	7.42842	11.821
RUG12697	uncultured Prevotellaceae bacterium	642.181	41.5801	0.282729	0.281884	0.0727257	1.29764	0.436876	3.53616	0.987446	0.274575	0.239008	1.31786	11.4076	0.549777	4.4309	0.232001	0.377474	4.93506	2.07006	8.70791	1.92766	0.232424	4.29933	0.202499	0.161216	0.112667	0.063659	0.163297	0.13183	0.185301	0.145828	0.182193	0.0942569	0.171252	0.539355	0.0994236	0.27802	0.142704	0.125271	0.121837	0.111985	0.157296	0.110377	0.287001	0.160819	14.2538	10.3987	23.0457
RUG13403	uncultured Prevotellaceae bacterium	642.066	52.7211	0.318882	0.262316	0.613485	1.16962	0.727525	1.08968	2.16502	0.368889	0.279157	15.5337	0.60891	0.865085	2.46031	0.618082	1.7656	3.99974	1.22561	7.17613	6.54824	0.93466	1.58472	0.390118	0.319467	0.248564	0.167324	0.482167	0.119996	0.218931	0.560241	0.389475	0.191943	0.352548	0.73703	0.409854	0.595652	0.367609	0.119424	0.261796	0.387006	0.20785	0.484545	0.368477	0.238162	3.77241	2.05266	3.26314
RUG13602	uncultured Prevotella sp.	641.506	47.0536	0.723498	0.552641	0.506941	1.15376	0.750219	0.666945	1.08794	1.64882	2.35851	7.71823	0.0170816	1.73993	0.322619	0.849358	1.55144	22.1746	10.6617	10.0358	0.0422638	4.80103	1.64057	1.38692	2.02385	0.460133	0.807045	0.441688	0.252142	0.96572	0.341151	0.824247	0.268048	0.309274	0.807866	0.420588	3.27431	1.01388	0.54134	0.319728	1.63994	0.837951	0.373972	0.938601	1.21112	0.436536	3.03722	1.02019
RUG10018	uncultured Prevotellaceae bacterium	641.315	20.3394	0.648243	20.3394	2.00334	0.877056	1.61139	0.644769	0.902883	0.415437	2.57573	1.39897	0.0544346	0.975996	1.13254	3.29895	3.72749	0.537985	1.30729	0.80619	0.0988635	3.28361	1.59789	1.29697	0.937299	0.692817	0.959999	1.47637	0.207839	1.6648	0.398086	1.06161	0.528723	0.587533	0.497463	1.06588	3.6398	1.20145	0.632067	0.786057	2.38964	0.572576	0.225727	2.27045	1.20813	3.41861	2.27074	0.966175
RUG11780	uncultured Bacteroidales bacterium	640.668	29.3395	0.736167	1.94406	0.441522	0.292129	1.67908	0.138732	0.354362	0.443311	1.69936	0.96578	0.0452845	0.621584	0.339869	1.49345	1.45513	0.168978	0.346092	0.105846	0.0294254	1.71613	0.267129	0.436791	0.55913	4.20724	1.22856	1.44701	5.84534	1.36076	4.25486	4.01232	1.95882	4.99637	1.84858	0.837376	1.30436	2.50422	1.3234	19.9483	4.15421	1.76491	4.24217	0.788624	1.1711	2.95852	1.25377	0.497979
RUG12964	uncultured Prevotellaceae bacterium	640.322	51.7702	0.416542	0.892752	0.975668	0.261877	1.64469	0.675785	0.271816	1.60729	0.480303	0.71292	0.0252411	0.446722	0.292295	1.1447	2.84817	0.110925	0.130484	0.0931918	0.0236464	1.09031	0.450666	0.578665	0.334091	1.57829	0.496291	0.75695	17.6346	0.764484	0.620904	1.63268	1.13679	1.51482	1.75937	0.435655	0.78469	1.80903	8.52215	1.11428	1.15072	0.613726	1.8456	0.574363	0.847145	0.572304	0.618033	0.102157
RUG12369	uncultured Lachnospiraceae bacterium	638.515	17.7686	1.57444	0.643519	0.143859	1.15524	0.8969	0.877413	1.68951	10.1844	0.801946	2.34603	1.86155	1.06967	2.64304	0.916737	1.98451	1.42932	1.3773	1.59235	1.13615	2.79593	2.80561	1.62809	2.13003	1.6021	1.53923	2.03538	2.86437	2.78788	1.58076	0.521303	1.41346	1.68008	3.44045	1.85016	3.32805	1.80859	1.23245	1.29354	1.20983	0.94407	3.01713	1.02893	0.614167	2.71035	3.35906	3.02059
RUG12029	uncultured Lachnospiraceae bacterium	637.689	22.685	0.37217	0.256493	0.137478	0.870888	0.246029	1.22207	1.4016	0.557196	0.375004	3.19602	6.5572	1.72191	3.42553	0.315459	0.577745	4.56527	2.97087	3.91032	3.04273	0.511457	1.47001	0.497657	0.491889	0.477494	0.306259	0.422795	0.638508	0.534728	0.397663	0.197544	0.351453	0.708539	1.50775	0.348024	0.581628	0.412388	0.391663	0.271477	0.284411	0.360814	0.645815	0.254138	0.457486	6.29318	2.52604	7.71756
RUG13298	uncultured Clostridiales bacterium	637.064	158.065	1.42976	0.383134	0.342817	1.24876	0.927369	1.08105	1.3179	2.16922	0.673773	2.45867	1.79666	1.29751	1.21302	0.357966	0.468401	0.887933	1.03846	0.174435	2.78921	0.765725	2.2109	0.97833	1.02549	0.544536	0.985005	0.516877	0.926243	1.23918	0.71447	0.221112	0.470324	0.749602	2.9265	0.893535	1.36365	0.545834	0.269212	0.330561	0.439449	0.543985	1.16522	0.921413	0.278354	0.499919	3.18219	3.2742
RUG11676	uncultured Bacteroidales bacterium	636.248	393.038	0.332656	0.169928	4.98269	1.19384	1.3276	0.00560753	0.0376955	0.0219459	0.191731	0.0503657	0.00803715	0.0436913	0.00899105	1.43512	0.0096196	0.00583206	0.034461	0.00521119	0.00241827	0.0765956	0.0297389	0.670843	0.802103	0.623583	0.131937	0.71202	0.766189	2.55648	0.14446	2.54648	1.86942	6.668	0.496749	0.92504	0.808186	0.602645	0.244235	0.188578	0.338487	0.249359	1.77713	0.159977	1.02457	0.0182526	0.00963558	0.00343795
RUG14444	uncultured Bacteroidales bacterium	635.938	14.3051	0.579198	0.776546	0.280597	0.589527	1.2146	0.465963	1.03368	0.426313	2.32172	1.40836	0.49344	1.62305	0.550007	1.32528	1.36904	0.818436	0.571911	1.05472	0.203212	1.41269	0.3441	0.890846	1.1387	0.621935	1.12683	0.653407	0.239527	0.990338	0.322172	0.819405	0.51215	0.791474	0.338192	0.684493	2.29641	1.54032	0.506288	0.573643	2.37091	0.507734	0.582803	1.32536	1.44084	3.17726	2.63617	3.79293
RUG12212	uncultured Prevotellaceae bacterium	634.995	21.3774	0.999641	2.32254	0.545327	1.252	0.461069	1.84047	2.36204	1.60343	0.909112	1.77819	0.384174	1.78347	1.02008	0.832641	2.01118	0.267506	3.82719	0.360031	1.43994	2.45239	1.27903	1.33502	0.884476	0.870728	0.942148	1.43266	0.659454	0.9017	1.68649	0.558864	0.487084	0.51209	1.42223	0.837268	1.13142	1.18876	0.816768	0.59651	1.71012	0.469153	0.851863	1.1417	0.681946	4.91733	2.12027	1.14829
RUG10734	uncultured Lachnospiraceae bacterium	634.976	56.6093	0.295389	0.0265156	0.0105126	0.123733	0.0424738	0.0646366	1.23115	0.154768	0.160186	0.0328179	4.12297	0.0436525	0.110352	0.0105025	0.0227312	18.9038	0.244847	0.346334	0.831421	0.713811	20.0018	0.133807	0.436257	0.0227762	0.0200953	0.0151788	0.417785	0.0345622	0.063573	0.00602397	0.0189731	0.025819	3.62637	0.126563	0.67928	0.0110179	0.0131529	0.013638	0.0186704	0.0114889	3.77876	0.0152145	0.0450196	6.35049	39.5339	5.44759
RUG12742	uncultured Bacteroidales bacterium	634.074	27.2994	0.747654	1.25704	0.287486	1.06197	0.928338	1.18756	0.625295	0.338185	2.15561	1.09439	5.62843	1.0603	1.72954	1.59732	0.628089	2.94838	1.77557	7.16686	0.427484	0.598525	1.04142	0.523341	1.23417	0.473577	0.859145	0.644833	0.42049	0.736484	0.453369	0.508242	0.379674	0.648782	0.479815	0.429687	1.30429	1.14131	0.61858	0.4226	2.48569	0.389468	0.433313	0.699142	0.740594	6.49136	1.13888	3.73432
RUG13134	uncultured Prevotellaceae bacterium	633.699	44.13	0.0195384	0.307213	0.0430965	2.69621	0.053706	2.80576	2.45712	0.0748401	0.143567	1.841	12.8353	0.408699	5.97259	0.0590723	0.109935	7.28003	6.24859	8.50781	1.58225	0.138106	11.0179	0.160071	0.0790692	0.0113815	0.00639644	0.0154252	0.0210138	0.0121275	0.0195051	0.00422025	0.00540547	0.0106547	0.415921	0.0109618	0.170236	0.00384373	0.0105795	0.00549653	0.0180203	0.00568129	0.0169891	0.0574829	0.0178571	7.03176	2.88385	14.5489
RUG13406	uncultured Lachnospiraceae bacterium	633.325	68.4639	0.0350345	0.0874602	0.149764	3.43994	0.0561284	1.56425	1.86832	0.057373	0.121789	0.686736	8.15503	1.42758	13.3856	0.123873	0.0813556	9.94529	2.28168	2.28612	11.0813	0.106856	0.619198	0.271668	0.0998947	0.0232855	0.0155374	0.02004	0.0537337	0.0295429	0.0245885	0.0093182	0.0180462	0.0192687	0.149918	0.0161236	0.0561813	0.0135121	0.0168072	0.013514	0.0143252	0.0143315	0.0830208	0.0468506	0.0488073	11.2617	0.128407	10.2925
RUG11337	uncultured Prevotellaceae bacterium	632.356	75.6217	0.784256	0.993549	0.482966	0.811619	2.52887	0.569112	1.09336	0.534447	0.942771	1.79722	0.0171125	0.983107	0.590695	1.25941	3.1083	0.437587	1.1566	0.161512	0.037971	2.27574	0.953009	0.840435	0.332394	0.758051	0.619443	2.8988	0.390005	1.00772	1.07055	0.699486	0.879606	0.909052	0.263996	1.24582	1.23889	1.78991	0.576537	1.51122	2.01705	0.495659	0.487002	0.984944	0.897125	1.40777	2.45147	0.794577
RUG10242	uncultured Bacteroidetes bacterium	631.587	37.2866	0.0775683	0.271436	0.118903	2.96363	0.0816634	2.27535	0.793454	0.102465	0.110499	1.11634	9.70566	0.530821	6.42096	0.0657937	0.26275	6.27558	3.75707	6.745	14.5311	0.361424	3.54269	0.18223	0.106007	0.0529753	0.0467046	0.0541815	0.0466005	0.0647615	0.0357571	0.0262605	0.0292047	0.0353324	0.26162	0.0339212	0.142936	0.134396	0.0445553	0.0260386	0.128156	0.0323262	0.0249805	0.117008	0.112369	6.30202	0.51573	10.5579
RUG10019	uncultured Bacteroidetes bacterium	631.496	106.316	1.19958	19.837	0.234298	0.128994	0.598699	0.0500802	0.229817	0.106244	1.18681	0.190071	0.0245961	0.401446	0.410329	1.28383	0.395732	0.0457373	0.103434	0.194489	0.0403688	0.458569	0.422653	1.38723	0.702396	0.518982	4.15778	11.2315	0.100296	2.7428	0.191048	6.1228	0.23841	0.24099	0.106499	0.701149	0.941682	1.45513	0.140173	0.109621	3.9968	1.21788	0.0821954	6.70893	0.913962	0.171656	4.08401	0.0290922
RUG13964	Ruminococcaceae bacterium	630.408	25.0966	14.4044	0.104166	0.207217	1.81062	0.133697	0.412196	0.174456	1.9569	7.01722	0.248716	0.0268735	2.32656	0.417518	4.06207	0.204768	0.0746178	1.19258	0.0127776	0.0840609	2.89546	0.996171	2.24307	6.10616	0.570681	0.134091	0.752749	17.6026	4.16501	0.79294	0.714625	0.317107	6.70747	7.35951	0.307998	3.26766	1.74618	4.49037	0.739706	0.333847	0.393566	0.872351	0.600887	0.0686163	0.037641	2.17052	0.174119
RUG14541	uncultured Prevotellaceae bacterium	630.031	26.0877	1.07694	1.42505	0.32004	0.331389	2.28716	0.319543	0.717465	1.43477	6.09164	0.376886	0.0244616	0.31379	0.136564	1.6065	1.31444	0.0459548	0.177903	0.0502813	0.0145984	3.25392	0.67753	2.26678	1.39719	1.52397	1.22594	3.60283	1.78596	1.97237	1.43414	2.60428	0.794608	6.80117	4.53374	1.2918	0.93047	2.89132	3.58368	0.798363	1.72424	4.00576	2.69272	2.28317	5.00196	0.470548	4.4327	0.277907
RUG13308	uncultured Lachnospiraceae bacterium	628.089	19.3837	1.97702	0.794762	0.193192	1.25162	0.608405	1.15404	1.24704	11.1238	0.912058	1.87345	0.850504	1.13842	1.64306	1.26032	2.07155	1.01089	1.2885	1.28066	1.03499	3.04349	3.07324	2.41917	2.61702	1.60005	1.59894	2.34551	2.63673	3.07076	1.73915	0.423874	1.54202	2.3982	3.69617	2.07739	3.62434	1.71352	1.31955	1.32296	1.25192	0.828743	2.98723	1.19502	0.590545	1.11186	3.40815	2.08028
RUG11980	uncultured Methanobrevibacter sp.	627.749	28.5983	0.670385	0.257701	0.0744316	0.747132	0.166957	1.40578	0.753831	0.172859	0.44934	6.31836	12.4887	5.36964	1.48066	0.800206	0.427103	5.66548	1.67207	2.67146	2.75112	0.448911	1.59424	0.4531	0.299347	0.729446	0.311051	0.686587	1.81784	0.88404	0.71466	0.0226274	0.431586	0.237437	2.0403	0.717621	1.95884	0.128802	0.24272	0.762822	0.277278	0.0250901	1.55125	0.33693	0.0402373	3.32214	2.40679	7.28785
RUG12711	uncultured Methanobrevibacter sp.	627.681	85.3118	1.40756	0.312978	0.0681065	0.889075	0.145079	0.667283	1.60469	0.17094	0.855688	3.16835	1.69343	2.44876	1.65636	1.69684	0.344546	1.43969	0.278268	4.15167	1.173	1.06261	1.38505	0.98383	0.316309	1.38328	0.529393	1.31494	1.75425	1.38497	1.38152	0.024845	0.839983	0.268524	3.49577	1.24052	3.36045	0.0820961	0.098867	1.40884	0.334609	0.0304828	2.99462	0.558208	0.0513607	3.84425	3.29187	0.86699
RUG10034	uncultured Lachnospiraceae bacterium	627.537	447.049	0.0564374	0.0708214	0.117726	39.5298	0.0586022	0.28522	0.2067	0.0199855	0.106834	0.109986	2.88884	0.178252	0.0914636	0.0313443	0.023622	1.20558	4.6918	1.62039	0.458187	0.201989	0.253799	1.53067	0.125847	0.0118303	0.011288	0.0145924	0.0185674	0.04501	0.0107463	0.00727495	0.0111336	0.0113011	0.0129326	0.00929213	0.0276934	0.0275785	0.00923376	0.0102676	0.0109976	0.009665	0.00888988	0.0202261	0.0183427	0.137206	0.0957076	0.651979
RUG10592	uncultured Erysipelotrichaceae bacterium	625.803	54.7211	0.221278	0.375284	0.166994	1.41277	0.242303	1.63005	0.481017	1.10996	0.275545	5.15101	13.8679	2.72822	4.4236	0.106905	0.339381	4.66715	7.11935	0.956905	5.99173	0.202746	0.898516	0.187034	0.227381	0.142869	0.19997	0.125177	0.179187	0.243468	0.172437	0.0646212	0.0928409	0.170236	0.403389	0.139347	0.152083	0.116646	0.0777516	0.0730254	0.0914058	0.139456	0.135307	0.161695	0.157914	12.5493	4.75637	54.7211
RUG13348	uncultured Lachnospiraceae bacterium	625.076	20.0975	1.00763	0.460156	0.227937	1.04711	0.623828	0.812564	2.19914	6.27699	1.0176	3.45248	6.92199	0.996358	2.58438	1.47544	4.54741	0.897681	6.98199	1.80294	0.808628	3.09079	3.77395	3.41357	1.97185	1.42007	0.902438	1.30582	4.03389	2.26827	1.59726	0.698209	1.1356	4.04082	2.45077	1.08986	3.20776	1.90594	1.82551	0.776598	0.806752	1.21719	3.03777	0.737395	0.524228	1.36948	3.52716	1.8097
RUG10338	uncultured Succiniclasticum sp.	624.024	35.9715	0.730119	1.62103	0.489748	0.506445	1.22691	0.0444495	0.64402	1.35334	1.39596	0.948952	0.0287348	0.129535	0.290034	2.75459	1.26685	0.0607233	0.102116	0.0671218	0.00916507	1.76359	2.43833	1.4778	1.05529	1.36675	1.69807	15.1309	0.660202	13.4251	1.23608	1.10411	1.55272	0.732806	0.507192	1.844	2.03498	3.47707	0.835948	1.04128	3.25826	1.77332	0.645941	3.00002	2.61125	0.162903	1.77463	0.0940208
RUG14467	uncultured Sarcina sp.	622.851	6.72633	1.31821	0.748616	0.472914	0.674871	1.05013	0.416884	1.13456	0.930513	0.833642	1.39615	1.21353	0.474755	1.38932	1.51727	0.910963	0.728478	0.662544	0.705277	1.00301	1.26617	1.62303	1.97336	2.55499	2.78235	2.4654	2.18467	2.68982	2.39	2.35188	1.31167	3.1065	4.31825	2.69341	2.3993	1.64809	2.77176	2.47535	1.84364	1.69257	2.17156	3.95474	1.09626	4.47037	1.6073	3.38922	2.25157
RUG12673	uncultured Prevotellaceae bacterium	620.861	156.792	0.560217	0.490518	0.266072	0.775744	0.957694	0.366015	0.940034	0.948448	3.46093	0.922281	0.572975	0.640014	0.516732	0.792965	1.30783	0.637468	0.807218	0.191188	0.193731	2.37	0.605615	1.03873	0.472377	0.810098	0.464765	5.03621	2.86345	2.17823	1.591	1.57355	0.595488	5.59993	7.5405	0.687674	1.04508	1.14347	2.27187	0.469355	0.849302	2.31116	2.6191	0.570044	2.75609	1.88609	1.43189	1.39477
RUG12656	uncultured Prevotellaceae bacterium	619.882	59.222	0.314526	0.461713	0.151147	0.318648	0.547807	0.160397	0.463458	0.345732	0.344823	2.1109	0.466982	0.485362	1.54529	0.463431	0.772818	0.486427	1.32016	1.21636	0.115947	0.790357	1.01972	0.458397	0.333635	0.3561	0.246164	0.390813	0.288089	0.399074	0.389434	0.305707	0.428791	0.522266	1.07773	0.274189	0.810592	0.427942	0.597898	0.401283	0.906922	0.33935	0.630168	0.525855	0.504225	2.19051	1.76873	1.90726
RUG12237	uncultured Methanobrevibacter sp.	619.751	34.2215	0.638816	0.306582	0.141147	0.684737	0.14398	1.47025	0.6819	0.20239	0.507697	6.27092	24.5555	4.74982	1.4353	0.673464	0.283735	6.14257	1.74828	2.77583	3.03727	0.369447	1.48194	0.425311	0.30174	0.631791	0.272402	0.554077	1.27235	0.720406	0.585301	0.0293862	0.379232	0.148223	2.03938	0.654371	1.82567	0.0551892	0.0652435	0.646395	0.213246	0.0815673	1.46772	0.31789	0.159637	2.78987	1.89587	8.69921
RUG14605	uncultured Lachnospiraceae bacterium	619.266	15.2163	0.476818	0.234848	0.155661	1.13304	0.485832	1.61792	1.10558	0.688462	0.390306	4.97867	4.20424	2.46572	4.46795	0.562893	0.773823	3.56735	3.29809	4.58335	3.79868	0.676157	2.40176	0.897423	0.737807	0.636626	0.507854	0.633962	0.991382	0.638796	0.594731	0.298407	0.807146	1.12227	1.27744	0.64284	0.77852	0.62291	0.632513	0.566891	0.421201	0.561002	1.02139	0.426997	0.557715	5.09804	3.1554	9.27974
RUG13967	uncultured Prevotellaceae bacterium	619.188	254.118	1.31916	1.70343	0.698715	0.214921	0.689174	0.0758152	0.140687	0.132141	2.05525	0.430172	0.0426932	0.396783	0.144546	2.91049	0.877542	0.101856	0.0448569	0.043389	0.0240757	4.75478	1.10152	2.11387	5.30465	0.836106	0.32674	2.61906	0.0619839	0.700745	0.239005	0.408004	0.424829	0.704694	0.15469	0.964653	3.33756	0.583525	0.285073	0.903307	1.38783	0.322208	0.248292	2.12929	0.538583	0.582845	0.884668	0.178296
RUG13698	uncultured Prevotellaceae bacterium	619.097	58.8996	1.33323	0.6356	0.143621	0.795524	1.00866	0.545813	1.38269	2.08788	1.88602	0.689315	0.0347049	0.752944	0.199519	0.813764	1.34324	0.0984674	0.372222	0.140394	0.252303	5.69476	2.34686	13.5744	7.33654	0.418509	0.707699	0.965777	0.460192	1.03072	0.42651	0.246016	0.345982	0.488814	1.03126	0.746229	3.36812	0.553069	0.274876	0.352593	0.716438	0.419056	0.705217	5.44308	0.600641	0.933092	6.42525	0.30619
RUG10284	uncultured Methanobrevibacter sp.	618.531	67.243	0.524839	0.462828	0.230425	0.275846	0.306083	0.191398	0.199513	1.33108	7.38421	4.44794	0.157926	0.265412	0.653348	1.4682	0.949113	0.270441	0.344527	0.798675	0.299947	1.98956	0.632155	11.8033	3.52936	6.32004	4.83881	1.22813	0.324625	14.641	5.35703	0.179852	5.00863	1.69191	0.699321	2.56475	0.724928	0.477281	0.263061	0.496395	2.48606	0.186851	0.442084	0.960173	0.529552	0.398371	0.788248	0.45844
RUG12729	uncultured Prevotella sp.	614.774	104.254	0.534684	1.22332	0.506391	1.78143	0.892885	5.42318	1.41681	0.354505	1.52239	0.722123	0.0519977	1.15752	0.716855	1.44346	7.35878	1.37088	0.755606	0.58038	0.599038	3.16389	2.42131	1.23219	0.575475	1.24406	1.05882	1.23236	0.449081	1.08334	0.626368	2.57422	0.680521	1.58022	0.959333	0.608623	1.31847	1.35549	1.38632	1.26723	2.90891	0.791219	0.62153	2.43651	0.926874	1.43906	1.32751	0.503708
RUG14438	uncultured Methanobrevibacter sp.	612.936	46.6231	0.701911	0.263826	0.084661	0.426569	0.167805	2.18605	1.28867	0.174043	0.431579	7.5198	1.08456	5.43549	0.700162	0.822169	0.338393	3.67848	2.33728	3.85427	2.76042	0.408289	1.29181	0.518105	0.257305	0.773801	0.326925	0.679334	1.47951	0.789985	0.771734	0.0344684	0.481485	0.145765	2.29514	0.869176	2.24429	0.06984	0.0618386	0.8234	0.251587	0.0389719	1.65784	0.391802	0.107004	1.98082	1.40798	4.77459
RUG10566	uncultured Bacteroidales bacterium	612.367	109.536	0.143491	0.63649	0.118593	1.1226	0.608268	0.469289	1.07137	0.160985	0.278626	3.44593	0.255101	1.13987	4.57829	0.194013	3.17066	3.00316	1.3124	1.23493	4.90143	0.359931	1.66689	0.377175	0.151655	0.210681	0.138854	0.249288	0.111137	0.341763	0.115993	0.281611	0.112123	0.363088	0.518684	0.174424	0.727143	0.393789	0.183978	0.236372	0.317464	0.146293	0.175929	0.21036	0.279572	109.536	1.05918	7.81553
RUG14717	uncultured Bacteroidales bacterium	610.4	38.6303	1.46274	0.542467	0.0589299	0.762072	2.05233	0.415323	0.280839	1.70181	0.855804	0.496966	0.0197125	0.809864	0.273525	1.73957	0.470318	0.217209	0.544781	0.13759	0.111802	0.788075	0.289578	1.01694	0.892922	1.91011	1.54308	0.876146	1.70728	1.24995	1.02593	0.26258	1.61385	1.28697	2.62507	1.57736	2.0517	1.77881	0.612767	1.47636	2.34645	1.08525	1.73756	1.34319	0.995815	2.86536	5.81041	1.23398
RUG12035	uncultured bacterium	610.104	114.548	0.176797	0.0710234	0.154926	0.436509	0.330152	0.424234	0.226326	0.206132	0.114256	0.480588	0.0481079	0.22988	0.15995	0.0643156	0.174235	0.0306893	0.0549611	0.0497957	0.0499118	0.0917733	0.0792253	0.0693359	0.0848577	0.167117	0.124326	0.163855	0.19038	0.1854	0.0629138	0.152885	0.0411662	0.0521012	0.147487	0.0394528	0.0947284	0.194836	0.101786	0.111355	0.229401	0.0886046	0.124129	0.183534	0.10704	0.330071	1.42882	0.12338
RUG13193	uncultured Lachnospiraceae bacterium	607.422	53.334	0.923246	0.351097	0.211016	0.832932	0.445864	0.774442	1.74567	6.84491	0.884058	3.05046	10.4304	0.315803	1.9258	1.41227	5.61918	0.714054	3.20598	0.539203	0.318984	3.27612	3.61826	4.19044	1.87607	1.40664	0.878595	1.18103	3.45402	1.97265	1.36383	0.560804	0.940603	3.60852	1.80316	0.945699	2.99884	1.55109	1.51446	0.637938	0.766789	1.03977	2.57127	0.627122	0.327663	2.0037	3.05452	3.82969
RUG12194	uncultured Erysipelotrichaceae bacterium	607.255	48.9144	0.194639	0.407347	0.133025	0.305522	0.146894	1.74041	0.478157	0.412209	0.522669	1.84001	11.0668	5.25011	3.77766	0.119167	0.109736	3.2846	12.9817	0.460366	1.38261	0.0918071	0.485899	0.168229	0.242054	0.142826	0.18986	0.120152	0.167786	0.197159	0.111968	0.0792157	0.0968053	0.189005	0.214659	0.0814072	0.159578	0.115712	0.102749	0.0672615	0.0786414	0.182526	0.110749	0.212386	0.188278	4.84379	1.42912	8.82022
RUG14798	uncultured Bacteroidia bacterium	607.113	13.7073	2.03429	1.4724	1.0084	0.701919	0.413719	0.199431	0.150803	2.1114	2.1453	0.209166	0.0750951	0.129206	0.144727	1.0678	0.251378	0.115283	0.117093	0.0822896	0.0179161	2.20827	0.132028	2.10089	2.06751	3.61635	1.31754	2.04525	2.09412	2.31538	1.65337	1.08501	3.12934	1.91229	1.07223	1.88478	0.54604	1.26627	0.952673	3.49284	3.77588	3.5092	5.16024	2.04305	7.85978	0.350224	0.334878	0.662743
RUG11673	uncultured Prevotellaceae bacterium	606.77	76.4374	1.01121	0.935733	1.23066	0.332789	1.11987	0.108	0.250192	0.472719	0.630984	1.30706	0.0132525	0.540194	0.331593	2.34397	0.540277	0.0792515	0.105312	0.113385	0.0827262	0.90716	0.49515	1.01509	0.44093	4.66532	0.775256	5.80844	0.361394	2.66032	1.17488	5.88718	0.794973	3.67294	0.59848	0.886246	1.03741	1.38472	0.653027	1.08658	3.38996	2.94922	0.446103	1.30934	1.92846	1.70747	1.94266	0.438404
RUG11708	uncultured Prevotellaceae bacterium	605.657	32.4472	0.0953906	0.191769	0.0276522	1.34402	0.0284581	2.64089	0.759568	0.206384	0.0622847	0.917088	8.30297	0.280252	3.92791	0.0386696	0.211604	2.26268	1.83024	5.62487	0.645695	0.118398	3.25943	0.0639569	0.0270827	0.00499448	0.00674935	0.0105592	0.0076932	0.00798629	0.031891	0.00623748	0.00352842	0.0202778	0.279599	0.00773377	0.0209192	0.00788758	0.0152124	0.00397768	0.008909	0.00452346	0.00315736	0.0385264	0.0221385	11.8121	6.53618	14.8248
RUG14681	uncultured Bacteroidales bacterium	605.603	15.4391	0.740692	1.67674	1.11651	0.150054	1.21184	0.123427	0.262191	0.194841	1.45173	0.728451	0.0798084	0.423993	0.186392	5.10959	1.25816	0.107094	0.101441	0.083844	0.0456566	2.50819	0.324502	1.44875	0.798691	1.87203	2.73387	2.09719	0.453759	1.56517	0.492389	4.92269	4.0502	3.27136	0.528862	1.86897	1.42277	1.58857	0.685144	2.00678	4.62151	1.55483	0.426729	1.43787	2.05205	0.266363	1.53871	0.0792604
RUG14075	uncultured Prevotellaceae bacterium	604.93	29.1225	0.226452	0.432036	0.278861	2.02981	2.64411	1.01962	1.3587	0.340971	0.428875	1.54194	2.00072	14.1154	2.02121	0.455857	1.6098	1.45368	3.67316	9.0113	1.38223	3.14421	1.05058	0.475156	0.268894	0.299975	0.210359	0.392906	0.159056	0.435331	0.342011	0.848406	0.402631	0.725441	0.492234	0.265049	0.485315	1.75464	0.450112	0.250118	0.555834	0.756204	0.164893	0.44406	0.401435	13.8898	1.78782	4.6441
RUG10064	uncultured Methanobrevibacter sp.	603.396	42.399	1.04709	0.270605	0.100094	0.545724	0.249178	5.28167	1.01265	0.246843	0.508904	10.1957	1.0878	7.19833	1.11421	1.01822	0.500987	4.95868	0.920085	4.00552	3.65732	0.715895	1.30184	0.699048	0.503152	0.93107	0.408265	0.840221	1.77389	1.07607	0.935223	0.045478	0.576779	0.215295	2.76212	0.97417	2.62779	0.217361	0.133867	1.08448	0.317352	0.0381308	2.07206	0.478598	0.0684435	2.31306	1.74156	1.32925
RUG12313	uncultured bacterium	602.611	55.1937	0.269262	2.17501	0.454928	0.0507707	5.13806	0.0557273	0.0434334	3.59412	0.777268	1.35493	0.0423131	0.0484762	0.0509059	1.59502	0.218571	0.0417058	0.0168974	0.00775614	0.0602197	1.19405	0.415077	0.571983	0.894585	1.02257	1.07312	4.78525	0.230319	1.49682	0.978039	3.23675	0.928184	1.32533	0.138235	0.405723	0.575418	4.38416	3.03275	0.756349	2.624	1.67896	0.173042	1.81464	1.48929	0.0401539	0.184263	0.0119812
RUG10881	uncultured Prevotellaceae bacterium	602.458	35.4065	0.311453	0.537053	0.169465	0.690294	2.30767	0.321759	2.07158	0.199375	0.808521	1.27217	0.0336924	0.800099	0.203711	0.432469	1.21972	0.109632	0.538275	0.127929	0.0493201	0.647629	0.357622	1.11038	0.468637	0.885319	0.662204	0.578023	0.39969	0.716961	0.404739	0.430584	0.535936	1.32551	1.60348	0.433482	0.985978	1.39187	0.597416	0.98927	0.76532	0.626738	1.13024	2.03806	0.477931	0.909397	0.584574	0.227427
RUG11752	uncultured bacterium	600.662	27.6479	3.63718	1.613	1.64065	0.410929	0.86262	0.0384222	0.239228	16.2719	9.76137	0.544756	0.0276457	0.0726827	0.135251	4.10704	0.43635	0.0409035	0.124591	0.0191944	0.0309923	3.08496	1.26914	0.77195	1.30665	3.68921	1.44295	2.60972	2.18155	2.37319	2.74392	2.04706	2.46829	6.00737	4.49027	2.33402	1.88064	2.57823	3.32491	2.53034	3.02628	2.28757	1.49905	1.40932	2.88774	0.0511859	0.15267	0.00899844
RUG10147	uncultured Lachnospiraceae bacterium	599.755	109.841	0.115071	0.0283629	0.0201622	0.22327	0.0267624	0.211695	0.0642736	0.0462559	0.0259043	4.47432	10.7437	0.22893	0.486308	0.015634	0.0236447	0.317687	0.274633	0.342161	0.730453	0.051213	0.213465	0.0516124	0.0182362	0.0401051	0.0270849	0.0165262	0.0374816	0.0693506	0.0217641	0.0141807	0.0332479	0.028708	0.058713	0.034812	0.026399	0.0129262	0.0206218	0.0168347	0.0326046	0.0293976	0.0810786	0.0667952	0.0415915	0.72713	0.299855	10.7563
RUG11588	uncultured Methanobrevibacter sp.	598.608	27.226	1.90365	3.46913	1.29996	0.0794237	2.5667	0.0266002	0.210814	2.38357	0.780527	0.255662	0.0482827	0.0653058	0.503552	2.73412	1.08501	0.0397398	0.0918517	0.0515098	0.0601554	2.56468	0.343695	0.959994	0.699246	3.01677	1.31311	2.57969	0.451776	1.0264	1.14298	2.89136	1.84742	5.55133	0.240849	1.77935	0.391536	3.96158	5.12228	2.07444	1.38726	3.74125	0.550566	1.67504	18.1086	0.257827	0.53935	0.0495461
RUG14408	uncultured Bacteroidetes bacterium	598.399	54.3824	0.0435842	0.141057	0.0908784	0.837665	0.44241	0.0172048	1.31618	0.124324	0.233935	0.0786586	0.0219032	3.40794	0.00580381	0.0702105	0.121721	0.00583762	0.00596697	0.0028491	0.00879718	0.227004	2.71259	0.0811729	0.0146217	0.214609	0.0424971	0.0794741	0.298122	0.0707359	0.056401	0.0961242	0.0823183	0.0994386	0.0268307	0.0683072	0.152072	0.133772	0.0652948	0.0444858	0.24792	0.0705352	0.049646	2.66859	0.901856	0.037391	46.5224	0.236545
RUG11279	uncultured Bacteroidales bacterium	598	15.1556	0.61683	1.1795	0.45202	0.767037	3.39779	0.496083	1.47279	1.20782	0.981298	2.20731	1.53281	1.26698	1.27206	1.82392	5.04385	6.95765	1.65663	1.16607	3.58163	1.85018	1.34891	1.12482	0.692333	1.04478	1.04272	0.859708	0.664637	1.13852	0.958869	1.10615	0.570448	1.30627	0.8489	0.645609	2.1649	2.12389	1.37664	1.0566	1.67709	0.777159	0.805764	1.33367	1.28792	3.65972	2.59073	2.9461
RUG14475	uncultured Succiniclasticum sp.	597.731	17.4174	1.02151	1.13052	0.464625	1.49183	1.27138	0.0175978	2.072	2.4154	1.13485	2.86991	0.0397601	0.112523	0.0853411	1.09189	0.930619	0.0276602	0.0255305	0.0351432	0.0174863	1.18711	1.15483	1.08246	0.971708	2.25987	1.24299	2.86646	1.74103	1.35131	1.85653	0.461398	2.02596	1.69194	1.75436	1.68386	1.08125	1.56524	1.02617	1.06794	1.66362	0.744161	2.55921	1.65666	1.90494	0.0563394	3.00158	0.0407062
RUG12092	uncultured Prevotella sp.	595.977	46.7287	0.619667	1.47443	0.50718	1.39641	0.584005	4.29907	1.09878	0.192875	1.34087	0.267565	0.0169758	0.885367	0.40974	1.33117	5.36978	1.1766	0.372724	0.0878343	0.584099	2.32667	1.89457	1.01975	0.548632	1.16443	0.951231	1.23627	0.347477	0.905551	0.629594	2.22468	0.53245	1.19556	0.728075	0.702822	1.29643	1.42687	1.04675	1.0483	2.47909	0.644158	0.514004	2.1729	1.11744	1.07084	1.13326	0.294078
RUG12257	uncultured Prevotella sp.	595.69	67.2429	1.3463	0.964531	1.10514	0.339889	0.392755	0.351724	0.699073	3.22772	5.0936	0.804687	0.028651	0.286829	0.417428	0.473517	0.827896	0.966099	0.816312	0.36784	0.0486468	9.05392	0.820425	2.32223	4.27165	0.677232	1.31827	0.424722	0.0604656	1.70464	0.528758	1.21852	0.474381	0.41162	1.02639	0.743212	0.915337	1.38484	0.411109	0.215088	2.13612	1.02681	0.601074	1.30011	2.17476	0.258917	4.4945	0.375537
RUG10374	uncultured Prevotellaceae bacterium	595.681	103.801	0.744086	1.13309	0.366318	0.569876	1.95928	0.255712	0.756667	1.17248	4.15757	0.512981	0.0146303	0.445815	0.234901	1.06932	1.50738	0.15798	0.554826	0.0514779	0.0397273	3.15447	0.877453	1.21261	0.735225	1.33209	0.633831	3.47491	1.36562	1.51766	1.33997	2.1608	1.01843	103.801	4.05332	1.16161	0.87682	2.40426	4.09089	0.754349	1.05777	4.4215	3.11882	0.852743	3.39994	0.630837	1.5343	0.422331
RUG13259	uncultured bacterium	595.612	57.2929	3.98822	1.51584	1.43899	0.73934	0.689299	0.0688745	0.211343	33.7236	9.04949	0.633153	0.0285415	0.0584701	0.119191	3.36244	0.434604	0.0516913	0.0974729	0.0117445	0.025502	2.55161	1.0024	0.716854	1.11062	3.17986	1.31606	2.19061	1.78314	1.99676	2.46823	1.68017	2.28471	5.21501	3.85074	2.17103	1.58561	2.18414	2.80704	2.2684	2.71658	1.75594	1.31101	1.25584	2.56729	0.0452427	0.127307	0.00697907
RUG13629	uncultured Lachnospiraceae bacterium	593.804	199.274	0.494413	0.25609	0.0749258	0.641613	0.180568	2.28563	0.48922	0.70695	0.445976	0.373539	0.105985	0.242226	0.453912	0.621124	0.652084	0.0465632	1.92134	10.9981	0.0303402	0.740773	0.59914	1.54561	1.77174	0.881409	0.744164	0.683136	2.7513	1.01568	0.871664	0.246483	0.956369	1.02795	1.51194	0.908374	3.43492	0.449907	0.728153	0.600921	0.579226	0.512092	1.12053	0.504146	0.346784	0.0870809	1.65579	0.259526
RUG10876	uncultured Clostridiales bacterium	591.616	38.7194	0.898982	1.17702	0.285981	0.773954	0.522021	0.319784	0.368036	1.03375	3.22916	4.03756	0.0420885	0.414417	0.216911	1.62002	0.384073	0.0930539	0.230424	0.444741	0.106721	1.18705	0.968491	2.10459	1.6529	2.85794	1.64395	1.63511	1.22298	1.98611	1.21988	0.38404	1.52875	1.74188	1.54874	0.940418	1.34186	0.546345	0.62683	0.737584	0.983163	0.545775	1.69221	0.806758	1.28253	0.37368	1.50096	0.229544
RUG14661	uncultured Bacteroidales bacterium	590.938	29.7747	0.204854	0.492687	0.100069	0.707076	1.48735	0.623766	0.981717	0.289886	0.296462	0.643927	0.332177	0.550447	0.809801	0.469086	2.27637	0.420659	0.550232	1.38751	0.414815	0.521407	0.394631	0.314001	0.220144	0.467624	0.361685	0.251268	0.239255	0.389263	0.198922	0.510781	0.168802	0.501193	0.433197	0.230026	0.781281	0.703338	0.424856	0.402661	0.548423	0.198748	0.276425	0.401868	0.330456	14.2922	0.739496	4.94948
RUG10246	uncultured Coriobacteriaceae bacterium	590.886	51.7492	0.0264349	0.2068	0.17988	1.00057	0.0855965	2.38077	3.07537	0.0686	0.147494	4.2026	0.0691781	2.45562	9.3909	0.132941	0.105072	6.50016	3.04292	5.07988	8.93867	0.0570268	0.453977	0.0966819	0.0795708	0.00712817	0.00863299	0.0105223	0.00795511	0.00752848	0.0136436	0.00548305	0.00673131	0.00742955	0.129739	0.0102967	0.197642	0.00515876	0.0103678	0.00425577	0.00561636	0.00541623	0.00503444	0.0380175	0.0196667	7.18457	1.73289	10.4946
RUG10464	uncultured Lachnospiraceae bacterium	590.858	54.0013	0.349979	0.0591729	0.0357709	0.139773	0.152915	0.0461736	1.14998	0.310645	0.198105	0.169836	4.12222	0.0661899	0.198193	0.163959	0.424811	18.6986	0.272487	0.287931	0.88632	1.14782	19.6351	0.319025	0.595178	0.236381	0.227727	0.197523	0.781519	0.407406	0.35096	0.160721	0.169822	0.83374	3.88513	0.340065	0.958603	0.416808	0.293534	0.136728	0.13962	0.158108	7.86755	0.0608683	0.0665202	5.32129	38.5768	3.6697
RUG14803	uncultured Clostridiales bacterium	590.409	14.1564	1.63992	1.70414	0.242053	0.176739	0.378825	0.145128	0.235583	1.50476	1.15174	0.256203	0.0397101	0.125254	0.094292	1.42241	0.128132	0.0925299	0.0726358	0.0529601	0.0706121	0.429054	0.194034	0.757371	0.801046	4.16097	1.93529	3.60224	2.95225	4.75197	1.62081	0.304596	2.67862	1.07636	8.84545	2.33038	0.68819	0.46199	1.11294	1.59713	3.02058	0.871356	1.85319	0.88685	1.82424	0.0794794	0.698612	0.145945
RUG13199	uncultured Methanobrevibacter sp.	589.68	14.1456	2.27947	1.14996	0.202217	3.17402	1.32127	3.63764	2.20948	0.389233	0.943705	0.395651	1.97807	0.28102	1.46698	1.00037	0.313924	1.62492	5.27068	1.07526	0.166064	1.94205	1.44898	1.24545	0.943991	2.49939	2.84496	2.30175	0.641622	2.37808	2.48378	0.0927521	2.84402	1.42828	0.715566	1.47937	1.552	0.49766	0.153564	1.83769	1.168	0.365786	1.48047	3.28914	1.01027	0.149896	1.10417	4.86008
RUG12978	uncultured Prevotellaceae bacterium	588.872	21.4894	1.07397	2.33406	0.545436	0.503926	1.48933	0.631136	0.690171	0.514918	2.91151	1.46092	0.0257935	0.447599	0.300874	2.2237	1.28677	0.382798	0.591546	0.104793	0.2998	1.46007	0.649043	1.35806	1.17842	1.13271	2.12894	1.89726	0.52726	2.65132	1.47285	1.04094	1.77176	0.863119	0.731666	1.27972	1.5642	1.3938	0.62147	0.736424	3.96837	0.750139	0.468898	2.80001	1.01899	0.525436	4.13062	0.423719
RUG11275	uncultured Prevotella sp.	588.536	50.1097	0.257088	0.651914	1.21853	0.103515	0.793247	0.127914	0.234302	2.91721	1.20508	1.73206	0.114199	0.385389	0.107078	1.91518	1.02997	0.0461962	0.228049	0.835394	0.0106319	11.8459	0.869542	0.94845	2.02246	1.80976	0.3248	0.910928	0.459313	0.500759	0.806375	4.6105	0.508911	7.21182	0.638571	0.478234	2.83537	12.183	3.34809	0.50088	0.563865	4.81859	0.818915	0.431923	0.552125	0.265391	0.392223	0.0464198
RUG13659	uncultured Prevotellaceae bacterium	586.654	59.0054	0.0221989	0.135994	0.0329838	0.617374	0.0652044	0.750513	1.42639	0.0437884	0.0724778	1.02196	4.68031	0.432323	4.6869	0.0405201	0.160036	7.47829	2.71897	5.33268	2.41376	1.21482	0.697509	0.0527861	0.092533	0.0117241	0.00633757	0.0139992	0.00693123	0.0087866	0.00892964	0.0064108	0.00600521	0.0107403	0.00889249	0.00756096	0.228145	0.00770624	0.00823943	0.00597888	0.00924317	0.0125329	0.00437261	0.0195325	0.0157478	3.3811	0.459494	7.3644
RUG12192	uncultured Prevotellaceae bacterium	586.185	24.854	0.573796	1.67908	0.210309	0.779775	3.59233	1.13198	0.844664	0.194035	1.08959	0.955547	0.0461139	1.24991	0.323144	2.12409	7.18561	0.192961	0.194498	0.164003	0.0504728	1.12257	0.634812	1.55185	0.441397	1.12521	1.40101	0.865867	1.69863	4.41989	1.88778	1.81842	1.20669	1.63111	1.62351	1.00132	1.95128	3.67174	1.27169	0.608251	1.53434	1.67838	1.32284	2.06804	0.837737	1.57572	3.10456	0.580322
RUG10386	uncultured Prevotellaceae bacterium	584.979	16.754	0.755051	0.678973	0.367288	0.315168	2.48258	0.521495	0.680639	0.363939	0.970751	0.915386	0.0172916	0.272506	0.49218	1.57656	5.39964	0.222278	0.761916	0.0893771	0.048909	2.65749	2.54532	0.726427	0.490999	3.53416	0.773577	1.96522	4.21585	2.92725	4.19142	0.801693	1.89753	2.56049	16.2531	1.09002	1.55866	1.24336	0.484945	3.57892	2.31645	0.610376	6.72932	0.963581	1.27133	1.08149	2.72558	0.516296
RUG10414	uncultured Methanobrevibacter sp.	584.377	105.462	0.391793	0.802176	0.192275	0.499684	3.3339	0.137901	2.7787	1.12988	0.633137	0.373447	8.20648	0.453109	0.308773	0.793239	0.933736	0.123334	7.07308	3.80183	0.276672	0.772713	0.603503	0.674457	0.742724	0.637557	0.857463	1.099	0.447264	0.855597	0.752974	1.00131	0.701717	1.98555	0.613432	0.428283	22.7941	1.60854	1.52968	0.386459	0.704302	0.484993	0.655632	0.894639	0.443617	0.336473	2.01007	11.4904
RUG10675	uncultured Lachnospiraceae bacterium	583.083	22.2156	0.167439	0.0973286	0.0616498	0.785656	0.343459	1.11489	1.15691	0.337864	0.222136	6.84963	16.0269	2.1439	5.94012	0.230186	0.474157	3.64306	3.92318	5.85484	3.58696	0.436269	1.63689	0.28692	0.310074	0.226927	0.119993	0.184425	0.340634	0.198767	0.19936	0.182529	0.146687	0.256445	0.567631	0.192718	0.331745	0.545538	0.155272	0.148585	0.196581	0.130434	0.529194	0.127618	0.258858	5.89617	4.13095	10.3322
RUG10820	uncultured Prevotella sp.	581.005	76.1564	0.139917	0.386994	0.162833	0.133079	0.147608	0.585953	0.207056	0.110536	0.227825	0.363924	9.73799	0.854969	1.18986	0.251772	0.493477	5.36116	1.06466	3.14643	2.12119	0.859793	0.202548	0.247257	0.14836	0.145518	0.220659	0.255614	0.0933678	0.29363	0.0945137	0.464594	0.0521106	0.172603	0.155098	0.211939	0.221441	0.276948	0.244341	0.209032	0.306915	0.106936	0.0904089	0.49684	0.25284	0.784415	0.259619	2.34582
RUG13922	uncultured Lachnospiraceae bacterium	580.942	65.851	0.0348098	0.0492221	0.0447139	0.533311	0.0915963	1.78717	0.423513	0.115387	0.0804122	6.45934	3.37118	2.57408	6.55345	0.0971739	0.294063	9.88337	6.27266	6.82228	11.2578	0.106308	0.995373	0.0848492	0.0870406	0.0140411	0.00761256	0.014827	0.0434948	0.0103176	0.0135565	0.00380813	0.00841393	0.0137574	0.111892	0.012079	0.0503092	0.00460003	0.010536	0.00815137	0.00893123	0.00431035	0.0317804	0.0374476	0.0281504	2.80641	0.757574	10.6745
RUG10318	uncultured Methanobrevibacter sp.	576.898	31.3542	0.20823	0.613097	1.35741	0.0480618	0.140897	0.0220415	0.0514783	0.0855816	1.14058	0.0784146	0.054121	0.0312342	0.0970574	2.4374	0.0790903	0.0215522	0.0875253	0.0471213	0.012697	0.344765	0.263255	0.160158	0.602564	2.72098	0.517812	31.3542	3.08018	2.4757	18.8538	2.02339	3.54142	1.39088	0.322838	0.997766	0.106846	5.07837	3.98127	10.4736	1.54102	0.576043	0.919781	0.0950497	1.59604	0.0733946	0.0586978	0.0258153
RUG14547	uncultured Prevotellaceae bacterium	575.891	26.7477	0.378163	0.447242	0.256316	1.06278	0.614664	2.13489	0.730139	0.244919	0.428266	0.594193	2.14245	2.08315	1.35675	0.757264	1.14901	0.534691	2.05211	1.37703	2.82479	0.847504	0.642108	0.399041	0.534454	0.509518	0.357594	1.29141	0.409258	0.553837	0.274925	0.354286	0.552343	0.658761	0.707283	0.358378	1.57952	0.660147	0.252323	0.471004	0.593002	0.404422	0.34981	0.463434	0.320038	12.1618	3.02655	6.26328
RUG14668	uncultured Prevotellaceae bacterium	575.558	16.016	1.44861	0.903518	0.306989	1.49512	1.49678	0.482446	0.786666	5.04704	0.629966	0.719932	3.12069	0.723131	0.553221	1.84019	2.46259	1.41155	1.25827	1.96795	0.66297	1.81689	1.68303	1.25396	0.916392	0.654011	0.52542	0.701247	0.546348	0.984638	0.767855	0.743538	0.440637	1.03212	0.839625	0.6358	0.951764	1.07587	0.392895	0.73389	1.01652	0.718885	0.544229	1.54232	0.738474	5.68276	2.12927	7.71687
RUG10969	uncultured Methanobrevibacter sp.	574.848	30.6283	1.38011	0.290239	0.0472766	0.680033	0.14903	0.807797	1.63806	0.238058	0.797557	3.43117	1.00314	2.59372	1.25058	1.37566	0.343611	1.58836	0.35985	1.96483	1.44686	0.919678	1.31752	0.83521	0.381317	1.30771	0.56117	1.29047	2.44498	1.77533	1.30667	0.0286109	0.772613	0.27362	2.75566	1.22007	2.6738	0.0878418	0.0872909	1.24742	0.409205	0.0314971	2.67219	0.470351	0.0339245	3.07171	2.85775	1.072
RUG14377	uncultured Bacteroidales bacterium	574.779	48.7868	0.262917	0.299681	0.0941516	0.12039	0.196488	0.11248	0.66571	1.04879	0.137451	2.15703	0.985629	0.472969	1.06676	0.128427	0.254504	1.38164	0.565114	0.427462	0.420772	0.777178	1.12062	0.0898124	0.124678	0.318368	0.337873	0.160339	0.115442	0.56697	0.14652	0.329744	0.0952019	0.156063	1.53665	0.422248	0.73382	0.817633	8.2523	0.0694886	0.874022	0.421201	0.579853	0.190542	0.149215	0.853091	2.87933	1.687
RUG12954	uncultured Methanobrevibacter sp.	573.164	61.0005	0.628177	2.0476	0.62322	0.684846	2.87546	0.295084	0.567394	1.80091	2.24287	1.33956	0.121256	0.35722	1.07264	2.51589	1.9449	0.0829215	1.03069	1.16988	0.163846	5.85996	0.568793	0.557923	0.758138	1.1696	1.31651	1.57875	0.339699	2.15275	1.52684	2.14764	0.900615	2.91141	0.214058	0.967945	0.148543	6.5917	2.40699	0.922576	1.40714	3.50601	0.180203	0.722161	4.12917	0.716028	0.847568	0.277159
RUG14529	uncultured Ruminococcus sp.	572.666	49.3864	3.80411	1.12916	2.30896	0.13181	2.48508	0.0114538	0.18908	1.18985	1.74722	24.1757	0.0205946	0.0482327	0.0404586	0.605056	0.193175	0.0168113	0.0304965	0.04055	0.102474	1.21612	0.403507	0.914374	3.25167	4.24081	4.92364	0.324097	2.96858	5.47221	0.919906	0.80398	2.2626	1.79534	1.8482	1.45126	0.928125	1.53281	1.8529	0.742272	0.98545	1.70369	2.13189	2.4964	0.045263	0.017065	0.220613	0.0504218
RUG10344	uncultured Prevotellaceae bacterium	571.158	21.2273	0.501518	0.693802	0.210959	0.490219	2.31019	0.761774	0.698436	1.06124	5.52795	3.02759	0.164029	0.896362	0.822751	1.24363	4.31557	0.16418	0.540283	0.335995	0.191043	0.484897	1.7788	5.22138	0.350586	1.25055	2.41363	1.02178	14.2463	21.2273	11.4879	1.3517	2.28274	1.62357	3.97727	2.67137	1.16479	1.83227	0.836811	0.908523	1.23202	0.533473	4.25599	1.32397	0.700057	0.852361	0.913583	0.52065
RUG10300	uncultured Prevotellaceae bacterium	570.735	21.592	1.04485	1.33495	0.575569	0.776676	3.58348	0.691265	1.31975	0.833861	0.906576	1.097	0.145457	1.21483	0.531877	1.67195	2.37742	0.696343	0.793766	0.183607	0.0724747	2.42939	0.952306	0.764361	0.997943	21.592	0.767364	1.59789	0.740302	1.6729	1.59112	1.11636	1.10343	2.90926	0.929094	1.14489	2.48098	1.84482	1.20549	1.85949	1.69875	1.94205	0.70623	1.14023	2.47709	1.64276	2.22008	0.829232
RUG13557	uncultured Prevotella sp.	569.467	59.2792	0.60471	1.30511	0.373533	1.81206	1.12903	4.94406	1.00737	0.589926	1.63684	0.442642	0.0915189	1.06751	0.541389	1.75065	13.749	1.22422	0.43369	0.10384	0.563798	2.43749	2.49215	1.71213	0.670831	1.52057	1.17355	1.21272	0.509311	1.14342	0.858887	2.84072	0.53697	1.74248	0.999225	0.603734	1.36945	1.50853	1.51297	1.3146	3.04495	0.721944	0.623555	2.57749	0.999622	0.876075	0.639926	0.271005
RUG13294	Ruminococcaceae bacterium	569.271	27.1763	3.81813	1.02499	0.413387	9.47089	0.549913	2.23194	1.0948	1.07721	1.25943	0.318229	0.148523	1.34987	0.269987	1.66698	0.303369	0.255913	0.43833	0.243267	0.204755	1.00343	1.50734	2.73318	1.7057	1.71533	1.32608	2.54225	2.25799	4.70635	2.93835	0.795531	2.74157	1.78458	5.96739	4.42257	1.5381	1.88927	0.644844	3.40218	1.51855	1.06363	2.10413	2.69815	0.636673	0.817513	8.14465	0.502216
RUG13330	uncultured Methanobrevibacter sp.	567.027	60.7576	1.16145	0.264014	0.0486444	0.684963	0.128002	0.908858	1.39603	0.217762	0.766231	3.04818	0.937994	2.21403	1.22459	1.26938	0.286697	1.23712	0.330026	1.78177	1.24845	0.900855	1.1391	0.756562	0.3409	1.20421	0.497804	1.18469	2.26798	1.57166	1.15076	0.0304081	0.691457	0.233362	2.6912	1.07418	2.50646	0.0752746	0.114143	1.13022	0.399332	0.0371009	2.5698	0.449873	0.0439521	2.96534	3.07934	1.07026
RUG13366	uncultured Methanobrevibacter sp.	566.223	22.9178	0.568843	0.644053	0.32949	0.849399	2.17382	0.882392	0.666713	0.735283	1.37925	11.8058	6.57216	5.71693	1.52035	1.35844	0.918605	5.38644	1.9573	3.75068	3.28415	3.33721	1.42787	0.474702	0.581431	0.541989	0.512104	0.59811	0.540286	0.794885	0.636271	0.746775	0.619459	1.10499	0.808993	0.732152	0.828748	2.75567	0.798115	0.424308	0.717711	0.992945	0.644414	0.353632	1.50026	2.03333	1.56228	4.05668
RUG10267	uncultured Prevotellaceae bacterium	564.519	63.9825	1.12161	1.32585	0.969089	0.284818	0.810528	0.265053	0.47563	0.354094	2.76038	0.744918	0.0225597	0.280428	0.183845	2.64487	0.579798	0.151951	0.211571	0.0970348	0.0439276	63.9825	0.446182	0.847944	0.982689	0.284107	0.631083	1.59408	0.504279	1.10812	0.770398	1.1204	0.276533	0.713262	0.365245	1.41069	2.79059	15.4288	0.305053	0.577938	1.40735	1.38783	0.277727	2.27377	0.721023	0.713565	0.834883	0.223289
RUG10416	uncultured Prevotellaceae bacterium	563.039	109.63	0.572458	1.09759	0.135091	0.23197	4.53044	0.270836	0.352678	1.22082	0.858255	0.458233	0.434187	0.217044	0.0998922	2.84671	1.40626	0.136556	0.0969065	0.0364087	0.0289924	0.607908	0.764653	0.411317	0.607681	1.99789	0.931862	0.706289	1.11993	1.49836	0.571629	1.54415	0.610515	2.47301	1.8284	0.480112	1.6429	109.63	1.72576	1.02007	1.54627	1.06147	2.07348	0.873384	1.36817	0.206564	0.813126	0.155294
RUG13492	uncultured Methanobrevibacter sp.	561.718	114.421	1.51479	0.354793	0.0352011	0.488887	0.132808	0.627998	1.64112	0.192602	0.834908	2.20007	0.712252	1.73117	0.893493	2.14479	0.323204	1.003	0.19808	1.63657	0.856225	0.705693	1.65963	1.03017	0.392782	1.45742	0.659445	1.40787	1.8586	1.58352	1.48014	0.0202428	0.874289	0.29314	4.25333	1.42329	3.7443	0.0631055	0.15374	1.58494	0.404082	0.0203211	3.10899	0.647364	0.0250644	2.91631	2.27954	0.667541
RUG10811	uncultured Olsenella sp.	560.286	130.261	0.0397517	1.30222	0.00731578	9.51183	0.165352	1.34584	0.0122123	0.0564492	0.0291226	2.08507	2.15428	2.31432	14.3269	0.0109131	0.0295732	7.65152	0.991413	3.93037	7.30293	1.30784	0.0452408	0.562547	0.0265952	0.00987636	0.00808606	0.0108764	0.0101975	0.0130828	0.0119697	0.00652808	0.00722559	0.00936998	0.00797506	0.00888639	0.00800483	0.0122924	0.0113515	0.00611818	0.00757904	0.00751137	0.00635769	0.0256741	0.0375549	0.0156667	0.00908524	2.89079
RUG10707	uncultured Bacteroidales bacterium	557.428	52.4215	0.398165	0.554146	0.199712	1.37912	0.80563	0.421457	1.27628	1.24609	0.659578	3.43787	0.567508	1.15026	1.76089	0.639298	1.75951	0.950587	0.811291	0.27851	1.32259	0.908443	0.826053	1.04172	0.527762	0.948917	0.628798	0.559466	0.850094	0.784871	0.516245	0.380384	0.332747	0.901806	1.46422	0.493052	0.847586	0.808162	0.776468	0.566866	0.836603	0.490211	0.876203	0.568261	2.07178	2.57539	3.39929	1.27764
RUG10204	uncultured Prevotella sp.	556.46	24.9826	0.524115	1.1611	0.342794	1.76781	1.05187	4.56079	1.21358	0.537545	1.30852	0.781256	0.843007	1.30464	2.03556	1.21267	8.75999	5.33758	1.21089	1.34069	0.682592	2.09038	2.66788	1.14578	0.544205	1.13023	0.858753	1.01332	0.385846	0.840496	0.553733	3.16281	0.465466	1.35624	1.06178	0.490663	1.19161	1.07579	1.14159	1.11851	2.39081	0.636132	0.627188	2.18669	0.747153	1.08971	0.765693	0.560254
RUG10271	uncultured Lachnospiraceae bacterium	556.17	18.7201	0.226588	0.119987	0.0812812	0.870297	0.227232	1.30498	0.973664	0.150196	0.223825	6.10154	5.47654	2.40849	5.40399	0.164295	0.360989	4.10165	3.57532	5.73087	3.64981	0.231405	3.89466	0.22104	0.656137	0.125311	0.146556	0.306244	0.238256	0.173225	0.156695	0.0534915	0.213381	0.164689	0.496356	0.169673	0.312888	0.119763	0.0984111	0.119686	0.137638	0.086271	0.220477	0.133212	0.138685	4.93467	1.54711	10.8087
RUG14587	uncultured Bacteroidales bacterium	556.052	8.18331	1.19315	1.06137	0.568191	0.625405	1.48916	0.616439	0.667652	2.73072	1.2049	0.830117	0.592737	0.581616	0.842813	1.48369	2.39957	0.557182	0.831586	0.656508	0.548593	1.70558	0.763422	1.28061	1.01076	0.832198	0.533768	0.762709	0.925511	0.925546	0.684273	0.833722	0.767407	0.959628	0.98655	0.825926	0.927752	1.33293	0.932919	1.01111	0.924013	0.711022	0.653045	1.10531	1.40063	2.51821	2.34097	1.19434
RUG11467	uncultured Lachnospiraceae bacterium	554.324	17.2168	1.56357	0.612013	0.113564	0.93794	0.439304	0.875562	1.82988	9.89166	0.711364	1.84088	0.761597	0.903225	1.17894	0.811272	1.91965	1.56897	1.11889	0.940932	2.80684	2.2965	3.11841	1.4715	2.06488	1.38893	1.42623	1.89752	2.80966	3.26937	1.53638	0.302125	1.4272	1.85936	3.99461	1.91021	4.23124	1.34865	1.11407	1.17682	1.23816	0.558919	3.16644	0.852117	0.360498	1.27946	4.42378	1.09988
RUG14774	uncultured Coriobacteriaceae bacterium	553.934	49.6253	0.0290783	0.184552	0.183835	0.807362	0.0977388	2.16898	2.84461	0.0685574	0.141043	3.97117	0.0774108	2.40518	7.73521	0.133252	0.150599	5.84791	2.64346	4.29038	4.3018	0.0962422	0.314728	0.103541	0.0868314	0.014766	0.0127765	0.0175007	0.0235084	0.0231225	0.0215674	0.0163439	0.0154038	0.0270685	0.0674071	0.0170179	0.263418	0.0310848	0.0242467	0.00600346	0.0156839	0.0114846	0.0193129	0.0440154	0.0556226	7.37741	1.79661	11.0747
RUG10270	uncultured Bacteroidales bacterium	553.058	39.2315	1.05058	1.14022	0.343871	1.15645	0.264571	0.894221	2.13379	1.7571	2.96185	1.82894	2.2167	0.500532	2.29546	3.2829	4.15466	5.91459	2.29226	3.05515	2.16709	4.00429	39.2315	1.0149	14.0474	0.14666	0.150348	0.207544	0.0465943	0.23925	0.101829	1.20441	0.120965	0.846437	0.229208	0.142504	0.437435	0.80453	0.403778	0.118929	0.33613	0.640547	0.148553	0.54028	0.183241	1.54478	0.85974	5.66158
RUG13128	uncultured Lachnospiraceae bacterium	552.948	56.6021	0.976878	0.439183	0.326521	2.8856	6.33231	1.09365	1.26223	0.603809	0.694957	6.26777	0.639892	0.656754	2.15383	1.29353	1.49205	0.799559	0.683965	0.737183	0.891938	3.51329	1.88904	1.41455	0.808384	2.22961	1.64893	1.53822	2.86566	2.31708	1.96313	1.45747	2.02274	1.36635	2.89314	1.5878	2.20828	5.82026	1.74082	1.26348	0.980182	1.53371	3.83643	1.04664	0.973719	0.59445	2.42528	1.24249
RUG11543	uncultured Prevotellaceae bacterium	552.916	36.8183	0.752635	2.10899	0.417709	0.261002	3.17019	0.246317	0.509139	0.360616	2.47018	0.582019	0.0246577	0.329474	0.169914	4.17493	2.98904	0.0744326	0.0724193	0.0769553	0.0240267	1.49976	0.416967	1.10563	0.541226	0.727377	1.93995	1.10823	0.386206	3.30491	1.33471	1.48382	0.648266	0.934735	0.702685	1.46913	2.55925	2.75671	1.18787	2.64993	1.60169	1.0063	0.319176	3.08313	4.12173	0.657042	1.88193	0.327977
RUG10744	uncultured Bacteroidales bacterium	552.258	14.9637	0.715504	1.90485	0.576106	0.821293	1.61649	0.297441	0.643296	0.909203	1.04374	1.30961	0.0774369	0.941603	0.362741	1.32663	2.39708	0.250246	0.426805	0.0963322	0.0680142	1.46168	0.981926	0.759421	0.72968	0.964923	1.15379	1.08599	0.488343	1.1869	0.709532	1.73027	0.515576	1.21336	0.936109	0.74085	1.2141	2.06569	1.33689	0.738549	2.75522	1.83986	0.488606	1.08296	1.50162	1.30797	3.41308	0.510152
RUG12666	uncultured Methanobrevibacter sp.	551.979	16.4315	1.28846	0.300098	0.0467792	0.758067	0.131877	0.914786	1.35444	0.577095	1.56326	2.77389	0.881968	2.20048	1.34245	1.28414	0.297705	1.40309	0.341958	1.6372	1.15151	1.00419	1.40147	1.06719	1.08739	1.40406	0.638809	1.3427	2.36856	1.58049	1.23222	0.0236331	0.81937	0.436315	2.8039	1.15765	2.45489	0.0625335	0.0912337	1.09269	0.47249	0.0292125	2.99285	0.590326	0.0482712	2.60091	3.42105	1.96461
RUG12587	uncultured Bacteroidales bacterium	551.899	61.6543	0.530528	3.24793	0.242361	0.0448731	0.686148	0.182404	0.101716	4.16113	4.90304	0.391361	0.0219425	2.69657	0.0247408	0.991754	0.43441	0.0315208	0.0460788	0.00407102	0.00881042	0.157149	1.3986	0.170912	0.242277	3.38947	0.44071	1.36895	3.73967	3.30264	4.45476	0.318768	0.271481	1.7983	17.774	0.646015	0.864917	0.73401	5.51534	1.44	1.76801	0.101534	2.67529	1.87997	0.267159	0.0122117	0.988595	0.014776
RUG10132	uncultured Bacteroidales bacterium	549.559	171.487	0.323488	0.0690351	0.0595735	25.5561	0.356311	0.26353	0.523075	0.309184	0.0993017	15.8824	0.0139992	0.321254	0.152111	0.043439	0.0590147	0.0366961	1.04892	0.0265718	0.0543593	0.0758153	0.135548	1.19921	0.066331	0.127248	0.0731148	0.214451	0.451158	0.187333	0.0621653	0.0282391	0.0582402	0.307734	0.467428	0.0586398	0.210161	0.175568	0.1031	0.0694658	0.109006	0.0533825	0.153963	0.267636	0.0554736	0.0137616	0.0869855	0.0121517
RUG13493	uncultured Clostridiales bacterium	545.579	25.8425	0.656937	0.445964	0.189333	0.965922	1.26087	0.591332	1.22797	1.45781	0.989416	1.8062	0.936068	0.584495	1.40315	1.94148	0.74187	1.46303	0.846206	0.886786	1.07024	2.1864	1.80712	1.42089	3.16572	1.00716	0.814507	1.1823	1.19356	1.23836	0.767283	0.561823	0.827342	2.04883	1.03463	0.630266	1.42545	1.0294	0.920149	0.680405	0.667963	0.588111	1.37574	0.954204	1.18158	1.37497	3.20813	2.35563
RUG11975	uncultured Bacteroidia bacterium	545.331	22.0745	1.61237	1.15668	0.605328	0.711806	0.206788	0.0780309	0.0625445	1.56062	2.02185	0.149646	0.0118056	0.1184	0.0285094	0.844237	0.158958	0.0137179	0.0169719	0.0144677	0.00787369	1.09389	0.111629	1.87835	1.80249	3.39574	0.868567	1.612	2.22234	1.90171	1.95041	0.788787	2.41161	1.5473	0.690947	1.49447	0.330052	1.00334	0.52378	2.94805	3.40734	3.60249	5.04133	1.96203	6.90306	0.0802005	0.120981	0.0198162
RUG10229	uncultured Succiniclasticum sp.	542.245	27.3519	0.385524	0.80365	0.396622	1.11195	5.20768	0.304682	0.404518	2.32435	0.69691	0.826727	0.306529	0.322049	0.495797	0.942468	2.17925	0.356162	0.196142	4.05007	0.10373	1.33604	0.912305	0.712115	0.371755	1.13044	0.491626	1.34058	0.208398	0.592186	0.805537	1.39025	0.728373	1.50283	0.435659	0.559011	0.886764	2.94671	1.08699	0.996321	1.46698	2.63247	0.227235	0.887929	2.16212	2.44452	4.25609	1.96875
RUG11702	uncultured Lachnospiraceae bacterium	541.742	47.3604	0.259075	0.0210738	0.00441139	0.0942644	0.0180555	0.0939377	0.947863	0.133769	0.136202	0.0410005	3.80272	0.105662	0.156854	0.00722652	0.0228257	16.9749	0.248187	0.294035	1.20476	0.722672	18.7995	0.127853	0.452198	0.0153372	0.0110776	0.00601203	0.97931	0.0240154	0.0677138	0.00392123	0.00421843	0.0232728	5.87741	0.100446	0.848059	0.00448657	0.0101267	0.00287748	0.0143315	0.00457259	2.84982	0.0095396	0.0212402	4.6779	34.9484	3.28336
RUG12727	uncultured Succiniclasticum sp.	538.878	11.3812	0.506712	1.12784	0.481674	0.462766	2.6705	0.123221	0.385848	2.45371	1.07156	0.657432	0.246738	0.370837	0.370371	1.31895	2.47869	0.243395	0.151888	0.528352	0.0446731	1.70757	1.36286	0.915791	0.610388	1.80075	0.737549	1.78601	0.411496	0.861104	1.06739	2.06815	1.03968	1.10984	1.23826	0.851556	1.54962	4.15178	1.68426	1.70504	1.95914	4.57894	0.401269	1.01866	2.96936	0.990068	4.29603	0.452254
RUG14388	uncultured Butyrivibrio sp.	538.503	7.52918	1.25147	0.819796	0.692815	0.534135	0.882131	0.429624	0.969857	2.43619	1.79578	0.859449	0.317275	0.338984	0.687834	1.35308	0.981828	0.33804	0.442186	0.373946	0.309712	1.48893	1.24025	1.53739	1.81846	2.2741	1.76639	1.97363	1.93995	2.29678	1.72799	1.02521	1.97899	3.40284	1.86335	1.59343	1.45158	2.15857	1.80906	1.64187	1.80077	1.92627	2.18825	1.14443	5.90661	0.530173	2.51422	0.613237
RUG14744	uncultured Succiniclasticum sp.	538.187	105.197	0.466048	1.19048	0.461323	0.324635	2.73205	0.0202371	0.303187	2.80295	0.948388	0.616995	0.0225537	0.052995	0.180272	1.36892	2.22704	0.0465444	0.0224836	0.185672	0.00408524	1.87583	1.25196	0.97028	0.50903	1.09729	0.724812	1.83887	0.286931	0.706655	1.03416	1.20145	1.03159	0.721181	0.23145	0.83774	0.994992	2.79958	0.895563	0.874243	1.99774	2.21842	0.269563	1.13	2.78849	0.238314	2.46716	0.0803561
RUG14656	uncultured Bacteroidales bacterium	537.689	112.81	0.182707	0.148996	0.141558	0.399955	0.588524	0.375015	0.923117	0.185113	0.261076	0.302365	0.120274	0.529855	5.72944	0.222061	3.74985	3.25153	1.24143	1.24886	5.99201	0.263693	0.610504	0.217157	0.132109	0.0780119	0.114032	0.160823	0.0791205	0.141151	0.0836942	0.202031	0.0600675	0.266473	0.231826	0.103846	0.562737	0.25377	0.143266	0.287988	0.210951	0.173908	0.0850107	0.244826	0.189725	14.5831	0.19603	2.41762
RUG11303	uncultured Methanobrevibacter sp.	536.5	110.564	0.259904	0.239695	0.154728	0.0448952	0.0687481	0.0145011	0.0289932	0.133886	9.3962	0.0960375	0.035949	0.0497924	0.0672386	0.911823	0.231264	0.100611	0.033725	0.0171711	0.00908161	0.915422	0.227261	8.15319	2.12236	5.55747	6.31259	0.970396	0.140452	11.9581	4.15465	0.141048	3.98923	1.2244	0.137953	2.76025	0.812513	0.441913	0.102037	0.30548	2.33509	0.0972034	0.119411	0.594246	0.379109	0.0320809	0.0957401	0.0300435
RUG13676	uncultured Bacteroidales bacterium	536.264	68.4246	0.165694	0.155166	0.134294	1.95488	0.611902	1.53756	2.20745	0.416892	0.328161	4.33187	0.262123	2.47448	0.0611816	0.474883	4.01866	2.53834	0.775776	1.5699	0.558657	21.1235	14.2098	1.35094	0.186322	0.139114	0.0634394	0.119338	0.0845214	0.0869489	0.0733505	0.0523942	0.0633751	0.0639178	0.342207	0.083334	0.527455	0.0807852	0.0602387	0.102388	0.115584	0.0476246	0.17257	0.1185	0.0848219	0.584528	0.21267	1.22289
RUG10928	uncultured Clostridiales bacterium	535.571	27.3372	0.539053	0.680114	0.704601	0.152969	0.604847	0.16707	0.206977	15.686	1.64077	0.682692	0.640767	0.245722	0.270711	0.930517	2.50969	0.845645	0.23851	0.180368	0.323028	0.355332	2.68589	0.613885	1.29852	2.42242	1.3001	1.26623	1.16371	1.16523	0.909106	0.849462	2.66234	2.32473	1.42903	1.37245	0.318842	1.19162	1.98798	2.15184	1.54717	1.23199	2.85976	1.18718	1.93379	1.13006	6.69092	1.01692
RUG13951	uncultured Ureaplasma sp.	532.051	79.3151	0.531762	0.769038	0.676958	0.062156	0.35058	0.0822019	0.0592803	1.35998	1.86496	0.145409	0.0511521	0.025785	0.103381	10.7123	1.34824	0.0298	0.123007	0.20063	0.0220631	2.75459	0.541488	0.508486	0.824029	2.61745	1.08648	2.27143	1.24839	1.34541	3.09603	1.78686	2.38362	2.30774	0.530731	1.07027	0.369088	6.46433	2.00018	1.54909	2.38411	2.26996	0.372524	0.503652	2.01482	0.558187	3.17978	0.0960111
RUG14524	uncultured Succiniclasticum sp.	531.026	24.6855	0.596162	1.53886	0.43179	0.269372	1.00588	0.0081145	0.260576	1.26808	1.30995	0.525705	0.0282096	0.0716858	0.174942	2.47371	1.18479	0.067698	0.0509539	0.0789223	0.00675091	1.68376	2.29693	1.33362	0.86508	1.11446	1.25523	10.6114	0.321224	8.91243	1.08042	1.01752	1.32788	0.679882	0.174225	1.57624	1.73463	3.25763	0.731942	0.87944	3.00858	1.73458	0.279574	2.24126	2.76421	0.142709	1.40448	0.0744479
RUG13050	uncultured Clostridiales bacterium	530.45	18.6602	0.835514	0.625493	0.22556	1.67451	0.648399	1.41572	1.83513	0.842849	0.724892	2.89342	1.86864	1.25352	1.87453	1.85664	0.404508	2.24805	1.4984	1.79227	1.58963	0.764572	1.58062	1.50123	1.76149	1.24193	0.630408	1.25341	1.5912	1.33363	0.809262	0.157269	1.04675	0.669295	2.02605	0.910674	1.08339	0.430782	0.753444	0.948726	0.849343	0.513746	1.8888	0.711373	0.531377	1.88377	4.31467	3.44815
RUG10156	uncultured Lachnospiraceae bacterium	530.37	27.0595	0.0944243	0.0794422	0.0524869	0.727001	0.137824	1.55123	0.676844	0.211154	0.120595	6.05172	4.99558	5.39697	6.05847	0.118816	0.356669	4.83615	4.0704	5.9117	6.20099	0.118233	1.54911	0.142917	0.114686	0.0707073	0.0453239	0.0617741	0.0826069	0.0653402	0.0448106	0.023021	0.0665455	0.0635246	0.327126	0.0527027	0.131562	0.0434479	0.0421484	0.0556686	0.0352459	0.0420256	0.0735222	0.0683907	0.0753512	4.30003	1.1255	10.4036
RUG10122	uncultured Prevotellaceae bacterium	530.216	43.5275	1.11426	2.01125	0.383173	4.48958	1.27556	2.71849	0.668669	3.35309	0.91248	24.2914	0.0248147	2.62717	0.277252	0.689422	0.849813	0.141922	0.241197	0.447245	0.12784	2.34317	0.607893	1.45223	2.09466	0.952956	0.43365	2.69409	0.44326	0.690643	1.10908	0.766181	1.98278	1.23121	0.833022	0.472919	1.06456	0.670934	0.367809	1.58086	1.78943	0.284278	0.654422	0.942358	0.599395	9.0323	2.04399	1.45585
RUG13603	uncultured Lachnospiraceae bacterium	528.364	52.5389	0.255914	0.0203827	0.0118098	0.118321	0.0615977	0.0391315	1.1271	0.165138	0.142333	0.0547787	3.906	0.0356557	0.238881	0.0173829	0.0304374	16.7572	0.2669	0.355641	0.654017	0.652867	18.0194	0.130381	0.454025	0.0288444	0.0155636	0.0218972	0.430972	0.0414684	0.0591477	0.0109763	0.0172667	0.0345762	3.31606	0.101607	0.617515	0.0448902	0.0255544	0.0161077	0.0235178	0.0200189	3.02739	0.018676	0.0323932	4.82744	33.4517	3.38895
RUG12684	uncultured Lachnospiraceae bacterium	526.597	51.2924	0.285164	0.0177488	0.00531063	0.058878	0.0258757	0.00476474	1.02499	0.135477	0.130757	0.0210588	3.71333	0.00545741	0.0520076	0.0066299	0.0158133	18.5547	0.207309	0.226139	0.685515	0.653515	18.539	0.115733	0.420953	0.0194011	0.0123361	0.0113118	0.431416	0.0229977	0.0526523	0.00921845	0.0091291	0.0277776	3.60732	0.0874301	0.619395	0.0104922	0.0142664	0.00616074	0.0148432	0.0101616	3.22176	0.00785309	0.0217087	4.86994	35.5343	3.31983
RUG11410	uncultured Bacteroidales bacterium	526.549	44.405	0.811593	0.669236	0.71983	5.07781	5.10283	0.0260965	0.281433	0.0742899	0.873514	0.0497522	0.0116514	0.0681459	0.0949423	1.81913	0.461342	0.0128129	0.029276	0.0207655	0.0116825	2.25243	0.29039	0.576319	0.484419	0.727217	0.506345	2.7306	0.316951	4.27888	2.9682	2.02456	0.379485	0.915233	25.443	0.571274	0.502071	25.4135	4.35704	2.49822	0.921661	0.544009	1.17223	1.25269	2.64564	0.0611705	0.357052	0.0153569
RUG12122	uncultured Lachnospiraceae bacterium	525.481	106.706	0.151319	0.0693248	0.0288527	0.392919	0.0555998	0.119422	1.32737	0.178152	0.143294	0.400239	0.299656	0.669502	8.80079	0.278164	0.0610519	24.0409	1.9512	0.63418	0.535773	0.110713	0.193176	0.0887066	0.0860478	0.0555635	0.0349088	0.0417838	0.0649988	0.0368622	0.0352426	0.0430861	0.0521413	0.212141	0.102779	0.0403932	0.0696167	0.0445445	0.0419225	0.0250326	0.0668182	0.0420445	0.0372662	0.113729	0.091235	12.8078	3.9531	17.8758
RUG13355	uncultured Lachnospiraceae bacterium	524.653	93.9616	0.0196712	0.512114	0.0368426	6.5794	0.0658188	7.37395	0.0902961	0.23455	0.0407329	0.0558324	2.46795	14.9016	1.78827	0.112104	0.0303853	3.24752	0.967571	0.634925	0.49568	0.0397584	0.0454921	0.324424	0.0898938	0.0102797	0.0062367	0.00955029	0.00835031	0.0171924	0.00864858	0.00661845	0.00705529	0.00982241	0.0106361	0.00736787	0.00681774	0.0196333	0.00773436	0.0109451	0.00962149	0.00734251	0.00938833	0.106515	0.0286285	0.222658	0.0650011	16.1716
RUG10359	uncultured Methanobrevibacter sp.	524.513	16.4602	0.796834	0.49763	0.881659	0.0556929	1.55642	0.0229174	0.326623	1.53015	2.72176	0.200398	0.0254622	0.0611486	0.237846	4.74364	0.118861	0.0576227	0.0246452	0.0137385	0.020807	0.124198	0.047385	0.151119	1.36236	4.12462	1.90899	1.33595	2.36333	0.448572	2.44717	14.4125	0.812265	8.19318	0.361071	0.783137	0.111215	3.16397	5.56871	2.81751	4.08272	2.37773	2.30975	1.58899	4.04134	0.278087	0.730109	0.0361795
RUG12706	Erysipelothrix rhusiopathiae	524.02	48.7423	0.105228	0.0622648	0.0397052	0.325098	0.0456515	0.201524	1.20724	0.843561	0.087647	0.354261	2.91875	2.16156	0.812065	0.045746	2.85587	8.29461	3.76353	2.20444	0.998624	0.0916916	1.56766	1.06828	0.506826	0.0539348	0.0395863	0.0428831	0.04393	0.0512087	0.0744843	0.0270276	0.0351153	0.0541403	0.440964	0.030505	1.1178	0.0369992	0.0333637	0.0323064	0.0364126	0.0429772	0.0420193	0.0276941	0.047684	3.5853	0.0839981	0.608434
RUG14670	uncultured Erysipelotrichaceae bacterium	522.726	24.063	1.2523	0.506756	0.524078	0.694179	0.406428	0.794211	0.675887	0.977479	1.33549	0.631478	0.445626	2.00999	1.16866	0.64942	0.168651	0.294255	0.936386	0.117215	3.52926	0.857146	0.235746	0.664034	0.525639	0.8321	0.900414	0.568665	1.5167	7.05071	0.826881	0.285847	0.456573	1.91099	3.77158	0.599983	0.60714	0.498012	1.63425	0.564489	0.435134	0.587304	0.594047	5.91519	0.632518	2.33862	1.90908	1.52677
RUG13549	uncultured Bacteroidetes bacterium	522.691	202.905	0.880769	0.299022	0.166121	0.0883622	0.108667	0.0111611	0.0520262	16.2028	0.896452	0.0213218	0.00679231	0.140005	0.00995701	0.760635	0.0476642	0.0164982	0.00525647	0.001604	0.00424085	0.0337508	0.0899677	0.242852	0.115973	1.3497	0.189059	0.222799	0.401305	0.517185	0.998198	0.13087	0.521733	0.244612	3.45085	0.395661	0.623413	0.13404	0.175327	0.942107	0.94926	0.423561	0.927437	0.399342	0.951729	0.0161301	0.430959	0.0305507
RUG10884	uncultured bacterium	521.824	50.3355	5.79069	1.93209	1.2034	0.143671	0.797077	0.0125445	0.84108	5.37335	5.65251	0.0897129	0.0190114	0.0472642	0.0565768	2.33666	0.184132	0.0431431	0.0347139	0.0326305	0.00824438	1.46921	0.566416	0.990491	1.22377	3.16635	1.74318	2.71816	1.28699	2.34397	2.50021	1.44715	1.88172	3.39943	2.84072	3.86045	1.85183	1.2035	1.27138	1.85795	3.1796	1.46353	1.50935	1.80527	1.98714	0.0407532	2.65139	0.0183298
RUG13094	uncultured Methanobrevibacter sp.	521.1	14.4444	1.42624	0.365105	0.69973	0.742542	0.695985	0.710039	1.53469	0.841916	1.43291	2.60256	0.704203	2.0635	1.20434	1.21714	0.516616	1.21838	0.309765	1.45825	0.98387	1.5451	1.36017	0.97717	0.642866	1.57105	0.688722	1.50067	2.25132	1.86657	1.32843	0.157906	0.756716	0.982064	3.10434	1.13669	2.43233	0.618455	0.231203	1.33395	0.587506	0.340351	2.77087	0.750706	1.6825	2.64178	2.65553	1.12022
RUG14583	uncultured Bacteroidales bacterium	520.199	12.7198	0.568476	1.74289	0.434939	1.10463	3.73648	0.632741	1.07477	0.406885	0.835549	1.23478	0.202304	1.36652	0.647806	2.73483	4.86525	0.290761	0.87032	0.307286	0.192053	1.74761	1.0566	1.37172	0.627406	1.37123	0.59152	1.25793	0.404912	0.941531	0.928882	1.99327	0.672037	1.83224	0.988604	1.01586	0.872571	2.97806	2.08845	1.69331	1.52306	0.783111	0.720337	0.751342	1.21745	1.67201	2.75474	1.77397
RUG10059	uncultured Lachnospiraceae bacterium	520.17	94.5896	0.0278984	0.12735	0.042834	10.5836	0.0570015	16.1479	0.0861997	0.292021	0.0388044	0.036585	3.03944	15.9541	1.87674	0.109743	0.0337534	1.88214	1.23713	0.594847	3.86205	0.0489238	0.0642347	0.519889	0.0605742	0.005084	0.00226533	0.00344865	0.00518227	0.0114556	0.00447218	0.0111276	0.00355468	0.00352163	0.00506859	0.00241925	0.00652686	0.0148649	0.00242149	0.00912152	0.00239057	0.00303766	0.00267175	0.209751	0.0187862	0.190233	0.0919985	17.6251
RUG10555	uncultured Succiniclasticum sp.	519.685	26.6586	0.450375	0.867853	0.401745	0.719185	3.99892	0.342644	0.325135	2.53617	0.784121	0.592908	0.381001	0.307911	0.591324	0.981901	2.36317	0.379056	0.268182	1.79611	0.264835	1.36317	1.09592	0.742658	0.445445	1.40317	0.704538	1.35292	0.271703	0.772632	0.978611	1.48412	0.864402	1.30966	0.607836	0.688403	0.857285	2.78375	1.02276	1.08311	1.59675	2.74898	0.386566	0.968072	2.46348	4.89357	4.16059	0.859774
RUG12397	uncultured Bacteroidales bacterium	519.473	76.1785	0.505396	1.17975	0.367239	0.478978	0.577041	1.2216	0.707892	1.99218	1.38088	0.592584	0.170512	0.614681	0.598272	2.05041	4.31983	0.144488	1.20381	0.145033	1.48975	3.92668	3.49768	0.679131	1.91491	0.514283	0.345553	0.321291	0.162161	0.474951	0.25533	1.41869	0.215914	1.09194	0.441306	0.28856	0.578474	1.17378	0.521325	0.199811	0.782019	0.772914	0.493668	0.562506	0.286092	0.456815	0.903759	0.409453
RUG14703	uncultured Methanobrevibacter sp.	516.643	38.4836	0.508077	0.58583	0.136717	0.132834	0.194457	0.0620402	0.182833	0.864447	2.31	0.830168	0.475718	0.0678227	0.613631	1.11755	0.877272	0.114057	0.130805	0.21284	0.105858	1.39825	0.518186	1.11017	1.37675	0.912171	1.49095	0.734958	1.70139	1.083	0.900373	0.729482	2.16289	0.424592	0.431392	0.585824	0.367303	0.524911	0.636768	1.36866	1.40128	0.448097	0.766321	0.303166	1.20126	1.65225	0.806406	0.113808
RUG11448	uncultured Prevotellaceae bacterium	516.267	41.3679	0.529045	5.18003	0.099767	0.737014	4.89962	0.0999035	0.955062	1.03413	2.0095	0.451044	0.015744	1.76686	0.131392	1.61944	0.744959	0.0290441	0.117025	0.0444908	0.0150543	0.797955	0.266329	0.678286	0.882981	1.4942	0.924162	1.01371	1.12149	2.87235	2.12358	1.00333	0.52475	1.48146	1.65631	0.577997	1.50561	6.10614	1.25643	0.91131	2.22659	0.846233	2.62303	0.64649	0.747252	0.0279508	0.337526	0.0273172
RUG14439	uncultured Lachnospiraceae bacterium	515.692	11.7527	0.599625	0.260116	0.137026	2.23842	0.652486	1.73757	1.0424	0.806158	0.534664	2.5913	3.32094	1.40857	3.11445	0.568651	1.50626	1.95278	1.64232	2.14698	2.6308	2.02015	2.43414	0.917164	0.962577	0.573895	0.373053	0.589201	1.06117	0.615779	0.500113	0.443817	0.468779	1.55881	1.66724	0.474587	1.03839	0.814341	0.748002	0.37885	0.38077	0.549292	1.38229	0.400858	0.58467	3.59324	3.97751	6.48021
RUG12041	uncultured Lachnospiraceae bacterium	515.328	29.3915	1.68038	0.818232	0.20605	0.547834	0.410045	0.42682	1.31034	0.738817	0.919612	0.532203	0.916714	0.32979	0.878548	1.43048	0.570643	0.928392	0.59903	0.75857	0.677328	0.790587	1.48218	1.99603	3.52416	1.79776	1.27456	2.26256	2.46694	1.89955	1.4778	0.463804	1.38194	1.80811	3.30171	1.47226	1.44939	1.04716	0.844679	0.75025	0.796693	0.537533	4.1163	1.07321	0.68632	1.20458	2.19029	1.72798
RUG10614	uncultured Bacteroidales bacterium	513.629	47.9233	0.444398	0.655257	0.16181	0.260281	0.206123	0.161181	0.17231	0.674204	0.772744	0.198645	0.389239	0.0940018	0.280045	0.548229	0.14005	0.170288	0.138944	0.205711	0.0265701	0.331632	0.525242	0.900508	0.279071	2.95596	0.50698	2.61252	0.512084	0.632776	0.2903	0.184691	0.929735	0.546813	0.900165	1.00321	0.742151	0.500724	0.330165	0.485382	1.66818	6.79892	1.78521	0.476084	47.9233	1.02774	1.19996	0.856439
RUG12125	uncultured bacterium	513.315	66.0064	0.236389	0.129848	0.193903	1.33487	0.215215	1.92696	0.422045	0.607546	0.293037	0.971447	0.563058	1.07453	0.570831	0.156455	0.183058	0.0904617	0.389086	0.06256	0.59966	0.337642	0.284056	0.439413	0.370722	0.174973	0.161494	0.172198	0.310066	0.172617	0.145205	0.0472095	0.167082	0.210069	0.207445	0.122762	0.200117	0.0929698	0.0574075	0.0922248	0.135308	0.0835564	0.24851	0.216146	0.133325	0.71174	2.23201	1.49966
RUG12310	uncultured Bacteroidales bacterium	513.266	245.779	0.766608	0.0482279	0.0164717	0.0662912	0.0228004	0.0453183	0.0229472	0.0421905	0.079729	0.107788	0.00329941	0.0275951	0.0244115	0.0116577	0.00746993	0.00374778	0.00398994	0.00344593	0.00741116	0.012908	0.0100363	0.0322129	0.0257692	0.187982	0.0785572	2.30477	0.0420307	0.338004	0.0210954	0.018748	0.466397	0.0464499	0.0325184	0.374865	0.0186661	0.153206	0.0222701	0.0704657	0.1123	0.0541956	0.127115	0.446758	0.0393411	0.0149402	0.0310442	0.00516343
RUG14553	uncultured Lachnospiraceae bacterium	512.89	30.3118	0.254381	0.131988	0.0837433	0.860443	0.336273	1.30026	0.884817	0.352773	0.225562	4.09762	3.3245	2.08933	4.20016	0.253705	0.467601	5.9403	3.44741	4.54064	5.88342	0.358662	1.87118	0.342453	0.369353	0.299777	0.231728	0.31122	0.419511	0.337695	0.278021	0.137456	0.269235	0.339381	0.798439	0.263761	0.42447	0.453184	0.231824	0.212576	0.188461	0.246933	0.559192	0.174369	0.260964	4.43778	3.48364	8.38491
RUG10736	uncultured Methanobrevibacter sp.	512.492	18.8681	0.129015	0.0734184	0.135884	0.0436246	0.255801	0.0149099	0.0546117	0.107134	1.37148	0.0800785	0.0538961	0.028851	0.0802715	5.04973	0.0933171	0.027299	0.0962608	0.0255975	0.0148702	0.365632	0.138377	0.350668	1.58249	5.82309	3.34701	1.58853	4.04333	4.15728	6.17759	1.81911	0.649946	0.899584	0.331372	2.22384	0.22213	1.93422	1.0271	7.03969	5.20692	1.03596	1.21201	0.393547	1.38814	0.193642	0.333887	0.0639154
RUG10470	uncultured Methanobrevibacter sp.	511.211	19.5017	6.05432	2.20998	0.637578	0.367554	0.111668	0.0631658	0.263055	0.435987	1.75763	0.144559	0.107182	0.357475	0.64028	4.11791	0.190897	0.021828	0.0730753	0.0229423	0.0271922	0.729907	3.87295	1.05412	0.9591	1.32138	1.75851	1.73869	1.11982	2.71609	0.787395	0.992887	3.32446	0.541379	0.908654	1.27971	2.1763	0.527453	1.36421	0.450382	12.849	0.746177	1.15402	14.8529	1.49471	0.230624	1.44416	0.618715
RUG13900	uncultured Lachnospiraceae bacterium	510.943	33.0011	0.892575	0.239945	0.797795	0.243402	0.507967	0.729529	3.05922	1.21439	0.586037	3.26696	0.309243	1.31323	1.06429	0.92934	0.731233	0.216386	3.59785	1.09552	0.172514	0.909795	1.58809	2.24984	1.0711	1.99721	1.23287	0.918107	5.65833	2.91178	1.10567	0.737808	0.891401	3.07631	4.57787	1.20117	1.1516	2.40095	2.91347	1.72658	1.20585	2.12415	4.05628	0.825	0.564903	0.340596	0.326385	0.647082
RUG12331	uncultured Clostridiales bacterium	510.827	26.1788	0.305907	0.287228	0.0814796	1.06252	0.0950138	0.743704	2.38659	0.0980913	0.528005	0.858761	0.290839	2.02967	0.212377	0.895582	0.436001	0.207884	13.5037	0.278943	0.0799157	0.673967	1.50776	1.131	1.29295	0.331536	0.174894	0.484339	3.05753	0.433958	0.432288	0.178893	0.241199	2.59106	2.69169	0.224306	3.74765	0.142981	0.881899	0.210549	0.197536	0.161214	2.07973	0.336656	0.16042	0.324391	4.05163	1.38636
RUG12411	uncultured Methanobrevibacter sp.	509.452	45.8623	0.167235	0.1124	0.134816	0.0748477	0.114736	0.0176736	0.0629935	0.104024	2.2304	0.130479	0.0350327	0.0395887	0.2238	2.17494	0.189973	0.0279017	0.0625258	0.0432947	0.018224	1.024	0.372061	0.474399	2.01042	1.94416	2.2785	0.461493	3.31884	1.11436	2.26914	0.687372	0.802487	1.00274	0.214365	0.530482	0.280971	0.654823	0.62544	1.92645	1.60409	0.357805	0.733139	0.259408	1.22062	0.0775603	0.202242	0.0796349
RUG10171	uncultured Erysipelotrichaceae bacterium	507.196	24.5551	0.0563863	0.193391	0.048792	0.511158	0.0414	1.33995	0.878762	0.141443	0.0894904	0.479029	2.47418	2.24574	3.37269	0.0626836	0.2092	8.30943	3.4783	0.872978	2.88456	0.110768	0.569289	0.0749189	0.161237	0.0631968	0.0345116	0.0840635	0.0640022	0.0547845	0.0446084	0.0145931	0.0582755	0.0704588	0.0570972	0.0492252	0.0557718	0.0399732	0.0339653	0.0351234	0.029535	0.0653556	0.0673351	0.0682475	0.0652277	8.42306	5.21973	5.8187
RUG14597	uncultured Bacteroidales bacterium	506.486	17.4215	0.947709	0.956351	0.47425	0.468209	3.42654	0.811612	1.05543	1.11411	0.845698	0.556048	0.00790489	0.236687	0.740308	1.25884	6.51323	0.303243	0.765366	0.0938426	0.0364509	1.19176	1.03551	0.999473	0.763575	1.34	0.909889	1.10396	0.393686	0.994696	1.03688	1.52861	0.780354	0.608262	0.616008	1.07416	1.07349	1.8269	0.624451	1.81059	1.48327	0.542114	0.62263	1.24379	1.36913	0.558101	1.84424	0.405657
RUG13334	uncultured Erysipelotrichaceae bacterium	506.13	172.056	0.0313534	1.77947	0.0180519	0.049935	0.0301375	0.168705	0.0529121	0.0386785	0.0997103	0.223851	1.2328	0.0353859	2.16497	0.0134839	0.0103369	11.2056	8.00476	0.42198	1.10258	0.0448803	0.410639	0.0232857	0.0579852	0.0244314	0.0233234	0.0211713	0.0134129	0.0228389	0.0158131	0.0102651	0.0136106	0.0199718	0.0836333	0.0131415	0.0215672	0.0112845	0.0152909	0.0109695	0.0123321	0.0174774	0.0193822	0.0168686	0.0174233	0.934624	0.469426	2.24639
RUG10137	uncultured Bacteroidia bacterium	504.885	169.308	0.665017	0.102344	0.114497	2.75132	0.565882	2.66004	0.540131	0.225973	0.190894	21.7125	1.40612	4.24652	1.75839	0.193211	0.256219	0.750017	5.97577	2.49022	0.654364	0.361868	0.615998	1.77987	0.46267	0.287946	0.362073	0.262733	0.52065	0.948699	0.270895	0.10165	1.16121	0.579544	0.501958	0.961225	2.47691	0.329961	0.190952	0.214601	0.418818	0.0435269	2.1983	0.204386	0.0569586	0.880292	0.963027	1.5403
RUG13775	uncultured Lachnospiraceae bacterium	504.435	19.0305	1.77135	0.779724	0.186254	0.75295	0.566558	0.4841	1.02974	10.997	0.931938	0.731678	0.0235324	0.304283	0.486849	1.58456	5.01776	0.0421429	0.427963	0.245407	0.0442681	3.95395	2.42888	2.2576	3.10939	1.95628	1.87183	2.35778	3.30781	3.38098	2.21933	0.788207	1.73162	4.90327	3.30843	2.24159	3.56632	2.23903	2.27772	1.41829	1.35644	2.1765	3.17657	1.00079	0.666355	0.101921	1.63582	0.0591174
RUG13579	uncultured Ruminococcus sp.	504.412	25.0682	1.59066	0.572554	0.420382	0.0451525	0.508558	0.0205295	0.52259	0.421496	0.957246	0.141033	0.00948453	0.0587467	0.0226008	2.98112	0.574858	0.0153566	0.0643877	0.0443095	0.105816	1.14227	0.584645	1.92861	0.50105	2.53952	2.20882	0.955044	4.41816	3.66786	2.19413	1.41891	3.4578	3.85558	2.89033	1.91362	1.40123	3.4558	2.58836	1.86274	1.31734	0.92149	5.60541	0.79142	0.124074	0.0281105	0.742257	0.049003
RUG11506	uncultured Prevotellaceae bacterium	504.178	37.134	0.350103	1.14322	0.26921	0.158285	4.01353	0.165977	0.919728	0.0351674	0.461316	1.11483	0.010142	0.255195	0.181194	0.51547	1.73974	0.0201298	0.0634818	0.0419721	0.00540682	0.320344	0.0900393	0.414162	0.153251	0.655983	1.14799	0.537736	0.23967	8.96418	0.447764	6.40383	0.170237	15.2996	5.24997	0.131831	1.11246	1.3839	0.826173	0.254738	1.27006	0.915273	0.099362	0.345968	2.97534	0.380404	2.63377	0.111349
RUG12613	uncultured Bacteroidales bacterium	503.997	121.255	0.168105	0.817016	0.169198	0.393328	0.402486	0.0876174	0.15807	1.06731	0.313503	0.329917	1.42366	0.468109	0.282293	0.448533	0.174825	0.176833	0.146932	0.294716	0.386163	0.350383	0.148796	0.179112	0.133992	0.444531	0.320277	0.468052	0.313411	0.352054	0.217221	0.29406	0.0621507	0.60009	0.199135	0.404018	0.189661	0.772416	0.530418	8.13701	0.441587	0.326929	0.450976	0.284403	0.317211	0.438328	0.92559	0.793623
RUG13135	uncultured Lachnospiraceae bacterium	503.263	85.494	0.0237708	0.120149	0.0267492	8.68192	0.0463425	7.90063	0.0844294	0.31737	0.0353035	0.065167	2.43623	21.007	2.06595	0.096942	0.0292038	1.97601	0.780481	0.509204	0.403287	0.048551	0.0575447	0.405544	0.0663443	0.00398224	0.00384023	0.00455564	0.00476419	0.0161012	0.00381902	0.00484243	0.00240629	0.00317405	0.00466026	0.00313908	0.00437056	0.0164125	0.0018953	0.00520876	0.00281974	0.00243374	0.00260025	0.111949	0.0177029	0.190438	0.0658352	12.4969
RUG14934	uncultured Prevotellaceae bacterium	502.479	13.2881	0.786965	0.564428	0.372682	2.27247	0.595383	1.42035	1.44071	7.87742	0.641033	1.94717	0.0331638	2.44249	0.455844	1.47338	0.595135	2.06209	0.881343	1.805	0.724943	1.58972	3.00228	1.04179	1.20158	1.28004	0.607304	1.12858	3.01008	1.43286	1.99609	0.477896	0.848129	1.42282	11.7282	0.707219	0.859931	0.842297	0.479446	1.12197	0.654175	0.339813	4.9204	0.968643	0.545304	2.63361	1.8367	0.389646
RUG13062	uncultured Prevotellaceae bacterium	501.987	65.1109	0.496583	0.823877	0.356159	0.454226	1.21258	1.03871	0.320576	0.465147	0.784796	0.581436	0.0547164	0.502327	0.281641	1.03916	6.02359	0.0764294	0.147766	0.325871	0.0243473	0.898887	4.59136	0.827968	1.04424	1.65712	0.656496	1.40752	0.513481	0.477449	0.57612	1.73816	0.395229	0.825128	1.13818	0.755674	0.902059	0.907145	1.30343	1.04728	1.13091	0.603739	1.82962	0.633806	0.786285	0.482763	1.04817	0.082977
RUG14672	uncultured Lachnospiraceae bacterium	500.333	21.078	0.709495	0.441136	0.268656	0.340221	0.402552	0.25631	0.496973	8.07827	0.68358	0.173407	0.58782	0.202427	0.456164	1.21607	1.15325	0.315011	0.191752	0.0916159	0.94959	2.59358	0.961768	1.03923	1.2031	1.50932	0.789019	1.09726	2.79312	1.9334	1.50901	0.643847	1.25043	3.30028	2.56057	1.22659	1.23704	2.16037	2.38869	1.15294	0.842439	1.63102	2.89301	0.623591	1.60899	1.00011	1.90631	1.44294
RUG11608	uncultured Methanobrevibacter sp.	499.899	42.8767	0.435887	0.829825	0.414141	0.95992	3.48978	0.474831	0.875231	0.788591	1.46496	1.57754	0.113016	0.539603	1.34397	2.41039	0.755898	0.195903	1.55631	1.09004	0.167678	6.40765	0.926445	0.456707	0.789651	2.28791	1.12649	0.645149	0.174153	1.09457	2.22616	1.89905	1.18002	1.51763	0.238901	1.08251	0.160299	4.78505	1.28673	0.510069	1.85272	1.34119	0.203876	0.37178	2.70981	1.41976	0.738455	0.260308
RUG11238	uncultured Lachnospiraceae bacterium	498.988	23.0336	0.687783	0.213844	0.0460375	0.717446	0.0582395	0.440305	0.309599	1.22091	2.11107	0.121576	0.0143631	0.087684	0.242625	0.882527	3.50079	0.0343974	0.0658908	0.0371364	0.0204459	16.6548	3.13114	1.82158	2.74906	0.500908	0.221749	0.862707	5.32753	2.09412	0.871956	0.123299	0.163771	2.31452	7.2331	0.846241	2.93431	0.230278	0.8348	0.461627	0.35174	0.336914	2.5908	1.36324	0.181642	0.147209	4.32297	0.457314
RUG13546	uncultured Lachnospiraceae bacterium	498.746	24.7751	1.59596	0.697311	0.152941	0.898791	0.377397	0.763895	0.965848	9.71768	0.803482	0.834804	0.229373	0.685781	0.787959	1.1708	1.98084	0.167098	0.647555	0.396618	0.191309	3.1669	2.31176	1.93202	2.35127	1.57183	1.50738	1.93632	2.48058	2.86911	1.66167	0.432099	1.4545	2.67991	3.00863	1.86086	2.99529	1.50853	1.43633	1.25931	1.14297	1.27146	2.38019	0.977961	0.730594	0.255546	2.24389	0.434156
RUG13635	uncultured Bacteroidales bacterium	498.449	49.3751	0.0223222	0.0713779	0.157251	1.04035	0.0546558	0.630727	4.30224	0.0752102	0.133427	1.10635	3.73109	5.16897	6.57819	0.0759758	0.470254	4.25486	2.47694	6.71943	2.96166	0.100561	0.482863	0.0597078	0.047649	0.00958534	0.00498047	0.00977381	0.00726038	0.00867047	0.00803189	0.00258228	0.00380587	0.00421722	0.00703723	0.00519159	0.00925035	0.00778943	0.00800328	0.00543205	0.00804694	0.00436094	0.00449239	0.0131287	0.0112002	3.51178	1.03062	13.6727
RUG11757	uncultured Ruminococcus sp.	497.091	14.4818	1.77385	0.812153	0.424549	0.123779	0.500461	0.0252801	0.642194	1.22449	1.32921	0.201471	0.0185162	0.0629555	0.0283479	1.70498	0.658266	0.0120942	0.126136	0.140236	8.25882	1.87721	0.792335	0.542444	0.593191	2.66572	2.53709	1.45799	5.59015	4.65469	2.2706	1.61305	3.9077	4.34433	2.93612	1.66088	2.43008	3.94466	3.40598	1.65591	1.46096	1.01521	5.89967	0.949016	0.0455133	0.0492337	0.754227	0.0996002
RUG11996	uncultured Methanobrevibacter sp.	496.757	36.9697	0.51133	2.77599	0.658309	0.42933	1.65896	0.180529	0.616089	2.28959	2.01241	0.782887	0.0972626	0.250828	0.744198	2.19316	1.9828	0.141893	0.674094	0.482279	0.113919	3.79191	0.45055	1.21346	0.804276	0.74659	0.840082	1.63115	0.454946	1.0941	0.981081	3.90173	1.23318	2.93916	0.342281	0.845292	0.348903	6.07504	2.85647	0.47278	1.1404	2.69757	0.331442	1.00155	4.34291	0.529004	0.585146	0.1372
RUG13361	uncultured Clostridiales bacterium	496.008	35.7844	0.2649	0.962598	0.0876796	10.8435	0.414549	35.7844	0.789882	0.262716	0.389587	0.623138	0.485411	5.84469	2.35823	0.396549	0.325128	0.0703103	1.5507	0.259429	1.23855	0.0867173	0.45256	2.06443	0.354066	1.54465	0.610232	0.190377	0.407914	0.381808	0.120176	1.94086	0.0788872	0.402836	0.540762	0.11628	0.284012	0.412628	0.904041	0.281716	0.903615	0.226283	1.09705	0.546923	0.277186	0.911643	6.91599	0.386746
RUG10236	uncultured Ruminococcus sp.	494.637	163.245	0.114477	0.0631522	0.0962806	0.13074	0.0231115	0.15638	0.931174	0.0842368	0.0990382	0.118005	0.00296821	0.155408	0.0242192	0.285392	0.320941	0.069911	0.153469	82.1482	0.516134	0.739927	0.0774106	2.4912	0.654984	0.0892319	0.101728	0.249962	0.346751	0.37015	0.161034	0.0681651	0.0942299	0.201367	0.119817	0.113951	0.123771	0.161191	0.100539	0.0531302	0.0673404	0.0469999	0.107976	0.0633989	0.0150256	0.00924426	0.0791882	0.0101493
RUG13756	uncultured Bacteroidetes bacterium	494.449	230.273	1.38591	0.944379	0.316006	0.367322	0.357841	0.0257715	0.219735	0.0497134	0.474968	0.945056	0.0069796	0.496065	0.014246	0.116704	0.139641	0.0646556	0.0114183	0.108362	0.0234619	0.258987	0.450501	0.130137	0.0639096	0.0837449	0.163606	0.130212	0.0319851	0.622953	0.0571757	0.147285	0.107398	0.0713563	0.0534943	0.143253	0.170564	1.91194	0.201121	0.181335	1.82687	0.110903	0.0434106	1.72518	0.858656	1.04915	0.0929208	0.0279907
RUG11129	uncultured Clostridiales bacterium	492.872	282.741	0.124268	0.141446	0.0794896	0.214436	0.0797313	0.423193	0.187926	0.188693	0.206415	0.203095	282.741	0.256119	0.413669	0.102842	0.0743498	0.717669	1.50671	0.0897465	0.930609	0.153251	0.187835	0.0790134	0.100207	0.103866	0.109062	0.0730052	0.194156	0.121131	0.0912875	0.0434267	0.0476234	0.0713794	0.133144	0.0731921	0.186229	0.0773584	0.0503462	0.045522	0.0607823	0.106069	0.0636995	0.201826	0.0944333	0.223358	0.144025	9.1771
RUG12735	uncultured Prevotella sp.	492.577	80.8202	0.0466406	0.276295	0.154307	0.644905	0.205005	0.576128	0.341611	0.0716157	0.123586	1.74193	10.0585	1.07986	1.12155	0.221162	0.527546	7.28102	2.26546	8.82836	2.06516	0.748286	0.302504	0.0878518	0.120613	0.0786248	0.0447767	0.0840587	0.122338	0.0725657	0.049278	0.15932	0.0218808	0.111121	0.123301	0.0698667	0.139408	0.253757	0.0604748	0.107958	0.154216	0.0693483	0.086665	0.107819	0.0911623	2.91321	0.408691	5.25093
RUG11365	uncultured Bacteroidales bacterium	492.28	76.2703	20.2738	0.26747	0.318753	0.16671	0.160204	0.0135901	0.939965	0.0718747	0.124405	0.183883	0.00349521	0.107523	0.00546761	0.153962	0.0536568	0.0147173	0.0102066	0.00988666	0.0063981	16.6842	0.030324	1.51085	0.671774	0.165243	0.733725	4.16189	0.130688	0.661059	0.13722	0.495956	0.63234	0.086135	0.10881	0.398666	0.310673	0.493568	0.18742	0.133941	0.980497	0.154593	0.0359866	1.32737	0.0806572	0.0032679	0.0311019	0.00281687
RUG11004	Ruminococcaceae bacterium	491.656	31.4594	0.795211	0.827641	0.261814	0.653456	1.06477	3.60949	0.186067	4.29232	1.83218	1.72239	0.0291197	0.386557	0.415533	2.55132	0.112804	0.0655745	0.75995	0.184731	0.0357099	2.81565	0.896408	1.21727	1.40381	1.14814	0.710757	1.08779	0.9815	1.34898	0.944798	0.185861	0.733657	0.788148	1.23807	1.1179	1.33585	0.609612	1.54628	0.5801	0.610951	0.223872	1.43165	0.911441	1.63484	0.0436445	0.868571	0.0377386
RUG10596	uncultured Prevotellaceae bacterium	490.976	57.7348	0.59427	0.353017	0.236605	0.665445	1.62186	0.405109	0.443273	0.101838	0.479757	0.796453	0.035926	0.709821	0.423075	0.839557	10.3986	0.244912	0.804073	0.194605	0.067185	2.12443	1.34347	0.814125	0.292429	0.597784	0.818299	0.599746	0.350213	0.891537	0.783786	0.650521	0.603161	1.2597	0.550764	0.564084	0.834787	1.26228	0.551216	0.895528	1.13992	0.600224	0.380239	0.99219	2.04711	12.2754	1.05256	57.7348
RUG13398	uncultured Erysipelotrichaceae bacterium	490.958	333.716	0.33469	0.426757	0.242297	0.427511	0.53559	0.250764	0.176665	0.264118	0.604116	0.296123	0.450968	0.716242	0.333107	0.169249	0.201304	0.234792	0.882047	0.1943	0.785193	1.16299	0.0700157	1.26678	0.27034	0.292529	0.229043	0.378038	0.250481	0.466317	0.443058	0.142218	0.142453	0.364574	0.334571	0.216385	0.837052	0.254476	0.209355	0.188108	0.218378	0.378665	0.21063	0.198667	0.373196	1.13572	0.940655	0.732586
RUG10830	uncultured Methanobrevibacter sp.	490.842	14.5483	0.299587	0.654664	0.350028	1.03547	3.55674	0.510132	0.820923	0.900033	1.75429	1.53996	3.34505	0.749961	1.85617	1.63639	1.0449	1.35782	1.6841	1.24903	0.344356	4.8647	0.91697	0.34761	0.538365	0.224954	0.421064	0.35366	0.106957	0.527989	0.343071	1.01757	0.412266	1.35453	0.273512	0.500232	0.141981	3.42562	1.18396	0.117322	0.67204	1.64662	0.0776353	0.172664	2.24911	2.44905	1.34345	2.78448
RUG13148	uncultured Lachnospiraceae bacterium	490.372	80.7247	0.720768	0.659577	0.150835	2.8595	0.398616	0.944774	0.334719	0.404033	0.233936	2.60297	2.96328	0.223313	0.99901	0.237904	0.0873982	0.556733	0.817025	1.62669	0.426113	0.703775	0.675706	1.31925	0.158385	0.123407	0.262394	0.124457	0.340401	0.539812	0.979314	0.318278	0.225128	0.284989	0.660978	0.126559	0.2085	0.157209	1.08375	0.0762601	0.338801	0.0746293	0.287457	0.597068	0.11089	1.05834	1.04305	12.2544
RUG14545	uncultured Prevotellaceae bacterium	490.005	30.6991	0.321945	0.531284	0.159854	0.545724	1.20257	1.40324	0.929356	2.30408	0.442351	9.62924	0.0295915	1.11928	1.68823	0.414963	1.66021	5.64616	2.12054	0.378648	2.86178	0.700625	0.918671	0.509533	0.428265	0.157014	0.393671	0.626486	0.753414	0.849294	0.479566	0.301303	1.44527	0.296537	0.728405	0.301953	0.859253	0.613073	0.463129	0.225377	0.493758	0.155267	0.196163	0.460551	0.415551	0.551934	0.320142	2.66845
RUG12747	uncultured Bacteroidales bacterium	489.656	151.206	0.367912	0.0934939	0.0761666	0.0789638	0.0586061	0.0433185	0.0587617	0.561127	0.0602599	0.0650584	0.0487881	0.0501853	0.0363177	0.0481881	0.158139	0.0431193	0.0314157	0.0950044	0.0451264	0.147746	0.0260668	0.430652	0.0469483	0.152559	0.199925	0.734385	0.180471	0.316051	0.0965821	3.67786	0.236972	0.126886	0.181716	0.227183	0.0498025	0.311621	1.00278	0.100367	0.0793371	1.15013	1.36295	0.422263	0.0672195	0.0502712	0.149999	0.0931862
RUG12249	uncultured Lachnospiraceae bacterium	489.495	114.203	0.0190308	0.105505	0.0261162	6.04234	0.0438075	7.96196	0.0766401	0.181343	0.0226128	0.0324714	2.49019	11.2057	1.25555	0.077742	0.0245316	1.77482	0.779291	0.392893	0.483399	0.0348934	0.0444005	0.293531	0.0468465	0.00648486	0.0045663	0.00434328	0.00654831	0.0164122	0.00458161	0.00305869	0.00577532	0.00766009	0.00789625	0.00487401	0.0102261	0.00940748	0.00316929	0.00734168	0.00373171	0.00294213	0.00719453	0.10563	0.0224344	0.228984	0.0832139	17.0212
RUG13937	uncultured Bacteroidales bacterium	489.437	300.259	0.108628	0.0723752	0.00811427	0.106754	0.194165	0.0293814	0.0495333	0.397633	0.412729	1.9152	0.00461649	0.815163	0.0233271	0.0757473	0.0948498	0.00925757	1.80412	0.0244127	0.0117257	0.151353	0.126863	1.74229	0.0280147	0.167675	0.0143405	0.0519675	0.0972195	0.193291	0.0394785	0.137103	0.0353345	0.24734	0.0552262	0.0456773	0.0877368	0.159022	0.0914978	0.273601	0.0755517	0.0992406	0.0790436	0.914515	0.0169646	0.0115593	0.0164548	0.00402942
RUG10302	uncultured Prevotella sp.	487.98	24.5107	0.416656	0.967579	0.46908	0.546746	1.1434	0.155568	0.324937	0.266656	2.25642	0.54586	0.0135903	1.34714	0.192561	1.16549	0.802862	0.0921359	0.0998328	0.0811546	0.0450757	2.88783	0.250619	1.14531	0.871233	13.6406	1.09005	2.03098	0.315803	0.935889	0.341812	1.50573	0.585847	4.66045	0.422144	0.390732	1.18078	2.10506	1.4037	1.13149	2.61442	1.6545	0.484466	1.44464	1.64454	0.579882	1.4104	0.19216
RUG14689	uncultured Lachnospiraceae bacterium	487.195	47.5314	0.179891	0.167268	0.0450523	0.968096	0.0749348	0.561227	0.51986	0.28503	0.103674	2.1269	1.45782	0.33918	0.783373	0.0860809	0.15375	3.58054	1.38418	0.996525	1.37284	0.188342	0.787986	0.280266	0.147576	0.189294	0.118378	0.100694	0.189781	0.222033	0.133581	0.0682433	0.140197	0.18487	0.5162	0.097236	0.163841	0.120189	0.109477	0.101995	0.0976795	0.131861	0.352346	0.168739	0.139961	1.21835	2.78438	14.6459
RUG10368	uncultured Prevotellaceae bacterium	486.427	31.684	0.549678	2.30802	2.34179	0.401247	0.759985	0.58862	0.465574	0.342868	1.03796	0.539344	0.0588347	0.568659	0.306808	0.83251	1.6481	0.118121	0.311283	0.456664	0.0548418	1.30261	0.418853	0.431389	0.591726	1.19721	1.35413	1.27629	0.190497	0.829164	0.685944	0.816612	31.684	1.58867	0.292544	2.54932	0.803844	1.23807	0.217808	0.244834	1.76266	14.4472	0.734603	0.754282	3.75939	4.88834	1.04526	1.04448
RUG10068	Ruminococcus flavefaciens	486.408	34.5136	0.558464	0.899499	0.247772	1.9553	0.271161	19.5993	1.869	0.820563	0.642241	1.35965	3.18619	7.11204	2.054	0.359553	0.604912	3.66395	5.00804	2.74987	2.7869	0.242072	1.36548	1.20509	0.477252	0.183589	0.219204	0.26948	0.232238	0.46037	0.318601	0.0617134	0.240811	0.140554	0.559733	0.278418	0.815526	0.120791	0.104222	0.11184	0.204705	0.22056	0.166816	1.02545	0.587741	2.37586	6.30846	7.3679
RUG13669	uncultured Erysipelotrichaceae bacterium	486.29	38.0434	0.148175	0.33361	0.0969028	0.176893	0.121727	1.10419	0.428681	0.218246	0.238109	0.634826	11.0956	3.97793	2.23963	0.0557422	0.0554129	3.3782	10.3336	0.382874	0.956097	0.0884385	0.479831	0.0891527	0.141904	0.103588	0.124543	0.100031	0.107454	0.239135	0.110956	0.0559913	0.0491325	0.150317	0.262076	0.0881021	0.113933	0.0925612	0.0717443	0.0629685	0.0670884	0.120473	0.0845018	0.243478	0.108474	1.99214	0.741987	6.91665
RUG10145	uncultured bacterium	485.837	153.047	0.0745596	0.800946	0.202328	0.415192	0.0458287	2.14194	0.0757728	0.115253	0.156879	0.320732	153.047	0.824929	0.512902	0.0538644	0.0478172	1.02912	2.88407	0.407471	3.16447	0.089005	0.182886	0.0543829	0.160531	0.046791	0.0402752	0.0398235	0.126498	0.0395953	0.0381415	0.0326756	0.0167769	0.0329067	0.0600336	0.0300185	0.101833	0.0392963	0.0395633	0.0230028	0.0430365	0.0503125	0.0370863	0.108787	0.102668	0.73215	0.246293	7.0265
RUG12368	uncultured Prevotellaceae bacterium	484.815	101.443	0.617627	0.695686	0.0914019	0.0776511	0.50503	0.0928016	0.190501	7.39827	0.136632	0.0201975	0.00720839	0.0294726	0.0138753	0.551902	0.0639648	0.0473219	0.00764375	0.0064003	0.00946485	0.402307	0.900617	0.0368485	0.838443	1.12975	0.117809	0.384876	0.0847055	0.227665	0.421906	0.107546	0.161729	1.50058	1.38569	0.298643	0.276258	0.164012	0.106664	0.220232	0.182965	0.194402	0.304493	0.0669136	0.096262	0.0221126	29.577	0.170362
RUG10979	uncultured Lachnospiraceae bacterium	484.202	23.0624	0.229721	0.136338	0.0665758	0.65871	0.181031	1.15891	0.928936	0.293582	0.221199	6.30462	3.83129	1.66379	5.33243	0.218559	0.460885	3.7913	3.8886	6.29446	4.26051	0.256992	1.3747	0.352634	0.295137	0.195184	0.178819	0.214329	0.476624	0.333788	0.240168	0.0757034	0.161485	0.424714	0.457911	0.14649	0.298037	0.208636	0.241251	0.185917	0.136761	0.0920161	0.353022	0.132255	0.104626	4.28974	1.19186	15.9791
RUG14364	uncultured Methanobrevibacter sp.	483.796	29.0474	0.877352	0.372704	0.10776	0.0324356	4.14331	0.0118807	0.110497	0.0941587	3.16963	0.0738543	0.0367488	0.0430925	0.0703747	4.71068	0.102573	0.0500001	0.0313673	0.0148717	0.0156478	0.0480269	0.0436863	0.141942	1.50524	4.91669	1.85774	1.64179	3.42843	0.805113	2.77101	3.57532	0.0965422	0.952347	0.464797	0.447949	0.159599	1.00018	0.881902	3.66826	4.54975	0.466364	1.4436	1.3847	5.31535	0.154956	2.07963	0.0637908
RUG12557	uncultured Prevotellaceae bacterium	483.101	32.1173	0.784981	2.31963	1.91874	0.161295	1.8711	0.106343	0.623744	0.286571	1.16912	0.394459	0.0953928	0.222879	0.191249	2.62358	2.25296	0.0731938	0.159221	0.328329	0.0791025	0.804647	0.348634	0.89285	0.785289	3.26416	1.3765	1.17065	0.256597	1.37475	1.09703	1.70824	3.24953	0.906562	0.423818	1.52528	1.10267	2.05577	0.837474	1.90433	1.54094	5.91459	0.430339	1.55149	4.71356	1.75862	1.99557	0.520479
RUG12924	uncultured Ruminococcus sp.	482.221	27.5393	3.60177	0.270472	0.0976759	0.0137813	0.381941	0.00755781	0.405353	0.0150567	0.167265	0.0205401	0.00459905	0.0126949	0.0374784	0.474314	0.0412194	0.00840951	0.00704103	0.00511333	0.00456252	0.0220971	0.0143605	0.0249514	0.0266359	8.84433	7.02654	0.0862006	1.03821	3.81674	6.8631	1.75735	3.7903	0.93099	1.34848	4.58412	0.325897	2.16411	1.6385	4.66647	5.40616	0.715449	2.13757	0.404163	0.0187043	0.00892608	0.0164916	0.00850738
RUG11471	uncultured Erysipelotrichaceae bacterium	482.149	142.267	0.272191	0.191361	0.131583	0.362448	0.148964	0.766973	0.332135	1.74299	0.27114	3.94398	4.22927	1.45008	2.27978	0.0733994	0.256091	0.545311	4.68039	0.400751	4.08969	0.189107	0.286206	0.130445	0.147557	0.207415	0.224661	0.11671	0.259867	0.325866	0.321364	0.0765484	0.120302	0.193905	0.355269	0.170926	0.153781	0.153059	0.109511	0.0898817	0.147079	0.174713	0.184258	0.231777	0.131696	12.2557	6.24589	16.3395
RUG12316	uncultured Methanobrevibacter sp.	481.933	45.1585	0.336591	0.352154	0.13687	0.157584	0.621055	0.170722	0.0709909	0.553033	2.02253	0.839208	0.628643	0.0217951	0.507301	0.538728	0.951198	0.24632	0.224045	0.231451	0.117802	0.974969	0.495812	0.490898	1.57697	0.712861	1.06167	0.511036	1.00665	0.871894	0.790252	0.954242	1.92613	0.520146	0.230705	0.408773	0.39162	0.870279	0.960842	0.722151	1.283	0.688586	0.337123	0.259931	1.44701	1.63763	0.231282	0.215716
RUG10984	uncultured Lachnospiraceae bacterium	481.443	42.6695	0.20212	0.0210896	0.00711576	0.174892	0.0256163	0.104168	0.889925	0.155615	0.117704	0.228625	4.22251	0.0985637	0.318724	0.0114996	0.0495687	14.2685	0.346863	0.349588	0.740812	0.670505	18.1805	0.114162	0.368861	0.0108495	0.0140271	0.00966707	0.347331	0.0191483	0.0438352	0.00622932	0.00964672	0.0185106	2.61013	0.0907435	0.463223	0.00451752	0.0133928	0.0053457	0.0118949	0.00809123	2.28531	0.00917098	0.0309578	6.05167	42.6695	4.43353
RUG14599	uncultured Lachnospiraceae bacterium	480.8	11.9931	1.24507	0.202998	0.376127	0.266849	0.297162	1.23772	1.23472	0.995048	0.456941	0.402505	0.200274	0.263083	0.226483	0.811108	0.987028	0.233102	0.502515	0.215593	0.252668	1.56986	1.49096	1.39261	1.44385	1.22917	0.594933	0.734634	4.48176	2.40552	0.797803	0.564759	0.5133	3.44515	3.05628	1.1542	1.75828	1.58537	2.19302	0.855284	0.739433	1.52376	3.05608	1.13166	0.571148	0.27357	0.926322	1.06016
RUG10847	uncultured Lachnospiraceae bacterium	480.143	20.9268	0.533921	0.352882	0.137439	0.401709	0.499858	0.644577	2.15776	1.56966	0.648208	0.898801	0.711901	0.625254	1.33339	0.744051	0.724956	0.28344	0.989443	1.13818	0.237446	1.00734	1.31753	1.63096	1.79348	0.787089	0.689665	0.979543	3.07379	1.25978	0.93163	0.458122	0.734813	1.58612	1.54283	0.65759	2.44843	1.25461	0.97653	0.51525	0.541494	0.562265	1.66741	0.490131	0.478187	1.78594	3.9224	1.33974
RUG11545	uncultured Ruminococcus sp.	479.655	67.687	4.916	0.0509676	0.901167	0.0248657	0.036125	0.00517574	0.0125659	0.116104	0.0777726	0.0151091	0.00815908	0.0179812	0.150208	0.0918465	0.013318	0.00834448	0.0163221	0.00712245	0.0046673	0.119349	0.0566082	0.0406921	0.0658523	1.14456	31.6705	0.0750519	0.604276	42.2562	3.45342	0.144128	2.4753	0.212481	0.619459	5.97678	0.0864301	0.355923	0.164606	2.41437	0.540788	1.8122	0.609364	0.0832049	0.0339257	0.0125242	0.044571	0.00544235
RUG11030	uncultured Lachnospiraceae bacterium	479.623	116.596	0.0177234	0.127741	0.0264302	5.83498	0.0366522	6.99591	0.0827787	0.208284	0.0282429	0.0382948	3.20424	12.539	1.42457	0.104914	0.0258707	2.02366	0.723804	0.416061	0.6245	0.0341415	0.0426194	0.289184	0.055944	0.00915127	0.00521187	0.00885335	0.0111432	0.020937	0.0102151	0.00647166	0.00789373	0.00807719	0.0173252	0.00800042	0.00803615	0.0182577	0.00609708	0.0103697	0.00756589	0.00827031	0.016866	0.102068	0.0338837	0.317727	0.102052	16.715
RUG13328	uncultured Lachnospiraceae bacterium	478.516	38.9868	1.68372	0.71978	0.1138	0.250982	0.266282	0.184515	0.676195	0.318331	0.691075	0.649079	0.78658	0.203163	0.696346	2.46693	0.300407	0.385723	0.323584	0.415611	0.177688	1.44331	0.782332	3.81714	3.5452	1.40401	1.01617	2.22242	2.77856	1.62284	1.34962	0.34075	1.12475	1.7185	4.39967	1.24465	3.09513	0.965024	0.609246	0.548618	0.527669	0.260147	4.18065	1.02109	0.376449	0.694551	0.925271	0.69659
RUG14376	Ruminococcaceae bacterium	478.087	21.8056	0.751793	0.300418	0.101571	0.960377	0.52071	0.87416	0.806457	2.02548	0.638023	2.19008	0.150287	0.40438	0.16275	0.58543	12.2356	0.190518	0.611121	0.201465	0.217609	2.42264	0.568603	0.79167	2.05849	0.634486	0.326178	0.739107	1.99257	0.953208	0.613578	0.229774	0.377537	1.1365	1.95839	0.552818	1.79747	0.484377	0.788355	0.470589	0.344158	0.18673	1.50844	0.718919	0.244572	0.272943	9.67959	0.41522
RUG13499	uncultured Bacteroidales bacterium	477.963	44.757	0.325559	0.479511	0.230132	0.476139	1.28549	0.89488	0.673906	0.286093	0.924682	0.791808	0.353414	3.93844	0.51836	1.71884	1.85539	0.213462	1.05511	0.280081	1.47303	1.7931	0.903192	1.39386	0.481679	0.214105	0.26155	0.447039	0.562843	0.850362	0.277422	0.356139	0.235181	0.647845	0.563573	0.470472	1.43875	0.705423	0.246458	0.193217	1.03762	0.191571	0.225017	1.43006	0.40694	0.588766	1.27669	0.177936
RUG14569	uncultured Methanobrevibacter sp.	477.695	59.0356	0.113412	0.227591	4.16649	0.0416657	0.182829	0.0123756	0.0326556	0.257156	0.531242	0.0571747	0.0588987	0.0127402	0.0752234	0.768714	0.160674	0.0369551	0.167108	0.0218418	0.0267799	0.554477	0.16385	0.0987571	0.251813	0.512367	0.631772	0.252567	0.727877	0.412301	0.648077	21.991	0.27077	12.67	0.100292	0.249008	0.138651	13.0989	16.6026	0.924329	0.655319	30.1926	0.213672	0.230934	59.0356	0.360291	0.107366	0.0545429
RUG12597	uncultured Bacteroidales bacterium	476.553	19.1284	1.39022	0.595013	0.576335	0.620182	0.852311	0.589432	0.407313	2.17316	0.950624	11.8424	0.0367499	3.49915	2.03497	1.15627	1.57915	0.0475569	0.780948	0.161648	0.777428	1.11325	0.487397	0.490924	0.979548	0.517483	0.531802	1.47909	1.01341	0.653409	3.2837	1.05949	0.567715	1.03654	2.42354	3.61674	0.662195	1.56856	1.30677	0.595018	2.00982	1.85413	3.23346	0.650429	6.25543	0.790527	0.504497	0.228109
RUG14050	uncultured Lachnospiraceae bacterium	476.342	22.0796	0.608407	0.290374	0.113759	1.21706	1.088	0.531658	1.41122	0.146109	0.85278	1.44423	0.0318327	0.103363	1.48609	1.61264	1.88647	0.0316632	0.328906	0.103832	0.0217556	5.58043	1.63851	5.14812	4.63523	0.170998	0.265058	0.179391	0.945229	0.601395	0.281675	0.374381	0.134054	1.60896	0.993678	0.27641	0.647733	0.671216	0.632091	0.123735	0.102261	0.0889618	0.618915	0.96963	1.48265	0.0460721	3.49394	0.0806291
RUG13974	Prevotella bryantii	475.563	95.2984	0.804801	1.40803	0.154933	0.642059	0.225108	0.0683703	0.212445	0.291522	1.20948	11.6132	0.0396856	0.0920381	0.131347	1.22024	19.2758	0.0745319	0.0973521	0.0652871	0.265111	0.972377	2.34872	4.40079	0.261852	1.1498	1.5959	2.26753	1.49041	2.8618	0.894269	0.823817	0.859379	0.822137	1.64651	0.780852	3.36781	1.09592	0.607174	1.05652	2.88536	0.599944	2.36854	1.61505	0.620474	0.0708094	0.100746	0.228887
RUG14573	uncultured Prevotellaceae bacterium	474.867	20.407	0.566649	1.56077	0.668391	0.357302	3.47432	0.25913	0.968929	0.43186	0.995069	1.03858	0.0472182	0.790322	0.535551	1.36507	2.52906	0.172399	0.341555	0.200001	0.0342728	3.37893	0.578115	1.07321	0.526823	0.549677	0.589936	1.16811	0.404874	0.895972	1.02482	2.97572	1.74224	0.658569	0.439107	0.865375	1.01568	3.48565	0.703178	0.791837	1.90158	1.19742	0.398012	1.20307	1.50498	2.21768	1.56936	0.731057
RUG11990	uncultured Methanobrevibacter sp.	474.356	41.0446	0.478639	0.309919	0.909149	0.0619233	0.0888172	0.0261173	0.114227	4.42694	0.8007	0.0767518	0.249663	0.0498212	0.358116	0.650583	0.362557	0.0458851	0.0184178	0.0115112	0.0194386	0.757703	0.302276	1.1451	1.10631	0.511932	0.543825	0.526945	0.596755	0.350357	0.596516	8.13928	0.616433	3.54959	0.506739	0.345626	0.307609	0.330135	2.25822	0.174242	0.344075	0.866013	1.03992	0.263212	11.9862	1.03731	1.33717	0.0830786
RUG14780	uncultured Bacteroidales bacterium	472.814	16.8207	0.414278	1.92953	0.29407	1.40515	3.59275	0.457586	0.621996	1.24784	0.952281	1.13698	0.167192	1.25461	0.280935	1.24309	1.94751	0.368019	0.293391	0.268589	0.220704	0.974628	0.340716	0.857672	0.965311	1.93849	1.09719	0.670941	0.890208	1.03144	0.736387	1.77238	0.444826	1.97557	1.41981	0.575699	1.05814	2.11159	1.92341	1.21268	2.43852	1.13263	0.859533	0.826688	1.51413	0.896643	1.85836	0.567096
RUG10966	Ruminococcaceae bacterium	472.596	49.054	5.16089	1.48859	0.619205	0.0284755	0.0206257	0.0453143	0.0178032	0.251821	1.65948	0.0272414	0.00518783	0.0385765	0.0194324	0.539535	0.028613	0.0114751	0.0362231	0.0233411	0.0261784	0.0200376	0.00793807	0.026465	0.0243034	2.62074	1.21174	0.0363563	1.19666	7.66984	1.9284	1.59777	5.02605	0.0739448	3.45361	3.72472	0.0399835	0.423073	0.459346	2.12983	0.862575	0.393531	4.67648	1.45311	0.349772	0.0195081	7.3815	0.0494714
RUG12275	uncultured Methanobrevibacter sp.	472.059	15.3353	0.853141	0.221135	0.0410719	0.521033	0.122153	0.703419	1.07656	0.173811	0.545064	2.74062	2.58273	2.28594	0.99924	0.964757	0.225723	1.66098	0.504256	1.98384	1.30857	0.598097	0.979378	0.598188	0.255467	0.821805	0.362285	0.823732	1.32282	0.930054	0.856708	0.0175208	0.48163	0.171492	2.27357	0.79546	2.16232	0.0527864	0.0715244	0.860415	0.252589	0.019106	1.77408	0.387288	0.032247	3.50641	2.2097	2.21394
RUG12472	uncultured Prevotellaceae bacterium	471.454	45.2985	0.11103	0.109446	0.0704688	0.28242	0.0783481	0.331276	0.339851	0.0754374	0.104347	0.307765	0.755521	0.253128	1.07112	0.130454	0.204293	0.828552	0.859983	1.84512	0.152116	0.199165	0.0867333	0.0925815	0.103108	0.0427732	0.0841697	0.147159	0.109259	0.0753246	0.0644964	0.139121	0.0626218	0.0718348	0.262814	0.101136	0.260479	0.110676	0.0559492	0.0478678	0.086254	0.0529926	0.100347	0.10295	0.17326	2.8096	26.3016	3.70974
RUG13076	Eubacterium ruminantium	471.342	47.0736	0.301965	1.41151	0.985129	3.86965	1.73089	6.1028	2.92696	2.34876	0.558825	2.07133	0.0436679	1.13282	0.643131	0.300525	9.10111	1.36408	0.837727	0.211856	1.12206	2.54682	0.441411	0.467241	0.125941	0.654067	0.309916	1.24397	0.176632	1.01391	0.882144	0.874555	1.08729	4.28263	0.109123	0.738959	0.193661	1.9743	0.714559	0.657843	1.56236	1.88192	0.0581681	1.35175	0.329373	0.438595	1.06384	2.77411
RUG10415	uncultured bacterium	471.236	19.0353	0.602502	1.79864	1.56675	0.200632	5.17346	0.0820795	0.102965	2.73094	1.83255	0.308301	0.0400832	0.104195	0.108819	2.26128	0.760892	0.0327384	0.0758214	0.0512883	0.0666393	1.3317	0.400884	0.459016	0.734142	1.50125	1.35068	2.84903	0.430077	1.71742	0.811191	3.43947	1.96867	2.56913	0.490544	1.15588	0.427377	19.0353	3.9887	1.209	2.71119	6.35026	0.484436	0.624946	1.3216	0.0562792	0.470486	0.00493905
RUG14756	uncultured Methanobrevibacter sp.	471.19	13.1068	1.03955	0.750341	0.899953	0.764739	2.75957	0.329541	0.804597	3.01419	1.77005	8.49314	0.190835	0.70631	0.913545	1.55144	0.9329	0.310732	0.850121	0.988979	0.486805	4.26359	0.841797	0.612044	0.67689	0.733134	0.520288	0.692869	0.446741	1.00853	0.657057	1.20513	0.670704	1.423	2.24331	0.800732	0.777447	3.8288	1.15035	0.439576	0.816834	1.70035	0.820907	0.543559	4.10663	1.16334	1.33841	1.12271
RUG12595	uncultured Lachnospiraceae bacterium	470.894	10.3779	0.990465	0.557855	0.329802	0.0832748	0.653087	0.0213197	0.0709845	0.459311	0.891145	0.0378918	0.0151867	0.0282707	0.0428809	1.23353	0.0699004	0.0196308	0.0192425	0.00656181	0.00507644	0.235802	0.254673	2.11598	0.923522	2.3891	1.28636	1.466	3.244	2.2127	2.01587	0.964275	1.59139	3.46983	3.13779	1.7032	1.70575	3.22235	2.42484	1.52872	1.57353	1.60077	2.22606	1.15179	5.24866	0.0365004	3.53777	0.0280921
RUG13329	uncultured Clostridiales bacterium	470.319	33.5424	0.954426	0.65029	0.418985	0.851256	1.69509	0.302571	0.569319	1.12605	1.10949	1.87416	0.197698	0.403099	0.52119	1.55556	0.724242	0.285848	0.349215	0.457358	0.217968	1.22845	1.04457	2.14723	1.73547	1.54461	1.41225	1.63019	1.24099	2.56333	0.99382	0.927387	1.36646	3.37504	1.34806	0.969774	1.26852	1.55818	1.03913	0.927058	0.93934	0.987389	1.58787	4.15667	2.56065	0.676927	2.97223	0.398551
RUG12677	uncultured Bacteroidales bacterium	470.223	35.7323	0.504918	0.361451	0.264479	1.64558	0.415688	1.16104	1.07923	4.71035	0.412591	1.47049	0.944159	1.787	0.834277	0.913511	1.27113	1.58738	0.965059	1.69589	0.662404	1.59602	2.60569	0.698425	0.805401	0.869489	0.366608	0.730388	1.60484	0.950088	1.28739	0.410807	0.541707	1.15202	5.889	0.456894	0.768289	0.971091	0.323963	0.87777	0.51815	0.350493	3.71695	0.627386	0.244329	4.55433	2.91068	2.4379
RUG10719	uncultured Bacteroidales bacterium	469.806	10.8589	0.547644	0.33564	0.20957	1.8234	0.445719	1.30245	1.23926	5.79186	0.426791	1.33769	0.789433	2.20437	0.675289	0.879878	1.01666	1.93135	1.04995	1.57431	0.826253	1.22092	2.36004	0.774504	0.918691	0.990517	0.440666	0.858082	1.94301	1.03947	1.56696	0.327674	0.598229	1.20116	6.83429	0.549668	0.735419	0.603856	0.289753	0.871076	0.501314	0.229502	4.47561	0.720269	0.271522	5.06789	3.54763	1.6525
RUG10091	uncultured Lachnospiraceae bacterium	469.691	28.2866	1.84197	0.803722	0.0756359	0.837075	0.415601	0.671011	1.03723	16.7707	0.646115	0.964091	0.0573195	0.442285	0.548944	0.747757	2.36643	0.227001	0.685494	0.365953	0.0568021	2.3889	2.42926	1.6007	2.33046	1.38392	1.54046	2.18182	2.26938	2.87685	1.48782	0.298202	1.30414	1.79415	3.31742	1.76827	3.37762	1.40332	1.24923	1.17715	1.16227	0.623045	2.42323	1.02479	0.285276	0.127468	1.71418	0.104726
RUG12487	uncultured Prevotellaceae bacterium	468.494	28.7108	0.379171	0.39594	0.474772	1.58209	0.873721	3.50307	0.666755	0.366542	0.344736	1.20055	0.0261586	2.27165	0.363982	0.759381	0.557655	0.20919	0.653765	0.0973009	0.703341	2.27636	0.425136	0.578263	0.221127	0.292607	0.383959	0.426948	0.223508	0.358003	0.369013	0.677409	0.66943	0.699492	0.786008	0.213149	0.949964	0.745265	0.582766	0.481946	0.445971	0.33898	0.312288	0.470453	0.413454	11.4438	1.77207	1.38202
RUG10859	uncultured Butyrivibrio sp.	468.112	15.1644	1.02951	1.43631	1.23372	0.660362	1.42178	0.987437	0.903994	2.96338	1.87267	1.80773	0.129901	0.530885	0.472378	1.62545	0.700706	1.11552	0.412496	0.120589	0.225148	2.03126	0.920467	1.31469	1.04008	1.09924	0.942216	1.19005	0.643594	1.27383	1.00535	1.06911	1.10268	1.97207	1.10026	1.01703	1.14888	1.84067	0.979578	0.802692	1.38838	1.18939	0.817053	1.26674	5.49925	0.19596	1.60452	0.208337
RUG12086	uncultured Methanobrevibacter sp.	468.071	13.3387	0.511991	0.521735	0.324214	1.16572	2.50383	0.85176	1.25246	0.795991	1.68667	1.91621	0.219603	0.923484	1.63629	1.48712	0.863115	0.303097	1.25873	0.910268	0.202607	4.08736	0.820811	0.671173	0.639963	0.563635	0.669238	0.648013	0.467933	0.797797	0.533396	0.954633	0.655701	1.28057	0.371508	0.600108	0.325302	3.48923	0.962967	0.250033	0.991307	1.20642	0.323562	0.315793	2.03586	1.17625	1.98868	0.887352
RUG13030	uncultured Lachnospiraceae bacterium	467.77	88.4153	0.0221559	0.115989	0.037842	9.1433	0.0601362	9.04857	0.150524	0.34445	0.0360224	0.0404718	2.20126	24.856	3.64416	0.288134	0.0379642	2.10459	0.650224	0.31621	0.815432	0.0407603	0.0501908	0.43941	0.0799128	0.00485312	0.00301014	0.0028857	0.0022263	0.0176247	0.00243611	0.00661224	0.00304152	0.00373473	0.00261048	0.00269622	0.00281701	0.011674	0.00234834	0.00626137	0.00261335	0.00337149	0.00181493	0.123828	0.0177351	0.142871	0.0441307	12.0908
RUG14734	uncultured Methanobrevibacter sp.	466.962	84.3471	0.129458	0.113593	3.5154	0.055109	0.0648992	0.0226717	0.0394133	0.0855563	0.251114	0.053028	0.0833562	0.0160116	0.161439	0.588549	0.0727677	0.0399018	0.22201	0.0462455	0.0473971	0.178451	0.148332	0.107964	0.179655	0.379736	0.429631	0.964885	0.298789	0.320095	0.813361	33.7819	0.250089	10.2362	0.104729	0.148737	0.185018	10.2897	12.7193	0.669652	0.346855	23.1759	0.0724309	0.185058	84.3471	0.441465	0.150516	0.0811308
RUG11106	Ruminococcaceae bacterium	466.714	33.4443	0.613847	0.252585	0.153738	0.754955	0.233546	0.900539	0.357447	1.39298	0.521916	1.06696	0.243808	4.40155	1.22161	0.441224	0.14416	1.12111	2.70324	0.221954	0.793097	0.586994	0.694321	0.73832	0.887813	0.54761	0.283796	0.589285	1.01547	0.710935	0.46702	0.106736	0.572632	0.509609	2.24353	0.535168	0.628762	0.242374	0.474528	0.605849	0.466358	0.238673	1.36141	0.309868	0.25366	1.63733	4.01161	1.37821
RUG10738	uncultured Methanobrevibacter sp.	465.895	13.5428	0.428857	0.646628	0.325478	0.998213	2.7382	0.375308	0.982927	1.2744	1.66536	1.8267	0.134885	0.595	1.40305	2.10411	0.906988	0.116523	1.22342	0.785863	0.151223	5.06861	0.648113	0.964597	1.33673	0.719027	0.988279	0.631802	0.774064	0.966145	0.891317	1.16963	0.747416	1.80983	0.370288	0.700238	0.249748	3.57857	1.16855	0.550209	1.21357	1.4104	0.516124	0.230777	2.63322	0.820434	1.18808	0.245339
RUG14935	uncultured Dialister sp.	464.547	40.4895	0.109209	0.244439	0.154912	1.36537	0.207829	14.4482	0.343333	0.35346	0.216953	0.273901	13.4405	8.57039	9.92734	0.230598	0.14718	16.1848	17.1673	6.94486	7.78437	0.286931	0.52183	0.176827	0.184762	0.139659	0.103329	0.131479	0.115259	0.140898	0.0956171	0.0526211	0.106672	0.107886	0.143293	0.0992714	0.0760026	0.0902757	0.062853	0.104495	0.0974946	0.079658	0.0997068	0.304575	0.103014	0.0816952	0.233537	0.301474
RUG12695	uncultured Erysipelotrichaceae bacterium	464.408	393.262	0.13682	0.250461	0.135783	0.075111	0.564024	0.0297474	0.300055	0.0979833	0.323592	0.0790351	0.0334531	0.0514026	0.0616809	0.161375	0.0162974	0.024717	0.0323108	0.0147658	0.0486425	0.0875349	0.043279	0.107782	0.156023	0.14979	0.0891837	0.201681	0.0705621	0.162632	0.105452	0.0580123	0.0721608	0.0846594	0.178764	0.176005	0.205305	0.074492	0.152153	0.132346	0.0965974	0.237193	0.0645654	0.179013	0.168807	0.050146	0.0618215	0.0281149
RUG13126	uncultured Lachnospiraceae bacterium	462.805	24.6657	0.312808	0.15999	0.0879243	0.873459	0.147091	1.09401	1.88497	0.346298	0.317771	2.09311	7.30258	1.37615	2.64068	0.225773	0.348917	4.07571	1.79526	3.25257	3.08841	0.258587	1.43543	0.273892	0.235699	0.203907	0.146587	0.221582	0.379503	0.311928	0.190886	0.0719116	0.184275	0.240567	2.64921	0.19087	0.433408	0.176831	0.134831	0.18323	0.139941	0.220152	0.398033	0.167198	0.0990795	6.25963	1.21248	6.36332
RUG13597	uncultured Lachnospiraceae bacterium	462.79	255.192	0.0180999	0.192737	0.114693	3.21217	0.0379958	0.391625	3.90339	0.0669943	0.356751	0.517029	39.6537	0.29397	0.772444	0.0375006	0.0686817	0.959013	0.770222	18.2713	3.17012	0.0699603	0.109256	0.177776	0.350386	0.0138232	0.0139439	0.0263636	0.0247344	0.0243127	0.0134398	0.00805931	0.0164681	0.0201863	0.00916005	0.0176589	0.0307485	0.017188	0.0130534	0.00928592	0.0182737	0.017973	0.00965998	0.0418603	0.0285053	0.1261	0.189757	3.38048
RUG14434	uncultured Lachnospiraceae bacterium	462.592	31.916	0.0354277	0.0655561	0.0383731	0.583896	0.0838859	1.35082	0.590422	0.0991851	0.0709476	4.89131	3.84355	1.77514	4.63622	0.0515409	0.210532	3.68103	3.93073	5.27435	3.43856	0.074861	1.13892	0.0795249	0.058319	0.0166935	0.00806973	0.0158291	0.0134314	0.0120378	0.0175578	0.00463093	0.0135521	0.0236602	0.157922	0.0203284	0.0323636	0.0185852	0.0164251	0.0106035	0.0106068	0.0127593	0.0928735	0.0336239	0.0410301	4.36543	1.42601	11.5524
RUG14341	uncultured Bacteroidales bacterium	462.383	86.4415	0.710346	0.096352	0.113727	1.09194	0.0945561	3.60868	0.058721	0.129136	0.359529	0.16605	0.0146474	0.0981904	0.256202	0.0851823	0.0336972	0.0316067	0.0229968	0.0100857	0.0107826	0.184386	0.167256	0.167311	0.0882893	0.308694	0.20076	0.157691	0.0781601	0.452426	0.167242	0.0563938	0.0680893	0.233655	0.391868	0.117046	0.142577	0.192421	1.32447	0.319721	0.166443	0.0319331	0.155585	0.235739	0.0374699	0.0537612	7.17286	0.0760858
RUG11398	Ruminococcaceae bacterium	461.882	9.16029	1.54272	1.74728	1.32631	0.0665965	0.880147	0.031916	0.0687656	1.03605	1.55405	0.0638707	0.0150851	0.0452061	0.0572218	2.66437	0.0950387	0.0226964	0.0296537	0.0118748	0.0165399	0.432513	0.0763281	1.74649	1.69516	3.85682	2.08263	2.97692	2.62433	3.05452	1.54663	1.0005	2.42737	1.96563	2.21549	2.72635	0.316196	1.42443	1.06462	3.17623	2.91065	2.06164	2.06854	1.40857	3.14738	0.052937	0.289562	0.0278039
RUG14331	uncultured Methanobrevibacter sp.	461.863	21.4459	0.774453	0.229706	0.186958	0.0571677	0.284838	0.00628113	0.219661	0.602767	3.24093	0.0881298	0.033979	0.044791	0.373093	2.56131	0.0769541	0.0410797	0.251557	0.034931	0.0154286	0.379377	0.219565	0.264373	0.909889	1.86559	2.67919	0.453925	3.65838	1.11452	1.99857	0.973398	0.67869	0.368934	0.269518	0.586913	0.348406	0.662285	0.492158	2.28113	1.91704	0.428842	0.785646	0.356965	1.18924	0.888535	0.747487	0.0370845
RUG11974	uncultured Bacteroidia bacterium	461.836	102.771	0.32742	0.258589	0.17256	0.124921	0.708889	0.217438	0.384067	0.0704657	0.582945	0.0326607	0.00537565	0.0748378	0.0468701	1.27699	0.015478	0.00418672	0.00702824	0.00201279	0.0124839	0.061534	0.0359478	0.114117	0.249156	0.163625	0.219357	0.631442	0.0803899	0.437673	0.33957	0.185665	1.31957	0.26535	0.167249	0.230565	0.585637	0.142871	0.0688562	0.290104	0.492458	0.0861902	0.203481	0.113523	0.283785	0.0377382	0.152299	0.0326143
RUG12546	uncultured Clostridiales bacterium	460.663	41.7741	3.19406	0.119671	0.864887	0.0750033	1.14554	0.544203	1.21008	0.271093	0.217937	3.77397	2.15737	6.61348	1.08266	0.901222	0.04062	0.0886223	0.0840096	0.0296827	0.606472	0.434647	0.826425	1.28924	0.149985	1.91051	3.13602	0.0987373	2.94183	2.50995	3.66386	0.431353	1.82828	0.525359	0.552992	2.76006	0.124756	1.25878	0.148175	1.67596	1.0746	0.183767	1.03711	1.30489	0.0964524	0.140892	13.5004	0.569005
RUG10100	uncultured Clostridiales bacterium	459.779	39.3285	0.510964	0.6739	0.632371	0.0686511	0.684826	0.0365137	0.217485	23.1774	1.39835	0.145303	0.345563	0.0633705	0.0842569	0.853834	2.66724	0.0557396	0.191144	0.0229346	0.0313294	0.419487	0.261528	0.556642	1.01172	2.1749	1.12428	1.12292	1.12153	1.0444	0.878249	0.901711	2.31975	2.15047	0.980081	1.23734	0.332959	1.26125	2.02184	1.92277	1.36752	1.18868	2.12209	1.08046	1.69827	0.0693597	2.63236	0.0848217
RUG10282	uncultured Erysipelotrichaceae bacterium	459.754	22.2297	2.85756	0.681565	0.165026	0.593732	0.360239	1.72816	1.1659	0.418578	2.21995	3.68929	0.00752359	0.616667	6.12809	0.435654	0.188012	0.155853	0.0152652	0.174825	0.0483368	0.162629	0.0606958	13.1453	5.76499	0.878869	0.863461	0.42287	0.376485	0.230799	0.556008	0.122213	0.0913528	0.161629	0.289206	0.267285	0.789159	0.301262	0.149478	0.126508	0.609288	0.118823	0.24984	0.668276	0.243331	2.53492	0.946872	0.0375621
RUG10447	uncultured Methanobrevibacter sp.	459.44	22.0078	1.18411	0.504275	0.234166	0.348459	1.3818	0.253802	0.441928	0.472735	3.1796	0.335834	0.597021	0.481643	0.269649	5.81427	0.149748	0.172094	0.34244	0.0550735	0.376947	0.362731	0.349459	0.510561	1.93557	7.17026	2.73966	1.83868	3.68161	1.7562	3.50773	3.34386	1.22116	1.47176	1.1045	0.969487	0.347796	1.25831	0.925532	2.93392	6.67141	0.590925	2.57755	1.59595	1.49309	0.195705	1.23412	0.358069
RUG14721	uncultured Erysipelotrichaceae bacterium	459.437	9.57383	2.46609	0.508692	0.321803	0.602904	0.54021	0.623505	4.21225	0.883472	1.8679	2.19395	0.494335	1.4148	0.646742	0.48447	0.234105	0.810054	0.62324	0.468812	0.622404	0.620778	0.336045	0.603981	1.24666	0.983923	0.64625	0.414361	0.87474	1.48591	0.73114	0.52954	0.484164	0.881663	1.05097	0.615873	0.937405	0.761143	0.451826	1.02841	0.964639	0.804376	0.598244	0.943333	0.396062	0.786632	2.72353	2.23722
RUG10203	uncultured Lachnospiraceae bacterium	459.16	98.1831	0.0193615	0.130556	0.0232781	4.52539	0.0636702	5.13097	0.0642669	0.161315	0.0256413	0.0461545	3.96865	10.6033	1.58547	0.0808828	0.0244382	6.17691	0.820674	0.42531	1.51517	0.0998963	0.0529686	0.233643	0.0614614	0.00705412	0.00411993	0.00462412	0.005501	0.0110188	0.00554311	0.0029513	0.00514574	0.00736342	0.00445268	0.00277819	0.00509226	0.00816445	0.00353721	0.00573066	0.00296644	0.00399726	0.00361008	0.0753816	0.0179084	0.161274	0.0687411	12.142
RUG14404	uncultured Prevotellaceae bacterium	458.257	75.3355	0.341295	0.350703	0.225654	0.233165	0.534618	0.166893	0.166867	0.354495	0.936256	0.188176	0.0233395	0.0982845	0.0376919	1.04646	0.104157	0.0411998	0.0800421	0.0231478	0.0744135	0.501518	0.165239	0.696403	0.842646	0.812123	0.620673	0.948448	1.47281	1.03148	0.824392	0.247954	0.232014	1.27473	3.02783	0.700325	3.88543	0.956284	1.01242	0.735952	0.864199	0.347811	2.13602	0.587039	0.65354	0.343238	3.0698	0.188823
RUG11182	uncultured Prevotellaceae bacterium	457.153	104.241	0.0120712	0.0799384	0.0772008	0.151489	0.0152515	1.91479	0.0732545	0.0290298	0.106515	0.205494	54.3073	0.0856091	0.429338	0.0436524	0.0521785	9.16104	9.80134	5.15365	3.38098	0.129836	0.433828	0.0186686	0.0639206	0.00928049	0.00906237	0.00711611	0.0268652	0.00428323	0.00413605	0.00315072	0.00383549	0.00840298	0.0115049	0.00528891	0.0246559	0.00407007	0.00392619	0.00385644	0.00517536	0.00538962	0.00435418	0.0487243	0.0567354	0.107402	0.00929163	27.0047
RUG10261	uncultured Methanobrevibacter sp.	457.07	14.6785	0.343607	0.935103	0.763933	1.0378	4.70759	0.435229	0.932395	1.06044	1.40498	1.72883	0.146834	0.617756	1.3875	1.84292	0.977023	0.121424	1.66176	1.04115	0.162987	9.15943	0.670111	0.652235	0.869345	0.522167	0.686592	0.697541	0.154516	0.838389	0.644111	1.36942	0.792073	1.68346	0.234844	0.564846	0.232464	3.25952	1.39074	0.435301	1.0475	1.51317	0.15177	0.372365	2.80287	0.957688	0.774027	0.296319
RUG10965	uncultured Ruminococcus sp.	456.907	23.5854	1.46988	0.557799	0.377011	0.143668	0.409298	0.0491159	0.917874	0.494876	0.712859	0.508522	0.0576368	0.075412	0.0435623	1.07446	0.633547	0.0282227	0.0849053	0.049217	0.934187	1.30199	0.460056	1.01395	0.509556	2.60575	2.4069	1.31365	4.28936	4.48406	1.88282	1.25685	3.25113	2.57195	2.32937	1.642	1.08253	2.98491	2.48925	1.69003	1.32365	0.883225	4.49061	0.816267	0.0619268	0.0469908	1.26513	0.106122
RUG11925	uncultured Bacteroidales bacterium	455.411	63.5515	0.526237	0.196676	0.138112	0.0356086	1.03921	0.053705	0.0177363	0.0505108	0.441603	0.300532	0.00241762	0.0649689	0.0784321	0.369347	0.178537	0.0571307	0.341969	0.00776867	0.0150444	0.0710859	0.0352939	0.025621	0.0433883	0.0499782	1.15765	1.58673	0.0314788	0.222653	0.0497363	0.223454	0.206027	0.0433118	0.117089	0.386181	0.247715	0.382716	0.0691234	0.0861502	0.593801	0.13488	0.0502268	0.5243	0.05485	0.00443246	0.0421322	0.00207008
RUG12612	uncultured bacterium	454.849	26.2747	0.560351	1.46545	1.43389	0.108601	0.260001	0.102258	0.076026	1.50821	2.08596	0.200794	0.0111521	0.0814516	0.0558004	3.32066	0.114058	0.0176211	0.0752267	0.0294199	0.0813501	1.08389	0.323485	0.538673	1.14641	1.92639	1.65963	6.21984	0.514331	1.61131	0.814583	1.33536	1.06229	1.80894	1.49747	1.07626	0.40333	1.20064	1.26288	1.62368	2.42897	2.83466	0.485391	0.674573	1.23328	0.0695832	1.98299	0.013932
RUG13941	uncultured Erysipelotrichaceae bacterium	454.51	30.1876	0.916164	0.896721	1.4345	0.718317	1.23294	0.293837	6.50601	2.5046	1.68271	3.70579	0.523188	0.676438	0.859733	0.49637	0.415452	0.418596	0.209935	0.366102	0.365701	0.659456	0.439137	0.289089	0.928232	0.706	0.451008	0.26472	0.31349	0.441935	0.360827	0.726552	0.188789	0.732744	0.52291	0.299229	0.767675	0.431007	0.512011	0.169487	0.333952	0.876412	0.24903	0.803771	1.77513	1.1222	0.724272	0.234246
RUG11531	uncultured Methanobrevibacter sp.	454.063	44.5101	0.409796	0.419331	0.241225	0.0614881	0.123858	0.0211676	0.139008	0.844146	2.47652	0.150071	0.0812427	0.0303934	0.173532	3.05778	0.0872198	0.0386508	0.160793	0.0378388	0.0352603	0.517232	0.229897	0.275448	0.725558	1.74302	2.61373	0.711272	3.95426	1.47963	2.16183	1.38357	0.85072	0.554199	0.244258	0.659355	0.329277	1.38159	1.07531	2.42109	2.36888	0.790962	0.889756	0.478656	2.28655	0.123698	0.342385	0.0577598
RUG12385	uncultured Clostridiales bacterium	453.029	10.5948	0.740362	0.866717	0.931585	0.250584	0.488264	0.318593	0.556004	3.0398	2.2963	0.618655	0.19202	0.363106	0.352807	1.98025	1.4788	0.646514	0.409904	0.28236	0.300228	2.1194	0.973085	0.964837	1.80264	1.91011	1.72354	2.03398	1.83362	1.39539	1.234	0.749062	1.83683	2.82435	0.821466	1.46739	0.520193	1.41755	1.37595	1.83034	1.42869	1.13894	1.74969	0.714906	2.99099	0.325923	0.639496	0.268298
RUG12023	uncultured Lachnospiraceae bacterium	451.578	22.943	1.04836	1.24411	0.339641	0.375896	0.453503	0.828904	0.685449	1.8866	1.42198	0.835838	0.414437	1.00251	0.561699	1.0774	0.890069	0.751094	0.671584	0.154411	0.407972	1.13879	1.73257	1.29479	0.482925	0.702884	0.628672	1.01536	0.582888	1.16281	0.663013	0.884836	0.815087	1.19826	1.26547	0.594202	0.920771	0.401261	0.51232	0.550879	0.880744	0.849441	1.01221	1.58056	1.29839	1.42583	3.34539	1.46553
RUG12340	Ruminococcaceae bacterium	448.088	25.4434	1.05772	0.329978	0.168612	0.930659	0.63548	0.70194	0.851125	1.73995	1.03704	2.10143	0.0998566	0.665301	0.422291	1.16997	0.639512	0.117695	1.30862	0.130076	0.586594	1.68174	1.27819	1.52186	2.64425	0.941068	0.688351	1.1516	2.24971	1.28098	1.06228	0.322373	0.86407	1.29234	3.4973	0.964379	1.70126	0.741278	1.01714	0.766341	0.628276	0.52966	2.74509	0.564049	0.575508	0.206157	5.09871	0.548335
RUG11776	uncultured Prevotellaceae bacterium	447.958	12.2144	0.416826	0.66041	0.150303	0.588802	0.347121	1.10663	1.3031	0.47359	1.31731	0.690173	1.43971	0.612633	2.76336	1.00019	0.514683	1.14455	1.36473	4.23794	0.761004	0.892318	1.16154	0.483488	0.386437	1.10152	0.480891	0.782019	0.435189	0.649169	0.525593	0.332633	0.672757	0.600097	1.10383	0.353053	0.632102	1.00331	0.371804	1.29248	0.884708	0.400245	1.1236	0.625921	0.470893	4.32011	1.53383	5.16372
RUG13884	uncultured Clostridiales bacterium	447.016	18.773	0.944262	0.797979	0.440847	0.837142	0.419251	0.669301	1.65476	0.538208	1.00979	6.93951	0.410478	1.05905	1.23731	1.39521	0.202028	0.35849	1.32674	0.507161	0.260624	1.29804	0.775656	2.02885	1.75582	1.17367	0.715638	1.54054	1.25599	1.48267	1.08073	0.249405	1.1111	0.863778	1.5422	0.949144	1.68804	0.49254	0.530298	0.803734	1.01691	0.669836	1.10931	1.01728	0.819774	0.15701	1.57226	0.330419
RUG10828	uncultured Prevotellaceae bacterium	445.232	13.8879	0.277715	0.615822	0.236661	0.587905	0.67524	0.295385	1.05894	0.279834	0.518808	3.6688	0.267289	0.981852	0.456393	1.14173	13.8879	0.276343	0.4412	1.51927	0.108477	1.09309	1.72462	0.575152	0.390678	1.41429	0.712391	1.04723	0.214557	1.91624	0.398598	0.505543	0.451598	0.804944	0.523494	0.361833	1.41271	1.06567	0.19536	0.313836	1.02328	0.45511	0.28185	0.943953	0.430233	5.25476	3.57176	0.666423
RUG13892	uncultured Methanobrevibacter sp.	444.582	22.3417	0.802018	0.508794	0.405013	3.47538	0.491148	0.217067	0.60006	0.0900278	1.38785	1.225	7.4596	0.15046	6.34367	5.17179	0.151413	1.87985	19.0968	2.89397	4.72445	0.954297	1.0401	0.578949	0.985158	0.960421	1.8274	1.13454	3.94678	1.73747	1.22784	0.638295	0.526213	0.42973	4.71968	0.316761	8.1285	0.746589	1.04791	0.268694	2.02626	0.520532	0.355466	1.16201	1.00101	0.140455	1.17972	0.120427
RUG10411	Ruminococcaceae bacterium	444.199	14.6497	2.55865	0.158646	0.194148	2.20293	0.152206	0.437864	0.181142	2.15954	1.73184	0.226027	0.0203474	2.18762	0.469779	1.83476	0.211781	0.0571067	1.24957	0.0196925	0.0809811	4.69684	0.91128	2.06103	9.71403	0.472942	0.244265	0.593909	7.15872	1.05846	0.754293	0.430135	0.393037	2.99665	5.72497	0.318862	9.96288	0.95804	2.57012	0.620287	0.347927	0.253863	0.443169	0.493896	0.138903	0.0534541	3.50138	0.151488
RUG14669	uncultured Prevotellaceae bacterium	443.33	158.1	0.508057	0.373982	0.167795	0.153889	0.27406	0.130449	0.16586	0.408309	0.431759	0.559555	0.009519	0.177805	0.11866	0.275695	1.68659	0.0539237	0.109907	0.0216944	0.0139307	0.420985	0.143004	0.241738	0.3207	0.412594	0.361448	0.384504	0.502141	0.430287	0.450204	0.2216	0.241661	0.297179	1.69074	0.627018	0.602217	0.659068	0.326942	0.319691	0.262734	0.310964	0.720846	0.28892	0.78248	0.129183	0.794801	0.10402
RUG13036	uncultured Methanobrevibacter sp.	443.104	33.7387	0.353911	0.627363	0.387042	1.15907	6.05961	0.421907	0.981284	1.09495	1.5595	1.94981	0.115075	0.593794	1.54892	1.83879	0.948268	0.126832	1.7981	1.72029	0.165888	6.30563	0.620679	0.384666	0.496304	0.261576	0.626783	0.633328	0.103616	0.643412	0.439148	1.08837	0.59464	1.36695	0.254178	0.527175	0.118333	3.70271	1.07143	0.157027	0.996766	1.34658	0.0618494	0.156105	2.46975	1.04029	0.727908	0.258315
RUG12127	uncultured Prevotellaceae bacterium	441.8	36.8912	0.552193	0.441256	0.164104	0.0863048	0.859473	0.241777	0.306349	0.0629311	0.607844	0.472617	0.00861783	0.101175	0.0937428	0.616488	9.73556	0.147803	0.0689131	0.0470965	0.0262884	1.30903	0.856616	0.604095	0.313836	0.438355	0.686516	0.483764	0.220673	0.887684	0.677323	0.540296	0.402801	0.915673	0.457952	0.328847	0.921946	1.13446	0.487907	0.335985	0.930841	0.306905	0.209854	0.871566	1.58845	1.72553	0.28437	12.4251
RUG10095	Ruminococcaceae bacterium	441.537	41.4481	0.748892	1.28985	0.212797	0.549133	0.243878	0.545486	0.386451	18.164	0.88871	0.654974	0.0735068	0.967735	0.265673	0.431885	0.26024	0.113325	0.507818	0.0755001	0.224776	0.527387	0.318422	0.672814	1.03517	2.1788	0.294974	0.582388	1.22961	2.09646	2.32061	0.145352	0.445287	0.500624	1.14032	0.382634	1.00369	0.300496	0.421336	0.636293	1.42405	0.247857	1.85769	0.307988	0.307351	0.115182	2.02187	0.210551
RUG12264	uncultured Lachnospiraceae bacterium	440.906	9.51528	0.890081	0.459661	0.259349	0.200871	0.567547	0.126937	0.17892	0.498699	0.773846	0.182623	0.179311	0.127337	0.264793	1.06456	0.220498	0.293407	0.17055	0.161065	0.21151	0.379509	0.321949	1.78839	0.954959	2.01964	1.05043	1.27712	2.74221	1.83272	1.66953	0.838351	1.37391	3.03564	2.68021	1.43617	1.51641	2.67648	2.15424	1.2745	1.28246	1.52865	1.9313	0.933314	4.19847	0.471858	3.15851	0.744127
RUG12268	uncultured bacterium	439.899	136.545	0.249117	0.0880574	0.0896089	0.169361	0.233749	0.217577	0.151889	0.639999	0.185544	1.0617	0.090242	0.344914	0.0743222	0.445381	0.168106	0.0389457	0.18402	0.0413758	4.16254	0.194122	0.0994753	0.926788	0.0633795	0.277646	0.202212	0.082827	0.546842	0.43668	0.220576	0.220705	0.258854	0.406043	0.383892	0.198167	0.201773	0.511539	0.333122	0.174451	0.26527	0.124087	0.736746	0.238585	0.0988861	20.2329	0.950868	0.212614
RUG14074	uncultured Erysipelotrichaceae bacterium	439.798	17.8223	0.0130668	0.135974	0.0318036	0.45714	0.0287575	1.00843	1.49309	0.0818408	0.0839717	0.408535	2.31647	1.83174	2.065	0.0393566	0.135542	6.93585	3.67636	0.775769	1.8887	0.0733205	0.255395	0.0385403	0.041411	0.0145776	0.0106101	0.0158731	0.0164445	0.0158328	0.0151904	0.00713212	0.00952946	0.0181842	0.0225176	0.0111591	0.0136481	0.0186616	0.0104341	0.0108814	0.00837194	0.0117097	0.0197639	0.0308647	0.0245447	7.27826	4.30594	4.62921
RUG11674	uncultured Methanobrevibacter sp.	439.558	48.8233	0.709381	0.483931	5.287	0.164558	0.364002	0.0521081	0.25543	0.931773	0.638769	0.117954	0.0227124	0.0767022	0.31047	1.00987	1.03285	0.0286115	0.194977	0.115864	0.0262095	0.980925	0.762745	0.570399	0.796304	1.73962	0.859524	0.582087	0.931749	0.796659	1.76033	15.0644	0.972613	9.3974	0.297175	0.706708	0.347386	32.0551	17.8931	1.20923	1.94088	14.5789	0.420953	0.578384	21.11	0.167539	0.446807	0.0452966
RUG12444	uncultured Bacteroidales bacterium	439.198	62.764	0.58379	0.781774	0.336565	0.477146	1.30341	0.237888	0.667333	0.291804	1.29212	0.986699	0.0334594	0.767517	0.393306	1.08993	1.73947	0.216575	0.384592	0.126613	0.261391	1.56049	0.92503	0.649642	0.967527	0.545751	0.63399	0.698953	0.294258	0.710484	0.39037	0.399334	0.741773	0.761481	0.611384	0.541549	1.19867	0.634225	0.330274	0.52507	1.80603	0.303667	0.544109	0.871651	0.473692	1.05601	0.918119	0.460871
RUG13925	uncultured Bacteroidales bacterium	439.024	17.9946	1.48212	2.08757	0.176521	2.28206	0.363436	2.69356	0.916502	0.238168	0.365101	4.05047	8.47811	2.17725	4.47714	0.714645	1.8024	2.37674	5.67498	5.69048	1.02686	1.59139	1.56596	1.01176	0.588306	0.289727	0.544954	0.533903	0.415103	0.593365	0.442182	0.16363	0.345306	0.197596	0.620842	0.343217	1.17383	0.435554	0.137064	0.353801	0.367209	0.129293	0.52428	0.678189	0.106235	1.75994	0.511706	4.23533
RUG14560	uncultured Bacteroidales bacterium	438.035	14.8743	0.673728	1.63336	0.672236	0.494565	1.37558	0.506642	0.452048	0.414799	0.839631	0.393945	0.0765883	0.44202	0.29038	1.67054	2.00027	0.377311	0.144022	0.111383	0.244579	1.05286	1.14473	0.51047	0.536966	0.91616	1.26538	2.09601	0.901339	0.824823	3.37261	1.13553	1.1251	0.962528	2.13726	0.824856	1.37399	1.07437	0.513852	1.11165	1.66536	0.345647	1.32527	1.11449	0.957898	6.28334	0.894921	1.01593
RUG12020	uncultured bacterium	437.954	61.3576	0.279573	0.276593	0.11294	0.377364	0.195214	7.60596	0.448801	0.097711	0.103726	1.56384	0.1388	0.290399	0.0844591	0.0575598	0.0993612	0.0377076	0.0844982	0.0273218	0.0266938	0.246302	0.0996975	0.0443339	0.0574545	0.18271	0.0842273	0.073849	1.91705	0.0544046	0.0388954	0.046314	0.0209411	0.0485388	0.0369811	0.0313918	0.18459	0.0708936	0.184419	0.0499214	0.0789572	0.133024	0.0359593	0.139528	0.0510084	0.55365	0.935983	0.181274
RUG11964	uncultured Prevotella sp.	437.01	42.2934	1.34222	0.721364	0.747752	0.285586	0.56264	0.168334	0.483887	2.17704	3.41759	0.39404	0.0170629	0.230693	0.356631	0.49808	0.73389	0.46156	0.679659	0.189999	0.015894	6.14922	0.596413	1.7962	3.69459	0.339456	1.14302	0.45098	0.104134	1.22109	0.44132	0.929605	0.441048	0.287235	0.638287	0.623616	0.732666	0.990309	0.299738	0.164269	1.66973	0.838841	0.446938	1.30741	1.59814	0.212959	3.10615	0.263214
RUG10290	uncultured Prevotellaceae bacterium	436.725	22.0935	0.755808	0.752357	0.50287	2.28093	1.4689	0.403338	0.792262	0.599176	1.08502	1.022	0.0198712	1.57679	0.207702	1.20831	2.61783	0.141308	0.371115	0.0777368	0.0334808	2.01089	0.893258	22.0935	1.09005	1.75239	0.525201	1.85628	0.559255	0.62477	1.14183	1.2396	0.792926	1.47105	1.26717	1.26702	1.25926	1.1991	1.73314	1.63617	1.24367	0.737598	2.05688	1.26136	1.03905	0.452711	3.058	0.322601
RUG10897	uncultured Bacteroidales bacterium	435.585	14.9009	0.203805	0.397326	0.148798	0.715791	0.400598	1.82899	0.54152	0.781673	0.361805	0.485679	0.408366	1.10155	1.01034	0.324358	1.20676	1.03444	1.99369	0.408172	2.30727	0.881965	1.14325	0.533796	0.286574	0.707376	0.447413	0.348901	0.358398	0.465523	0.218132	0.626461	0.167128	0.756944	0.634295	0.23037	0.639274	0.557372	0.50641	0.719851	0.650825	0.228123	0.406897	0.53603	0.381734	7.00292	1.25721	2.89688
RUG12111	uncultured Lachnospiraceae bacterium	435.494	15.9071	0.522076	0.258991	0.239446	0.339767	0.328231	0.334575	0.39347	0.70082	0.298601	0.383395	0.638165	2.68171	0.955603	0.406977	0.392593	1.47966	2.8961	2.92586	4.62776	0.50243	0.58006	0.616055	1.02043	1.2902	0.924753	0.836696	0.931433	0.913601	0.938714	0.410518	1.08301	1.28492	1.0908	0.927327	0.600586	1.05114	0.889586	0.818146	0.62287	0.937969	1.53404	0.423692	0.93597	2.26369	1.78278	3.62045
RUG10043	uncultured Actinobacteria bacterium	435.237	35.9188	0.330113	0.541354	8.07631	0.0792119	32.3447	0.0128177	0.0449881	0.0518612	0.0740799	0.10365	0.0614443	0.0392331	0.0466209	0.0263933	0.0347202	0.0310102	0.0484048	0.0110412	0.0166698	0.0252913	0.122261	0.0430717	0.029836	0.0397918	4.58662	0.0380183	0.0299786	0.174193	1.40762	5.43335	0.321638	1.26186	0.0403861	0.0240254	0.0507264	28.6358	0.083309	0.0684719	3.26356	25.8917	0.0681733	1.25853	0.0811622	0.0532398	0.054591	0.0307794
RUG13724	Sharpea azabuensis	434.851	33.8334	1.58942	0.304212	0.085486	0.536027	0.0359509	0.345025	2.36938	1.31459	1.14111	3.56656	1.01966	0.640897	0.432149	0.0257884	0.250771	3.23562	1.60379	4.69825	1.68908	0.395592	7.54159	0.0800911	0.279305	0.0172929	0.169749	0.0243948	0.0898474	1.43264	0.0557338	0.0091233	0.0165519	0.015317	5.1102	1.39561	2.53057	0.0145672	0.0125567	0.0117338	0.0313387	0.0283541	0.0549598	1.84532	0.00714458	0.953567	0.872374	0.90632
RUG10050	uncultured bacterium	434.237	47.4595	0.485543	1.44446	0.507688	0.337722	7.45107	0.0351169	0.176854	2.34037	0.53325	16.6265	0.0299252	0.0527146	0.0524533	0.88217	0.446832	0.0413873	0.0151505	0.0965872	0.0803382	0.887858	0.244282	0.505002	0.76158	0.98581	1.12557	1.42363	0.557041	1.45927	0.697971	1.85739	0.850679	0.819916	0.384468	0.454685	0.619547	2.31513	2.85353	0.387372	1.4991	1.09826	0.386191	1.31788	0.526747	0.0420798	0.268291	0.0224509
RUG12667	uncultured Bacteroidales bacterium	434.151	42.6656	0.0238724	0.0507738	0.0333054	0.800122	0.0191112	0.246391	1.72412	0.0626708	0.0494096	0.465101	1.39839	2.55686	1.02259	0.0246209	0.239777	1.82516	1.49233	1.4618	2.07865	0.0292951	0.31915	0.0412589	0.0208697	0.00685962	0.00422014	0.00604862	0.00708003	0.0099734	0.00397263	0.00395096	0.00454894	0.00814877	0.00944637	0.00488072	0.0196077	0.00885011	0.00914731	0.00415769	0.00689667	0.00645674	0.0073388	0.0140566	0.0177395	6.35011	1.13548	4.89859
RUG13649	uncultured Bacteroidetes bacterium	433.536	189.252	0.0511657	0.0721798	0.140972	0.0759961	0.0957483	0.111503	0.125099	0.355271	0.0858573	1.03643	0.0218083	0.24685	0.342114	0.1053	0.675709	1.82119	0.932111	0.723679	0.0490748	1.13327	0.522554	0.123879	0.144281	0.125905	0.0908929	0.101123	0.0121198	0.146782	0.0362341	0.0518618	0.119203	0.0375768	0.118199	0.0518636	0.281537	0.0628123	0.107166	0.045664	0.198917	0.0742064	0.235795	0.106688	0.0751576	0.262652	0.13003	1.01598
RUG14374	uncultured Proteobacterium	431.908	12.0831	1.01163	0.447672	0.280827	0.0452549	0.863669	0.0451476	0.320557	0.118401	3.18312	0.150919	0.0480429	0.0577763	1.12062	2.02795	0.14672	0.643258	0.35664	0.384116	0.0795013	0.628738	0.215455	0.484964	0.186611	1.48385	1.40423	0.424348	3.03635	2.52103	1.42973	0.875603	1.82989	1.82358	1.7066	0.987838	0.644736	2.27104	1.3434	1.2776	0.8976	0.836748	2.70621	0.733309	0.123009	4.92982	5.1964	5.20529
RUG12047	uncultured Bacteroidales bacterium	431.758	25.7925	0.262757	1.71436	0.306539	0.660634	0.312376	0.499419	0.249962	0.233509	0.448326	0.584273	5.35394	1.15943	1.22402	1.29067	0.625556	3.25024	1.9754	1.17443	1.34721	0.647692	0.578791	1.32484	0.942296	0.683975	0.559853	1.16642	0.181137	0.47689	0.221574	0.499854	0.386866	0.831724	0.401131	0.762776	0.515826	0.708585	0.586716	0.370806	0.684306	0.238427	0.257348	0.673441	0.534694	3.13805	1.79371	8.67006
RUG13711	uncultured Prevotellaceae bacterium	431.582	80.0882	0.188428	0.383886	0.172354	0.136333	0.807772	0.297594	0.209527	1.47705	14.0153	0.199072	0.08102	0.0935863	0.0630625	0.541795	0.302938	0.0452956	0.0297085	0.0199542	0.00839444	1.4132	0.244156	0.724296	0.479384	0.968573	0.40778	1.31051	1.6527	0.570411	1.11246	0.628068	0.440944	0.489338	0.586812	0.362978	2.50298	0.556535	0.371255	0.35625	0.924222	0.445127	1.39291	0.920334	0.333007	0.222571	2.19696	0.130895
RUG10659	Ruminococcaceae bacterium	431.577	191.297	2.31305	0.0757725	0.0467941	3.12331	0.0831112	6.04263	1.214	0.181385	0.221675	0.240874	0.0342817	0.1245	0.0170753	0.253159	0.11332	0.0221038	0.0633696	0.0195412	0.00989625	0.291214	0.0424077	0.75311	0.413711	0.244647	0.131919	0.129711	0.1659	0.232897	0.469962	0.0538876	0.126266	0.0733262	3.09908	0.23969	0.743592	0.0900035	0.0418157	0.468811	0.130048	0.0629627	0.0686202	0.214704	0.0877292	0.0238824	2.33265	0.033211
RUG13115	uncultured Methanobrevibacter sp.	431.369	40.2497	0.786779	0.236416	3.95541	0.506584	0.655063	1.81454	0.535842	1.50931	1.56253	1.11973	2.25916	0.513272	0.291784	2.19185	0.59364	0.378581	0.469234	0.223812	0.799651	3.55732	2.00869	0.412074	1.7797	0.422842	1.27571	0.831391	0.849367	1.46613	2.11261	1.31357	0.722854	0.676331	0.764529	0.733189	2.14915	1.2487	1.68181	0.415396	1.56391	0.949143	0.48983	0.372283	1.747	0.323197	0.534671	0.686001
RUG14920	uncultured Prevotellaceae bacterium	430.338	61.2607	0.00902614	0.0535559	0.0134357	0.0524376	0.0083299	0.0328831	0.0479128	0.0327349	0.0401693	0.0533372	57.4557	0.0658371	0.233043	0.0199139	0.472544	0.131441	0.132788	0.74348	0.170704	0.0243408	0.157108	0.0129206	0.0623679	0.00887202	0.00660397	0.0143907	0.0320172	0.00856831	0.00587093	0.00878709	0.00718383	0.00902161	0.0053411	0.0070829	0.663058	0.00974597	0.0052648	0.00624624	0.0117676	0.00680652	0.00345793	0.0286537	0.01403	0.444676	0.0288002	7.67094
RUG12466	uncultured Prevotellaceae bacterium	429.747	39.7613	0.618981	1.10038	0.407255	0.779013	1.50305	0.833643	0.374918	0.416907	1.12444	0.593245	0.163748	0.370804	0.384121	1.63181	1.26246	0.160465	0.746165	0.0928999	0.028178	1.3702	0.335349	1.30104	0.904948	1.50093	0.853789	2.0412	0.432938	0.90989	0.645631	0.899541	0.512721	0.916769	1.04207	1.00806	1.4278	1.59886	1.46695	1.05703	2.20919	0.76076	2.03894	1.46203	0.924608	0.485342	1.69233	0.291154
RUG10607	uncultured Bacteroidales bacterium	429.591	25.2094	0.243217	1.11936	0.304126	0.743352	0.472721	1.3079	0.680616	0.184037	0.33345	1.00014	11.7643	0.701246	1.19342	1.43182	0.714113	1.70191	2.70423	2.52516	1.46071	0.337213	0.853608	1.08081	0.496171	0.409776	0.415185	0.856444	0.113857	0.393604	0.157244	0.368159	0.217647	0.737796	0.35457	0.784297	0.440929	0.7548	0.540203	0.211994	0.744272	0.302496	0.137084	0.71169	0.725496	3.03379	4.97626	25.2094
RUG11108	uncultured Bacteroidales bacterium	428.74	9.89583	0.510428	1.54869	0.392158	0.681295	2.61293	0.498079	0.686135	0.437225	1.07157	0.789585	0.0336846	0.95023	0.36793	2.87819	1.37016	0.272516	0.686103	0.156523	0.714384	0.851189	0.421665	1.30343	1.05651	0.765951	0.924347	1.34236	0.266921	1.005	0.446998	1.01617	0.266375	1.10902	0.895402	0.954936	1.68199	1.75274	1.36999	0.80571	1.24799	0.609413	0.377666	0.874524	1.06855	1.9092	2.55571	1.49291
RUG12018	uncultured Bacteroidales bacterium	428.697	84.083	0.726772	1.05699	0.368005	0.267102	1.49397	0.341585	0.514497	0.922214	0.441272	1.2234	0.0265352	0.411228	0.319387	1.26089	1.54951	0.196318	0.35146	0.10736	0.11846	1.83885	0.689733	0.74159	0.676073	0.470946	0.613961	0.64129	0.355258	0.943788	0.822426	0.865144	0.417134	1.19252	0.343027	0.695696	1.59559	1.47751	0.377695	3.93297	1.16326	0.877728	0.383845	1.2717	0.949671	1.54067	1.39264	0.723737
RUG12011	uncultured Bacteroidales bacterium	428.253	22.8146	0.112179	0.294497	0.274966	0.204641	0.216937	0.205381	2.21514	0.0943826	0.298756	0.521879	3.34007	0.213609	0.499917	0.348938	0.4925	2.56949	0.946752	1.76642	1.12042	0.370135	7.30476	0.157132	0.131232	0.407663	0.413726	1.47655	0.0670307	0.38922	0.202049	0.650336	0.241336	0.233852	0.7943	0.174335	0.73029	0.481072	0.217394	0.344165	0.564204	2.32641	0.141209	0.217061	0.731035	3.77856	0.538014	7.94928
RUG10119	Sharpea azabuensis	427.957	25.5572	1.91459	0.340404	0.0988119	0.325253	0.250401	0.153684	1.94292	1.36593	1.42444	24.426	2.71776	0.459154	0.575108	0.267467	1.86076	4.30995	1.79502	0.579925	2.02676	0.645649	6.88356	0.249806	0.428893	0.21242	0.301582	0.243972	0.120987	1.36775	0.0905278	0.116306	0.261709	0.104128	2.48198	1.31566	2.1447	0.128362	0.185764	0.10815	0.371549	0.212297	0.284765	1.69897	0.195252	0.871652	1.61892	0.490952
RUG10598	Selenomonas bovis	427.806	72.4192	0.0620934	0.093838	0.0657015	6.27677	0.184654	1.65274	12.057	0.0431848	0.608205	6.31379	11.8235	0.210911	0.800745	0.04123	0.729939	1.1283	0.717612	15.0661	1.15008	0.056733	0.6783	0.480163	0.218289	0.00596312	0.0132285	0.0138376	0.00859185	0.0781894	0.00552147	0.00334962	0.00777002	0.00434977	0.00433317	0.0106753	0.0132479	0.00560665	0.00302934	0.00430095	0.00927487	0.00454037	0.00315215	0.0871623	0.0126384	0.580235	0.421467	30.1778
RUG10759	uncultured Methanobrevibacter sp.	427.794	29.8501	0.385898	0.638311	0.347679	0.943736	3.38609	0.4445	0.829873	0.702573	1.5984	1.46374	0.118926	0.502532	1.22475	2.03446	0.857801	0.132601	1.5292	1.11396	0.175262	6.0041	0.755559	0.50314	0.520437	0.36602	0.730418	0.422155	0.230077	0.805115	0.5436	1.13108	0.771092	1.34447	0.282089	0.645575	0.210746	3.42747	1.12703	0.24284	1.2777	1.2363	0.191667	0.200736	2.43299	1.19732	0.623096	0.229131
RUG10554	uncultured Bacteroidales bacterium	427.569	145.903	0.278191	0.540894	0.296739	0.269659	0.175719	0.112637	0.730847	0.3078	0.398381	0.586178	0.11195	0.23648	0.142894	0.357403	0.222688	0.439546	0.210836	0.296544	0.21799	0.557379	1.83622	0.318572	0.2948	0.466133	0.269329	0.48694	0.359604	0.306119	0.255116	0.323647	0.287495	0.349815	0.763556	0.369535	0.837456	0.556061	0.393943	0.458956	0.56047	0.302367	0.600649	0.385727	0.461676	145.903	2.16593	4.64109
RUG11063	uncultured Methanobrevibacter sp.	426.553	37.6188	0.263556	0.735837	0.440143	0.752545	3.31917	0.34949	0.660583	1.07448	1.62649	1.26357	0.075756	0.435974	0.927724	1.82259	2.99219	0.0833781	1.0919	1.06845	0.117036	8.19442	0.582881	0.376	0.520324	0.416512	0.444248	0.418955	0.100316	0.665233	0.445488	1.49493	0.465765	1.86411	0.170866	0.578899	0.0903003	5.2875	1.5048	0.307488	0.930861	2.01051	0.1127	0.13089	2.63071	0.830646	0.783269	0.223861
RUG14366	uncultured Methanobrevibacter sp.	426.243	12.889	0.190618	0.263537	0.0971978	0.0581699	1.38503	0.014387	0.05804	0.511267	1.59802	0.08555	0.0661636	0.0237015	0.133132	4.08619	0.147216	0.0347197	0.14011	0.0325433	0.0384193	0.655868	0.217088	0.627667	2.11498	4.02138	2.96474	1.27723	3.3077	2.90132	4.25942	1.52599	0.830851	0.974967	0.370963	1.46014	0.314855	1.54449	0.94516	4.51125	3.60955	0.582726	1.1065	0.365438	0.975834	0.0869365	0.417404	0.076852
RUG11737	uncultured Ruminococcus sp.	425.552	9.39678	1.53403	0.649886	0.410457	0.0739057	0.433698	0.0213169	1.6727	0.479797	0.832018	0.135251	0.0113082	0.0325811	0.0237331	1.27968	0.67168	0.0122145	0.0681783	0.0568546	0.903773	0.903534	0.463339	0.581427	0.612902	2.92636	2.68783	1.25328	4.43868	4.45059	2.09309	1.49616	3.5964	3.33217	2.66571	1.75381	1.21083	3.481	2.59982	1.79096	1.45783	1.09273	5.02524	0.815953	0.0487733	0.0237338	0.942715	0.0396539
RUG12526	uncultured Prevotellaceae bacterium	425.126	11.777	2.23648	1.15109	0.500128	1.08994	0.350905	0.803721	0.714458	0.232374	1.09489	0.982597	4.29965	0.621786	0.608281	5.71713	1.31819	0.901364	1.12643	2.50845	0.276802	1.41064	0.695189	2.32297	0.663317	0.376508	1.01607	7.93256	0.142082	1.06003	0.406781	0.563064	0.651945	0.570485	0.296372	0.62135	1.08983	1.18836	0.330074	0.270541	0.971625	0.533923	0.190528	1.20644	0.546908	2.53926	1.02668	2.83468
RUG14719	uncultured Lachnospiraceae bacterium	425.038	9.83937	0.277862	0.225287	0.178181	0.413081	1.26745	0.178683	0.452301	1.59986	0.288832	0.419175	0.0155911	0.26652	0.305659	0.494629	0.319348	0.0262234	0.0478929	0.0362138	0.0334988	0.945872	0.445321	0.506121	0.670118	1.14185	0.73254	1.77426	2.07316	2.27965	0.728721	1.00225	0.5696	2.2156	2.60376	0.823652	0.541432	1.65637	1.752	0.908172	0.477846	1.09834	2.99204	0.369788	1.71237	0.156866	1.54522	0.0598312
RUG11886	uncultured Prevotella sp.	424.202	63.4919	0.346846	1.09163	0.135122	0.196624	1.84488	0.218959	0.333669	0.193877	5.66215	0.589424	0.0309709	0.213029	0.146574	2.63739	0.905164	0.0612855	0.122105	0.0488045	0.010923	1.49667	0.407155	0.642368	0.642562	0.425422	1.67833	0.858586	0.215245	0.706295	0.375258	0.803095	0.23331	0.788632	0.378541	0.549396	1.27363	1.86838	1.04046	0.478427	1.0736	0.368718	0.197014	0.971938	1.94254	0.536901	1.92279	0.172584
RUG10777	uncultured Prevotellaceae bacterium	423.909	19.1096	0.807122	0.370509	0.121247	0.859063	0.445452	0.41749	0.728295	0.649371	0.46638	0.352287	1.14135	0.582498	1.32343	0.447157	0.442858	1.43386	1.0535	3.44416	0.832234	0.280813	1.39311	0.374966	0.621687	0.842328	0.406828	0.249504	0.558506	0.738796	0.428585	0.170706	0.231948	0.609238	2.66168	0.514586	0.632823	0.292848	0.585673	0.543713	0.470008	0.293449	1.35126	0.934606	0.915614	4.29695	1.95494	3.43989
RUG10656	uncultured Clostridiales bacterium	423.262	26.4727	3.13218	1.62645	0.0624372	0.081773	0.0686585	0.119767	1.51176	0.143858	1.66302	0.0389806	0.0111465	0.0512828	0.086814	2.4434	0.0256098	0.0254554	0.0345363	0.0150381	0.0166382	0.0867714	0.0286911	0.271842	2.52622	3.42437	3.05954	3.81654	2.16507	2.26868	2.77095	0.0829539	1.15866	0.411944	1.29817	3.49363	0.267728	0.180822	0.0749258	4.70529	0.983027	0.0685792	1.48482	1.6408	0.368086	0.0598147	0.512649	0.0528345
RUG14637	uncultured Bacteroidales bacterium	422.502	26.097	0.266316	0.549032	0.20838	0.285664	1.62831	0.318702	0.154693	0.999586	0.624973	0.382596	0.180268	0.266905	0.346666	0.427843	3.77592	0.355644	0.452337	0.0890783	1.08645	0.537722	0.313939	0.253586	0.271928	1.04371	0.476709	0.30142	0.531209	0.44544	0.313339	0.304463	0.140342	0.531574	0.496692	0.306716	0.364527	0.630522	0.683277	0.476301	1.01283	0.423697	0.378951	0.382037	0.442922	0.927473	0.793025	0.246712
RUG10010	uncultured Bacteroidales bacterium	421.911	35.2038	13.2881	1.68625	1.65436	0.774286	0.681473	2.21075	0.224298	0.227817	0.803535	0.273432	0.00849358	0.197451	0.335221	2.22246	0.783795	0.147597	0.341826	0.0364721	0.0877405	1.15172	0.391118	1.93139	1.18985	1.78932	3.02561	1.32363	0.400473	6.546	0.951357	0.549321	0.577877	0.66938	0.760988	3.10212	1.18722	2.15159	1.11963	4.16	1.21636	0.350224	1.02031	2.93817	1.59367	0.0826337	0.715307	0.0256472
RUG10101	Ruminococcaceae bacterium	419.914	103.81	0.763672	1.29042	0.558274	0.207956	0.173652	0.0788365	0.0590334	59.9293	2.07947	0.0848928	0.0247243	0.391066	0.104433	0.974101	0.167538	0.0556825	0.323329	0.00961675	0.0319235	1.00581	0.154111	0.240988	1.85723	2.73644	1.61064	6.14296	1.70811	1.59833	1.56931	0.115597	2.26904	1.24723	2.5294	1.42824	0.159225	0.263143	0.149917	3.77724	1.42026	0.176803	1.38296	2.38572	0.189513	0.0363892	0.225446	0.0308217
RUG10702	Ruminococcaceae bacterium	419.838	9.64062	4.26471	1.3002	0.346457	0.0745083	0.132041	0.0248592	0.0305606	0.299694	2.23864	0.0459199	0.0125047	0.119395	0.0545176	2.26635	0.0480829	0.0168239	0.0563855	0.0104431	0.0203535	0.0611954	0.0641078	1.53197	2.64092	2.90688	3.85681	3.46475	2.05093	4.39942	1.61856	0.0526544	2.00178	0.804206	6.60485	3.97074	1.87401	0.707221	0.342234	2.64695	1.33531	0.705873	1.60358	2.48761	1.30248	0.0529368	0.0939206	0.0169881
RUG13057	uncultured Bacteroidia bacterium	419.401	39.3789	0.738185	0.314125	0.189925	1.55318	0.416902	1.16058	3.36889	0.372609	0.756982	1.66106	2.33606	1.49292	2.95136	0.61178	0.758597	2.00384	1.61957	2.33566	2.20427	0.923433	1.42724	1.03956	0.614526	0.337682	0.490522	0.584865	0.455292	0.74559	0.396035	0.252166	0.354487	0.373569	1.16485	0.574854	0.499851	0.329943	0.0892334	0.277425	0.359393	0.231337	0.429916	0.238383	0.382491	3.57643	1.86997	4.09016
RUG13211	uncultured Ruminococcus sp.	415.343	66.5148	1.24045	1.97039	0.388494	0.170645	0.405911	0.0382339	0.776538	0.641226	0.737862	0.222624	0.0125678	0.0646765	0.0481072	2.36909	0.622367	0.0400858	0.167325	0.0879188	0.816886	0.607756	0.459272	0.54137	0.417577	1.65787	1.58408	0.934432	3.12467	3.12822	1.35908	1.01275	1.99357	2.20072	1.51287	1.02276	0.933093	2.64157	1.79848	0.968036	0.8695	0.797761	2.91119	0.586901	0.252245	0.0496906	0.630488	0.0631163
RUG10488	uncultured Lachnospiraceae bacterium	414.87	129.753	0.0694223	0.0300959	0.0379077	0.153564	0.0938544	0.0103205	0.0274084	0.0601841	0.0606719	0.200122	0.469346	0.0225048	0.035873	0.0179191	0.0132584	0.0306029	0.227379	0.0160979	38.0175	0.0514701	0.02314	0.0533042	0.0351414	0.0373046	0.0278191	0.0222551	0.0361396	0.025855	0.0264183	0.0240649	0.0164375	0.0323329	0.0235419	0.021671	0.0400504	0.024939	0.0255159	0.0184574	0.0217187	0.0437651	0.0170537	0.0488882	0.0528523	0.228774	0.204283	20.2249
RUG13644	uncultured Bacteroidales bacterium	413.981	49.9345	0.571031	0.425704	0.42689	0.148722	3.35341	0.70434	0.190139	0.384453	0.221339	49.9345	0.0980344	1.22684	0.302857	0.429177	3.52757	0.171325	0.793483	0.454408	0.248689	5.37557	0.538841	0.204194	0.690166	0.465732	0.616442	0.839765	0.160222	1.22156	0.241504	2.91809	0.377508	1.53431	0.512837	0.23142	1.19487	3.5773	2.84251	0.271493	1.83945	0.632996	0.183943	0.711494	0.696792	0.163378	0.268672	0.414552
RUG12652	uncultured Lachnospiraceae bacterium	413.161	20.5594	0.308975	0.0843565	0.038366	0.544144	0.445059	1.23931	0.547789	0.797486	0.324491	2.89284	2.13228	1.28225	3.39584	0.271152	1.35965	1.75029	1.53248	2.17754	2.57003	1.9963	1.84208	0.499352	0.55089	0.163543	0.130868	0.174365	0.706586	0.207555	0.166633	0.30884	0.149524	1.21832	0.841008	0.1543	0.656467	0.320972	0.585737	0.0864157	0.102109	0.288139	0.977298	0.145754	0.155153	2.92895	2.31528	5.05633
RUG10042	uncultured Denitrobacterium sp.	412.786	158.628	0.139075	0.0434079	0.0305772	12.7001	0.115268	7.65286	22.0923	0.0344056	1.22704	0.309932	0.0919301	0.169353	0.77798	0.0482305	0.0312067	0.619786	0.273091	0.553885	0.311907	0.0259424	0.119465	0.8066	0.061968	0.0121042	0.0103184	0.0117314	0.00667899	0.0219563	0.012559	0.0078169	0.0162407	0.0100848	0.02755	0.012307	0.0246392	0.0220987	0.00739436	0.011384	0.0155095	0.0110872	0.00711457	0.113773	0.014181	0.438832	0.125326	0.793229
RUG11441	uncultured Methanobrevibacter sp.	412.729	19.6116	1.95215	0.449993	0.232691	0.106275	1.06272	0.0993854	0.24679	0.967425	4.43122	0.120632	0.608798	0.31021	0.186752	7.37584	0.0637164	0.130049	0.113874	0.0319842	0.0572416	0.27253	0.116734	0.120598	1.57386	2.86389	1.36832	1.12193	3.0905	0.945068	2.06728	3.05117	0.187179	1.6171	1.21929	0.474488	1.84099	1.34911	1.14029	2.29274	4.46194	0.456743	2.83937	2.18042	1.4364	0.223677	1.16446	0.288345
RUG12253	uncultured Ruminococcus sp.	412.714	31.3312	1.02754	0.54016	0.259297	0.381587	0.272821	0.0132381	0.488134	0.172574	0.417505	0.103975	0.0147796	0.0449286	0.0276812	0.774886	0.389324	0.0119715	0.0623585	0.0206428	0.110493	0.600698	0.451881	0.567598	0.521133	1.66348	2.14356	1.41185	3.35709	3.03955	1.26818	1.17753	2.01277	1.77776	2.31359	0.896594	1.39079	1.90156	2.01007	0.927785	0.830454	0.863437	2.92262	0.456378	0.34953	0.027502	0.41184	0.1643
RUG13894	uncultured Lachnospiraceae bacterium	412.667	22.2977	0.278953	0.167692	0.133038	1.64947	1.17164	2.02642	1.08944	0.230866	0.236984	3.66559	3.86814	2.46012	4.6685	0.367062	0.848442	1.88825	2.04562	1.8301	7.49116	0.759559	1.1411	0.563246	0.540168	0.735975	0.642621	0.621388	1.26546	0.837059	0.554758	0.590492	0.615406	0.543343	1.00566	0.545878	0.564426	1.83736	0.583847	0.56777	0.389735	0.725575	1.39616	0.303628	0.36783	1.65366	1.8027	3.37267
RUG13105	uncultured Prevotellaceae bacterium	412.529	27.3936	0.389982	0.811519	0.248404	2.41857	2.3703	0.692706	0.174964	0.272493	0.782538	0.674732	0.0145475	0.391582	0.358313	0.858536	1.24393	0.0259969	0.0365482	0.112323	0.0054948	0.527003	0.319731	0.700921	0.428287	2.69093	0.796394	1.07493	1.06368	0.897009	0.748748	2.89506	0.220475	0.986957	2.20493	0.734092	1.88268	1.72327	1.45631	0.995464	1.23833	0.647558	1.65683	0.770088	0.830284	0.531399	0.985588	0.111269
RUG10663	uncultured Sarcina sp.	412.055	25.0038	0.855494	0.546323	0.292035	0.290331	0.353802	0.267708	0.310906	0.832329	0.736868	0.432651	0.317252	0.283538	0.334103	1.29385	0.44421	0.356598	0.317474	0.280219	0.433823	0.798238	0.593797	1.02595	1.26093	1.54402	1.24465	1.2593	1.43271	1.28595	1.19302	0.578519	1.57684	1.74999	1.55621	1.11492	1.06022	0.955084	1.05962	1.05096	1.28345	1.1029	1.79255	0.53374	4.32945	0.303971	1.29803	0.376929
RUG11097	uncultured Bacteroidetes bacterium	411.815	55.9604	0.0722399	0.0910372	0.236105	0.126538	0.195618	0.0159917	0.123824	0.644676	0.107244	0.290044	0.00846535	0.232646	0.364561	0.0631694	0.567752	1.19138	0.892444	0.503335	0.122825	0.288561	0.197701	0.0680892	0.199115	0.126659	0.0442882	0.126493	0.0467595	0.0588575	0.103726	0.0222529	0.0419372	0.123037	0.0749556	0.123444	0.312393	0.179348	0.141108	0.0429026	0.200125	0.131463	0.07343	0.0539225	0.124022	0.0997699	0.249693	15.9648
RUG11940	uncultured Clostridiales bacterium	411.423	14.7666	0.302956	0.434781	1.19535	3.2411	0.342596	3.17839	1.33257	0.32078	0.527858	0.614889	3.1095	0.178345	1.92882	0.560383	1.25036	1.38859	4.76794	2.75982	0.360632	2.1003	0.403496	0.683876	0.530989	0.417333	0.581118	0.720512	0.1973	0.464437	0.442842	0.675477	0.448979	1.55185	0.210955	0.336783	0.57823	0.604662	0.491295	0.237031	0.493779	1.3406	0.21687	0.38984	1.18859	0.19999	0.388938	5.95761
RUG10635	uncultured Bacteroidia bacterium	411.412	109.509	0.151217	0.221981	0.252902	0.124816	0.399453	0.0616614	0.195772	0.26536	0.116998	0.239376	0.0309129	0.161501	0.0418552	0.186691	2.14693	0.144784	0.0834292	0.0539192	0.0646205	1.14998	0.11373	0.472304	1.56664	0.101893	0.138292	0.502291	0.0354865	1.30103	0.0822765	0.595885	0.0604745	0.330577	0.0770986	0.0639922	2.4336	0.733376	0.0658476	0.0734129	0.735289	0.34619	0.0327984	0.180453	0.265564	0.115425	1.70774	0.113304
RUG12120	uncultured Lachnospiraceae bacterium	411.014	50.7686	0.0830727	0.0471389	0.040964	0.0529699	0.0203989	0.117494	0.172895	0.0207407	0.0309382	0.17646	6.91346	0.349091	1.68486	0.0413481	0.043532	2.37349	0.940584	0.460887	0.791755	0.0719366	2.52234	0.0195012	0.0421766	0.0105246	0.00452249	0.00574132	0.0113813	0.00405786	0.00918575	0.00339422	0.0054633	0.00566796	0.0283494	0.0103528	0.796898	0.00501014	0.00695691	0.00877835	0.00403536	0.00375435	0.00767703	0.0111173	0.015959	5.98349	1.64565	9.84252
RUG10692	uncultured Prevotellaceae bacterium	410.616	12.2311	1.1156	0.723444	0.555363	0.903305	1.2813	0.220352	0.439647	6.13147	0.547015	0.667645	0.200583	0.36841	0.381269	1.74001	2.039	0.621234	0.22351	0.422198	0.235876	2.43153	1.89304	0.762538	1.00369	0.646144	0.482036	1.07898	0.610365	0.834113	0.539418	0.78727	0.541087	0.862479	1.2795	0.563593	0.632057	0.813709	0.313158	0.587557	0.622163	0.469009	0.483913	1.27333	1.08175	1.13625	3.76334	1.00692
RUG12036	uncultured Ruminococcus sp.	409.571	38.2906	7.19937	0.16407	0.229986	0.0569846	0.197597	0.0186039	0.168021	7.68412	0.625064	0.0704161	0.0252101	0.0448031	0.0244387	0.72793	0.243195	0.0402749	0.0163671	0.014306	0.171706	0.77954	0.140361	1.58218	0.552109	1.62085	1.89562	0.136254	4.03235	3.82391	0.706511	0.784459	1.47929	0.842415	1.27215	0.996008	1.30026	1.2558	1.25776	0.949176	0.938244	0.478455	1.88049	0.364312	0.0559176	0.024328	0.522529	0.0293343
RUG12170	uncultured Ruminobacter sp.	409.32	112.147	0.0162168	1.04384	0.248051	0.0282219	0.0624632	0.00602493	0.016058	0.946394	0.367262	0.0232285	1.68524	0.0973436	0.0137102	0.102909	0.0245909	0.0113897	0.00514969	0.00923885	0.00902559	0.445188	0.0243683	0.0395664	0.280433	0.341479	1.44732	0.43608	0.149649	0.91678	0.498943	0.495249	0.988676	0.369006	0.148463	0.31496	0.0242184	1.34117	0.864872	0.265965	0.590268	0.307488	0.037682	4.19968	0.0391316	0.00788735	0.00853153	0.00507862
RUG14484	uncultured Methanobrevibacter sp.	408.821	12.5982	0.138852	0.116281	0.110771	0.0447331	0.0333816	0.0175963	0.0322826	0.497491	1.76254	0.0731749	0.0619841	0.0132553	0.075424	3.45916	0.214829	0.033502	0.120958	0.0262169	0.0259517	0.920401	0.246293	0.945218	3.23296	3.42278	2.6349	0.890416	3.00171	2.28972	3.73634	0.924491	0.921241	1.28077	0.38419	1.17418	0.281108	1.07065	0.501596	3.30844	2.80541	0.505552	0.920015	0.137559	1.31937	0.0522219	0.325936	0.0333208
RUG10754	uncultured Bacteroidales bacterium	408.659	30.4293	0.394862	0.546118	0.335122	0.289637	0.843186	0.392846	0.483234	1.02054	0.655225	0.596119	0.204176	0.246485	0.663434	1.6715	3.01371	0.365254	0.852923	0.114068	0.158982	1.57639	1.10986	0.625531	0.276323	0.46194	0.690907	0.501206	0.696253	0.753161	0.536305	0.718517	0.381331	0.715935	0.475335	0.529414	0.540477	0.910498	0.823154	1.05956	0.826567	0.449858	0.42963	0.524701	1.30707	0.836463	8.22373	0.458652
RUG11452	uncultured Bacteroidales bacterium	408.242	17.3681	0.252082	0.219574	0.187083	0.78746	0.475352	0.407196	0.473466	0.678916	0.434019	1.29044	0.016702	0.57367	0.376785	0.96678	3.85496	0.231873	0.370923	0.144344	0.200341	1.22221	1.02236	0.483456	0.477389	0.59051	0.335239	0.415106	0.802966	1.20261	1.70572	0.394324	0.366703	0.415624	1.24676	0.405009	2.07634	0.56633	0.759808	1.02438	0.611021	0.320694	0.864058	0.311646	1.11437	1.97163	0.877705	0.464277
RUG12728	uncultured Prevotellaceae bacterium	407.971	40.2886	0.0844481	0.157246	0.0785613	1.07642	0.267408	0.249675	1.91124	0.171417	0.156272	13.3411	4.70881	0.80969	0.837379	0.131143	0.511077	11.8514	1.00808	3.99076	3.64765	0.428421	5.35858	0.153884	0.0709519	0.0904865	0.0615963	0.0815153	0.0469686	0.0860626	0.0394073	0.108165	0.0825851	0.126685	0.559339	0.0744966	0.249383	0.278406	0.105554	0.0308636	0.0987319	0.127782	0.0714425	0.0804792	0.128783	2.94149	0.557802	6.8822
RUG12061	uncultured Lachnospiraceae bacterium	406.983	27.2763	0.26169	0.103679	0.0439345	0.395163	0.0783625	0.662547	1.90488	0.559331	0.357472	1.52216	2.79057	0.841628	1.77114	0.138157	0.301956	3.79364	1.2841	2.38036	1.42066	0.297327	1.31817	0.226261	0.219368	0.212375	0.169186	0.164406	0.354253	0.257058	0.17248	0.0877558	0.184117	0.27135	2.82312	0.169703	0.437596	0.250787	0.182689	0.139153	0.153128	0.210364	0.413945	0.105835	0.290039	6.02365	0.921714	3.63104
RUG11667	uncultured Prevotellaceae bacterium	406.615	27.8493	0.500876	0.787131	0.300606	0.16997	2.49375	0.16651	0.365038	1.30469	0.626089	0.28151	0.019588	0.268491	0.151565	0.855216	0.830884	0.23658	0.16059	0.0509901	0.0147489	2.37749	0.402718	0.994388	0.681263	1.04587	0.521136	0.633393	1.32939	2.339	1.21509	0.779402	0.760893	1.27915	1.89698	0.783102	1.10534	2.78217	1.3653	2.03941	1.66906	0.544667	2.39677	1.31042	0.776547	0.323324	1.175	0.226886
RUG13008	uncultured Bacteroidales bacterium	406.552	335.672	0.100403	0.0857195	0.0743342	0.00355349	0.133134	0.00458792	0.00271846	0.00975339	0.0467013	0.0189833	0.00100112	0.0425141	0.00142323	0.246591	1.4196	0.00718511	0.00267491	0.0740558	0.00207321	0.00850884	0.00517418	0.00436481	0.0108442	0.0311574	0.820305	1.08896	0.00958492	0.13551	0.0367751	0.276272	0.0675222	0.00677177	0.0140711	0.249192	0.163239	0.25564	0.00727026	0.0181895	0.345919	0.157642	0.00835333	0.259438	0.0321374	0.00186214	0.00373583	0.00151055
RUG10275	uncultured Bacteroidia bacterium	406.396	107.16	0.185615	0.570367	0.593069	0.215454	0.238267	0.292067	0.305842	0.651037	0.595696	0.541639	0.182279	0.321802	0.241218	0.514956	5.32321	0.164998	0.179035	0.201922	0.108655	1.9045	9.66645	1.20077	2.44937	0.183874	0.203539	0.481309	0.185009	0.458681	0.234375	1.12983	0.364365	0.624106	0.317582	0.169741	2.56944	0.407762	0.337725	0.22593	0.867623	0.585368	0.14144	0.247834	0.448056	0.327639	0.975502	0.524661
RUG13910	uncultured Clostridiales bacterium	404.562	51.7202	0.23147	0.14981	0.162894	5.60363	0.126034	3.61383	0.171772	0.230129	0.215774	4.0037	1.45354	8.94402	1.79044	0.260236	0.270021	1.64607	2.9849	4.96973	1.70053	0.467659	0.351738	0.680349	0.253088	0.253147	0.323557	0.226838	0.361178	0.34463	0.238614	0.171667	0.223175	0.400052	0.291575	0.190118	0.203668	0.26938	0.266039	0.166509	0.23276	0.23488	0.259652	0.154047	0.292892	1.16869	0.367722	6.10917
RUG11483	uncultured bacterium	403.851	43.5207	2.32706	2.9096	4.0144	0.0892114	0.318703	0.0374194	0.156454	1.45144	2.75478	0.069816	0.0196022	0.0295944	0.0673369	1.75165	0.117455	0.0225496	0.0431764	0.0151304	0.006397	1.00327	0.279235	0.563174	0.919186	2.35878	1.7294	2.19016	0.463857	1.57761	2.32083	2.18767	2.00924	2.1165	0.984938	4.19432	0.606062	1.04303	0.72988	1.63711	3.80355	1.83529	0.409395	0.94349	1.40472	0.0371795	0.133719	0.0117074
RUG10081	uncultured Erysipelotrichaceae bacterium	403.452	33.401	0.971329	0.479556	0.20134	3.20052	0.260042	3.94277	33.401	0.653663	2.91686	0.540985	0.37743	0.450111	0.228431	0.968744	0.140533	0.286636	0.302669	0.126652	0.21717	4.02889	3.09081	1.12393	4.46687	0.680845	0.73493	0.865226	2.37188	2.00859	0.825975	0.195501	0.455269	1.37979	7.52811	0.913152	1.33104	2.27387	0.299725	0.305835	0.830851	0.294527	0.466153	0.691007	0.246272	0.206551	1.43221	0.236935
RUG14362	uncultured Methanobrevibacter sp.	403.153	11.6716	0.247592	0.3681	0.212006	0.846992	3.12146	0.30742	0.798068	0.554949	1.292	1.48545	0.111944	0.495996	1.13051	2.37696	0.524952	0.100642	1.24603	0.641152	0.124975	4.17839	0.464818	0.443843	0.778648	1.62231	1.35565	0.611599	1.45057	1.59918	1.80978	0.947521	0.567661	0.926349	0.212821	0.940182	0.130983	2.13836	0.82708	1.97865	1.97756	0.894207	0.412399	0.137644	1.94352	0.746748	0.588895	0.192292
RUG14658	uncultured Clostridiales bacterium	402.562	22.8522	0.919851	0.766391	0.246602	0.629362	0.187698	0.121642	0.367142	0.255509	1.60891	0.38443	0.167845	0.123061	0.177413	1.6064	0.28045	0.315732	0.197238	0.275608	0.210886	0.696369	0.573922	0.951562	1.76225	2.08427	1.20957	1.61731	0.812587	1.93523	1.4404	0.196554	1.24852	1.12979	0.613554	1.06338	0.367803	0.515202	0.380646	0.980486	1.11801	0.649263	1.31488	0.663409	2.09416	0.41109	2.26519	0.825648
RUG14504	uncultured Bacteroidia bacterium	402.522	5.46354	1.13356	0.952064	0.917872	0.824255	1.42327	0.51541	0.63507	0.998179	1.11932	1.25451	0.0624323	0.825404	0.223148	0.987797	1.68918	0.260442	0.406316	0.26558	0.106468	2.34774	0.978364	1.57228	1.13704	1.6457	0.93798	1.1105	0.54599	1.38176	0.823266	1.03994	1.23363	1.16237	1.15716	1.08156	1.09177	1.67229	0.929196	1.1377	1.52476	1.22158	1.27994	0.856723	1.6171	0.429594	1.15556	0.412962
RUG14666	uncultured Bacteroidales bacterium	401.882	36.1724	0.126678	0.189569	0.189693	0.91881	0.192503	0.0288904	1.33683	0.152212	0.28767	0.033039	0.00487972	0.0218433	0.0217024	0.244999	0.0347889	0.0210473	0.0103253	0.00775867	0.0207622	0.0959655	0.0351114	0.195557	0.108393	2.15247	0.54623	0.387168	1.67333	0.276036	1.7106	0.112656	0.311337	1.08169	4.4417	0.617663	0.345089	0.287168	0.102232	2.14816	0.448495	0.787594	1.53631	0.229127	0.271878	0.0831698	10.1987	0.0852699
RUG14387	uncultured Ruminococcus sp.	401.741	8.54115	1.13532	0.749145	0.336743	0.0542641	0.241955	0.0237909	0.480331	0.412143	0.839234	0.119783	0.0132859	0.0596482	0.0235589	1.27126	0.595635	0.0457676	0.0863853	0.142608	1.33725	1.20769	0.541941	1.05056	0.419251	2.27611	1.78573	1.20503	4.56252	3.44757	1.51713	1.18469	2.71538	2.87544	2.2415	1.23528	1.39476	2.68627	3.15011	1.50762	1.34365	1.1168	4.10328	0.640516	0.1099	0.041547	0.510254	0.0905829
RUG12691	uncultured Prevotellaceae bacterium	401.73	41.7069	0.109287	0.246058	0.0922924	0.119385	0.351459	0.0607334	0.132032	0.101697	0.143731	2.34746	0.0133603	0.164772	0.0333225	0.289375	0.2095	0.00644356	0.0263151	0.458419	0.0232801	0.483612	0.0686006	0.182391	0.0948416	0.163998	0.183509	0.140739	0.0272368	0.311905	0.0487335	0.288371	0.0225587	0.192167	0.057982	0.170484	1.75142	0.580225	0.0773928	0.11583	0.353502	0.163738	0.0340791	0.35837	0.223421	2.4651	0.168914	0.0996536
RUG12044	uncultured Ruminococcus sp.	400.967	13.0578	1.2078	0.347194	0.116898	0.0327423	0.149336	0.0218831	0.273466	0.151593	0.846734	0.0959741	0.0435555	0.0569486	0.0435892	0.851844	0.1782	0.0452893	0.0668424	0.0414671	0.534644	0.36763	0.282944	0.0995809	0.432363	4.01747	1.71639	0.256556	4.43631	5.60218	2.15866	1.57618	4.06221	1.79808	3.66475	1.55469	0.801514	1.75322	2.73279	1.93918	1.00744	0.327089	4.01883	1.21848	0.0617606	0.040024	1.75405	0.0476389
RUG10452	uncultured Methanobrevibacter sp.	400.472	57.5731	0.242071	0.13789	3.6172	0.0280726	0.0561227	0.0147159	0.0391205	0.0715826	0.256831	0.0350711	0.0342233	0.0113035	0.06147	0.385646	0.0575826	0.0386155	0.0907172	0.0105228	0.0109629	0.120514	0.11582	0.0773673	0.190085	1.03692	0.781757	0.530899	0.329462	0.476027	0.928844	18.6903	0.615138	10.6569	0.0532603	0.285354	0.0777504	10.5256	14.361	0.636828	0.439486	57.5731	0.0903997	0.127061	49.3031	0.268275	0.106125	0.0380198
RUG14697	uncultured Methanobrevibacter sp.	400.067	24.0836	0.270475	0.237852	0.15303	0.0770514	0.296289	0.0324325	0.0817457	0.340306	0.963861	0.0932545	0.0601762	0.0405408	0.172887	1.16917	0.115727	0.0197748	0.0621283	0.0498283	0.0287538	0.515354	0.582334	1.00314	2.52758	0.681805	1.12404	0.514589	0.472037	0.790858	0.69062	1.47287	0.569729	1.14082	0.24932	0.508924	0.185209	2.17185	1.1042	0.271884	0.512375	0.739919	0.731682	0.227057	1.01781	0.109877	0.576284	0.0715606
RUG11657	uncultured Methanobrevibacter sp.	399.839	20.3139	0.240809	0.153814	0.162513	0.107445	0.0623013	0.0454694	0.12051	0.494169	2.48655	0.115795	0.158747	0.0481189	0.220921	3.42566	0.154413	0.0522144	0.309462	0.0720264	0.0564781	0.597513	0.49127	0.743383	1.51663	1.79124	2.51428	0.860589	3.42332	1.47732	2.40987	0.881074	0.944486	0.646114	0.923096	0.875986	0.512496	0.973601	0.551315	10.2352	2.03404	0.634637	4.47166	0.29367	1.31623	0.174115	0.359288	0.110734
RUG13614	uncultured Lachnospiraceae bacterium	399.53	15.5348	0.363311	0.196696	0.128242	1.18948	1.14738	0.763792	1.34305	0.535462	0.28604	3.54599	2.33064	1.14361	3.49938	0.382477	0.867128	3.04451	1.44458	1.43781	1.06379	0.843452	3.25121	0.573237	0.687345	0.758384	0.702734	0.685469	1.32722	0.856368	0.589046	0.607963	0.648338	0.656353	1.28457	0.608205	0.721353	1.75716	0.592559	0.578905	0.441187	0.733463	1.68779	0.328572	0.413801	2.29915	4.58626	3.01591
RUG10440	uncultured Prevotellaceae bacterium	398.717	8.99369	0.990272	0.858539	0.629121	0.552929	0.353952	0.485912	0.579949	0.920268	0.773904	0.402462	0.574526	0.341192	0.617314	0.733669	0.311166	0.667985	0.413757	1.04089	0.359295	0.692144	1.13882	0.740124	0.675497	1.70676	1.11506	1.20136	0.955462	1.22812	0.865527	0.413032	1.16149	1.15873	1.99577	1.16021	0.844313	0.979732	0.858251	8.99369	1.2324	0.633708	1.39889	0.92631	1.44033	1.45373	1.01348	2.01869
RUG13322	uncultured Bacteroidia bacterium	398.67	17.9067	0.908581	0.552233	0.318416	1.54303	1.76798	0.879291	0.880445	1.9712	1.80421	1.47137	0.571698	0.76427	0.613883	1.08655	1.61459	0.519524	1.29954	0.62642	0.400359	1.63511	2.35735	1.38861	1.01757	1.2657	0.669931	0.885976	0.555347	1.18728	0.567205	0.60116	0.492492	0.637509	1.67855	0.627908	1.04914	0.93774	0.483686	0.875725	1.07926	0.632153	1.01652	1.07933	0.741495	0.583655	2.69187	0.77659
RUG12022	uncultured Lachnospiraceae bacterium	398.489	35.2809	0.267683	0.229516	0.0761887	0.383403	0.11667	0.273062	0.355025	0.386091	0.107229	20.1729	0.465124	0.108399	0.507668	0.166017	0.261103	2.43071	0.718094	0.207737	0.35385	0.297665	0.506846	0.283253	0.140351	0.184401	0.171385	0.158817	0.404241	0.324349	0.143182	0.0958309	0.238464	0.305762	0.544719	0.125879	0.188227	0.150183	0.196281	0.106327	0.130383	0.171684	0.363538	0.102083	0.249327	0.635757	2.0787	9.69686
RUG10183	uncultured Prevotellaceae bacterium	397.809	70.1176	0.768696	5.25912	0.544553	0.0867814	0.56254	0.0369294	0.114478	0.680388	1.88299	0.307685	0.0318376	0.0609296	0.128014	11.8549	0.696908	0.143844	0.20302	0.0999402	0.13115	0.146749	0.334252	0.205283	3.24797	1.74112	2.41921	0.253166	2.77255	7.79939	0.29096	0.711265	1.29805	2.55422	1.11178	0.652508	2.09775	1.35017	1.91214	1.22352	1.47403	0.525505	2.42822	1.44166	0.876721	1.05097	0.369641	1.65891
RUG14632	uncultured bacterium	397.43	13.7508	0.852089	0.974088	1.2972	0.0824707	0.332338	0.0431169	0.0988795	1.81487	3.7347	0.214227	0.0125538	0.0555186	0.0588237	2.15134	0.142527	0.0226093	0.0378524	0.0200711	0.0313768	0.570783	0.208284	0.620784	1.31102	2.37241	1.31404	2.4657	0.791932	1.41846	0.928253	1.11842	1.4525	1.8935	0.974446	1.75279	0.668144	0.903492	1.37899	2.51837	2.23863	1.48301	0.49098	1.31534	1.08719	0.0683145	0.176945	0.0103428
RUG10180	uncultured Ruminococcus sp.	397.318	110.622	0.8122	2.31892	0.358391	0.116154	0.244792	0.123966	0.40637	0.132867	0.973686	0.182305	0.009898	0.149609	0.0711729	7.49604	0.225645	0.0295063	0.211175	0.0508399	0.162851	0.492533	0.31058	0.307353	0.270975	1.01272	0.964383	0.562655	1.98987	2.58945	0.88064	0.712164	1.1532	1.5616	1.1137	0.604664	0.690985	1.71404	1.21366	0.655486	0.584058	0.584824	1.86254	0.383457	0.417004	0.0302127	0.364253	0.0920375
RUG13543	uncultured Prevotellaceae bacterium	397.211	99.5083	0.525757	0.331588	0.166569	1.52269	2.04719	1.46069	1.29798	0.406876	0.503389	0.138624	0.021977	0.163882	0.0437943	0.295642	2.38191	0.0351552	0.094046	0.0201495	0.0148959	2.29485	1.00693	2.05324	0.364995	0.484378	0.329652	0.502961	0.650658	0.494768	0.586751	0.239168	0.277676	0.362184	2.11699	0.633616	1.10482	0.39459	0.432944	0.326011	0.358396	0.324539	0.896738	0.315862	0.711759	0.199922	1.50056	0.100429
RUG11736	uncultured Ruminococcus sp.	396.86	32.9624	0.377035	0.234916	0.197381	0.00769302	0.0588808	0.0186285	0.293846	0.326125	0.490611	0.808232	0.0207301	0.180792	0.0510239	1.00893	2.0027	0.0104783	0.0856914	0.0359573	0.0663868	2.19027	0.57273	0.581248	0.336817	1.3359	0.80193	0.117416	5.43429	2.99072	1.60821	1.0593	2.65834	3.58604	3.55344	1.60971	0.428153	2.08086	4.25269	1.16028	0.85846	0.225343	6.90891	0.202659	0.0181709	0.0105111	1.89738	0.0140555
RUG13856	uncultured Lachnospiraceae bacterium	396.432	34.7462	0.573411	0.999437	0.18822	1.31113	0.354765	2.56236	0.876772	0.349633	0.501665	1.90972	1.83764	0.581	4.4396	0.791869	2.83444	2.81687	8.70388	1.4786	1.42961	0.945776	2.39164	0.881457	0.539806	0.235929	0.231999	0.329779	0.273158	0.512393	0.248607	0.338468	0.205913	0.557049	0.450628	0.256402	0.819671	1.08535	0.295444	0.237957	0.364597	0.158664	0.245668	0.687862	0.315891	0.989441	1.23719	6.34714
RUG12573	uncultured Lachnospiraceae bacterium	395.896	10.9059	0.375065	0.269177	0.178052	0.621635	0.556541	0.407139	0.48558	1.60062	0.358625	0.846307	0.443682	0.3696	0.673823	0.487126	0.446702	0.458597	0.359978	0.5265	0.353855	1.00206	0.846756	0.787608	0.72085	1.09683	0.738819	1.4612	2.38957	2.09022	0.78942	0.835626	0.642657	2.02745	3.21765	0.903437	0.849614	1.5984	1.68598	0.825572	0.519566	1.03852	2.93775	0.416946	1.40606	0.695087	1.95101	1.00433
RUG11953	uncultured Bacteroidia bacterium	395.624	45.3053	0.791122	0.577603	0.388503	0.642763	0.616268	1.38826	0.704152	1.04457	1.0487	1.46184	0.016187	2.30652	0.303053	0.643281	0.0852757	0.164769	0.890694	0.101254	0.141082	0.885733	0.427923	1.53116	1.07636	1.15798	0.780007	1.3817	1.41484	1.24855	0.817122	1.11907	1.05671	1.09388	1.6366	0.975061	1.28195	1.74853	0.36146	1.0866	1.44702	1.22296	1.1485	0.891474	2.71132	0.0452704	2.07499	0.432169
RUG12059	uncultured Ruminococcus sp.	395.351	138.28	1.29153	0.407068	0.173691	0.00820808	0.134451	0.00645984	0.125409	0.120634	0.852595	0.129022	0.00586551	0.0153526	0.00880885	0.879626	0.288417	0.00493844	0.0402801	0.0290934	0.0763517	0.832386	0.651439	0.0965799	0.156821	1.6991	1.22624	0.1637	3.6752	2.09487	1.30013	0.792161	2.88025	2.54657	2.12182	0.878554	0.900173	1.79731	2.07576	0.998441	0.663811	0.45442	6.27728	0.381842	0.00929923	0.00588181	0.447056	0.00794937
RUG10140	uncultured Erysipelotrichaceae bacterium	395.305	14.3606	0.00859279	0.129455	0.0332107	0.664835	0.0292885	1.11587	1.70052	0.0792974	0.0899624	0.483847	4.79448	2.52034	2.12283	0.0305408	0.108605	6.80533	5.09356	0.984289	1.946	0.0771199	0.275827	0.0378593	0.0374372	0.00505	0.00593675	0.00511099	0.00454592	0.00408972	0.00400628	0.0025626	0.00432727	0.00503461	0.00369512	0.00542014	0.004377	0.00372101	0.00291459	0.00293965	0.00433572	0.00379437	0.00249932	0.0256373	0.0152284	6.68522	3.47694	3.49969
RUG12177	uncultured Prevotellaceae bacterium	394.953	27.7557	0.447486	1.16472	0.229902	0.303309	2.27068	0.515097	0.453538	0.131418	2.69882	0.53584	0.0111807	0.377345	0.141581	1.2593	1.97243	0.0381266	0.0486299	0.115399	0.0355155	0.524559	0.410245	1.29887	0.538159	1.57286	0.70811	0.685946	1.02583	0.784364	0.564649	2.12226	0.428351	1.02069	1.87593	0.496654	0.772824	1.23148	1.38194	0.763573	1.34371	0.477259	0.986543	0.726715	0.601058	0.372344	0.778843	0.0605153
RUG13590	uncultured Clostridiales bacterium	394.877	21.7488	0.147637	0.0783905	0.0923253	1.39213	0.046447	3.44722	0.524435	0.121648	0.0902076	0.398722	5.23717	5.11829	6.6095	0.122374	0.0911441	9.89105	6.62312	9.5325	10.9683	0.236775	0.417676	0.172532	0.72679	0.0359507	0.0333092	0.0593385	0.0678177	0.0358136	0.029637	0.0138014	0.0379981	0.0358685	0.146358	0.0311765	0.0875203	0.0284198	0.0229351	0.0297225	0.0228435	0.0228788	0.0417924	0.141707	0.0342636	1.27637	0.549129	2.62048
RUG12442	uncultured Clostridiales bacterium	394.499	22.3879	1.17487	1.23417	0.408134	0.362038	0.331478	0.110644	0.251616	0.289543	0.602129	0.330251	0.0218402	0.062291	0.214572	0.751407	0.240777	0.0317476	0.0813398	0.0558857	0.0129332	0.535242	0.558696	1.0017	1.39375	1.74387	1.78859	2.14842	1.87593	2.12931	1.37345	0.817787	1.63982	2.21472	1.71979	1.08538	0.760643	1.58818	0.689272	1.16158	1.16494	1.41258	2.37175	0.799407	4.5201	0.141168	0.943606	0.03817
RUG13441	uncultured Methanobrevibacter sp.	392.782	27.2494	0.270203	0.520136	0.285847	1.56788	3.29256	0.431341	1.12067	0.744535	1.28965	3.25275	0.149051	1.34761	2.97646	1.5612	1.13055	0.124217	2.18695	0.931268	0.231376	5.00538	0.608426	0.400313	0.406104	0.221296	0.48097	0.405016	0.0821367	0.636766	0.37164	0.961159	0.492834	1.14698	0.158919	0.489117	0.0836738	3.05825	1.00825	0.15815	0.903346	1.15026	0.0583443	0.130004	2.12065	1.3047	0.754435	0.69325
RUG12648	uncultured Lachnospiraceae bacterium	391.714	16.6419	0.730668	0.53216	0.0639289	0.845299	0.195319	0.655107	0.616044	2.30314	0.519207	0.312488	0.531366	0.924261	0.52525	0.636017	1.15009	0.426944	1.28796	0.176417	0.21867	1.10173	1.1095	1.45454	1.11883	0.309479	0.224205	0.380241	0.686058	0.527139	0.96747	0.120134	0.286235	0.895004	1.85702	0.626866	1.09338	0.482447	0.385488	0.298603	0.248639	0.21434	0.384094	0.403074	0.246849	0.482205	4.29986	0.643685
RUG11025	uncultured Bacteroidales bacterium	391.66	13.4621	0.222785	1.20675	0.225251	3.03831	0.663232	6.04636	0.398803	0.417809	0.25603	0.665816	0.470541	0.546088	1.05943	0.297764	0.265813	4.53707	1.34472	0.713335	0.876778	0.666343	0.214056	0.438227	0.233764	0.66891	0.313425	0.363759	0.247756	0.379827	0.350789	0.723439	0.286704	0.370684	0.312984	0.228779	0.468266	0.472476	0.394249	0.214283	0.533319	0.203753	0.199288	0.416824	0.32979	3.94731	1.14358	13.4621
RUG10962	uncultured Methanobrevibacter sp.	391.385	77.0445	0.286461	0.18278	0.927586	0.0964822	0.0849432	0.0201023	0.0930043	0.114277	0.54481	0.280978	0.0563025	0.0473668	0.333511	2.70567	0.512218	0.0223975	0.0657326	0.0660355	0.0280047	0.291311	0.454277	0.631542	0.691524	0.541877	0.811888	0.494141	0.458632	0.50893	0.641592	2.21166	0.244669	0.536118	0.148528	0.400825	0.316484	0.918475	0.980032	0.401859	0.759697	1.16267	0.131705	0.577335	6.23152	0.185152	0.200992	0.0519525
RUG14477	Ruminococcaceae bacterium	391.32	32.2945	0.448501	0.132619	0.0470697	0.961567	0.178403	10.5638	0.623483	0.595054	0.29221	0.491078	0.0203832	1.77061	0.627218	0.648741	0.148082	0.371698	2.21031	0.0754255	1.12682	0.262683	0.400482	1.09055	0.754069	0.263653	0.111339	0.23763	0.437762	0.267791	0.213635	0.0598826	0.238691	0.22754	1.24012	0.187801	0.728888	0.112275	0.133743	0.291769	0.154821	0.118537	0.328249	0.276753	0.143141	0.239801	5.03752	0.682912
RUG13391	uncultured Bacteroidetes bacterium	390.823	52.0105	0.354022	0.276345	5.77948	1.03332	0.920008	0.172319	0.405902	4.92381	0.221039	0.574439	0.302683	0.533051	0.84332	0.148656	1.79814	0.511791	1.57922	0.133016	0.148397	35.6109	1.23838	0.379015	0.512966	0.183939	0.195992	0.234884	0.231323	0.366005	0.233455	0.11113	0.244815	0.341506	0.567423	0.211252	0.341066	0.328721	0.578623	0.269401	0.32967	0.446699	0.161978	0.451203	0.474636	0.106349	0.279164	0.308598
RUG13955	uncultured Sarcina sp.	390.345	22.6088	0.680049	0.410812	0.213584	1.62697	0.283524	1.81155	0.290168	0.809653	0.580661	0.197077	0.643102	3.28889	0.623497	1.5376	0.6242	0.862784	0.300453	0.178878	0.143464	0.967467	0.743506	1.32671	1.56345	1.19638	0.949609	1.2566	1.41222	1.26382	1.33815	0.495515	1.87841	1.92868	1.36906	1.44811	1.10065	0.98192	1.06311	1.02962	0.9528	0.905123	1.47928	0.880051	2.55445	0.11365	0.875151	3.96356
RUG11446	uncultured Lachnospiraceae bacterium	390.123	28.2074	5.0277	0.714437	0.0426144	0.0546466	0.0640106	0.0317829	0.17209	0.352481	0.838611	0.0438514	0.00982741	0.0275265	0.0400242	0.780596	0.341904	0.0210462	0.0255821	0.0226989	0.0206751	0.181564	7.17334	1.37303	28.2074	1.8992	4.63065	13.895	5.96479	4.11225	4.9246	0.0988837	5.6847	0.442796	1.98752	4.6922	9.22254	0.285	0.204527	2.5056	3.26	0.37332	3.82871	2.03457	0.132872	0.0201959	0.0823363	0.01031
[truncated: 4,072 more rows]
[truncated: 242 more columns]

## Sheet: Phylum
Bacteroidetes	740665
Firmicutes	501117
Proteobacteria	107061
Euryarchaeota	62474.5
Unknown	26924.8
Actinobacteria	26700.4
Fibrobacteres	8798.63
Spirochaetes	6351.89
[truncated: 5 more rows]

## Sheet: Order
Bacteroidales	630086
[truncated: 28 more rows]

[truncated: 3 more sheets: Family, Genus, Rank]
