# Supplementary material for: Compendium of 4,941 rumen metagenome-assembled genomes for rumen microbiome biology and enzyme discovery
Source: Nat Biotechnol. 2019 Aug 2;37(8):953–61. doi: 10.1038/s41587-019-0202-3 (PMC6785717; doi:10.1038/s41587-019-0202-3)
Supplement: Supplementary file 23 — Species-level bins. Species-level bins for the rumen superset dereplicated at 95% ANI. [file 41587_2019_202_MOESM8_ESM.xlsx]

## Sheet: d95m
Winner	Cluster	name	RUG	Hungate	UBA	Hess	Solden	Svarstrom
Hess_AC2a_Bacteroidales	1627_0	Hess_AC2a_Bacteroidales				HES_Hess_AC2a_Bacteroidales.fa;
Hess_AFa_Spirochaetales	2430_0	Hess_AFa_Spirochaetales				HES_Hess_AFa_Spirochaetales.fa;
Hess_AGa_Bacteroidales	1915_0	Hess_AGa_Bacteroidales				HES_Hess_AGa_Bacteroidales.fa;
Hess_AIa_Clostridiales	809_0	Hess_AIa_Clostridiales				HES_Hess_AIa_Clostridiales.fa;
Hess_AMa_Spirochaetales	2406_0	Hess_AMa_Spirochaetales				HES_Hess_AMa_Spirochaetales.fa;
HUN_Acetitomaculum_ruminis_DSM_5522	1102_0	HUN_Acetitomaculum_ruminis_DSM_5522		HUN_Acetitomaculum_ruminis_DSM_5522.fa;
HUN_Acidaminococcus_fermentans_strain_WCC6	343_1	HUN_Acidaminococcus_fermentans_strain_WCC6	RUG10563.fa;RUG10985.fa;RUG13906.fa;RUG14015.fa;	HUN_Acidaminococcus_fermentans_strain_WCC6.fa;HUN_Acidaminococcus_fermentans_strain_pGA_4.fa;
HUN_Acinetobacter_sp_DSM_11652	1994_0	HUN_Acinetobacter_sp_DSM_11652		HUN_Acinetobacter_sp_DSM_11652.fa;
HUN_Acinetobacter_sp_HR7	1995_0	HUN_Acinetobacter_sp_HR7		HUN_Acinetobacter_sp_HR7.fa;
HUN_Actinomyces_denticolens_strain_PA	770_0	HUN_Actinomyces_denticolens_strain_PA		HUN_Actinomyces_denticolens_strain_PA.fa;
HUN_Actinomyces_nasicola_strain_KPR_1	765_0	HUN_Actinomyces_nasicola_strain_KPR_1		HUN_Actinomyces_nasicola_strain_KPR_1.fa;
HUN_Actinomyces_ruminicola_strain_DSM_27982	769_1	HUN_Actinomyces_ruminicola_strain_DSM_27982		HUN_Actinomyces_ruminicola_strain_DSM_27982.fa;HUN_Actinomyces_ruminicola_strain_KPR_7B.fa;
HUN_Allisonella_histaminiformans_strain_DSM_15230	2115_0	HUN_Allisonella_histaminiformans_strain_DSM_15230		HUN_Allisonella_histaminiformans_strain_DSM_15230.fa;
HUN_Alysiella_crassa_DSM_2578	1951_0	HUN_Alysiella_crassa_DSM_2578		HUN_Alysiella_crassa_DSM_2578.fa;
HUN_Alysiella_filiformis_DSM_16848	1952_0	HUN_Alysiella_filiformis_DSM_16848		HUN_Alysiella_filiformis_DSM_16848.fa;
HUN_Anaerovibrio_lipolyticus_DSM_3074	323_1	HUN_Anaerovibrio_lipolyticus_DSM_3074		HUN_Anaerovibrio_lipolyticus_DSM_3074.fa;
HUN_Anaerovibrio_lipolyticus_LB2005	323_2	HUN_Anaerovibrio_lipolyticus_LB2005		HUN_Anaerovibrio_lipolyticus_LB2005.fa;
HUN_Anaerovibrio_sp_RM50	324_0	HUN_Anaerovibrio_sp_RM50		HUN_Anaerovibrio_sp_RM50.fa;
HUN_Arcobacter_butzleri_7h1h	2386_0	HUN_Arcobacter_butzleri_7h1h		HUN_Arcobacter_butzleri_7h1h.fa;
HUN_Bacillus_cereus_strain_KPR_7A	2073_0	HUN_Bacillus_cereus_strain_KPR_7A		HUN_Bacillus_cereus_strain_KPR_7A.fa;
HUN_Bacillus_licheniformis_strain_VTM3R78	2075_1	HUN_Bacillus_licheniformis_strain_VTM3R78	RUG14306.fa;	HUN_Bacillus_licheniformis_strain_VTM3R78.fa;
HUN_Bacillus_nealsonii_AAU1	2123_0	HUN_Bacillus_nealsonii_AAU1		HUN_Bacillus_nealsonii_AAU1.fa;
HUN_Bacillus_sp_MB2021	2124_0	HUN_Bacillus_sp_MB2021		HUN_Bacillus_sp_MB2021.fa;
HUN_Bacteroidales_bacterium_KHT7	1712_1	HUN_Bacteroidales_bacterium_KHT7	RUG10571.fa;RUG10896.fa;RUG12084.fa;RUG12525.fa;RUG12571.fa;RUG13072.fa;RUG13107.fa;RUG13284.fa;RUG13323.fa;RUG13408.fa;RUG13479.fa;RUG13718.fa;RUG13872.fa;RUG13921.fa;RUG13972.fa;RUG13989.fa;RUG14051.fa;RUG14401.fa;RUG14793.fa;	HUN_Bacteroidales_bacterium_KHT7.fa;HUN_Bacteroides_sp_Ga6A1.fa;HUN_Bacteroides_sp_Ga6A2.fa;
HUN_Bacteroidales_bacterium_WCE2004	1374_1	HUN_Bacteroidales_bacterium_WCE2004	RUG14615.fa;	HUN_Bacteroidales_bacterium_WCE2004.fa;
HUN_Bacteroidales_bacterium_WCE2008	1424_0	HUN_Bacteroidales_bacterium_WCE2008		HUN_Bacteroidales_bacterium_WCE2008.fa;
HUN_Bacteroides_ovatus_strain_NLAE_zl_C500	1435_2	HUN_Bacteroides_ovatus_strain_NLAE_zl_C500		HUN_Bacteroides_ovatus_strain_NLAE_zl_C500.fa;HUN_Bacteroides_ovatus_strain_NLAE_zl_C57.fa;
HUN_Bacteroides_sp_AR29	1436_0	HUN_Bacteroides_sp_AR29		HUN_Bacteroides_sp_AR29.fa;
HUN_Bacteroides_thetaiotaomicron_strain_NLAE_zl_C579	1434_1	HUN_Bacteroides_thetaiotaomicron_strain_NLAE_zl_C579		HUN_Bacteroides_sp_AR20.fa;HUN_Bacteroides_thetaiotaomicron_strain_KPPR_3.fa;HUN_Bacteroides_thetaiotaomicron_strain_NLAE_zl_C579.fa;
HUN_Bacteroides_vulgatus_strain_NLAE_zl_G202	1437_0	HUN_Bacteroides_vulgatus_strain_NLAE_zl_G202		HUN_Bacteroides_vulgatus_strain_NLAE_zl_G202.fa;
HUN_Bacteroides_xylanisolvens_strain_NLAE_zl_G339	1435_1	HUN_Bacteroides_xylanisolvens_strain_NLAE_zl_G339		HUN_Bacteroides_xylanisolvens_strain_NLAE_zl_C202.fa;HUN_Bacteroides_xylanisolvens_strain_NLAE_zl_G339.fa;
HUN_Basfia_succiniciproducens_strain_DSM_22022	1993_1	HUN_Basfia_succiniciproducens_strain_DSM_22022		HUN_Basfia_succiniciproducens_strain_DSM_22022.fa;HUN_Basfia_succiniciproducens_strain_KPR_2.fa;
HUN_Bifidobacterium_adolescentis_DSM_20087	762_2	HUN_Bifidobacterium_adolescentis_DSM_20087		HUN_Bifidobacterium_adolescentis_DSM_20087.fa;
HUN_Bifidobacterium_bifidum_strain_Calf96	764_0	HUN_Bifidobacterium_bifidum_strain_Calf96		HUN_Bifidobacterium_bifidum_strain_Calf96.fa;
HUN_Bifidobacterium_breve_strain_RP2	763_1	HUN_Bifidobacterium_breve_strain_RP2		HUN_Bifidobacterium_breve_strain_RP2.fa;
HUN_Bifidobacterium_longum_AGR2137	763_2	HUN_Bifidobacterium_longum_AGR2137		HUN_Bifidobacterium_longum_AGR2137.fa;
HUN_Bifidobacterium_pseudolongum_subsp_globosum_DSM_20092	758_1	HUN_Bifidobacterium_pseudolongum_subsp_globosum_DSM_20092	RUG11560.fa;	HUN_Bifidobacterium_pseudolongum_AGR2145.fa;HUN_Bifidobacterium_pseudolongum_subsp_globosum_DSM_20092.fa;
HUN_Bifidobacterium_sp_AGR2158	759_0	HUN_Bifidobacterium_sp_AGR2158		HUN_Bifidobacterium_sp_AGR2158.fa;
HUN_Bifidobacterium_thermophilum_DSM_20212	757_0	HUN_Bifidobacterium_thermophilum_DSM_20212		HUN_Bifidobacterium_thermophilum_DSM_20212.fa;
HUN_Blautia_schinkii_DSM_10518	1228_0	HUN_Blautia_schinkii_DSM_10518		HUN_Blautia_schinkii_DSM_10518.fa;
HUN_Blautia_sp_SF_50	895_0	HUN_Blautia_sp_SF_50		HUN_Blautia_sp_SF_50.fa;
HUN_Blautia_wexlerae_AGR2146	896_0	HUN_Blautia_wexlerae_AGR2146		HUN_Blautia_wexlerae_AGR2146.fa;
HUN_Bordetella_trematum_strain_HR18	2142_0	HUN_Bordetella_trematum_strain_HR18		HUN_Bordetella_trematum_strain_HR18.fa;
HUN_Butyrivibrio_fibrisolvens_DSM_3071	831_0	HUN_Butyrivibrio_fibrisolvens_DSM_3071		HUN_Butyrivibrio_fibrisolvens_DSM_3071.fa;
HUN_Butyrivibrio_fibrisolvens_strain_AR40	830_1	HUN_Butyrivibrio_fibrisolvens_strain_AR40		HUN_Butyrivibrio_fibrisolvens_AB2020.fa;HUN_Butyrivibrio_fibrisolvens_FE2007.fa;HUN_Butyrivibrio_fibrisolvens_MD2001.fa;HUN_Butyrivibrio_fibrisolvens_ND3005.fa;HUN_Butyrivibrio_fibrisolvens_WTE3004.fa;HUN_Butyrivibrio_fibrisolvens_YRB2005.fa;HUN_Butyrivibrio_fibrisolvens_strain_AR40.fa;HUN_Butyrivibrio_sp_TB.fa;
HUN_Butyrivibrio_hungatei_NK4A153	836_2	HUN_Butyrivibrio_hungatei_NK4A153		HUN_Butyrivibrio_hungatei_NK4A153.fa;HUN_Butyrivibrio_sp_AE2005.fa;HUN_Butyrivibrio_sp_AE3003.fa;
HUN_Butyrivibrio_hungatei_strain_MB2003_chromosome_I_complete_sequence	849_1	HUN_Butyrivibrio_hungatei_strain_MB2003_chromosome_I_complete_sequence		HUN_Butyrivibrio_hungatei_DSM_14810.fa;HUN_Butyrivibrio_hungatei_strain_MB2003_chromosome_I_complete_sequence.fa;
HUN_Butyrivibrio_hungatei_strain_XBD2006	836_1	HUN_Butyrivibrio_hungatei_strain_XBD2006	RUG10548.fa;RUG10859.fa;	HUN_Butyrivibrio_hungatei_strain_XBD2006.fa;
HUN_Butyrivibrio_proteoclasticus_FD2007	854_0	HUN_Butyrivibrio_proteoclasticus_FD2007		HUN_Butyrivibrio_proteoclasticus_FD2007.fa;
HUN_Butyrivibrio_proteoclasticus_P6B7	857_0	HUN_Butyrivibrio_proteoclasticus_P6B7		HUN_Butyrivibrio_proteoclasticus_P6B7.fa;
HUN_Butyrivibrio_proteoclasticus_strain_P18	852_3	HUN_Butyrivibrio_proteoclasticus_strain_P18		HUN_Butyrivibrio_proteoclasticus_strain_P18.fa;
HUN_Butyrivibrio_sp_AC2005	841_0	HUN_Butyrivibrio_sp_AC2005		HUN_Butyrivibrio_sp_AC2005.fa;
HUN_Butyrivibrio_sp_AE2015	852_1	HUN_Butyrivibrio_sp_AE2015		HUN_Butyrivibrio_sp_AE2015.fa;
HUN_Butyrivibrio_sp_AE3004	844_0	HUN_Butyrivibrio_sp_AE3004		HUN_Butyrivibrio_sp_AE3004.fa;
HUN_Butyrivibrio_sp_AE3009	850_0	HUN_Butyrivibrio_sp_AE3009		HUN_Butyrivibrio_sp_AE3009.fa;
HUN_Butyrivibrio_sp_FCS006	846_1	HUN_Butyrivibrio_sp_FCS006		HUN_Butyrivibrio_sp_FCS006.fa;HUN_Butyrivibrio_sp_NC2007.fa;HUN_Butyrivibrio_sp_VCB2001.fa;
HUN_Butyrivibrio_sp_FCS014	848_0	HUN_Butyrivibrio_sp_FCS014		HUN_Butyrivibrio_sp_FCS014.fa;
HUN_Butyrivibrio_sp_INlla18	849_2	HUN_Butyrivibrio_sp_INlla18		HUN_Butyrivibrio_sp_INlla18.fa;
HUN_Butyrivibrio_sp_INlla21	837_0	HUN_Butyrivibrio_sp_INlla21		HUN_Butyrivibrio_sp_INlla21.fa;
HUN_Butyrivibrio_sp_LB2008	835_1	HUN_Butyrivibrio_sp_LB2008	RUG14388.fa;	HUN_Butyrivibrio_sp_LB2008.fa;
HUN_Butyrivibrio_sp_LC3010	839_1	HUN_Butyrivibrio_sp_LC3010		HUN_Butyrivibrio_sp_LC3010.fa;HUN_Butyrivibrio_sp_WCE2006.fa;
HUN_Butyrivibrio_sp_M55	836_3	HUN_Butyrivibrio_sp_M55		HUN_Butyrivibrio_sp_M55.fa;
HUN_Butyrivibrio_sp_MB2005	838_1	HUN_Butyrivibrio_sp_MB2005		HUN_Butyrivibrio_sp_AE3006.fa;HUN_Butyrivibrio_sp_MB2005.fa;
HUN_Butyrivibrio_sp_MC2013	832_0	HUN_Butyrivibrio_sp_MC2013		HUN_Butyrivibrio_sp_MC2013.fa;
HUN_Butyrivibrio_sp_MC2021	851_0	HUN_Butyrivibrio_sp_MC2021		HUN_Butyrivibrio_sp_MC2021.fa;
HUN_Butyrivibrio_sp_NC2002	845_0	HUN_Butyrivibrio_sp_NC2002		HUN_Butyrivibrio_sp_NC2002.fa;
HUN_Butyrivibrio_sp_NC3005	920_1	HUN_Butyrivibrio_sp_NC3005	RUG14843.fa;	HUN_Butyrivibrio_sp_NC3005.fa;
HUN_Butyrivibrio_sp_Su6	852_2	HUN_Butyrivibrio_sp_Su6		HUN_Butyrivibrio_sp_Su6.fa;
HUN_Butyrivibrio_sp_VCB2006	855_0	HUN_Butyrivibrio_sp_VCB2006		HUN_Butyrivibrio_sp_VCB2006.fa;
HUN_Butyrivibrio_sp_VCD2006	843_0	HUN_Butyrivibrio_sp_VCD2006		HUN_Butyrivibrio_sp_VCD2006.fa;
HUN_Butyrivibrio_sp_WCD2001	842_1	HUN_Butyrivibrio_sp_WCD2001		HUN_Butyrivibrio_sp_AD3002.fa;HUN_Butyrivibrio_sp_INlla16.fa;HUN_Butyrivibrio_sp_WCD2001.fa;HUN_Butyrivibrio_sp_ob235.fa;
HUN_Butyrivibrio_sp_WCD3002	838_2	HUN_Butyrivibrio_sp_WCD3002		HUN_Butyrivibrio_sp_WCD3002.fa;
HUN_Butyrivibrio_sp_XBB1001	853_1	HUN_Butyrivibrio_sp_XBB1001		HUN_Butyrivibrio_sp_INlla14.fa;HUN_Butyrivibrio_sp_XBB1001.fa;
HUN_Butyrivibrio_sp_XPD2002	840_1	HUN_Butyrivibrio_sp_XPD2002		HUN_Butyrivibrio_sp_FC2001.fa;HUN_Butyrivibrio_sp_XPD2002.fa;
HUN_Butyrivibrio_sp_XPD2006	847_0	HUN_Butyrivibrio_sp_XPD2006		HUN_Butyrivibrio_sp_XPD2006.fa;
HUN_Butyrivibrio_sp_YAB3001	856_0	HUN_Butyrivibrio_sp_YAB3001		HUN_Butyrivibrio_sp_YAB3001.fa;
HUN_Cellulomonas_sp_KH9	767_0	HUN_Cellulomonas_sp_KH9		HUN_Cellulomonas_sp_KH9.fa;
HUN_Cellulosilyticum_ruminicola_JCM_14822	2148_0	HUN_Cellulosilyticum_ruminicola_JCM_14822		HUN_Cellulosilyticum_ruminicola_JCM_14822.fa;
HUN_Cellvibrio_sp_BR_O59_Scaffold1	2076_0	HUN_Cellvibrio_sp_BR_O59_Scaffold1		HUN_Cellvibrio_sp_BR_O59_Scaffold1.fa;
HUN_Citrobacter_sp_NLAE_zl_C269	392_0	HUN_Citrobacter_sp_NLAE_zl_C269		HUN_Citrobacter_sp_NLAE_zl_C269.fa;
HUN_Clostridiales_bacterium_NK3B98	2392_0	HUN_Clostridiales_bacterium_NK3B98		HUN_Clostridiales_bacterium_NK3B98.fa;
HUN_Clostridiales_bacterium_strain_R_7	608_2	HUN_Clostridiales_bacterium_strain_R_7		HUN_Clostridiales_bacterium_strain_R_7.fa;
HUN_Clostridiales_bacterium_strain_WTE2008	609_0	HUN_Clostridiales_bacterium_strain_WTE2008		HUN_Clostridiales_bacterium_strain_WTE2008.fa;
HUN_Clostridioides_mangenotii_LM2	2149_0	HUN_Clostridioides_mangenotii_LM2		HUN_Clostridioides_mangenotii_LM2.fa;
HUN_Clostridium_aerotolerans_DSM_5434	1427_0	HUN_Clostridium_aerotolerans_DSM_5434		HUN_Clostridium_aerotolerans_DSM_5434.fa;
HUN_Clostridium_algidicarnis_strain_B3	2043_0	HUN_Clostridium_algidicarnis_strain_B3		HUN_Clostridium_algidicarnis_strain_B3.fa;
HUN_Clostridium_aminophilum_strain_F	1163_1	HUN_Clostridium_aminophilum_strain_F		HUN_Clostridium_aminophilum_strain_F.fa;
HUN_Clostridium_aminophilum_strain_KH1P1	1163_2	HUN_Clostridium_aminophilum_strain_KH1P1		HUN_Clostridium_aminophilum_strain_KH1P1.fa;
HUN_Clostridium_beijerinckii_HUN142	2395_0	HUN_Clostridium_beijerinckii_HUN142		HUN_Clostridium_beijerinckii_HUN142.fa;
HUN_Clostridium_butyricum_AGR2140	2396_0	HUN_Clostridium_butyricum_AGR2140		HUN_Clostridium_butyricum_AGR2140.fa;
HUN_Clostridium_cadaveris_AGR2141	2391_1	HUN_Clostridium_cadaveris_AGR2141		HUN_Clostridium_cadaveris_AGR2141.fa;HUN_Clostridium_cadaveris_strain_NLAE_zl_G419.fa;
HUN_Clostridium_citroniae_strain_NLAE_zl_G70	1227_0	HUN_Clostridium_citroniae_strain_NLAE_zl_G70		HUN_Clostridium_citroniae_strain_NLAE_zl_G70.fa;
HUN_Clostridium_clostridioforme_AGR2157	1226_2	HUN_Clostridium_clostridioforme_AGR2157		HUN_Clostridium_clostridioforme_AGR2157.fa;
HUN_Clostridium_clostridioforme_strain_ATCC_25537	1226_1	HUN_Clostridium_clostridioforme_strain_ATCC_25537		HUN_Clostridium_clostridioforme_strain_ATCC_25537.fa;HUN_Clostridium_clostridioforme_strain_NLAE_zl_C196.fa;HUN_Clostridium_clostridioforme_strain_NLAE_zl_G208.fa;
HUN_Clostridium_cochlearium_strain_NLAE_zl_C224	2397_0	HUN_Clostridium_cochlearium_strain_NLAE_zl_C224		HUN_Clostridium_cochlearium_strain_NLAE_zl_C224.fa;
HUN_Clostridium_innocuum_strain_NLAE_zl_C381	775_1	HUN_Clostridium_innocuum_strain_NLAE_zl_C381		HUN_Clostridium_innocuum_strain_NLAE_zl_C381.fa;HUN_Clostridium_innocuum_strain_NLAE_zl_G197_Ga0066900_101.fa;
HUN_Clostridium_intestinale_DSM_6191	2399_0	HUN_Clostridium_intestinale_DSM_6191		HUN_Clostridium_intestinale_DSM_6191.fa;
HUN_Clostridium_lavalense_strain_NLAE_zl_G277	577_0	HUN_Clostridium_lavalense_strain_NLAE_zl_G277		HUN_Clostridium_lavalense_strain_NLAE_zl_G277.fa;
HUN_Clostridium_lundense_DSM_17049	2398_0	HUN_Clostridium_lundense_DSM_17049		HUN_Clostridium_lundense_DSM_17049.fa;
HUN_Clostridium_paraputrificum_AGR2156	2383_0	HUN_Clostridium_paraputrificum_AGR2156		HUN_Clostridium_paraputrificum_AGR2156.fa;
HUN_Clostridium_polysaccharolyticum_strain_DSM_1801	875_0	HUN_Clostridium_polysaccharolyticum_strain_DSM_1801		HUN_Clostridium_polysaccharolyticum_strain_DSM_1801.fa;
HUN_Clostridium_sartagoforme_AAU1	2385_0	HUN_Clostridium_sartagoforme_AAU1		HUN_Clostridium_sartagoforme_AAU1.fa;
HUN_Clostridium_sp_DSM_8431	2384_0	HUN_Clostridium_sp_DSM_8431		HUN_Clostridium_sp_DSM_8431.fa;
HUN_Corynebacterium_vitaeruminis_DSM_20294	1210_1	HUN_Corynebacterium_vitaeruminis_DSM_20294		HUN_Corynebacterium_vitaeruminis_DSM_20294.fa;HUN_Corynebacterium_vitaeruminis_Ga6A13.fa;
HUN_Denitrobacterium_detoxificans_strain_DSM_21843	521_0	HUN_Denitrobacterium_detoxificans_strain_DSM_21843		HUN_Denitrobacterium_detoxificans_strain_DSM_21843.fa;
HUN_Desulfotomaculum_ruminis_DSM_2154	2146_0	HUN_Desulfotomaculum_ruminis_DSM_2154		HUN_Desulfotomaculum_ruminis_DSM_2154.fa;
HUN_Desulfovibrio_desulfuricans_strain_DSM_7057	565_0	HUN_Desulfovibrio_desulfuricans_strain_DSM_7057		HUN_Desulfovibrio_desulfuricans_strain_DSM_7057.fa;
HUN_Desulfovibrio_legallii_strain_KHC7	1177_0	HUN_Desulfovibrio_legallii_strain_KHC7		HUN_Desulfovibrio_legallii_strain_KHC7.fa;
HUN_Dorea_longicatena_AGR2136	893_0	HUN_Dorea_longicatena_AGR2136		HUN_Dorea_longicatena_AGR2136.fa;
HUN_Dorea_sp_AGR2135	894_0	HUN_Dorea_sp_AGR2135		HUN_Dorea_sp_AGR2135.fa;
HUN_Enterobacter_sp_kpr_6	393_0	HUN_Enterobacter_sp_kpr_6		HUN_Enterobacter_sp_kpr_6.fa;
HUN_Enterococcus_casseliflavus_strain_NLAE_zl_C414	2131_1	HUN_Enterococcus_casseliflavus_strain_NLAE_zl_C414		HUN_Enterococcus_casseliflavus_strain_NLAE_zl_C414.fa;HUN_Enterococcus_casseliflavus_strain_NLAE_zl_G268.fa;
HUN_Enterococcus_faecalis_strain_VTM1R91	2134_0	HUN_Enterococcus_faecalis_strain_VTM1R91		HUN_Enterococcus_faecalis_strain_VTM1R91.fa;
HUN_Enterococcus_gallinarum_strain_SKF1	2132_0	HUN_Enterococcus_gallinarum_strain_SKF1		HUN_Enterococcus_gallinarum_strain_SKF1.fa;
HUN_Enterococcus_mundtii_strain_C2	2133_0	HUN_Enterococcus_mundtii_strain_C2		HUN_Enterococcus_mundtii_strain_C2.fa;
HUN_Enterococcus_sp_kppr_6	2135_0	HUN_Enterococcus_sp_kppr_6		HUN_Enterococcus_sp_kppr_6.fa;
HUN_Eubacterium_callanderi_strain_NLAE_zl_G225	2116_1	HUN_Eubacterium_callanderi_strain_NLAE_zl_G225		HUN_Eubacterium_callanderi_strain_NLAE_zl_G225.fa;
HUN_Eubacterium_cellulosolvens_LD2006	1105_0	HUN_Eubacterium_cellulosolvens_LD2006		HUN_Eubacterium_cellulosolvens_LD2006.fa;
HUN_Eubacterium_limosum_strain_SA11	2116_2	HUN_Eubacterium_limosum_strain_SA11		HUN_Eubacterium_limosum_strain_SA11.fa;
HUN_Eubacterium_oxidoreducens_strain_DSM_3217	1103_0	HUN_Eubacterium_oxidoreducens_strain_DSM_3217		HUN_Eubacterium_oxidoreducens_strain_DSM_3217.fa;
HUN_Eubacterium_ruminantium_strain_ATCC_17233	1004_1	HUN_Eubacterium_ruminantium_strain_ATCC_17233	RUG13076.fa;	HUN_Eubacterium_ruminantium_strain_2388.fa;HUN_Eubacterium_ruminantium_strain_ATCC_17233.fa;HUN_Eubacterium_ruminantium_strain_HUN269.fa;
HUN_Eubacterium_ruminantium_strain_FB3002	1006_0	HUN_Eubacterium_ruminantium_strain_FB3002		HUN_Eubacterium_ruminantium_strain_FB3002.fa;
HUN_Eubacterium_sp_AB3007	597_0	HUN_Eubacterium_sp_AB3007		HUN_Eubacterium_sp_AB3007.fa;
HUN_Eubacterium_uniforme_strain_ATCC_35992	1106_0	HUN_Eubacterium_uniforme_strain_ATCC_35992		HUN_Eubacterium_uniforme_strain_ATCC_35992.fa;
HUN_Eubacterium_xylanophilum_ATCC_35991	937_0	HUN_Eubacterium_xylanophilum_ATCC_35991		HUN_Eubacterium_xylanophilum_ATCC_35991.fa;
HUN_Faecalicatena_contorta_strain_NLAE_zl_C134_Ga0104392_101	2144_0	HUN_Faecalicatena_contorta_strain_NLAE_zl_C134_Ga0104392_101		HUN_Faecalicatena_contorta_strain_NLAE_zl_C134_Ga0104392_101.fa;
HUN_Faecalicatena_orotica_strain_NLAE_zl_C242_Ga0104394_101	2145_0	HUN_Faecalicatena_orotica_strain_NLAE_zl_C242_Ga0104394_101		HUN_Faecalicatena_orotica_strain_NLAE_zl_C242_Ga0104394_101.fa;
HUN_Fibrobacter_succinogenes_subsp_elongatus_strain_HM2	28_3	HUN_Fibrobacter_succinogenes_subsp_elongatus_strain_HM2		HUN_Fibrobacter_succinogenes_subsp_elongatus_strain_HM2.fa;
HUN_Fusobacterium_necrophorum_HUN048	1260_0	HUN_Fusobacterium_necrophorum_HUN048		HUN_Fusobacterium_necrophorum_HUN048.fa;
HUN_Kandleria_vitulina_strain_KH4T7	2412_1	HUN_Kandleria_vitulina_strain_KH4T7	RUG13225.fa;	HUN_Kandleria_vitulina_DSM_20405.fa;HUN_Kandleria_vitulina_MC3001.fa;HUN_Kandleria_vitulina_WCE2011.fa;HUN_Kandleria_vitulina_strain_KH4T7.fa;HUN_Kandleria_vitulina_strain_S3b.fa;HUN_Kandleria_vitulina_strain_WCC7.fa;
HUN_Lachnobacterium_bovis_C6A12	917_1	HUN_Lachnobacterium_bovis_C6A12		HUN_Lachnobacterium_bovis_C6A12.fa;HUN_Lachnobacterium_bovis_NK4B19.fa;HUN_Lachnobacterium_bovis_strain_AE2004.fa;HUN_Lachnobacterium_bovis_strain_S1b.fa;
HUN_Lachnobacterium_bovis_DSM_14045	918_1	HUN_Lachnobacterium_bovis_DSM_14045	RUG11184.fa;	HUN_Lachnobacterium_bovis_DSM_14045.fa;
HUN_Lachnospira_multipara_LB2003	891_1	HUN_Lachnospira_multipara_LB2003		HUN_Lachnospira_multipara_LB2003.fa;HUN_Lachnospira_multipara_MC2003.fa;
HUN_Lachnospira_pectinoschiza_strain_M83	892_1	HUN_Lachnospira_pectinoschiza_strain_M83		HUN_Lachnospira_multipara_ATCC_19207.fa;HUN_Lachnospira_multipara_strain_D15d.fa;HUN_Lachnospira_pectinoschiza_strain_M83.fa;
HUN_Lachnospiraceae_bacterium_AB2028	822_0	HUN_Lachnospiraceae_bacterium_AB2028		HUN_Lachnospiraceae_bacterium_AB2028.fa;
HUN_Lachnospiraceae_bacterium_AC2012	901_1	HUN_Lachnospiraceae_bacterium_AC2012		HUN_Lachnospiraceae_bacterium_A10.fa;HUN_Lachnospiraceae_bacterium_AC2012.fa;HUN_Lachnospiraceae_bacterium_FD2005.fa;HUN_Lachnospiraceae_bacterium_MD2004.fa;
HUN_Lachnospiraceae_bacterium_AC2014	1104_0	HUN_Lachnospiraceae_bacterium_AC2014		HUN_Lachnospiraceae_bacterium_AC2014.fa;
HUN_Lachnospiraceae_bacterium_AC2028	1024_0	HUN_Lachnospiraceae_bacterium_AC2028		HUN_Lachnospiraceae_bacterium_AC2028.fa;
HUN_Lachnospiraceae_bacterium_AC2029	1088_1	HUN_Lachnospiraceae_bacterium_AC2029	RUG11124.fa;	HUN_Lachnospiraceae_bacterium_AC2029.fa;
HUN_Lachnospiraceae_bacterium_AC2031	996_0	HUN_Lachnospiraceae_bacterium_AC2031		HUN_Lachnospiraceae_bacterium_AC2031.fa;
HUN_Lachnospiraceae_bacterium_AC3007	1077_0	HUN_Lachnospiraceae_bacterium_AC3007		HUN_Lachnospiraceae_bacterium_AC3007.fa;
HUN_Lachnospiraceae_bacterium_AD3010	939_1	HUN_Lachnospiraceae_bacterium_AD3010		HUN_Lachnospiraceae_bacterium_AD3010.fa;
HUN_Lachnospiraceae_bacterium_C10	1099_1	HUN_Lachnospiraceae_bacterium_C10		HUN_Lachnospiraceae_bacterium_C10.fa;HUN_Lachnospiraceae_bacterium_KHCPX20.fa;
HUN_Lachnospiraceae_bacterium_C6A11	1005_1	HUN_Lachnospiraceae_bacterium_C6A11	RUG13424.fa;RUG14076.fa;	HUN_Lachnospiraceae_bacterium_C6A11.fa;
HUN_Lachnospiraceae_bacterium_C7	919_0	HUN_Lachnospiraceae_bacterium_C7		HUN_Lachnospiraceae_bacterium_C7.fa;
HUN_Lachnospiraceae_bacterium_FE2018	974_0	HUN_Lachnospiraceae_bacterium_FE2018		HUN_Lachnospiraceae_bacterium_FE2018.fa;
HUN_Lachnospiraceae_bacterium_G11	862_0	HUN_Lachnospiraceae_bacterium_G11		HUN_Lachnospiraceae_bacterium_G11.fa;
HUN_Lachnospiraceae_bacterium_G41	931_2	HUN_Lachnospiraceae_bacterium_G41		HUN_Lachnospiraceae_bacterium_G41.fa;
HUN_Lachnospiraceae_bacterium_JC7	819_0	HUN_Lachnospiraceae_bacterium_JC7		HUN_Lachnospiraceae_bacterium_JC7.fa;
HUN_Lachnospiraceae_bacterium_KH1T2	826_1	HUN_Lachnospiraceae_bacterium_KH1T2		HUN_Lachnospiraceae_bacterium_KH1T2.fa;HUN_Lachnospiraceae_bacterium_ND2006.fa;
HUN_Lachnospiraceae_bacterium_MA2020	827_0	HUN_Lachnospiraceae_bacterium_MA2020		HUN_Lachnospiraceae_bacterium_MA2020.fa;
HUN_Lachnospiraceae_bacterium_MC2017	824_1	HUN_Lachnospiraceae_bacterium_MC2017		HUN_Lachnospiraceae_bacterium_MC2017.fa;
HUN_Lachnospiraceae_bacterium_NC2004	1008_0	HUN_Lachnospiraceae_bacterium_NC2004		HUN_Lachnospiraceae_bacterium_NC2004.fa;
HUN_Lachnospiraceae_bacterium_NC2008	864_1	HUN_Lachnospiraceae_bacterium_NC2008		HUN_Lachnospiraceae_bacterium_NC2008.fa;HUN_Lachnospiraceae_bacterium_NK4A136.fa;
HUN_Lachnospiraceae_bacterium_NE2001	998_0	HUN_Lachnospiraceae_bacterium_NE2001		HUN_Lachnospiraceae_bacterium_NE2001.fa;
HUN_Lachnospiraceae_bacterium_NK3A20	1170_0	HUN_Lachnospiraceae_bacterium_NK3A20		HUN_Lachnospiraceae_bacterium_NK3A20.fa;
HUN_Lachnospiraceae_bacterium_NK4A144	824_2	HUN_Lachnospiraceae_bacterium_NK4A144		HUN_Lachnospiraceae_bacterium_NK4A144.fa;
HUN_Lachnospiraceae_bacterium_NK4A179	833_1	HUN_Lachnospiraceae_bacterium_NK4A179	RUG10521.fa;	HUN_Lachnospiraceae_bacterium_NK4A179.fa;
HUN_Lachnospiraceae_bacterium_NLAE_zl_G231	1108_0	HUN_Lachnospiraceae_bacterium_NLAE_zl_G231		HUN_Lachnospiraceae_bacterium_NLAE_zl_G231.fa;
HUN_Lachnospiraceae_bacterium_P6A3	1020_0	HUN_Lachnospiraceae_bacterium_P6A3		HUN_Lachnospiraceae_bacterium_P6A3.fa;
HUN_Lachnospiraceae_bacterium_P6B14	1068_0	HUN_Lachnospiraceae_bacterium_P6B14		HUN_Lachnospiraceae_bacterium_P6B14.fa;
HUN_Lachnospiraceae_bacterium_strain_KH1P17	825_0	HUN_Lachnospiraceae_bacterium_strain_KH1P17		HUN_Lachnospiraceae_bacterium_strain_KH1P17.fa;
HUN_Lachnospiraceae_bacterium_strain_LC2019	1002_0	HUN_Lachnospiraceae_bacterium_strain_LC2019		HUN_Lachnospiraceae_bacterium_strain_LC2019.fa;
HUN_Lachnospiraceae_bacterium_V9D3004	938_0	HUN_Lachnospiraceae_bacterium_V9D3004		HUN_Lachnospiraceae_bacterium_V9D3004.fa;
HUN_Lachnospiraceae_bacterium_XBB1006	914_0	HUN_Lachnospiraceae_bacterium_XBB1006		HUN_Lachnospiraceae_bacterium_XBB1006.fa;
HUN_Lachnospiraceae_bacterium_XBB2008	1025_0	HUN_Lachnospiraceae_bacterium_XBB2008		HUN_Lachnospiraceae_bacterium_XBB2008.fa;
HUN_Lachnospiraceae_bacterium_XBD2001	863_0	HUN_Lachnospiraceae_bacterium_XBD2001		HUN_Lachnospiraceae_bacterium_XBD2001.fa;
HUN_Lachnospiraceae_bacterium_XPB1003	834_0	HUN_Lachnospiraceae_bacterium_XPB1003		HUN_Lachnospiraceae_bacterium_XPB1003.fa;
HUN_Lachnospiraceae_bacterium_YSB2008	860_0	HUN_Lachnospiraceae_bacterium_YSB2008		HUN_Lachnospiraceae_bacterium_YSB2008.fa;
HUN_Lachnospiraceae_bacterium_YSD2013	1048_0	HUN_Lachnospiraceae_bacterium_YSD2013		HUN_Lachnospiraceae_bacterium_YSD2013.fa;
HUN_Lactobacillus_brevis_AG48	465_0	HUN_Lactobacillus_brevis_AG48		HUN_Lactobacillus_brevis_AG48.fa;
HUN_Lactobacillus_mucosae_strain_AGR63	1323_1	HUN_Lactobacillus_mucosae_strain_AGR63	RUG14882.fa;	HUN_Lactobacillus_mucosae_strain_AGR63.fa;HUN_Lactobacillus_mucosae_strain_KHPC15.fa;HUN_Lactobacillus_mucosae_strain_KHPX11.fa;
HUN_Lactobacillus_plantarum_strain_AG30	466_0	HUN_Lactobacillus_plantarum_strain_AG30		HUN_Lactobacillus_plantarum_strain_AG30.fa;
HUN_Lactobacillus_ruminis_ATCC_27782	464_1	HUN_Lactobacillus_ruminis_ATCC_27782	RUG14834.fa;	HUN_Lactobacillus_ruminis_ATCC_27782.fa;HUN_Lactobacillus_ruminis_DSM_20403_NBRC_102161_strain_DSM_20403.fa;
HUN_Lactobacillus_ruminis_strain_WC1T17	463_1	HUN_Lactobacillus_ruminis_strain_WC1T17	RUG14079.fa;	HUN_Lactobacillus_ruminis_strain_WC1T17.fa;
HUN_Lactococcus_garvieae_strain_M79	2140_0	HUN_Lactococcus_garvieae_strain_M79		HUN_Lactococcus_garvieae_strain_M79.fa;
HUN_Lactococcus_lactis_subsp_cremoris_strain_DPC6856	2139_1	HUN_Lactococcus_lactis_subsp_cremoris_strain_DPC6856		HUN_Lactococcus_lactis_subsp_cremoris_strain_DPC6856.fa;
HUN_Lactococcus_lactis_subsp_lactis_strain_511	2139_2	HUN_Lactococcus_lactis_subsp_lactis_strain_511		HUN_Lactococcus_lactis_subsp_lactis_strain_511.fa;
HUN_Lampropedia_hyalina_DSM_16112	2143_0	HUN_Lampropedia_hyalina_DSM_16112		HUN_Lampropedia_hyalina_DSM_16112.fa;
HUN_Megamonas_sp_Calf98_2	2119_0	HUN_Megamonas_sp_Calf98_2		HUN_Megamonas_sp_Calf98_2.fa;
HUN_Megasphaera_elsdenii_strain_DSM_20460	571_1	HUN_Megasphaera_elsdenii_strain_DSM_20460	RUG10557.fa;RUG11811.fa;RUG13069.fa;RUG13739.fa;RUG13930.fa;	HUN_Megasphaera_elsdenii_T81.fa;HUN_Megasphaera_elsdenii_strain_DSM_20460.fa;HUN_Megasphaera_elsdenii_strain_J1.fa;HUN_Megasphaera_elsdenii_strain_YE34.fa;
HUN_Methanobacterium_formicicum_strain_BRM9	446_0	HUN_Methanobacterium_formicicum_strain_BRM9		HUN_Methanobacterium_formicicum_strain_BRM9.fa;
HUN_Methanobrevibacter_gottschalkii_strain_DSM_11978	2224_0	HUN_Methanobrevibacter_gottschalkii_strain_DSM_11978		HUN_Methanobrevibacter_gottschalkii_strain_DSM_11978.fa;
HUN_Methanobrevibacter_olleyae_strain_DSM_16632	2238_0	HUN_Methanobrevibacter_olleyae_strain_DSM_16632		HUN_Methanobrevibacter_olleyae_strain_DSM_16632.fa;
HUN_Methanobrevibacter_sp_YE315	2225_0	HUN_Methanobrevibacter_sp_YE315		HUN_Methanobrevibacter_sp_YE315.fa;
HUN_Methanobrevibacter_thaueri_strain_DSM_11995	2221_1	HUN_Methanobrevibacter_thaueri_strain_DSM_11995	RUG12365.fa;RUG13199.fa;	HUN_Methanobrevibacter_thaueri_strain_DSM_11995.fa;
HUN_Methanobrevibacter_woesei_strain_DSM_11979	2208_0	HUN_Methanobrevibacter_woesei_strain_DSM_11979		HUN_Methanobrevibacter_woesei_strain_DSM_11979.fa;
HUN_Methanobrevibacter_wolinii_SH	2242_0	HUN_Methanobrevibacter_wolinii_SH		HUN_Methanobrevibacter_wolinii_SH.fa;
HUN_Methanomicrobium_mobile_BP	53_0	HUN_Methanomicrobium_mobile_BP		HUN_Methanomicrobium_mobile_BP.fa;
HUN_Methanosarcina_barkeri_CM1	336_0	HUN_Methanosarcina_barkeri_CM1		HUN_Methanosarcina_barkeri_CM1.fa;
HUN_Micrococcales_bacterium_KH10	766_0	HUN_Micrococcales_bacterium_KH10		HUN_Micrococcales_bacterium_KH10.fa;
HUN_Micrococcus_luteus_strain_VTM4R57	771_0	HUN_Micrococcus_luteus_strain_VTM4R57		HUN_Micrococcus_luteus_strain_VTM4R57.fa;
HUN_Mitsuokella_jalaludinii_DSM_13811	370_1	HUN_Mitsuokella_jalaludinii_DSM_13811	RUG10819.fa;RUG11100.fa;RUG12124.fa;	HUN_Mitsuokella_jalaludinii_DSM_13811.fa;
HUN_Morganella_morganii_strain_NLAE_zl_C84	398_0	HUN_Morganella_morganii_strain_NLAE_zl_C84		HUN_Morganella_morganii_strain_NLAE_zl_C84.fa;
HUN_Olsenella_sp_KH1P3	488_1	HUN_Olsenella_sp_KH1P3	RUG14893.fa;	HUN_Olsenella_sp_KH1P3.fa;HUN_Olsenella_umbonata_strain_KHGC19.fa;HUN_Olsenella_umbonata_strain_WCP15.fa;
HUN_Olsenella_sp_kh2p3	492_3	HUN_Olsenella_sp_kh2p3	RUG13136.fa;RUG13371.fa;	HUN_Olsenella_sp_kh2p3.fa;
HUN_Olsenella_sp_KH3B4	492_4	HUN_Olsenella_sp_KH3B4		HUN_Olsenella_sp_KH3B4.fa;
HUN_Oribacterium_sp_KHPX15	818_1	HUN_Oribacterium_sp_KHPX15		HUN_Oribacterium_sp_FC2011.fa;HUN_Oribacterium_sp_KHPX15.fa;
HUN_Oribacterium_sp_NK2B42	818_2	HUN_Oribacterium_sp_NK2B42		HUN_Oribacterium_sp_NK2B42.fa;
HUN_Oribacterium_sp_P6A1	820_0	HUN_Oribacterium_sp_P6A1		HUN_Oribacterium_sp_P6A1.fa;
HUN_Oribacterium_sp_WCC10	821_0	HUN_Oribacterium_sp_WCC10		HUN_Oribacterium_sp_WCC10.fa;
HUN_Oscillibacter_sp_PC13	723_0	HUN_Oscillibacter_sp_PC13		HUN_Oscillibacter_sp_PC13.fa;
HUN_Oxobacter_pfennigii_strain_DSM_3222	2080_0	HUN_Oxobacter_pfennigii_strain_DSM_3222		HUN_Oxobacter_pfennigii_strain_DSM_3222.fa;
HUN_Pediococcus_acidilactici_AGR20	467_0	HUN_Pediococcus_acidilactici_AGR20		HUN_Pediococcus_acidilactici_AGR20.fa;
HUN_Peptostreptococcaceae_bacterium_pGA_8	2125_0	HUN_Peptostreptococcaceae_bacterium_pGA_8		HUN_Peptostreptococcaceae_bacterium_pGA_8.fa;
HUN_Peptostreptococcaceae_bacterium_VA2	2393_0	HUN_Peptostreptococcaceae_bacterium_VA2		HUN_Peptostreptococcaceae_bacterium_VA2.fa;
HUN_Peptostreptococcus_anaerobius_strain_C	2127_0	HUN_Peptostreptococcus_anaerobius_strain_C		HUN_Peptostreptococcus_anaerobius_strain_C.fa;
HUN_Peptostreptococcus_russellii_strain_Calf135	2128_0	HUN_Peptostreptococcus_russellii_strain_Calf135		HUN_Peptostreptococcus_russellii_strain_Calf135.fa;
HUN_Peptostreptococcus_sp_D1	2126_0	HUN_Peptostreptococcus_sp_D1		HUN_Peptostreptococcus_sp_D1.fa;
HUN_Porphyromonadaceae_bacterium_KH3CP3RA	1455_2	HUN_Porphyromonadaceae_bacterium_KH3CP3RA		HUN_Porphyromonadaceae_bacterium_KH3CP3RA.fa;
HUN_Porphyromonadaceae_bacterium_KHP3R9	1456_0	HUN_Porphyromonadaceae_bacterium_KHP3R9		HUN_Porphyromonadaceae_bacterium_KHP3R9.fa;
HUN_Porphyromonadaceae_bacterium_NLAE_zl_C104	1455_1	HUN_Porphyromonadaceae_bacterium_NLAE_zl_C104		HUN_Porphyromonadaceae_bacterium_KH3R12.fa;HUN_Porphyromonadaceae_bacterium_NLAE_zl_C104.fa;
HUN_Porphyromonas_levii_DSM_23370	1264_0	HUN_Porphyromonas_levii_DSM_23370		HUN_Porphyromonas_levii_DSM_23370.fa;
HUN_Prevotella_albensis_DSM_11370_JCM_12258_strain_DSM_11370	1646_1	HUN_Prevotella_albensis_DSM_11370_JCM_12258_strain_DSM_11370		HUN_Prevotella_albensis_DSM_11370_JCM_12258_strain_DSM_11370.fa;
HUN_Prevotella_brevis_P6B11	1811_1	HUN_Prevotella_brevis_P6B11		HUN_Prevotella_brevis_ATCC_19188.fa;HUN_Prevotella_brevis_P6B11.fa;
HUN_Prevotella_bryantii_strain_KHPX14	1645_1	HUN_Prevotella_bryantii_strain_KHPX14	RUG13974.fa;	HUN_Prevotella_bryantii_C21a.fa;HUN_Prevotella_bryantii_strain_FB3001.fa;HUN_Prevotella_bryantii_strain_KHPX14.fa;
HUN_Prevotella_ruminicola_Ga6B6	1809_3	HUN_Prevotella_ruminicola_Ga6B6		HUN_Prevotella_ruminicola_Ga6B6.fa;
HUN_Prevotella_ruminicola_strain_BPI_34	1809_2	HUN_Prevotella_ruminicola_strain_BPI_34	RUG11497.fa;RUG12064.fa;RUG12187.fa;RUG13026.fa;RUG13509.fa;RUG14655.fa;	HUN_Prevotella_ruminicola_strain_ATCC_19189.fa;HUN_Prevotella_ruminicola_strain_BPI_162.fa;HUN_Prevotella_ruminicola_strain_BPI_34.fa;HUN_Prevotella_sp_RM4.fa;HUN_Prevotella_sp_khp1.fa;
HUN_Prevotella_ruminicola_strain_D31d	1809_1	HUN_Prevotella_ruminicola_strain_D31d	RUG10186.fa;	HUN_Prevotella_ruminicola_strain_D31d.fa;
HUN_Prevotella_ruminicola_strain_KHT3	1805_0	HUN_Prevotella_ruminicola_strain_KHT3		HUN_Prevotella_ruminicola_strain_KHT3.fa;
HUN_Prevotella_sp_AGR2160	1910_0	HUN_Prevotella_sp_AGR2160		HUN_Prevotella_sp_AGR2160.fa;
HUN_Prevotella_sp_BP1_148	1814_1	HUN_Prevotella_sp_BP1_148	RUG10204.fa;RUG10726.fa;RUG12000.fa;RUG12092.fa;RUG12158.fa;RUG12729.fa;RUG13557.fa;	HUN_Prevotella_sp_BP1_145.fa;HUN_Prevotella_sp_BP1_148.fa;
HUN_Prevotella_sp_HUN102	1649_0	HUN_Prevotella_sp_HUN102		HUN_Prevotella_sp_HUN102.fa;
HUN_Prevotella_sp_KH2C16	1648_0	HUN_Prevotella_sp_KH2C16		HUN_Prevotella_sp_KH2C16.fa;
HUN_Prevotella_sp_khp7	1780_1	HUN_Prevotella_sp_khp7		HUN_Prevotella_ruminicola_strain_AR32.fa;HUN_Prevotella_sp_FD3004.fa;HUN_Prevotella_sp_khp7.fa;
HUN_Prevotella_sp_lc2012	1781_1	HUN_Prevotella_sp_lc2012		HUN_Prevotella_aff_ruminicola_Tc2_24.fa;HUN_Prevotella_sp_lc2012.fa;
HUN_Prevotella_sp_MA2016	1810_0	HUN_Prevotella_sp_MA2016		HUN_Prevotella_sp_MA2016.fa;
HUN_Prevotella_sp_ne3005	1786_1	HUN_Prevotella_sp_ne3005	RUG10107.fa;	HUN_Prevotella_sp_ne3005.fa;
HUN_Prevotella_sp_P6B1	1808_1	HUN_Prevotella_sp_P6B1		HUN_Prevotella_sp_P6B1.fa;HUN_Prevotella_sp_P6B4.fa;
HUN_Prevotella_sp_tc2_28	1830_1	HUN_Prevotella_sp_tc2_28	RUG11275.fa;	HUN_Prevotella_sp_tc2_28.fa;
HUN_Prevotella_sp_tf2_5	1820_1	HUN_Prevotella_sp_tf2_5	RUG11886.fa;RUG12072.fa;RUG13715.fa;	HUN_Prevotella_sp_tf2_5.fa;
HUN_Prevotellaceae_bacterium_HUN156	1843_1	HUN_Prevotellaceae_bacterium_HUN156	RUG13483.fa;	HUN_Prevotellaceae_bacterium_HUN156.fa;
HUN_Prevotellaceae_bacterium_KH2P17	1647_1	HUN_Prevotellaceae_bacterium_KH2P17		HUN_Prevotella_sp_kh1p2.fa;HUN_Prevotellaceae_bacterium_KH2P17.fa;
HUN_Prevotellaceae_bacterium_MN60	1843_2	HUN_Prevotellaceae_bacterium_MN60	RUG10596.fa;RUG10724.fa;RUG12127.fa;	HUN_Prevotellaceae_bacterium_MN60.fa;
HUN_Propionibacteriaceae_bacterium_P6A17	768_0	HUN_Propionibacteriaceae_bacterium_P6A17		HUN_Propionibacteriaceae_bacterium_P6A17.fa;
HUN_Propionibacterium_sp_MB3007	1950_1	HUN_Propionibacterium_sp_MB3007		HUN_Cutibacterium_acnes_strain_NLAE_zl_G260.fa;HUN_Propionibacterium_sp_MB3007.fa;
HUN_Proteiniclasticum_ruminis_DSM_24773	470_0	HUN_Proteiniclasticum_ruminis_DSM_24773		HUN_Proteiniclasticum_ruminis_DSM_24773.fa;
HUN_Proteus_mirabilis_strain_NLAE_zl_G534	397_1	HUN_Proteus_mirabilis_strain_NLAE_zl_G534		HUN_Proteus_mirabilis_strain_NLAE_zl_C285.fa;HUN_Proteus_mirabilis_strain_NLAE_zl_G534.fa;
HUN_Pseudobutyrivibrio_ruminis_AD2017	870_1	HUN_Pseudobutyrivibrio_ruminis_AD2017		HUN_Pseudobutyrivibrio_ruminis_AD2017.fa;
HUN_Pseudobutyrivibrio_ruminis_HUN009	869_2	HUN_Pseudobutyrivibrio_ruminis_HUN009		HUN_Pseudobutyrivibrio_ruminis_HUN009.fa;
HUN_Pseudobutyrivibrio_sp_49	871_1	HUN_Pseudobutyrivibrio_sp_49		HUN_Pseudobutyrivibrio_sp_49.fa;HUN_Pseudobutyrivibrio_sp_UC1225.fa;
HUN_Pseudobutyrivibrio_sp_ACV_2	874_0	HUN_Pseudobutyrivibrio_sp_ACV_2		HUN_Pseudobutyrivibrio_sp_ACV_2.fa;
HUN_Pseudobutyrivibrio_sp_LB2011	869_1	HUN_Pseudobutyrivibrio_sp_LB2011		HUN_Pseudobutyrivibrio_ruminis_DSM_9787.fa;HUN_Pseudobutyrivibrio_ruminis_strain_ACV_9.fa;HUN_Pseudobutyrivibrio_sp_C4.fa;HUN_Pseudobutyrivibrio_sp_JW11.fa;HUN_Pseudobutyrivibrio_sp_LB2011.fa;
HUN_Pseudobutyrivibrio_sp_MD2005	873_0	HUN_Pseudobutyrivibrio_sp_MD2005		HUN_Pseudobutyrivibrio_sp_MD2005.fa;
HUN_Pseudobutyrivibrio_sp_NOR37	868_1	HUN_Pseudobutyrivibrio_sp_NOR37		HUN_Pseudobutyrivibrio_sp_AR14.fa;HUN_Pseudobutyrivibrio_sp_NOR37.fa;
HUN_Pseudobutyrivibrio_sp_OR37	870_3	HUN_Pseudobutyrivibrio_sp_OR37		HUN_Pseudobutyrivibrio_sp_OR37.fa;
HUN_Pseudobutyrivibrio_sp_YE44	872_0	HUN_Pseudobutyrivibrio_sp_YE44		HUN_Pseudobutyrivibrio_sp_YE44.fa;
HUN_Pseudobutyrivibrio_xylanivorans_strain_DSM_10317	871_2	HUN_Pseudobutyrivibrio_xylanivorans_strain_DSM_10317		HUN_Pseudobutyrivibrio_ruminis_CF1b.fa;HUN_Pseudobutyrivibrio_xylanivorans_strain_DSM_10317.fa;
HUN_Pseudochrobactrum_sp_AO18b	330_0	HUN_Pseudochrobactrum_sp_AO18b		HUN_Pseudochrobactrum_sp_AO18b.fa;
HUN_Ruaniaceae_bacterium_KH17	772_0	HUN_Ruaniaceae_bacterium_KH17		HUN_Ruaniaceae_bacterium_KH17.fa;
HUN_Ruminiclostridium_cellobioparum_DSM_1351_ATCC_15832	2081_0	HUN_Ruminiclostridium_cellobioparum_DSM_1351_ATCC_15832		HUN_Ruminiclostridium_cellobioparum_DSM_1351_ATCC_15832.fa;
HUN_Ruminobacter_sp_RM87	1989_1	HUN_Ruminobacter_sp_RM87	RUG10248.fa;	HUN_Ruminobacter_amylophilus_strain_DSM_1361.fa;HUN_Ruminobacter_sp_RM87.fa;
HUN_Ruminococcaceae_bacterium_AB4001	1568_0	HUN_Ruminococcaceae_bacterium_AB4001		HUN_Ruminococcaceae_bacterium_AB4001.fa;
HUN_Ruminococcaceae_bacterium_AE2021	1573_1	HUN_Ruminococcaceae_bacterium_AE2021		HUN_Ruminococcaceae_bacterium_AE2021.fa;HUN_Ruminococcaceae_bacterium_strain_KHP2.fa;
HUN_Ruminococcaceae_bacterium_D5	389_0	HUN_Ruminococcaceae_bacterium_D5		HUN_Ruminococcaceae_bacterium_D5.fa;
HUN_Ruminococcaceae_bacterium_FB2012	2103_0	HUN_Ruminococcaceae_bacterium_FB2012		HUN_Ruminococcaceae_bacterium_FB2012.fa;
HUN_Ruminococcaceae_bacterium_KH2T8	1574_1	HUN_Ruminococcaceae_bacterium_KH2T8	RUG10099.fa;RUG10631.fa;RUG10776.fa;RUG11069.fa;RUG13288.fa;	HUN_Ruminococcaceae_bacterium_KH2T8.fa;
HUN_Ruminococcaceae_bacterium_P7	224_1	HUN_Ruminococcaceae_bacterium_P7	RUG10314.fa;RUG10353.fa;RUG10377.fa;RUG10384.fa;RUG10403.fa;RUG10432.fa;RUG10647.fa;RUG10693.fa;RUG11049.fa;RUG11290.fa;RUG11408.fa;RUG11422.fa;RUG11501.fa;RUG11519.fa;RUG11525.fa;RUG11577.fa;RUG11618.fa;RUG11648.fa;RUG11737.fa;RUG11745.fa;RUG12001.fa;RUG12403.fa;RUG12431.fa;RUG12532.fa;RUG13768.fa;RUG13800.fa;RUG14359.fa;RUG14777.fa;	HUN_Ruminococcaceae_bacterium_P7.fa;
HUN_Ruminococcaceae_bacterium_R_25_Ga0066889_11	1562_1	HUN_Ruminococcaceae_bacterium_R_25_Ga0066889_11	RUG10085.fa;	HUN_Ruminococcaceae_bacterium_R_25_Ga0066889_11.fa;
HUN_Ruminococcaceae_bacterium_YAD3003	1561_0	HUN_Ruminococcaceae_bacterium_YAD3003		HUN_Ruminococcaceae_bacterium_YAD3003.fa;
HUN_Ruminococcaceae_bacterium_YRB3002	1554_0	HUN_Ruminococcaceae_bacterium_YRB3002		HUN_Ruminococcaceae_bacterium_YRB3002.fa;
HUN_Ruminococcus_albus_7_DSM_20455	313_0	HUN_Ruminococcus_albus_7_DSM_20455		HUN_Ruminococcus_albus_7_DSM_20455.fa;
HUN_Ruminococcus_albus_8	310_2	HUN_Ruminococcus_albus_8		HUN_Ruminococcus_albus_8.fa;
HUN_Ruminococcus_albus_strain_AR67	312_1	HUN_Ruminococcus_albus_strain_AR67		HUN_Ruminococcus_albus_strain_AR67.fa;
HUN_Ruminococcus_albus_strain_KH2T6	312_2	HUN_Ruminococcus_albus_strain_KH2T6		HUN_Ruminococcus_albus_strain_KH2T6.fa;
HUN_Ruminococcus_flavefaciens_007c	285_1	HUN_Ruminococcus_flavefaciens_007c	RUG14900.fa;	HUN_Ruminococcus_flavefaciens_007c.fa;
HUN_Ruminococcus_flavefaciens_AE3010	290_0	HUN_Ruminococcus_flavefaciens_AE3010		HUN_Ruminococcus_flavefaciens_AE3010.fa;
HUN_Ruminococcus_flavefaciens_ATCC_19208	287_1	HUN_Ruminococcus_flavefaciens_ATCC_19208		HUN_Ruminococcus_flavefaciens_ATCC_19208.fa;
HUN_Ruminococcus_flavefaciens_FD_1	294_1	HUN_Ruminococcus_flavefaciens_FD_1		HUN_Ruminococcus_flavefaciens_FD_1.fa;
HUN_Ruminococcus_flavefaciens_MA2007	289_1	HUN_Ruminococcus_flavefaciens_MA2007	RUG10068.fa;	HUN_Ruminococcus_flavefaciens_MA2007.fa;
HUN_Ruminococcus_flavefaciens_MC2020	277_1	HUN_Ruminococcus_flavefaciens_MC2020	RUG10060.fa;RUG10718.fa;RUG10728.fa;RUG12734.fa;RUG13229.fa;RUG13317.fa;RUG13886.fa;	HUN_Ruminococcus_flavefaciens_MC2020.fa;
HUN_Ruminococcus_flavefaciens_ND2009	286_2	HUN_Ruminococcus_flavefaciens_ND2009		HUN_Ruminococcus_flavefaciens_ND2009.fa;
HUN_Ruminococcus_flavefaciens_strain_SAb67	286_1	HUN_Ruminococcus_flavefaciens_strain_SAb67	RUG10210.fa;RUG10583.fa;RUG12028.fa;RUG12232.fa;RUG13489.fa;RUG14926.fa;	HUN_Ruminococcus_flavefaciens_strain_SAb67.fa;
HUN_Ruminococcus_flavefaciens_strain_XPD3002	282_1	HUN_Ruminococcus_flavefaciens_strain_XPD3002	RUG13420.fa;	HUN_Ruminococcus_flavefaciens_strain_XPD3002.fa;
HUN_Ruminococcus_flavefaciens_strain_Y1	288_0	HUN_Ruminococcus_flavefaciens_strain_Y1		HUN_Ruminococcus_flavefaciens_strain_Y1.fa;
HUN_Ruminococcus_flavefaciens_strain_YAD2003	287_2	HUN_Ruminococcus_flavefaciens_strain_YAD2003		HUN_Ruminococcus_flavefaciens_strain_YAD2003.fa;
HUN_Ruminococcus_flavefaciens_strain_YL228	289_2	HUN_Ruminococcus_flavefaciens_strain_YL228		HUN_Ruminococcus_flavefaciens_strain_YL228.fa;
HUN_Ruminococcus_flavefaciens_strain_YRD2003	278_0	HUN_Ruminococcus_flavefaciens_strain_YRD2003		HUN_Ruminococcus_flavefaciens_strain_YRD2003.fa;
HUN_Ruminococcus_gnavus_AGR2154	897_0	HUN_Ruminococcus_gnavus_AGR2154		HUN_Ruminococcus_gnavus_AGR2154.fa;
HUN_Ruminococcus_sp_FC2018	297_0	HUN_Ruminococcus_sp_FC2018		HUN_Ruminococcus_sp_FC2018.fa;
HUN_Ruminococcus_sp_HUN007	461_1	HUN_Ruminococcus_sp_HUN007		HUN_Ruminococcus_sp_HUN007.fa;
HUN_Ruminococcus_sp_NK3A76	308_0	HUN_Ruminococcus_sp_NK3A76		HUN_Ruminococcus_sp_NK3A76.fa;
HUN_Ruminococcus_sp_YE71	315_1	HUN_Ruminococcus_sp_YE71		HUN_Ruminococcus_sp_YE71.fa;HUN_Ruminococcus_sp_YE78.fa;
HUN_Sarcina_sp_DSM_11001	1157_1	HUN_Sarcina_sp_DSM_11001	RUG10549.fa;RUG10628.fa;RUG10663.fa;RUG10701.fa;RUG10745.fa;RUG10785.fa;RUG10842.fa;RUG10889.fa;RUG10924.fa;RUG11374.fa;RUG11526.fa;RUG11655.fa;RUG11923.fa;RUG12205.fa;RUG12419.fa;RUG12510.fa;RUG12738.fa;RUG12767.fa;RUG13510.fa;RUG13706.fa;RUG13773.fa;RUG13786.fa;RUG13806.fa;RUG13955.fa;RUG14334.fa;RUG14386.fa;RUG14422.fa;RUG14467.fa;RUG14486.fa;RUG14694.fa;RUG14784.fa;RUG14805.fa;	HUN_Sarcina_sp_DSM_11001.fa;
HUN_Schwartzia_succinivorans_DSM_10502	386_0	HUN_Schwartzia_succinivorans_DSM_10502		HUN_Schwartzia_succinivorans_DSM_10502.fa;
HUN_Selenomonas_bovis_DSM_23594	368_1	HUN_Selenomonas_bovis_DSM_23594	RUG10074.fa;RUG10598.fa;RUG12680.fa;	HUN_Selenomonas_bovis_8_14_1.fa;HUN_Selenomonas_bovis_DSM_23594.fa;
HUN_Selenomonas_ruminantium_AB3002	360_1	HUN_Selenomonas_ruminantium_AB3002		HUN_Selenomonas_ruminantium_AB3002.fa;HUN_Selenomonas_ruminantium_strain_KH1T6.fa;
HUN_Selenomonas_ruminantium_AC2024	355_1	HUN_Selenomonas_ruminantium_AC2024		HUN_Selenomonas_ruminantium_AC2024.fa;HUN_Selenomonas_ruminantium_strain_C3.fa;HUN_Selenomonas_ruminantium_strain_DSM_2872.fa;HUN_Selenomonas_ruminantium_strain_L14.fa;HUN_Selenomonas_sp_FC4001.fa;
HUN_Selenomonas_ruminantium_strain_GACV_9	352_3	HUN_Selenomonas_ruminantium_strain_GACV_9		HUN_Selenomonas_ruminantium_strain_GACV_9.fa;
HUN_Selenomonas_ruminantium_strain_HD4	354_0	HUN_Selenomonas_ruminantium_strain_HD4		HUN_Selenomonas_ruminantium_strain_HD4.fa;
HUN_Selenomonas_ruminantium_strain_S137	353_1	HUN_Selenomonas_ruminantium_strain_S137		HUN_Selenomonas_ruminantium_strain_S137.fa;
HUN_Selenomonas_ruminantium_strain_WCT3	351_2	HUN_Selenomonas_ruminantium_strain_WCT3		HUN_Selenomonas_ruminantium_strain_WCT3.fa;
HUN_Selenomonas_ruminantium_strain_Z108	352_1	HUN_Selenomonas_ruminantium_strain_Z108	RUG12002.fa;	HUN_Selenomonas_ruminantium_strain_Z108.fa;
HUN_Selenomonas_ruminantium_subsp_lactilytica_TAM6421_DNA	353_2	HUN_Selenomonas_ruminantium_subsp_lactilytica_TAM6421_DNA		HUN_Selenomonas_ruminantium_subsp_lactilytica_TAM6421_DNA.fa;
HUN_Selenomonas_ruminantium_subsp_ruminantium_ATCC_12561	356_4	HUN_Selenomonas_ruminantium_subsp_ruminantium_ATCC_12561		HUN_Selenomonas_ruminantium_subsp_ruminantium_ATCC_12561.fa;
HUN_Selenomonas_sp_AE3005	357_0	HUN_Selenomonas_sp_AE3005		HUN_Selenomonas_sp_AE3005.fa;
HUN_Selenomonas_sp_ND2010	351_1	HUN_Selenomonas_sp_ND2010	RUG14000.fa;	HUN_Selenomonas_sp_ND2010.fa;
HUN_Sharpea_azabuensis_strain_KH1P5	2413_1	HUN_Sharpea_azabuensis_strain_KH1P5	RUG10119.fa;RUG10213.fa;RUG10224.fa;RUG10579.fa;RUG11470.fa;RUG11627.fa;RUG12713.fa;RUG13068.fa;RUG13132.fa;RUG13185.fa;RUG13215.fa;RUG13326.fa;RUG13337.fa;RUG13588.fa;RUG13724.fa;RUG13916.fa;RUG14064.fa;RUG14671.fa;	HUN_Sharpea_azabuensis_DSM_18934.fa;HUN_Sharpea_azabuensis_strain_DSM_20406.fa;HUN_Sharpea_azabuensis_strain_KH1P5.fa;HUN_Sharpea_azabuensis_strain_KH2P10.fa;
HUN_Shigella_sonnei_strain_NLAE_zl_G496	391_1	HUN_Shigella_sonnei_strain_NLAE_zl_G496		HUN_Escherichia_coli_strain_PA_3.fa;HUN_Shigella_sonnei_strain_NLAE_zl_G496.fa;
HUN_Slackia_heliotrinireducens_DSM_20476	522_0	HUN_Slackia_heliotrinireducens_DSM_20476		HUN_Slackia_heliotrinireducens_DSM_20476.fa;
HUN_Staphylococcus_epidermidis_strain_NLAE_zl_G239	2255_1	HUN_Staphylococcus_epidermidis_strain_NLAE_zl_G239		HUN_Staphylococcus_epidermidis_AG42.fa;HUN_Staphylococcus_epidermidis_strain_NLAE_zl_G239.fa;
HUN_Streptococcus_equinus_strain_AG46	2137_1	HUN_Streptococcus_equinus_strain_AG46	RUG10117.fa;RUG10192.fa;RUG12006.fa;RUG12079.fa;RUG12492.fa;RUG13080.fa;	HUN_Streptococcus_equinus_2B.fa;HUN_Streptococcus_equinus_ATCC_33317.fa;HUN_Streptococcus_equinus_B315.fa;HUN_Streptococcus_equinus_SN033.fa;HUN_Streptococcus_equinus_strain_AG46.fa;HUN_Streptococcus_equinus_strain_AR3.fa;HUN_Streptococcus_equinus_strain_C277.fa;HUN_Streptococcus_equinus_strain_ES1.fa;HUN_Streptococcus_equinus_strain_GA_1.fa;HUN_Streptococcus_equinus_strain_H24.fa;HUN_Streptococc…
HUN_Streptococcus_equinus_strain_Sb04	2137_3	HUN_Streptococcus_equinus_strain_Sb04		HUN_Streptococcus_equinus_strain_Sb04.fa;
HUN_Streptococcus_equinus_strain_Sb05	2137_2	HUN_Streptococcus_equinus_strain_Sb05		HUN_Streptococcus_equinus_JB1.fa;HUN_Streptococcus_equinus_strain_Sb05.fa;HUN_Streptococcus_equinus_strain_Sb10.fa;HUN_Streptococcus_equinus_strain_Sb13.fa;HUN_Streptococcus_equinus_strain_Sb17.fa;HUN_Streptococcus_equinus_strain_Sb18.fa;HUN_Streptococcus_equinus_strain_Sb20.fa;HUN_Streptococcus_sp_45.fa;
HUN_Streptococcus_gallolyticus_strain_ATCC_700065	2136_1	HUN_Streptococcus_gallolyticus_strain_ATCC_700065		HUN_Streptococcus_gallolyticus_strain_ATCC_700065.fa;HUN_Streptococcus_gallolyticus_strain_VTM1R27.fa;HUN_Streptococcus_gallolyticus_strain_VTM1R29.fa;HUN_Streptococcus_gallolyticus_strain_VTM2R47.fa;HUN_Streptococcus_gallolyticus_strain_VTM3R24.fa;HUN_Streptococcus_gallolyticus_strain_VTM3R42.fa;
HUN_Streptococcus_henryi_strain_A_4	2138_0	HUN_Streptococcus_henryi_strain_A_4		HUN_Streptococcus_henryi_strain_A_4.fa;
HUN_Streptococcus_sp_NLAE_zl_C503	2141_0	HUN_Streptococcus_sp_NLAE_zl_C503		HUN_Streptococcus_sp_NLAE_zl_C503.fa;
HUN_Succiniclasticum_ruminis_DSM_9236	335_2	HUN_Succiniclasticum_ruminis_DSM_9236		HUN_Succiniclasticum_ruminis_DSM_9236.fa;
HUN_Succinimonas_amylolytica_DSM_2873	1987_0	HUN_Succinimonas_amylolytica_DSM_2873		HUN_Succinimonas_amylolytica_DSM_2873.fa;
HUN_Succinivibrio_dextrinosolvens_H5	2004_1	HUN_Succinivibrio_dextrinosolvens_H5		HUN_Succinivibrio_dextrinosolvens_DSM_3072.fa;HUN_Succinivibrio_dextrinosolvens_H5.fa;			SOL_GPROT1.fa;
HUN_Succinivibrio_dextrinosolvens_strain_22B	2005_1	HUN_Succinivibrio_dextrinosolvens_strain_22B	RUG10195.fa;RUG14595.fa;	HUN_Succinivibrio_dextrinosolvens_strain_22B.fa;
HUN_Succinivibrio_dextrinosolvens_strain_ACV_10	2006_0	HUN_Succinivibrio_dextrinosolvens_strain_ACV_10		HUN_Succinivibrio_dextrinosolvens_strain_ACV_10.fa;
HUN_Terrisporobacter_glycolicus_strain_KPPR_9	1438_0	HUN_Terrisporobacter_glycolicus_strain_KPPR_9		HUN_Terrisporobacter_glycolicus_strain_KPPR_9.fa;
HUN_Thermoplasmatales_archaeon_BRNA1	1667_0	HUN_Thermoplasmatales_archaeon_BRNA1		HUN_Thermoplasmatales_archaeon_BRNA1.fa;
HUN_Treponema_bryantii_NK4A124	2436_0	HUN_Treponema_bryantii_NK4A124		HUN_Treponema_bryantii_NK4A124.fa;
HUN_Treponema_bryantii_strain_B25	2434_0	HUN_Treponema_bryantii_strain_B25		HUN_Treponema_bryantii_strain_B25.fa;
HUN_Treponema_bryantii_strain_XBD1002	2435_0	HUN_Treponema_bryantii_strain_XBD1002		HUN_Treponema_bryantii_strain_XBD1002.fa;
HUN_Treponema_saccharophilum_DSM_2985	2421_1	HUN_Treponema_saccharophilum_DSM_2985	RUG14291.fa;	HUN_Treponema_saccharophilum_DSM_2985.fa;
HUN_Treponema_sp_C6A8	2433_3	HUN_Treponema_sp_C6A8		HUN_Treponema_sp_C6A8.fa;
HUN_Treponema_sp_JC4	2433_1	HUN_Treponema_sp_JC4		HUN_Treponema_sp_JC4.fa;
HUN_Wolinella_succinogenes_DSM_1740	1953_0	HUN_Wolinella_succinogenes_DSM_1740		HUN_Wolinella_succinogenes_DSM_1740.fa;
RUG10001	2014_0	RUG10001_uncultured_Elusimicrobium_sp.	RUG10001.fa;
RUG10005	669_1	RUG10005_Ruminococcaceae_bacterium	RUG10005.fa;
RUG10008	532_1	RUG10008_uncultured_Ruminococcus_sp.	RUG10008.fa;RUG11354.fa;RUG11369.fa;RUG11516.fa;RUG14633.fa;
RUG10016	909_0	RUG10016_uncultured_Lachnospiraceae_bacterium	RUG10016.fa;
RUG10017	190_1	RUG10017_uncultured_Ruminococcus_sp.	RUG10017.fa;RUG10180.fa;RUG10551.fa;RUG11598.fa;RUG11603.fa;RUG12583.fa;RUG13197.fa;RUG13211.fa;
RUG10018	1807_0	RUG10018_uncultured_Prevotellaceae_bacterium	RUG10018.fa;
RUG10019	1293_1	RUG10019_uncultured_Bacteroidetes_bacterium	RUG10019.fa;RUG10620.fa;RUG12547.fa;
RUG10020	236_2	RUG10020_uncultured_Ruminococcus_sp.	RUG10020.fa;
RUG10021	1526_1	RUG10021_uncultured_Bacteroidia_bacterium	RUG10021.fa;RUG12769.fa;
RUG10023	1253_2	RUG10023_uncultured_Bacteroidales_bacterium	RUG10023.fa;
RUG10026	2077_1	RUG10026_uncultured_Clostridiales_bacterium	RUG10026.fa;RUG10438.fa;RUG11391.fa;RUG14885.fa;
RUG10029	332_0	RUG10029_uncultured_Succiniclasticum_sp.	RUG10029.fa;
RUG10030	811_0	RUG10030_uncultured_Lachnospiraceae_bacterium	RUG10030.fa;
RUG10034	986_0	RUG10034_uncultured_Lachnospiraceae_bacterium	RUG10034.fa;
RUG10036	2046_1	RUG10036_uncultured_Erysipelotrichaceae_bacterium	RUG10036.fa;RUG14559.fa;
RUG10039	35_4	RUG10039_Fibrobacter_succinogenes	RUG10039.fa;
RUG10041	1836_1	RUG10041_uncultured_Bacteroidales_bacterium	RUG10013.fa;RUG10041.fa;RUG10653.fa;RUG10973.fa;RUG12269.fa;RUG13314.fa;RUG13547.fa;RUG13839.fa;
RUG10042	525_1	RUG10042_uncultured_Denitrobacterium_sp.	RUG10042.fa;RUG13029.fa;RUG13100.fa;
RUG10043	9_1	RUG10043_uncultured_Actinobacteria_bacterium	RUG10043.fa;RUG11331.fa;
RUG10045	1344_0	RUG10045_uncultured_Bacteroidia_bacterium	RUG10045.fa;
RUG10048	456_2	RUG10048_Ruminococcaceae_bacterium	RUG10048.fa;
RUG10067	1247_0	RUG10067_uncultured_Bacteroidetes_bacterium	RUG10067.fa;
RUG10069	1701_1	RUG10069_uncultured_Bacteroidales_bacterium	RUG10069.fa;RUG10591.fa;
RUG10071	900_0	RUG10071_uncultured_Lachnospiraceae_bacterium	RUG10071.fa;
RUG10072	657_1	RUG10072_uncultured_Clostridiales_bacterium	RUG10072.fa;RUG10087.fa;RUG13857.fa;
RUG10075	2008_0	RUG10075_uncultured_Succinivibrio_sp.	RUG10075.fa;
RUG10078	1481_1	RUG10078_uncultured_Bacteroidales_bacterium	RUG10078.fa;RUG14618.fa;
RUG10088	213_1	RUG10088_uncultured_Ruminococcus_sp.	RUG10088.fa;RUG10236.fa;RUG10845.fa;RUG11351.fa;
RUG10093	1964_0	RUG10093_uncultured_Proteobacterium	RUG10093.fa;
RUG10095	676_0	RUG10095_Ruminococcaceae_bacterium	RUG10095.fa;
RUG10096	1966_0	RUG10096_uncultured_Proteobacterium	RUG10096.fa;
RUG10097	943_0	RUG10097_uncultured_Lachnospiraceae_bacterium	RUG10097.fa;
RUG10098	252_1	RUG10098_Ruminococcaceae_bacterium	RUG10098.fa;RUG11136.fa;
RUG10101	704_1	RUG10101_Ruminococcaceae_bacterium	RUG10101.fa;RUG12601.fa;
RUG10106	2404_1	RUG10106_uncultured_Erysipelotrichaceae_bacterium	RUG10106.fa;RUG13278.fa;
RUG10109	1067_1	RUG10109_uncultured_Lachnospiraceae_bacterium	RUG10109.fa;RUG11808.fa;
RUG10118	613_0	RUG10118_uncultured_Clostridiales_bacterium	RUG10118.fa;
RUG10120	448_0	RUG10120_uncultured_Spirochaetales_bacterium	RUG10120.fa;
RUG10122	1325_0	RUG10122_uncultured_Prevotellaceae_bacterium	RUG10122.fa;
RUG10125	1452_1	RUG10125_uncultured_Bacteroidia_bacterium	RUG10125.fa;RUG13364.fa;
RUG10126	1396_0	RUG10126_uncultured_Bacteroidia_bacterium	RUG10126.fa;
RUG10128	1525_0	RUG10128_uncultured_Bacteroidia_bacterium	RUG10128.fa;
RUG10129	1389_1	RUG10129_uncultured_Bacteroidia_bacterium	RUG10129.fa;
RUG10130	1679_1	RUG10130_uncultured_Prevotellaceae_bacterium	RUG10130.fa;RUG11871.fa;RUG11911.fa;
RUG10131	700_1	RUG10131_Ruminococcaceae_bacterium	RUG10131.fa;RUG10217.fa;
RUG10132	1489_1	RUG10132_uncultured_Bacteroidales_bacterium	RUG10132.fa;RUG12054.fa;RUG13053.fa;
RUG10133	631_2	RUG10133_uncultured_Clostridiales_bacterium	RUG10133.fa;RUG13939.fa;
RUG10134	1369_4	RUG10134_uncultured_Bacteroidia_bacterium	RUG10134.fa;
RUG10135	607_1	RUG10135_uncultured_Clostridiales_bacterium	RUG10105.fa;RUG10135.fa;RUG10867.fa;
RUG10142	377_0	RUG10142_uncultured_Erysipelotrichaceae_bacterium	RUG10142.fa;
RUG10143	1142_1	RUG10143_uncultured_Lachnospiraceae_bacterium	RUG10143.fa;RUG14023.fa;
RUG10145	2193_0	RUG10145_uncultured_bacterium	RUG10145.fa;
RUG10146	494_0	RUG10146_uncultured_Coriobacteriaceae_bacterium	RUG10146.fa;
RUG10149	283_2	RUG10149_Ruminococcus_flavefaciens	RUG10149.fa;
RUG10150	724_1	RUG10150_Ruminococcaceae_bacterium	RUG10150.fa;RUG10731.fa;RUG11036.fa;RUG13046.fa;RUG13075.fa;RUG13395.fa;RUG13878.fa;
RUG10151	1821_1	RUG10151_uncultured_Prevotellaceae_bacterium	RUG10002.fa;RUG10076.fa;RUG10151.fa;RUG10278.fa;RUG11345.fa;RUG11703.fa;
RUG10152	35_1	RUG10152_Fibrobacter_succinogenes	RUG10062.fa;RUG10152.fa;
RUG10157	2019_1	RUG10157_uncultured_Elusimicrobium_sp.	RUG10157.fa;RUG13843.fa;
RUG10159	1600_3	RUG10159_uncultured_Bacteroidales_bacterium	RUG10159.fa;
RUG10160	367_0	RUG10160_uncultured_Veillonellaceae_bacterium	RUG10160.fa;
RUG10172	1398_2	RUG10172_uncultured_Bacteroidia_bacterium	RUG10094.fa;RUG10172.fa;RUG10473.fa;RUG10762.fa;RUG10788.fa;RUG10922.fa;RUG11334.fa;RUG11431.fa;RUG11540.fa;RUG11595.fa;RUG12314.fa;RUG12988.fa;RUG13127.fa;RUG13283.fa;RUG13767.fa;RUG14464.fa;RUG14582.fa;RUG14813.fa;
RUG10175	201_1	RUG10175_uncultured_Ruminococcus_sp.	RUG10175.fa;RUG13577.fa;
RUG10176	1521_1	RUG10176_uncultured_Bacteroidia_bacterium	RUG10176.fa;RUG10408.fa;RUG10967.fa;RUG11974.fa;RUG12454.fa;RUG13049.fa;RUG13110.fa;RUG13172.fa;RUG14639.fa;RUG14732.fa;
RUG10177	611_0	RUG10177_uncultured_Clostridiales_bacterium	RUG10177.fa;
RUG10181	1981_0	RUG10181_uncultured_Proteobacterium	RUG10181.fa;
RUG10182	680_1	RUG10182_Ruminococcaceae_bacterium	RUG10015.fa;RUG10110.fa;RUG10182.fa;RUG10322.fa;RUG10443.fa;RUG10477.fa;RUG10615.fa;RUG10623.fa;RUG10856.fa;RUG10892.fa;RUG11267.fa;RUG11344.fa;RUG11361.fa;RUG11411.fa;RUG11521.fa;RUG11567.fa;RUG11587.fa;RUG11613.fa;RUG11621.fa;RUG11762.fa;RUG11766.fa;RUG11885.fa;RUG12206.fa;RUG12501.fa;RUG12548.fa;RUG12941.fa;RUG12974.fa;RUG12986.fa;RUG12990.fa;RUG13003.fa;RUG13013.fa;RUG13118.fa;RUG13206.fa;RUG…
RUG10183	1743_1	RUG10183_uncultured_Prevotellaceae_bacterium	RUG10183.fa;RUG10316.fa;RUG10324.fa;RUG10392.fa;RUG10418.fa;RUG10428.fa;RUG10547.fa;RUG11057.fa;RUG11080.fa;RUG11266.fa;RUG11277.fa;RUG11291.fa;RUG11313.fa;RUG11316.fa;RUG11322.fa;RUG11378.fa;RUG11473.fa;RUG11524.fa;RUG11552.fa;RUG11556.fa;RUG11617.fa;RUG11637.fa;RUG11649.fa;RUG11709.fa;RUG11725.fa;RUG12068.fa;RUG12220.fa;RUG12389.fa;
RUG10184	293_1	RUG10184_Ruminococcus_flavefaciens	RUG10184.fa;RUG13904.fa;RUG14021.fa;
RUG10190	1804_1	RUG10190_uncultured_Prevotellaceae_bacterium	RUG10170.fa;RUG10190.fa;RUG14507.fa;
RUG10191	1594_1	RUG10191_uncultured_Bacteroidales_bacterium	RUG10191.fa;RUG11756.fa;RUG13561.fa;RUG14552.fa;
RUG10193	1788_1	RUG10193_uncultured_Prevotellaceae_bacterium	RUG10193.fa;RUG12374.fa;
RUG10199	2038_1	RUG10199_uncultured_Erysipelotrichaceae_bacterium	RUG10199.fa;RUG10269.fa;RUG10871.fa;RUG11460.fa;RUG11508.fa;RUG11614.fa;RUG11629.fa;RUG11651.fa;RUG12119.fa;RUG12630.fa;RUG13214.fa;RUG13569.fa;RUG13849.fa;RUG13984.fa;RUG14008.fa;RUG14745.fa;
RUG10212	1859_0	RUG10212_uncultured_Prevotella_sp.	RUG10212.fa;
RUG10214	670_0	RUG10214_Ruminococcaceae_bacterium	RUG10214.fa;
RUG10215	298_1	RUG10215_uncultured_Ruminococcus_sp.	RUG10215.fa;RUG13056.fa;
RUG10219	58_0	RUG10219_uncultured_Clostridiales_bacterium	RUG10219.fa;
RUG10222	2021_0	RUG10222_uncultured_Elusimicrobium_sp.	RUG10222.fa;
RUG10225	668_1	RUG10225_Ruminococcaceae_bacterium	RUG10225.fa;RUG10587.fa;
RUG10226	752_0	RUG10226_uncultured_Clostridiales_bacterium	RUG10226.fa;
RUG10234	1442_1	RUG10234_uncultured_Bacteroidales_bacterium	RUG10234.fa;RUG12131.fa;
RUG10235	483_1	RUG10235_uncultured_Coriobacteriaceae_bacterium	RUG10235.fa;RUG10599.fa;RUG11041.fa;RUG12245.fa;RUG13430.fa;
RUG10242	1289_0	RUG10242_uncultured_Bacteroidetes_bacterium	RUG10242.fa;
RUG10244	2241_1	RUG10244_uncultured_Methanobrevibacter_sp.	RUG10244.fa;RUG13139.fa;
RUG10245	2086_0	RUG10245_uncultured_Erysipelotrichaceae_bacterium	RUG10245.fa;
RUG10246	484_1	RUG10246_uncultured_Coriobacteriaceae_bacterium	RUG10246.fa;RUG13688.fa;RUG14774.fa;
RUG10250	1890_1	RUG10250_uncultured_Prevotellaceae_bacterium	RUG10121.fa;RUG10250.fa;RUG12574.fa;RUG12728.fa;
RUG10252	2234_1	RUG10252_uncultured_Methanobrevibacter_sp.	RUG10064.fa;RUG10252.fa;RUG10969.fa;RUG11103.fa;RUG11662.fa;RUG11980.fa;RUG12155.fa;RUG12237.fa;RUG12275.fa;RUG12666.fa;RUG12711.fa;RUG13094.fa;RUG13330.fa;RUG13492.fa;RUG13902.fa;RUG14438.fa;RUG14542.fa;RUG14729.fa;
RUG10253	1202_0	RUG10253_uncultured_bacterium	RUG10253.fa;
RUG10257	2041_1	RUG10257_uncultured_Erysipelotrichaceae_bacterium	RUG10257.fa;RUG12753.fa;RUG13962.fa;
RUG10262	1991_0	RUG10262_uncultured_Aeromonadales_bacterium	RUG10262.fa;
RUG10275	1402_0	RUG10275_uncultured_Bacteroidia_bacterium	RUG10275.fa;
RUG10276	2034_0	RUG10276_uncultured_Erysipelotrichaceae_bacterium	RUG10276.fa;
RUG10282	2058_0	RUG10282_uncultured_Erysipelotrichaceae_bacterium	RUG10282.fa;
RUG10283	1310_1	RUG10283_uncultured_Bacteroidetes_bacterium	RUG10283.fa;
RUG10285	1739_1	RUG10285_uncultured_Prevotellaceae_bacterium	RUG10111.fa;RUG10285.fa;RUG11488.fa;RUG11656.fa;RUG12209.fa;RUG13236.fa;RUG13695.fa;RUG13828.fa;
RUG10288	743_0	RUG10288_uncultured_Clostridiales_bacterium	RUG10288.fa;
RUG10291	240_0	RUG10291_uncultured_Ruminococcus_sp.	RUG10291.fa;
RUG10300	1721_1	RUG10300_uncultured_Prevotellaceae_bacterium	RUG10300.fa;RUG11081.fa;RUG12791.fa;
RUG10304	533_1	RUG10304_uncultured_Ruminococcus_sp.	RUG10304.fa;RUG11370.fa;RUG11438.fa;
RUG10308	1274_1	RUG10308_uncultured_Bacteroidetes_bacterium	RUG10308.fa;RUG12550.fa;
RUG10312	1473_0	RUG10312_uncultured_Bacteroidales_bacterium	RUG10312.fa;
RUG10319	212_1	RUG10319_uncultured_Ruminococcus_sp.	RUG10319.fa;
RUG10327	1480_2	RUG10327_uncultured_Bacteroidales_bacterium	RUG10327.fa;
RUG10333	501_1	RUG10333_uncultured_Coriobacteriaceae_bacterium	RUG10333.fa;RUG10657.fa;RUG10949.fa;RUG11368.fa;
RUG10335	1838_2	RUG10335_uncultured_Bacteroidales_bacterium	RUG10335.fa;
RUG10339	2220_0	RUG10339_uncultured_Methanobrevibacter_sp.	RUG10339.fa;
RUG10341	2416_0	RUG10341_uncultured_Spirochaetaceae_bacterium	RUG10341.fa;
RUG10346	1795_1	RUG10346_uncultured_Prevotellaceae_bacterium	RUG10346.fa;
RUG10348	606_0	RUG10348_uncultured_Clostridiales_bacterium	RUG10348.fa;
RUG10350	1486_0	RUG10350_uncultured_Bacteroidales_bacterium	RUG10350.fa;
RUG10352	1615_0	RUG10352_uncultured_Bacteroidales_bacterium	RUG10352.fa;
RUG10365	1309_0	RUG10365_uncultured_Bacteroidetes_bacterium	RUG10365.fa;
RUG10368	1765_1	RUG10368_uncultured_Prevotellaceae_bacterium	RUG10368.fa;RUG12557.fa;
RUG10370	1766_2	RUG10370_uncultured_Prevotellaceae_bacterium	RUG10370.fa;
RUG10373	263_1	RUG10373_uncultured_Ruminococcus_sp.	RUG10334.fa;RUG10373.fa;RUG10989.fa;RUG11070.fa;RUG11586.fa;RUG12467.fa;RUG12629.fa;RUG13754.fa;RUG13848.fa;RUG13952.fa;
RUG10376	2231_2	RUG10376_uncultured_Methanobrevibacter_sp.	RUG10376.fa;
RUG10382	1267_1	RUG10382_uncultured_Bacteroidetes_bacterium	RUG10382.fa;RUG12211.fa;RUG12453.fa;RUG14815.fa;
RUG10383	1806_1	RUG10383_uncultured_Prevotella_sp.	RUG10302.fa;RUG10383.fa;RUG11271.fa;RUG11532.fa;
RUG10398	1295_1	RUG10398_uncultured_Bacteroidetes_bacterium	RUG10398.fa;RUG11302.fa;
RUG10399	1160_0	RUG10399_uncultured_Lachnospiraceae_bacterium	RUG10399.fa;
RUG10414	2227_0	RUG10414_uncultured_Methanobrevibacter_sp.	RUG10414.fa;
RUG10419	1119_1	RUG10419_uncultured_Lachnospiraceae_bacterium	RUG10419.fa;RUG11395.fa;
RUG10422	1401_0	RUG10422_uncultured_Bacteroidia_bacterium	RUG10422.fa;
RUG10433	1802_1	RUG10433_uncultured_Prevotellaceae_bacterium	RUG10402.fa;RUG10433.fa;RUG11474.fa;RUG14726.fa;
RUG10439	1519_1	RUG10439_uncultured_Bacteroidia_bacterium	RUG10439.fa;
RUG10444	1612_1	RUG10444_uncultured_Bacteroidales_bacterium	RUG10444.fa;RUG10923.fa;
RUG10451	1181_1	RUG10451_uncultured_Sutterellaceae_bacterium	RUG10025.fa;RUG10451.fa;RUG11405.fa;RUG11520.fa;RUG12973.fa;RUG13011.fa;RUG13035.fa;
RUG10454	653_2	RUG10454_uncultured_Clostridiales_bacterium	RUG10052.fa;RUG10454.fa;RUG11584.fa;RUG12987.fa;RUG13831.fa;
RUG10457	1826_3	RUG10457_uncultured_Prevotellaceae_bacterium	RUG10457.fa;
RUG10460	1550_2	RUG10460_uncultured_Bacteroidales_bacterium	RUG10306.fa;RUG10460.fa;RUG12993.fa;
RUG10470	2229_1	RUG10470_uncultured_Methanobrevibacter_sp.	RUG10470.fa;
RUG10478	1474_0	RUG10478_uncultured_Bacteroidales_bacterium	RUG10478.fa;
RUG10479	1412_1	RUG10479_uncultured_Bacteroidia_bacterium	RUG10479.fa;RUG14138.fa;
RUG10480	2389_0	RUG10480_uncultured_Erysipelotrichaceae_bacterium	RUG10480.fa;
RUG10481	191_1	RUG10481_uncultured_Ruminococcus_sp.	RUG10481.fa;RUG14883.fa;
RUG10482	2354_0	RUG10482_uncultured_Erysipelotrichaceae_bacterium	RUG10482.fa;
RUG10483	1082_0	RUG10483_uncultured_Lachnospiraceae_bacterium	RUG10483.fa;
RUG10485	1279_1	RUG10485_uncultured_Bacteroidetes_bacterium	RUG10485.fa;RUG13897.fa;
RUG10486	2045_0	RUG10486_uncultured_Erysipelotrichaceae_bacterium	RUG10486.fa;
RUG10487	1246_1	RUG10487_uncultured_Bacteroidetes_bacterium	RUG10487.fa;RUG13657.fa;
RUG10488	908_0	RUG10488_uncultured_Lachnospiraceae_bacterium	RUG10488.fa;
RUG10490	1678_0	RUG10490_uncultured_Prevotellaceae_bacterium	RUG10490.fa;
RUG10492	1941_0	RUG10492_uncultured_Proteobacterium	RUG10492.fa;
RUG10493	505_2	RUG10493_uncultured_Coriobacteriaceae_bacterium	RUG10493.fa;
RUG10494	1007_0	RUG10494_Eubacterium_ruminantium	RUG10494.fa;
RUG10495	2292_0	RUG10495_uncultured_Erysipelotrichaceae_bacterium	RUG10495.fa;
RUG10497	1331_0	RUG10497_uncultured_Bacteroidia_bacterium	RUG10497.fa;
RUG10498	616_0	RUG10498_uncultured_Clostridiales_bacterium	RUG10498.fa;
RUG10500	1216_0	RUG10500_Ruminococcaceae_bacterium	RUG10500.fa;
RUG10501	599_1	RUG10501_uncultured_Lachnospiraceae_bacterium	RUG10501.fa;
RUG10503	557_0	RUG10503_Ruminococcaceae_bacterium	RUG10503.fa;
RUG10504	1169_1	RUG10504_uncultured_Lachnospiraceae_bacterium	RUG10504.fa;RUG10748.fa;
RUG10505	1936_0	RUG10505_uncultured_Proteobacterium	RUG10505.fa;
RUG10507	2334_0	RUG10507_uncultured_Erysipelotrichaceae_bacterium	RUG10507.fa;
RUG10508	2097_0	RUG10508_uncultured_Clostridiales_bacterium	RUG10508.fa;
RUG10509	2381_1	RUG10509_uncultured_Clostridium_sp.	RUG10509.fa;
RUG10510	1918_0	RUG10510_uncultured_Bacteroidales_bacterium	RUG10510.fa;
RUG10512	1541_1	RUG10512_uncultured_Bacteroidia_bacterium	RUG10512.fa;
RUG10513	193_0	RUG10513_uncultured_Ruminococcus_sp.	RUG10513.fa;
RUG10514	2032_0	RUG10514_uncultured_Erysipelotrichaceae_bacterium	RUG10514.fa;
RUG10515	1922_0	RUG10515_uncultured_Bacteroidales_bacterium	RUG10515.fa;
RUG10516	594_0	RUG10516_uncultured_Lachnospiraceae_bacterium	RUG10516.fa;
RUG10517	1304_0	RUG10517_uncultured_Bacteroidetes_bacterium	RUG10517.fa;
RUG10518	2268_0	RUG10518_uncultured_Elusimicrobium_sp.	RUG10518.fa;
RUG10519	941_0	RUG10519_uncultured_Lachnospiraceae_bacterium	RUG10519.fa;
RUG10522	816_0	RUG10522_uncultured_Lachnospiraceae_bacterium	RUG10522.fa;
RUG10523	2373_1	RUG10523_uncultured_Erysipelotrichaceae_bacterium	RUG10523.fa;RUG12785.fa;
RUG10525	2161_0	RUG10525_uncultured_bacterium	RUG10525.fa;
RUG10526	1223_0	RUG10526_uncultured_Planctomycetes_bacterium	RUG10526.fa;
RUG10527	1769_0	RUG10527_uncultured_Prevotellaceae_bacterium	RUG10527.fa;
RUG10529	1642_0	RUG10529_uncultured_Prevotellaceae_bacterium	RUG10529.fa;
RUG10530	1166_0	RUG10530_uncultured_Lachnospiraceae_bacterium	RUG10530.fa;
RUG10531	385_1	RUG10531_unclassified_Selenomonadaceae	RUG10531.fa;RUG14932.fa;
RUG10532	619_0	RUG10532_uncultured_Clostridiales_bacterium	RUG10532.fa;
RUG10533	275_0	RUG10533_Ruminococcus_flavefaciens	RUG10533.fa;
RUG10534	2239_0	RUG10534_uncultured_Methanobrevibacter_sp.	RUG10534.fa;
RUG10535	537_0	RUG10535_uncultured_Ruminococcus_sp.	RUG10535.fa;
RUG10536	268_0	RUG10536_uncultured_Ruminococcus_sp.	RUG10536.fa;
RUG10537	2297_0	RUG10537_uncultured_Erysipelotrichaceae_bacterium	RUG10537.fa;
RUG10538	2027_0	RUG10538_uncultured_Elusimicrobium_sp.	RUG10538.fa;
RUG10539	1205_0	RUG10539_uncultured_bacterium	RUG10539.fa;
RUG10540	528_0	RUG10540_uncultured_Ruminococcus_sp.	RUG10540.fa;
RUG10541	2281_0	RUG10541_uncultured_Erysipelotrichaceae_bacterium	RUG10541.fa;
RUG10542	2011_0	RUG10542_uncultured_Bacteroidetes_bacterium	RUG10542.fa;
RUG10543	1924_0	RUG10543_uncultured_Prevotellaceae_bacterium	RUG10543.fa;
RUG10544	2274_0	RUG10544_uncultured_Erysipelotrichaceae_bacterium	RUG10544.fa;
RUG10546	1221_0	RUG10546_uncultured_Planctomycetes_bacterium	RUG10546.fa;
RUG10553	1835_1	RUG10553_uncultured_Bacteroidales_bacterium	RUG10553.fa;RUG12094.fa;RUG12160.fa;RUG13194.fa;RUG13379.fa;RUG13876.fa;RUG14403.fa;
RUG10554	1842_0	RUG10554_uncultured_Bacteroidales_bacterium	RUG10554.fa;
RUG10561	997_0	RUG10561_uncultured_Lachnospiraceae_bacterium	RUG10561.fa;
RUG10576	279_1	RUG10576_Ruminococcus_flavefaciens	RUG10576.fa;RUG13124.fa;RUG13421.fa;
RUG10580	644_0	RUG10580_uncultured_Clostridiales_bacterium	RUG10580.fa;
RUG10582	2200_1	RUG10582_uncultured_bacterium	RUG10582.fa;RUG12869.fa;
RUG10585	989_1	RUG10585_uncultured_Lachnospiraceae_bacterium	RUG10155.fa;RUG10254.fa;RUG10585.fa;RUG10648.fa;RUG10909.fa;RUG13407.fa;RUG13749.fa;RUG13933.fa;RUG13995.fa;RUG14470.fa;
RUG10588	1089_0	RUG10588_uncultured_Lachnospiraceae_bacterium	RUG10588.fa;
RUG10590	795_1	RUG10590_uncultured_Erysipelotrichaceae_bacterium	RUG10140.fa;RUG10171.fa;RUG10590.fa;RUG13468.fa;RUG13685.fa;RUG13932.fa;RUG14011.fa;RUG14074.fa;
RUG10594	2378_0	RUG10594_uncultured_Clostridiales_bacterium	RUG10594.fa;
RUG10602	274_0	RUG10602_Ruminococcus_flavefaciens	RUG10602.fa;
RUG10603	671_0	RUG10603_Ruminococcaceae_bacterium	RUG10603.fa;
RUG10604	1248_1	RUG10604_uncultured_Ruminococcus_sp.	RUG10604.fa;RUG12679.fa;
RUG10605	439_0	RUG10605_uncultured_Clostridiales_bacterium	RUG10605.fa;
RUG10609	2176_0	RUG10609_uncultured_bacterium	RUG10609.fa;
RUG10612	1858_0	RUG10612_uncultured_Bacteroidales_bacterium	RUG10612.fa;
RUG10614	1488_0	RUG10614_uncultured_Bacteroidales_bacterium	RUG10614.fa;
RUG10619	1191_1	RUG10619_uncultured_bacterium	RUG10619.fa;
RUG10622	156_0	RUG10622_uncultured_Ruminococcus_sp.	RUG10622.fa;
RUG10626	673_0	RUG10626_Ruminococcaceae_bacterium	RUG10626.fa;
RUG10632	1904_2	RUG10632_uncultured_Prevotellaceae_bacterium	RUG10632.fa;RUG13862.fa;
RUG10633	1713_1	RUG10633_uncultured_Bacteroidales_bacterium	RUG10113.fa;RUG10633.fa;RUG13954.fa;
RUG10634	14_1	RUG10634_uncultured_bacterium	RUG10634.fa;RUG11443.fa;
RUG10640	1197_0	RUG10640_uncultured_bacterium	RUG10640.fa;
RUG10641	1023_1	RUG10641_uncultured_Lachnospiraceae_bacterium	RUG10641.fa;RUG10783.fa;RUG11066.fa;RUG11967.fa;RUG12745.fa;RUG13167.fa;
RUG10646	545_2	RUG10646_Ruminococcaceae_bacterium	RUG10646.fa;
RUG10650	36_0	RUG10650_Fibrobacter_succinogenes	RUG10650.fa;
RUG10651	269_0	RUG10651_uncultured_Ruminococcus_sp.	RUG10651.fa;
RUG10654	1128_1	RUG10654_uncultured_Succinivibrio_sp.	RUG10012.fa;RUG10654.fa;RUG11349.fa;RUG13006.fa;RUG13705.fa;RUG13723.fa;RUG14077.fa;
RUG10655	220_0	RUG10655_uncultured_Ruminococcus_sp.	RUG10655.fa;
RUG10656	751_0	RUG10656_uncultured_Clostridiales_bacterium	RUG10656.fa;
RUG10658	1372_2	RUG10658_uncultured_Bacteroidia_bacterium	RUG10658.fa;RUG12765.fa;RUG13108.fa;RUG13188.fa;RUG13485.fa;RUG14055.fa;RUG14667.fa;
RUG10659	679_0	RUG10659_Ruminococcaceae_bacterium	RUG10659.fa;
RUG10660	380_1	RUG10660_uncultured_Erysipelotrichaceae_bacterium	RUG10388.fa;RUG10642.fa;RUG10660.fa;RUG10671.fa;RUG11376.fa;RUG11437.fa;RUG11456.fa;RUG11498.fa;RUG12334.fa;RUG13208.fa;RUG13309.fa;RUG13788.fa;
RUG10662	2266_0	RUG10662_uncultured_Elusimicrobium_sp.	RUG10662.fa;
RUG10665	1_1	RUG10665_uncultured_Proteobacterium	RUG10665.fa;
RUG10667	1502_1	RUG10667_uncultured_Bacteroidales_bacterium	RUG10667.fa;RUG11310.fa;RUG14210.fa;
RUG10672	1933_1	RUG10672_uncultured_Proteobacterium	RUG10672.fa;RUG14317.fa;
RUG10674	1212_1	RUG10674_uncultured_bacterium	RUG10674.fa;RUG10990.fa;RUG12405.fa;
RUG10675	1133_1	RUG10675_uncultured_Lachnospiraceae_bacterium	RUG10058.fa;RUG10156.fa;RUG10241.fa;RUG10271.fa;RUG10675.fa;RUG10932.fa;RUG10979.fa;RUG11998.fa;RUG13922.fa;RUG14434.fa;RUG14553.fa;RUG14605.fa;
RUG10676	1853_1	RUG10676_uncultured_Bacteroidales_bacterium	RUG10676.fa;RUG12752.fa;
RUG10679	1736_0	RUG10679_uncultured_Prevotellaceae_bacterium	RUG10679.fa;
RUG10680	1336_1	RUG10680_uncultured_Bacteroidia_bacterium	RUG10680.fa;RUG10891.fa;RUG11382.fa;RUG12539.fa;RUG12764.fa;RUG13255.fa;RUG13691.fa;RUG14634.fa;
RUG10681	1986_0	RUG10681_uncultured_Aeromonadales_bacterium	RUG10681.fa;
RUG10682	962_2	RUG10682_uncultured_Lachnospiraceae_bacterium	RUG10682.fa;
RUG10684	690_1	RUG10684_Ruminococcaceae_bacterium	RUG10684.fa;
RUG10685	799_2	RUG10685_uncultured_Erysipelotrichaceae_bacterium	RUG10685.fa;
RUG10686	311_1	RUG10686_uncultured_Ruminococcus_sp.	RUG10686.fa;	HUN_Ruminococcus_albus_AD2013.fa;HUN_Ruminococcus_albus_SY3.fa;
RUG10688	583_0	RUG10688_uncultured_Ruminococcus_sp.	RUG10688.fa;
RUG10690	634_0	RUG10690_uncultured_Clostridiales_bacterium	RUG10690.fa;
RUG10691	1926_0	RUG10691_uncultured_Rhodospirillales_bacterium	RUG10691.fa;
RUG10694	2197_0	RUG10694_uncultured_bacterium	RUG10694.fa;
RUG10695	1284_1	RUG10695_uncultured_Bacteroidetes_bacterium	RUG10695.fa;RUG12709.fa;RUG14350.fa;
RUG10696	2301_0	RUG10696_uncultured_Erysipelotrichaceae_bacterium	RUG10696.fa;
RUG10700	637_0	RUG10700_uncultured_Clostridiales_bacterium	RUG10700.fa;
RUG10706	476_2	RUG10706_Ruminococcaceae_bacterium	RUG10259.fa;RUG10550.fa;RUG10624.fa;RUG10706.fa;RUG10956.fa;RUG11050.fa;RUG11286.fa;RUG11555.fa;RUG11763.fa;RUG11876.fa;RUG11993.fa;RUG12071.fa;RUG12216.fa;RUG12321.fa;RUG12345.fa;RUG12390.fa;RUG12416.fa;RUG12457.fa;RUG12559.fa;RUG12600.fa;RUG13170.fa;RUG13224.fa;RUG13338.fa;RUG13458.fa;RUG13570.fa;RUG13627.fa;RUG13707.fa;RUG13869.fa;RUG14338.fa;RUG14356.fa;RUG14407.fa;		UBA3334.fa;
RUG10707	1702_1	RUG10707_uncultured_Bacteroidales_bacterium	RUG10108.fa;RUG10311.fa;RUG10332.fa;RUG10442.fa;RUG10610.fa;RUG10707.fa;RUG10739.fa;RUG10754.fa;RUG10786.fa;RUG10897.fa;RUG10955.fa;RUG11022.fa;RUG11077.fa;RUG11279.fa;RUG11396.fa;RUG11426.fa;RUG11434.fa;RUG11494.fa;RUG11605.fa;RUG11658.fa;RUG11723.fa;RUG11882.fa;RUG11971.fa;RUG12076.fa;RUG12116.fa;RUG12434.fa;RUG12449.fa;RUG12475.fa;RUG12613.fa;RUG12701.fa;RUG12751.fa;RUG13233.fa;RUG14351.fa;RUG…
RUG10709	1340_1	RUG10709_uncultured_Bacteroidia_bacterium	RUG10391.fa;RUG10709.fa;RUG11287.fa;RUG11513.fa;RUG14441.fa;
RUG10713	1806_2	RUG10713_uncultured_Prevotellaceae_bacterium	RUG10713.fa;
RUG10714	2016_0	RUG10714_uncultured_Elusimicrobium_sp.	RUG10714.fa;
RUG10732	490_1	RUG10732_uncultured_Coriobacteriaceae_bacterium	RUG10206.fa;RUG10249.fa;RUG10732.fa;RUG11043.fa;RUG12146.fa;RUG12200.fa;RUG13340.fa;RUG13396.fa;RUG13431.fa;RUG13681.fa;RUG13997.fa;RUG14007.fa;RUG14941.fa;
RUG10733	793_1	RUG10733_uncultured_Erysipelotrichaceae_bacterium	RUG10148.fa;RUG10733.fa;RUG10799.fa;RUG10833.fa;RUG11921.fa;RUG12730.fa;RUG13349.fa;RUG13387.fa;RUG13436.fa;RUG13668.fa;RUG13982.fa;RUG14917.fa;
RUG10743	2217_1	RUG10743_uncultured_Methanobrevibacter_sp.	RUG10116.fa;RUG10284.fa;RUG10743.fa;RUG11303.fa;RUG11363.fa;RUG11503.fa;
RUG10744	1595_1	RUG10744_uncultured_Bacteroidales_bacterium	RUG10744.fa;RUG14811.fa;
RUG10746	1826_1	RUG10746_uncultured_Prevotellaceae_bacterium	RUG10267.fa;RUG10426.fa;RUG10746.fa;RUG11517.fa;RUG14501.fa;
RUG10747	1982_0	RUG10747_uncultured_Proteobacterium	RUG10747.fa;
RUG10750	1608_0	RUG10750_uncultured_Bacteroidales_bacterium	RUG10750.fa;
RUG10751	153_0	RUG10751_uncultured_Ruminococcus_sp.	RUG10751.fa;
RUG10752	43_2	RUG10752_Fibrobacter_succinogenes	RUG10752.fa;
RUG10753	1740_1	RUG10753_uncultured_Prevotellaceae_bacterium	RUG10753.fa;RUG12533.fa;RUG13774.fa;RUG14589.fa;RUG14622.fa;
RUG10755	110_0	RUG10755_uncultured_Ruminococcus_sp.	RUG10755.fa;
RUG10756	530_1	RUG10756_uncultured_Ruminococcus_sp.	RUG10756.fa;
RUG10757	1493_1	RUG10757_uncultured_Bacteroidales_bacterium	RUG10704.fa;RUG10757.fa;RUG11033.fa;RUG11366.fa;
RUG10765	1373_1	RUG10765_uncultured_Bacteroidia_bacterium	RUG10765.fa;RUG13530.fa;
RUG10767	62_1	RUG10767_uncultured_Ruminococcus_sp.	RUG10767.fa;RUG12696.fa;
RUG10768	748_2	RUG10768_uncultured_Clostridiales_bacterium	RUG10409.fa;RUG10768.fa;RUG11299.fa;RUG11318.fa;RUG11425.fa;RUG11895.fa;RUG12051.fa;RUG12254.fa;RUG13287.fa;RUG13531.fa;RUG13780.fa;RUG13808.fa;
RUG10775	1825_1	RUG10775_uncultured_Prevotellaceae_bacterium	RUG10775.fa;RUG13491.fa;
RUG10780	1414_1	RUG10780_uncultured_Bacteroidia_bacterium	RUG10712.fa;RUG10780.fa;RUG12083.fa;RUG12484.fa;
RUG10782	1390_0	RUG10782_uncultured_Bacteroidia_bacterium	RUG10782.fa;
RUG10784	535_0	RUG10784_uncultured_Ruminococcus_sp.	RUG10784.fa;
RUG10790	30_0	RUG10790_Fibrobacter_succinogenes	RUG10790.fa;
RUG10792	293_2	RUG10792_Ruminococcus_flavefaciens	RUG10792.fa;
RUG10795	166_0	RUG10795_uncultured_Ruminococcus_sp.	RUG10795.fa;
RUG10798	310_1	RUG10798_uncultured_Ruminococcus_sp.	RUG10798.fa;RUG13205.fa;
RUG10800	2194_0	RUG10800_uncultured_Fusobacterium_sp.	RUG10800.fa;
RUG10802	272_1	RUG10802_Ruminococcus_flavefaciens	RUG10802.fa;RUG13690.fa;
RUG10803	727_0	RUG10803_Ruminococcaceae_bacterium	RUG10803.fa;
RUG10805	1282_1	RUG10805_uncultured_Bacteroidetes_bacterium	RUG10805.fa;RUG12337.fa;
RUG10806	146_1	RUG10806_Ruminococcaceae_bacterium	RUG10608.fa;RUG10806.fa;RUG13342.fa;
RUG10809	327_0	RUG10809_uncultured_Anaerovibrio_sp.	RUG10809.fa;
RUG10811	486_0	RUG10811_uncultured_Olsenella_sp.	RUG10811.fa;
RUG10812	1680_1	RUG10812_uncultured_Prevotellaceae_bacterium	RUG10237.fa;RUG10812.fa;RUG10835.fa;RUG12732.fa;RUG13403.fa;RUG13927.fa;RUG14927.fa;
RUG10814	410_1	RUG10814_Eubacterium_pyruvativorans	RUG10038.fa;RUG10065.fa;RUG10814.fa;RUG12705.fa;RUG13129.fa;RUG13474.fa;	HUN_Eubacterium_pyruvativorans_strain_KHGC13.fa;HUN_Eubacterium_pyruvativorans_strain_KHPC4.fa;HUN_Eubacterium_pyruvativorans_strain_i6.fa;
RUG10816	1243_0	RUG10816_uncultured_Lachnospiraceae_bacterium	RUG10816.fa;
RUG10817	1028_0	RUG10817_uncultured_Lachnospiraceae_bacterium	RUG10817.fa;
RUG10823	934_0	RUG10823_uncultured_Lachnospiraceae_bacterium	RUG10823.fa;
RUG10826	1426_1	RUG10826_uncultured_Bacteroidia_bacterium	RUG10826.fa;		UBA7258.fa;UBA7268.fa;UBA7284.fa;UBA7731.fa;UBA7755.fa;UBA7769.fa;
RUG10829	1932_0	RUG10829_uncultured_Rhodospirillales_bacterium	RUG10829.fa;
RUG10831	2088_1	RUG10831_uncultured_bacterium	RUG10831.fa;RUG14295.fa;
RUG10832	1250_0	RUG10832_uncultured_Ruminococcus_sp.	RUG10832.fa;
RUG10837	369_0	RUG10837_Selenomonas_bovis	RUG10837.fa;
RUG10838	1942_0	RUG10838_uncultured_Proteobacterium	RUG10838.fa;
RUG10849	880_0	RUG10849_uncultured_Lachnospiraceae_bacterium	RUG10849.fa;
RUG10851	125_0	RUG10851_uncultured_Ruminococcus_sp.	RUG10851.fa;
RUG10852	1044_0	RUG10852_uncultured_Clostridiales_bacterium	RUG10852.fa;
RUG10869	1191_5	RUG10869_uncultured_bacterium	RUG10869.fa;
RUG10873	1934_1	RUG10873_uncultured_Proteobacterium	RUG10873.fa;
RUG10874	2174_1	RUG10874_uncultured_bacterium	RUG10050.fa;RUG10874.fa;RUG14493.fa;
RUG10876	413_0	RUG10876_uncultured_Clostridiales_bacterium	RUG10876.fa;
RUG10878	2052_1	RUG10878_uncultured_Erysipelotrichaceae_bacterium	RUG10878.fa;RUG13655.fa;
RUG10880	1784_0	RUG10880_uncultured_Prevotellaceae_bacterium	RUG10880.fa;
RUG10884	1189_1	RUG10884_uncultured_bacterium	RUG10884.fa;
RUG10886	1355_1	RUG10886_uncultured_Bacteroidia_bacterium	RUG10886.fa;RUG14482.fa;		UBA3290.fa;
RUG10898	1666_0	RUG10898_methanogenic_archaeon	RUG10898.fa;
RUG10899	2177_0	RUG10899_uncultured_bacterium	RUG10899.fa;
RUG10903	216_0	RUG10903_uncultured_Ruminococcus_sp.	RUG10903.fa;
RUG10904	199_1	RUG10904_uncultured_Ruminococcus_sp.	RUG10904.fa;RUG12292.fa;
RUG10905	2329_0	RUG10905_uncultured_Erysipelotrichaceae_bacterium	RUG10905.fa;
RUG10906	1872_1	RUG10906_uncultured_Bacteroidales_bacterium	RUG10906.fa;RUG11001.fa;RUG13717.fa;
RUG10912	1499_1	RUG10912_uncultured_Bacteroidales_bacterium	RUG10912.fa;RUG14406.fa;		UBA4262.fa;
RUG10914	431_1	RUG10914_uncultured_Clostridiales_bacterium	RUG10056.fa;RUG10914.fa;RUG13329.fa;RUG13493.fa;
RUG10916	1857_1	RUG10916_uncultured_Bacteroidales_bacterium	RUG10916.fa;
RUG10918	1939_1	RUG10918_uncultured_Proteobacterium	RUG10918.fa;RUG14886.fa;
RUG10921	2219_0	RUG10921_uncultured_Methanobrevibacter_sp.	RUG10921.fa;
RUG10926	1030_0	RUG10926_uncultured_Lachnospiraceae_bacterium	RUG10926.fa;
RUG10928	608_1	RUG10928_uncultured_Clostridiales_bacterium	RUG10100.fa;RUG10928.fa;
RUG10929	2299_0	RUG10929_uncultured_Erysipelotrichaceae_bacterium	RUG10929.fa;
RUG10934	636_1	RUG10934_uncultured_Clostridiales_bacterium	RUG10934.fa;
RUG10935	1938_1	RUG10935_uncultured_Proteobacterium	RUG10935.fa;RUG12936.fa;RUG13078.fa;
RUG10940	617_1	RUG10940_uncultured_Clostridiales_bacterium	RUG10940.fa;RUG11008.fa;RUG12708.fa;RUG13050.fa;		UBA2853.fa;
RUG10941	1845_1	RUG10941_uncultured_Prevotellaceae_bacterium	RUG10637.fa;RUG10941.fa;
RUG10944	123_0	RUG10944_uncultured_Ruminococcus_sp.	RUG10944.fa;
RUG10947	664_0	RUG10947_uncultured_Clostridiales_bacterium	RUG10947.fa;
RUG10948	1990_1	RUG10948_uncultured_Ruminobacter_sp.	RUG10948.fa;RUG12367.fa;
RUG10958	687_1	RUG10958_Ruminococcaceae_bacterium	RUG10423.fa;RUG10958.fa;RUG10996.fa;RUG13047.fa;RUG13163.fa;RUG13699.fa;RUG14802.fa;
RUG10962	2228_0	RUG10962_uncultured_Methanobrevibacter_sp.	RUG10962.fa;
RUG10964	1605_0	RUG10964_uncultured_Bacteroidales_bacterium	RUG10964.fa;
RUG10966	567_1	RUG10966_Ruminococcaceae_bacterium	RUG10463.fa;RUG10699.fa;RUG10774.fa;RUG10966.fa;RUG11902.fa;RUG12290.fa;RUG13517.fa;
RUG10970	2314_0	RUG10970_uncultured_Erysipelotrichaceae_bacterium	RUG10970.fa;
RUG10972	514_0	RUG10972_uncultured_Coriobacteriaceae_bacterium	RUG10972.fa;
RUG10975	629_1	RUG10975_uncultured_Clostridiales_bacterium	RUG10975.fa;RUG13735.fa;
RUG10976	281_0	RUG10976_Ruminococcus_flavefaciens	RUG10976.fa;
RUG10986	1136_1	RUG10986_uncultured_Lachnospiraceae_bacterium	RUG10208.fa;RUG10256.fa;RUG10844.fa;RUG10986.fa;RUG11917.fa;RUG12107.fa;RUG12143.fa;RUG12165.fa;RUG12196.fa;RUG12244.fa;RUG12333.fa;RUG12528.fa;RUG13033.fa;RUG13372.fa;RUG13442.fa;RUG13593.fa;RUG13613.fa;RUG13639.fa;RUG13661.fa;RUG13728.fa;RUG14022.fa;
RUG10988	212_2	RUG10988_uncultured_Ruminococcus_sp.	RUG10988.fa;
RUG10994	1832_1	RUG10994_uncultured_Prevotellaceae_bacterium	RUG10994.fa;RUG12978.fa;
RUG10997	1204_0	RUG10997_uncultured_bacterium	RUG10997.fa;
RUG10999	653_1	RUG10999_uncultured_Clostridiales_bacterium	RUG10999.fa;RUG14340.fa;
RUG11002	1195_1	RUG11002_uncultured_bacterium	RUG10415.fa;RUG11002.fa;RUG12088.fa;RUG12364.fa;RUG14608.fa;
RUG11003	1903_0	RUG11003_uncultured_Prevotellaceae_bacterium	RUG11003.fa;
RUG11004	1564_2	RUG11004_Ruminococcaceae_bacterium	RUG11004.fa;RUG13377.fa;RUG14766.fa;
RUG11006	2091_0	RUG11006_uncultured_bacterium	RUG11006.fa;
RUG11009	1371_1	RUG11009_uncultured_Bacteroidia_bacterium	RUG11009.fa;		UBA3289.fa;
RUG11010	223_1	RUG11010_uncultured_Ruminococcus_sp.	RUG10006.fa;RUG10174.fa;RUG10197.fa;RUG10268.fa;RUG10347.fa;RUG10410.fa;RUG10427.fa;RUG10450.fa;RUG10476.fa;RUG10584.fa;RUG10630.fa;RUG10710.fa;RUG10740.fa;RUG10789.fa;RUG10865.fa;RUG10971.fa;RUG10991.fa;RUG11010.fa;RUG11032.fa;RUG11045.fa;RUG11062.fa;RUG11068.fa;RUG11073.fa;RUG11076.fa;RUG11098.fa;RUG11347.fa;RUG11542.fa;RUG11604.fa;RUG11668.fa;RUG11722.fa;RUG11757.fa;RUG11899.fa;RUG12059.fa;RUG…
RUG11012	621_0	RUG11012_uncultured_Clostridiales_bacterium	RUG11012.fa;
RUG11014	2013_1	RUG11014_uncultured_Elusimicrobium_sp.	RUG10396.fa;RUG10577.fa;RUG10638.fa;RUG11014.fa;
RUG11019	753_0	RUG11019_uncultured_Clostridiales_bacterium	RUG11019.fa;
RUG11020	426_2	RUG11020_uncultured_Clostridiales_bacterium	RUG11020.fa;
RUG11021	959_1	RUG11021_uncultured_Lachnospiraceae_bacterium	RUG10464.fa;RUG10734.fa;RUG10984.fa;RUG11021.fa;RUG11702.fa;RUG12004.fa;RUG12684.fa;RUG13603.fa;
RUG11024	719_1	RUG11024_Ruminococcaceae_bacterium	RUG10937.fa;RUG11024.fa;RUG13187.fa;
RUG11025	1874_0	RUG11025_uncultured_Bacteroidales_bacterium	RUG11025.fa;
RUG11026	1791_1	RUG11026_uncultured_Prevotellaceae_bacterium	RUG10292.fa;RUG11026.fa;RUG12156.fa;RUG12199.fa;
RUG11037	2439_0	RUG11037_uncultured_Spirochaetaceae_bacterium	RUG11037.fa;
RUG11040	2163_0	RUG11040_uncultured_bacterium	RUG11040.fa;
RUG11046	2018_1	RUG11046_uncultured_Elusimicrobium_sp.	RUG11046.fa;RUG13818.fa;
RUG11047	931_1	RUG11047_uncultured_Lachnospiraceae_bacterium	RUG11047.fa;RUG13018.fa;
RUG11051	1833_1	RUG11051_uncultured_Prevotellaceae_bacterium	RUG10083.fa;RUG10185.fa;RUG10349.fa;RUG10360.fa;RUG10395.fa;RUG11051.fa;RUG11495.fa;RUG11563.fa;RUG11769.fa;RUG12620.fa;RUG14724.fa;
RUG11052	652_1	RUG11052_uncultured_Clostridiales_bacterium	RUG11052.fa;RUG12373.fa;
RUG11054	126_0	RUG11054_uncultured_Ruminococcus_sp.	RUG11054.fa;
RUG11059	1985_1	RUG11059_uncultured_Aeromonadales_bacterium	RUG11059.fa;RUG11075.fa;RUG13731.fa;					SVA_105_bin31.fa;
RUG11064	1241_1	RUG11064_uncultured_Lachnospiraceae_bacterium	RUG11064.fa;RUG11893.fa;RUG14712.fa;
RUG11065	656_2	RUG11065_uncultured_Clostridiales_bacterium	RUG11065.fa;
RUG11067	1617_1	RUG11067_uncultured_Bacteroidales_bacterium	RUG11067.fa;RUG13903.fa;
RUG11071	1827_0	RUG11071_uncultured_Prevotellaceae_bacterium	RUG11071.fa;
RUG11074	531_0	RUG11074_uncultured_Ruminococcus_sp.	RUG11074.fa;
RUG11079	222_1	RUG11079_uncultured_Ruminococcus_sp.	RUG11079.fa;RUG11314.fa;RUG11336.fa;RUG11417.fa;RUG11568.fa;RUG11693.fa;RUG11718.fa;
RUG11085	2187_1	RUG11085_uncultured_bacterium	RUG11085.fa;
RUG11086	702_0	RUG11086_Ruminococcaceae_bacterium	RUG11086.fa;
RUG11087	748_1	RUG11087_uncultured_Clostridiales_bacterium	RUG11087.fa;RUG13866.fa;RUG13907.fa;RUG14056.fa;		UBA2843.fa;
RUG11088	648_1	RUG11088_uncultured_Clostridiales_bacterium	RUG11088.fa;		UBA2862.fa;
RUG11089	1121_0	RUG11089_uncultured_Lachnospiraceae_bacterium	RUG11089.fa;
RUG11090	1064_0	RUG11090_uncultured_Lachnospiraceae_bacterium	RUG11090.fa;
RUG11091	988_1	RUG11091_uncultured_Lachnospiraceae_bacterium	RUG11091.fa;RUG14763.fa;
RUG11094	2007_1	RUG11094_uncultured_Succinivibrio_sp.	RUG11094.fa;RUG13052.fa;
RUG11095	1753_1	RUG11095_uncultured_Prevotellaceae_bacterium	RUG10315.fa;RUG11095.fa;RUG12524.fa;
RUG11097	1290_1	RUG11097_uncultured_Bacteroidetes_bacterium	RUG10127.fa;RUG10165.fa;RUG10933.fa;RUG11097.fa;RUG12240.fa;RUG13412.fa;RUG13481.fa;RUG13649.fa;RUG13734.fa;RUG13840.fa;RUG13875.fa;RUG14014.fa;RUG14534.fa;RUG14550.fa;RUG14600.fa;		UBA2840.fa;
RUG11102	260_0	RUG11102_uncultured_Ruminococcus_sp.	RUG11102.fa;
RUG11111	549_1	RUG11111_uncultured_Ruminococcus_sp.	RUG11111.fa;RUG14287.fa;
RUG11112	394_0	RUG11112_uncultured_Clostridiales_bacterium	RUG11112.fa;
RUG11113	83_0	RUG11113_Ruminococcaceae_bacterium	RUG11113.fa;
RUG11115	457_0	RUG11115_Ruminococcaceae_bacterium	RUG11115.fa;
RUG11116	643_1	RUG11116_uncultured_Clostridiales_bacterium	RUG11116.fa;RUG13572.fa;
RUG11117	947_0	RUG11117_uncultured_Lachnospiraceae_bacterium	RUG11117.fa;
RUG11118	2367_0	RUG11118_uncultured_Erysipelotrichaceae_bacterium	RUG11118.fa;
RUG11120	1900_0	RUG11120_uncultured_Bacteroidales_bacterium	RUG11120.fa;
RUG11121	1913_0	RUG11121_uncultured_Bacteroidales_bacterium	RUG11121.fa;
RUG11122	791_0	RUG11122_uncultured_Erysipelotrichaceae_bacterium	RUG11122.fa;
RUG11123	1146_0	RUG11123_Ruminococcaceae_bacterium	RUG11123.fa;
RUG11125	898_0	RUG11125_uncultured_Lachnospiraceae_bacterium	RUG11125.fa;
RUG11126	328_0	RUG11126_uncultured_Veillonellaceae_bacterium	RUG11126.fa;
RUG11127	2368_0	RUG11127_uncultured_Erysipelotrichaceae_bacterium	RUG11127.fa;
RUG11129	2265_0	RUG11129_uncultured_Clostridiales_bacterium	RUG11129.fa;
RUG11130	734_0	RUG11130_uncultured_Ruminococcus_sp.	RUG11130.fa;
RUG11131	2427_0	RUG11131_uncultured_Spirochaetaceae_bacterium	RUG11131.fa;
RUG11132	2196_0	RUG11132_uncultured_bacterium	RUG11132.fa;
RUG11135	592_0	RUG11135_uncultured_Lachnospiraceae_bacterium	RUG11135.fa;
RUG11137	399_0	RUG11137_uncultured_Clostridiales_bacterium	RUG11137.fa;
RUG11138	341_0	RUG11138_uncultured_Clostridiales_bacterium	RUG11138.fa;
RUG11139	1339_0	RUG11139_uncultured_Bacteroidetes_bacterium	RUG11139.fa;
RUG11140	905_0	RUG11140_uncultured_Lachnospiraceae_bacterium	RUG11140.fa;
RUG11142	730_0	RUG11142_Ruminococcaceae_bacterium	RUG11142.fa;
RUG11143	1167_0	RUG11143_uncultured_Lachnospiraceae_bacterium	RUG11143.fa;
RUG11144	1422_0	RUG11144_uncultured_Bacteroidia_bacterium	RUG11144.fa;
RUG11146	1013_1	RUG11146_uncultured_Lachnospiraceae_bacterium	RUG11146.fa;RUG11400.fa;RUG11623.fa;
RUG11149	316_0	RUG11149_uncultured_Ruminococcus_sp.	RUG11149.fa;
RUG11151	189_1	RUG11151_uncultured_Lachnoclostridium_sp.	RUG11151.fa;RUG12870.fa;
RUG11152	888_0	RUG11152_uncultured_Spirochaetaceae_bacterium	RUG11152.fa;
RUG11153	131_0	RUG11153_uncultured_Ruminococcus_sp.	RUG11153.fa;
RUG11154	2093_0	RUG11154_uncultured_Clostridiales_bacterium	RUG11154.fa;
RUG11155	12_0	RUG11155_uncultured_Lachnospiraceae_bacterium	RUG11155.fa;
RUG11156	739_0	RUG11156_uncultured_Clostridiales_bacterium	RUG11156.fa;
RUG11157	321_0	RUG11157_Ruminococcaceae_bacterium	RUG11157.fa;
RUG11158	2182_0	RUG11158_uncultured_bacterium	RUG11158.fa;
RUG11159	2089_0	RUG11159_uncultured_Clostridiales_bacterium	RUG11159.fa;
RUG11160	678_0	RUG11160_Ruminococcaceae_bacterium	RUG11160.fa;
RUG11161	792_0	RUG11161_uncultured_Erysipelotrichaceae_bacterium	RUG11161.fa;
RUG11162	1015_0	RUG11162_uncultured_Lachnospiraceae_bacterium	RUG11162.fa;
RUG11163	505_1	RUG11163_uncultured_Coriobacteriaceae_bacterium	RUG11163.fa;RUG14825.fa;
RUG11164	10_0	RUG11164_Ruminococcaceae_bacterium	RUG11164.fa;
RUG11165	141_1	RUG11165_Ruminococcaceae_bacterium	RUG11165.fa;RUG14254.fa;
RUG11166	542_0	RUG11166_uncultured_Lachnospiraceae_bacterium	RUG11166.fa;
RUG11167	1697_0	RUG11167_uncultured_Prevotellaceae_bacterium	RUG11167.fa;
RUG11168	2358_0	RUG11168_uncultured_Erysipelotrichaceae_bacterium	RUG11168.fa;
RUG11169	647_0	RUG11169_uncultured_Clostridiales_bacterium	RUG11169.fa;
RUG11170	1110_0	RUG11170_uncultured_Lachnospiraceae_bacterium	RUG11170.fa;
RUG11171	319_0	RUG11171_uncultured_Ruminococcus_sp.	RUG11171.fa;
RUG11172	129_0	RUG11172_uncultured_Ruminococcus_sp.	RUG11172.fa;
RUG11173	48_0	RUG11173_Fibrobacter_succinogenes	RUG11173.fa;
RUG11174	451_0	RUG11174_uncultured_Prevotellaceae_bacterium	RUG11174.fa;
RUG11175	1214_0	RUG11175_uncultured_Saccharopolyspora_sp.	RUG11175.fa;
RUG11176	444_0	RUG11176_uncultured_Firmicutes_bacterium	RUG11176.fa;
RUG11177	1725_1	RUG11177_uncultured_Prevotellaceae_bacterium	RUG11177.fa;RUG14150.fa;
RUG11178	1125_1	RUG11178_uncultured_Clostridiales_bacterium	RUG11178.fa;RUG14189.fa;
RUG11179	1916_0	RUG11179_uncultured_Bacteroidales_bacterium	RUG11179.fa;
RUG11180	188_0	RUG11180_uncultured_Lachnospiraceae_bacterium	RUG11180.fa;
RUG11181	970_0	RUG11181_uncultured_Lachnospiraceae_bacterium	RUG11181.fa;
RUG11183	786_0	RUG11183_uncultured_Erysipelotrichaceae_bacterium	RUG11183.fa;
RUG11186	283_1	RUG11186_Ruminococcus_flavefaciens	RUG11186.fa;RUG13742.fa;
RUG11187	2020_0	RUG11187_uncultured_Elusimicrobium_sp.	RUG11187.fa;
RUG11188	912_0	RUG11188_uncultured_Lachnospiraceae_bacterium	RUG11188.fa;
RUG11189	1251_0	RUG11189_uncultured_Ruminococcus_sp.	RUG11189.fa;
RUG11190	142_0	RUG11190_Ruminococcaceae_bacterium	RUG11190.fa;
RUG11191	248_1	RUG11191_uncultured_Ruminococcus_sp.	RUG11191.fa;
RUG11193	552_0	RUG11193_Ruminococcaceae_bacterium	RUG11193.fa;
RUG11194	2365_0	RUG11194_uncultured_Ureaplasma_sp.	RUG11194.fa;
RUG11195	744_0	RUG11195_uncultured_Clostridiales_bacterium	RUG11195.fa;
RUG11196	468_0	RUG11196_uncultured_bacterium	RUG11196.fa;
RUG11197	2195_0	RUG11197_uncultured_bacterium	RUG11197.fa;
RUG11198	2326_0	RUG11198_uncultured_Erysipelotrichaceae_bacterium	RUG11198.fa;
RUG11200	2408_0	RUG11200_uncultured_Lachnospiraceae_bacterium	RUG11200.fa;
RUG11201	499_0	RUG11201_uncultured_Coriobacteriaceae_bacterium	RUG11201.fa;
RUG11202	105_0	RUG11202_uncultured_Ruminococcus_sp.	RUG11202.fa;
RUG11203	51_0	RUG11203_Ruminococcaceae_bacterium	RUG11203.fa;
RUG11205	504_0	RUG11205_uncultured_Coriobacteriaceae_bacterium	RUG11205.fa;
RUG11206	2186_1	RUG11206_uncultured_bacterium	RUG11206.fa;RUG11343.fa;
RUG11207	249_0	RUG11207_uncultured_Ruminococcus_sp.	RUG11207.fa;
RUG11208	1463_0	RUG11208_uncultured_Erysipelotrichaceae_bacterium	RUG11208.fa;
RUG11209	1351_0	RUG11209_uncultured_Bacteroidia_bacterium	RUG11209.fa;
RUG11210	1220_0	RUG11210_uncultured_Planctomycetes_bacterium	RUG11210.fa;
RUG11211	2387_0	RUG11211_uncultured_bacterium	RUG11211.fa;
RUG11212	564_1	RUG11212_uncultured_Clostridiales_bacterium	RUG11212.fa;RUG12798.fa;
RUG11213	2087_0	RUG11213_uncultured_Clostridiales_bacterium	RUG11213.fa;
RUG11214	1254_0	RUG11214_uncultured_Clostridiales_bacterium	RUG11214.fa;
RUG11215	2355_0	RUG11215_uncultured_Erysipelotrichaceae_bacterium	RUG11215.fa;
RUG11216	1050_1	RUG11216_uncultured_Lachnospiraceae_bacterium	RUG11216.fa;RUG11838.fa;
RUG11217	955_0	RUG11217_uncultured_Lachnospiraceae_bacterium	RUG11217.fa;
RUG11218	378_1	RUG11218_uncultured_Erysipelotrichaceae_bacterium	RUG11218.fa;RUG14856.fa;
RUG11219	305_0	RUG11219_uncultured_Ruminococcus_sp.	RUG11219.fa;
RUG11220	887_0	RUG11220_uncultured_Lachnospiraceae_bacterium	RUG11220.fa;
RUG11221	1929_0	RUG11221_uncultured_Proteobacterium	RUG11221.fa;
RUG11222	595_0	RUG11222_uncultured_Lachnospiraceae_bacterium	RUG11222.fa;
RUG11223	526_0	RUG11223_uncultured_Coriobacteriaceae_bacterium	RUG11223.fa;
RUG11224	2325_0	RUG11224_uncultured_Erysipelotrichaceae_bacterium	RUG11224.fa;
RUG11225	1779_0	RUG11225_uncultured_Prevotellaceae_bacterium	RUG11225.fa;
RUG11226	2409_0	RUG11226_uncultured_Lachnospiraceae_bacterium	RUG11226.fa;
RUG11227	1238_0	RUG11227_uncultured_Bacteroidia_bacterium	RUG11227.fa;
RUG11228	93_0	RUG11228_uncultured_Ruminococcus_sp.	RUG11228.fa;
RUG11229	2444_0	RUG11229_uncultured_Spirochaetaceae_bacterium	RUG11229.fa;
RUG11230	164_1	RUG11230_uncultured_Ruminococcus_sp.	RUG11230.fa;RUG13063.fa;
RUG11231	112_0	RUG11231_uncultured_Ruminococcus_sp.	RUG11231.fa;
RUG11233	101_0	RUG11233_uncultured_Ruminococcus_sp.	RUG11233.fa;
RUG11234	1576_0	RUG11234_Ruminococcaceae_bacterium	RUG11234.fa;
RUG11236	1073_0	RUG11236_uncultured_Lachnospiraceae_bacterium	RUG11236.fa;
RUG11237	921_0	RUG11237_uncultured_Lachnospiraceae_bacterium	RUG11237.fa;
RUG11238	1156_0	RUG11238_uncultured_Lachnospiraceae_bacterium	RUG11238.fa;
RUG11240	778_0	RUG11240_uncultured_Lachnospiraceae_bacterium	RUG11240.fa;
RUG11241	2261_0	RUG11241_uncultured_Erysipelotrichaceae_bacterium	RUG11241.fa;
RUG11243	2078_1	RUG11243_uncultured_Clostridiales_bacterium	RUG11243.fa;RUG14160.fa;
RUG11244	569_0	RUG11244_Ruminococcaceae_bacterium	RUG11244.fa;
RUG11246	2359_0	RUG11246_uncultured_Erysipelotrichaceae_bacterium	RUG11246.fa;
RUG11247	566_0	RUG11247_uncultured_Clostridiales_bacterium	RUG11247.fa;
RUG11249	2277_0	RUG11249_uncultured_Erysipelotrichaceae_bacterium	RUG11249.fa;
RUG11250	2343_0	RUG11250_uncultured_Erysipelotrichaceae_bacterium	RUG11250.fa;
RUG11251	72_0	RUG11251_uncultured_Clostridiales_bacterium	RUG11251.fa;
RUG11252	817_0	RUG11252_uncultured_Lachnospiraceae_bacterium	RUG11252.fa;
RUG11253	2164_0	RUG11253_uncultured_bacterium	RUG11253.fa;
RUG11254	245_0	RUG11254_uncultured_Ruminococcus_sp.	RUG11254.fa;
RUG11255	265_0	RUG11255_uncultured_Ruminococcus_sp.	RUG11255.fa;
RUG11256	2017_0	RUG11256_uncultured_Elusimicrobium_sp.	RUG11256.fa;
RUG11257	454_0	RUG11257_uncultured_Bacteroidia_bacterium	RUG11257.fa;
RUG11259	714_0	RUG11259_Ruminococcaceae_bacterium	RUG11259.fa;
RUG11260	2082_0	RUG11260_uncultured_Clostridiales_bacterium	RUG11260.fa;
RUG11272	646_0	RUG11272_uncultured_Clostridiales_bacterium	RUG11272.fa;
RUG11281	1277_1	RUG11281_uncultured_Bacteroidetes_bacterium	RUG10621.fa;RUG10666.fa;RUG11281.fa;RUG11450.fa;RUG11490.fa;RUG12957.fa;RUG13523.fa;RUG13919.fa;RUG14518.fa;
RUG11285	171_0	RUG11285_uncultured_Ruminococcus_sp.	RUG11285.fa;
RUG11288	1731_1	RUG11288_uncultured_Prevotellaceae_bacterium	RUG11288.fa;RUG12590.fa;
RUG11295	34_0	RUG11295_Fibrobacter_succinogenes	RUG11295.fa;
RUG11296	1523_0	RUG11296_uncultured_Bacteroidia_bacterium	RUG11296.fa;
RUG11304	242_1	RUG11304_uncultured_Ruminococcus_sp.	RUG10649.fa;RUG11304.fa;
RUG11311	709_1	RUG11311_Ruminococcaceae_bacterium	RUG11311.fa;RUG14830.fa;
RUG11320	2403_0	RUG11320_uncultured_Ruminococcus_sp.	RUG11320.fa;
RUG11321	2315_0	RUG11321_uncultured_Erysipelotrichaceae_bacterium	RUG11321.fa;
RUG11329	1620_1	RUG11329_uncultured_Bacteroidales_bacterium	RUG10323.fa;RUG11329.fa;RUG11566.fa;RUG11925.fa;RUG12015.fa;RUG12983.fa;RUG13008.fa;RUG13803.fa;RUG13953.fa;RUG14506.fa;RUG14778.fa;
RUG11337	1849_0	RUG11337_uncultured_Prevotellaceae_bacterium	RUG11337.fa;
RUG11339	1689_0	RUG11339_uncultured_Prevotellaceae_bacterium	RUG11339.fa;
RUG11348	2047_1	RUG11348_uncultured_Erysipelotrichaceae_bacterium	RUG11348.fa;RUG14084.fa;
RUG11357	38_1	RUG11357_Fibrobacter_succinogenes	RUG11357.fa;RUG13435.fa;
RUG11362	1508_0	RUG11362_uncultured_Bacteroidales_bacterium	RUG11362.fa;
RUG11365	1593_1	RUG11365_uncultured_Bacteroidales_bacterium	RUG11268.fa;RUG11365.fa;RUG11500.fa;RUG14508.fa;
RUG11367	208_0	RUG11367_uncultured_Ruminococcus_sp.	RUG11367.fa;
RUG11372	228_1	RUG11372_uncultured_Ruminococcus_sp.	RUG10325.fa;RUG11372.fa;
RUG11383	1366_1	RUG11383_uncultured_Bacteroidia_bacterium	RUG11383.fa;RUG11973.fa;
RUG11385	1871_0	RUG11385_uncultured_Bacteroidales_bacterium	RUG11385.fa;
RUG11387	32_2	RUG11387_Fibrobacter_succinogenes	RUG11387.fa;
RUG11388	95_1	RUG11388_uncultured_Ruminococcus_sp.	RUG10888.fa;RUG11332.fa;RUG11388.fa;RUG11541.fa;RUG11717.fa;RUG11931.fa;RUG11970.fa;RUG12188.fa;RUG12203.fa;RUG12226.fa;RUG12404.fa;RUG12543.fa;RUG12775.fa;RUG14333.fa;RUG14785.fa;
RUG11392	1751_0	RUG11392_uncultured_Prevotellaceae_bacterium	RUG11392.fa;
RUG11393	1154_0	RUG11393_uncultured_Lachnospiraceae_bacterium	RUG11393.fa;
RUG11397	694_0	RUG11397_Ruminococcaceae_bacterium	RUG11397.fa;
RUG11398	628_0	RUG11398_Ruminococcaceae_bacterium	RUG11398.fa;
RUG11401	740_0	RUG11401_uncultured_Clostridiales_bacterium	RUG11401.fa;
RUG11404	108_0	RUG11404_uncultured_Ruminococcus_sp.	RUG11404.fa;
RUG11406	1406_0	RUG11406_uncultured_Bacteroidia_bacterium	RUG11406.fa;
RUG11407	1375_1	RUG11407_uncultured_Bacteroidia_bacterium	RUG11407.fa;RUG13248.fa;RUG13859.fa;RUG14772.fa;
RUG11410	1485_2	RUG11410_uncultured_Bacteroidales_bacterium	RUG11410.fa;RUG11741.fa;RUG11755.fa;RUG12420.fa;
RUG11413	520_0	RUG11413_uncultured_Coriobacteriaceae_bacterium	RUG11413.fa;
RUG11416	1587_1	RUG11416_uncultured_Bacteroidales_bacterium	RUG10092.fa;RUG11416.fa;RUG11480.fa;RUG12967.fa;RUG12996.fa;RUG13249.fa;RUG13813.fa;
RUG11420	2070_1	RUG11420_uncultured_Proteobacterium	RUG11420.fa;RUG14352.fa;
RUG11428	2237_0	RUG11428_uncultured_Methanobrevibacter_sp.	RUG11428.fa;
RUG11432	2064_1	RUG11432_uncultured_Erysipelotrichaceae_bacterium	RUG11432.fa;RUG12991.fa;RUG14332.fa;
RUG11433	167_0	RUG11433_uncultured_Ruminococcus_sp.	RUG11433.fa;
RUG11439	1726_0	RUG11439_uncultured_Prevotellaceae_bacterium	RUG11439.fa;
RUG11440	1720_1	RUG11440_uncultured_Prevotellaceae_bacterium	RUG11440.fa;RUG11486.fa;RUG11610.fa;RUG11748.fa;RUG12437.fa;
RUG11445	964_0	RUG11445_uncultured_Lachnospiraceae_bacterium	RUG11445.fa;
RUG11446	1063_1	RUG11446_uncultured_Lachnospiraceae_bacterium	RUG11446.fa;RUG11557.fa;RUG13300.fa;RUG13838.fa;RUG14828.fa;
RUG11462	2259_0	RUG11462_Ruminococcaceae_bacterium	RUG11462.fa;
RUG11463	1762_0	RUG11463_uncultured_Prevotellaceae_bacterium	RUG11463.fa;
RUG11468	247_1	RUG11468_Ruminococcus_bromii	RUG11468.fa;	HUN_Ruminococcus_bromii_strain_YE282.fa;
RUG11471	2310_1	RUG11471_uncultured_Erysipelotrichaceae_bacterium	RUG10592.fa;RUG11471.fa;RUG13452.fa;
RUG11479	1598_0	RUG11479_uncultured_Bacteroidales_bacterium	RUG11479.fa;
RUG11483	1189_2	RUG11483_uncultured_bacterium	RUG11483.fa;
RUG11489	32_1	RUG11489_Fibrobacter_succinogenes	RUG10265.fa;RUG11489.fa;RUG12050.fa;
RUG11493	1752_0	RUG11493_uncultured_Prevotellaceae_bacterium	RUG11493.fa;
RUG11506	1818_2	RUG11506_uncultured_Prevotellaceae_bacterium	RUG11423.fa;RUG11506.fa;
RUG11509	959_2	RUG11509_uncultured_Lachnospiraceae_bacterium	RUG10277.fa;RUG11509.fa;RUG11767.fa;RUG13752.fa;
RUG11511	1527_3	RUG11511_uncultured_Bacteroidia_bacterium	RUG11511.fa;
RUG11533	1846_1	RUG11533_uncultured_Prevotellaceae_bacterium	RUG10014.fa;RUG10049.fa;RUG10090.fa;RUG10431.fa;RUG10771.fa;RUG11017.fa;RUG11472.fa;RUG11533.fa;RUG11607.fa;RUG11680.fa;RUG11707.fa;RUG12608.fa;RUG12985.fa;RUG13223.fa;RUG14330.fa;RUG14812.fa;
RUG11543	1829_0	RUG11543_uncultured_Prevotellaceae_bacterium	RUG11543.fa;
RUG11545	536_0	RUG11545_uncultured_Ruminococcus_sp.	RUG11545.fa;
RUG11547	1674_1	RUG11547_uncultured_Bacteroidales_bacterium	RUG11547.fa;RUG12908.fa;
RUG11550	1273_1	RUG11550_uncultured_Bacteroidetes_bacterium	RUG10051.fa;RUG10286.fa;RUG10405.fa;RUG10446.fa;RUG10683.fa;RUG11550.fa;RUG12007.fa;RUG13088.fa;RUG13244.fa;RUG13798.fa;RUG14570.fa;
RUG11551	1225_0	RUG11551_uncultured_Planctomycetes_bacterium	RUG11551.fa;
RUG11553	1151_0	RUG11553_uncultured_Lachnospiraceae_bacterium	RUG11553.fa;
RUG11561	1144_1	RUG11561_uncultured_Lachnospiraceae_bacterium	RUG10061.fa;RUG10079.fa;RUG10201.fa;RUG10220.fa;RUG10228.fa;RUG10280.fa;RUG10413.fa;RUG10572.fa;RUG10670.fa;RUG10720.fa;RUG10772.fa;RUG10848.fa;RUG10981.fa;RUG11015.fa;RUG11038.fa;RUG11109.fa;RUG11309.fa;RUG11415.fa;RUG11561.fa;RUG11647.fa;RUG11910.fa;RUG11979.fa;RUG12090.fa;RUG12114.fa;RUG12139.fa;RUG12233.fa;RUG12283.fa;RUG12305.fa;RUG12332.fa;RUG12523.fa;RUG12700.fa;RUG13166.fa;RUG13191.fa;RUG…
RUG11571	456_1	RUG11571_Ruminococcaceae_bacterium	RUG10307.fa;RUG10313.fa;RUG10627.fa;RUG10925.fa;RUG11276.fa;RUG11294.fa;RUG11402.fa;RUG11537.fa;RUG11571.fa;RUG11663.fa;RUG11688.fa;RUG11696.fa;RUG11719.fa;RUG11774.fa;RUG12591.fa;RUG14792.fa;
RUG11585	1550_1	RUG11585_uncultured_Bacteroidales_bacterium	RUG11585.fa;RUG11639.fa;RUG14533.fa;
RUG11588	2226_0	RUG11588_uncultured_Methanobrevibacter_sp.	RUG11588.fa;
RUG11590	1828_1	RUG11590_uncultured_Prevotellaceae_bacterium	RUG11485.fa;RUG11590.fa;
RUG11592	1311_1	RUG11592_uncultured_Bacteroidetes_bacterium	RUG11375.fa;RUG11592.fa;
RUG11599	1868_2	RUG11599_uncultured_Bacteroidales_bacterium	RUG11599.fa;
RUG11609	1527_2	RUG11609_uncultured_Bacteroidia_bacterium	RUG11307.fa;RUG11504.fa;RUG11609.fa;RUG12320.fa;RUG12531.fa;
RUG11612	40_1	RUG11612_Fibrobacter_succinogenes	RUG11612.fa;RUG11643.fa;
RUG11619	1774_0	RUG11619_uncultured_Prevotellaceae_bacterium	RUG11619.fa;
RUG11624	1389_3	RUG11624_uncultured_Bacteroidia_bacterium	RUG11624.fa;
RUG11625	1567_0	RUG11625_Ruminococcaceae_bacterium	RUG11625.fa;
RUG11635	1967_0	RUG11635_uncultured_Proteobacterium	RUG11635.fa;
RUG11640	1314_1	RUG11640_uncultured_Bacteroidetes_bacterium	RUG11436.fa;RUG11640.fa;RUG14458.fa;		UBA3842.fa;
RUG11642	1793_0	RUG11642_uncultured_Prevotellaceae_bacterium	RUG11642.fa;
RUG11660	1746_0	RUG11660_uncultured_Prevotellaceae_bacterium	RUG11660.fa;
RUG11674	2229_2	RUG11674_uncultured_Methanobrevibacter_sp.	RUG11674.fa;
RUG11675	1_2	RUG11675_uncultured_Proteobacterium	RUG11675.fa;
RUG11679	1773_1	RUG11679_uncultured_Prevotellaceae_bacterium	RUG11444.fa;RUG11546.fa;RUG11679.fa;
RUG11681	476_1	RUG11681_Ruminococcaceae_bacterium	RUG10104.fa;RUG10112.fa;RUG10178.fa;RUG10305.fa;RUG10320.fa;RUG10337.fa;RUG10357.fa;RUG10381.fa;RUG10424.fa;RUG10455.fa;RUG11308.fa;RUG11315.fa;RUG11326.fa;RUG11333.fa;RUG11358.fa;RUG11389.fa;RUG11419.fa;RUG11430.fa;RUG11507.fa;RUG11522.fa;RUG11527.fa;RUG11558.fa;RUG11574.fa;RUG11606.fa;RUG11638.fa;RUG11670.fa;RUG11678.fa;RUG11681.fa;RUG11695.fa;RUG11721.fa;RUG11727.fa;RUG11778.fa;RUG11956.fa;RUG…
RUG11683	43_1	RUG11683_Fibrobacter_succinogenes	RUG11671.fa;RUG11683.fa;
RUG11691	1519_3	RUG11691_uncultured_Bacteroidia_bacterium	RUG11691.fa;
RUG11692	1983_0	RUG11692_uncultured_Proteobacterium	RUG11692.fa;
RUG11694	1886_0	RUG11694_uncultured_Bacteroidales_bacterium	RUG11694.fa;
RUG11699	1287_1	RUG11699_uncultured_Bacteroidetes_bacterium	RUG11449.fa;RUG11487.fa;RUG11699.fa;RUG12013.fa;RUG14490.fa;
RUG11701	1772_1	RUG11701_uncultured_Prevotellaceae_bacterium	RUG11701.fa;RUG14743.fa;
RUG11704	2033_1	RUG11704_uncultured_Erysipelotrichaceae_bacterium	RUG11704.fa;RUG12689.fa;
RUG11705	248_2	RUG11705_uncultured_Ruminococcus_sp.	RUG11705.fa;
RUG11708	1906_1	RUG11708_uncultured_Prevotellaceae_bacterium	RUG10040.fa;RUG10144.fa;RUG10279.fa;RUG10815.fa;RUG10978.fa;RUG11708.fa;RUG12105.fa;RUG12697.fa;RUG13119.fa;RUG13134.fa;RUG14652.fa;
RUG11711	1590_0	RUG11711_uncultured_Bacteroidales_bacterium	RUG11711.fa;
RUG11715	1395_0	RUG11715_uncultured_Bacteroidia_bacterium	RUG11715.fa;
RUG11730	2394_0	RUG11730_Ruminococcaceae_bacterium	RUG11730.fa;
RUG11733	507_0	RUG11733_uncultured_Coriobacteriaceae_bacterium	RUG11733.fa;
RUG11735	573_1	RUG11735_uncultured_Bacteroidales_bacterium	RUG10198.fa;RUG11735.fa;RUG12950.fa;RUG13175.fa;RUG13830.fa;RUG14346.fa;
RUG11736	239_1	RUG11736_uncultured_Ruminococcus_sp.	RUG10264.fa;RUG10965.fa;RUG11736.fa;RUG12163.fa;RUG12217.fa;RUG12295.fa;RUG12473.fa;RUG13066.fa;RUG14440.fa;RUG14650.fa;RUG14725.fa;
RUG11739	1288_1	RUG11739_uncultured_Bacteroidetes_bacterium	RUG10449.fa;RUG10469.fa;RUG11739.fa;RUG12633.fa;RUG13213.fa;RUG13756.fa;
RUG11742	423_1	RUG11742_uncultured_Clostridiales_bacterium	RUG10187.fa;RUG10379.fa;RUG11742.fa;
RUG11759	476_3	RUG11759_Ruminococcaceae_bacterium	RUG11759.fa;
RUG11770	502_0	RUG11770_uncultured_Coriobacteriaceae_bacterium	RUG11770.fa;
RUG11775	1484_0	RUG11775_uncultured_Bacteroidales_bacterium	RUG11775.fa;
RUG11779	1305_1	RUG11779_uncultured_Bacteroidetes_bacterium	RUG11690.fa;RUG11779.fa;
RUG11780	1837_1	RUG11780_uncultured_Bacteroidales_bacterium	RUG11780.fa;RUG14378.fa;
RUG11782	1840_0	RUG11782_uncultured_Bacteroidales_bacterium	RUG11782.fa;
RUG11783	736_1	RUG11783_uncultured_Ruminococcus_sp.	RUG11145.fa;RUG11783.fa;
RUG11784	812_0	RUG11784_uncultured_Lachnospiraceae_bacterium	RUG11784.fa;
RUG11786	805_0	RUG11786_uncultured_Erysipelotrichaceae_bacterium	RUG11786.fa;
RUG11787	2425_0	RUG11787_uncultured_Spirochaetaceae_bacterium	RUG11787.fa;
RUG11788	2382_0	RUG11788_uncultured_Erysipelotrichaceae_bacterium	RUG11788.fa;
RUG11789	1172_0	RUG11789_uncultured_Lachnospiraceae_bacterium	RUG11789.fa;
RUG11790	2025_0	RUG11790_uncultured_Elusimicrobium_sp.	RUG11790.fa;
RUG11791	414_0	RUG11791_uncultured_Clostridiales_bacterium	RUG11791.fa;
RUG11792	2071_0	RUG11792_uncultured_Proteobacterium	RUG11792.fa;
RUG11794	2216_1	RUG11794_uncultured_Methanobrevibacter_sp.	RUG11794.fa;
RUG11795	777_0	RUG11795_Erysipelothrix_rhusiopathiae	RUG11795.fa;
RUG11796	1224_0	RUG11796_uncultured_Planctomycetes_bacterium	RUG11796.fa;
RUG11797	570_0	RUG11797_Ruminococcaceae_bacterium	RUG11797.fa;
RUG11798	2012_0	RUG11798_uncultured_Succinivibrio_sp.	RUG11798.fa;
RUG11799	1047_1	RUG11799_uncultured_Lachnospiraceae_bacterium	RUG11799.fa;RUG14095.fa;
RUG11800	1675_0	RUG11800_uncultured_Bacteroidales_bacterium	RUG11800.fa;
RUG11801	250_0	RUG11801_uncultured_Ruminococcus_sp.	RUG11801.fa;
RUG11802	89_0	RUG11802_uncultured_Ruminococcus_sp.	RUG11802.fa;
RUG11803	152_1	RUG11803_uncultured_Ruminococcus_sp.	RUG11235.fa;RUG11803.fa;
RUG11804	945_0	RUG11804_uncultured_Lachnospiraceae_bacterium	RUG11804.fa;
RUG11805	1129_0	RUG11805_uncultured_Clostridiales_bacterium	RUG11805.fa;
RUG11807	1070_0	RUG11807_uncultured_Lachnospiraceae_bacterium	RUG11807.fa;
RUG11809	16_0	RUG11809_uncultured_bacterium	RUG11809.fa;
RUG11810	1187_0	RUG11810_uncultured_bacterium	RUG11810.fa;
RUG11812	1213_0	RUG11812_uncultured_bacterium	RUG11812.fa;
RUG11813	538_0	RUG11813_uncultured_Ruminococcus_sp.	RUG11813.fa;
RUG11814	2044_0	RUG11814_uncultured_Erysipelotrichaceae_bacterium	RUG11814.fa;
RUG11815	861_0	RUG11815_uncultured_Lachnospiraceae_bacterium	RUG11815.fa;
RUG11816	2109_0	RUG11816_uncultured_Ruminococcus_sp.	RUG11816.fa;
RUG11817	2376_0	RUG11817_uncultured_Clostridiales_bacterium	RUG11817.fa;
RUG11818	114_0	RUG11818_uncultured_Ruminococcus_sp.	RUG11818.fa;
RUG11819	754_0	RUG11819_uncultured_Clostridiales_bacterium	RUG11819.fa;
RUG11820	2440_0	RUG11820_uncultured_Spirochaetaceae_bacterium	RUG11820.fa;
RUG11821	2030_1	RUG11821_uncultured_Erysipelotrichaceae_bacterium	RUG11821.fa;RUG14203.fa;
RUG11822	1509_0	RUG11822_uncultured_Bacteroidales_bacterium	RUG11822.fa;
RUG11823	1206_0	RUG11823_uncultured_bacterium	RUG11823.fa;
RUG11824	90_0	RUG11824_uncultured_Ruminococcus_sp.	RUG11824.fa;
RUG11825	2202_0	RUG11825_uncultured_bacterium	RUG11825.fa;
RUG11826	548_0	RUG11826_Ruminococcaceae_bacterium	RUG11826.fa;
RUG11827	1459_0	RUG11827_uncultured_Bacteroidia_bacterium	RUG11827.fa;
RUG11828	134_0	RUG11828_uncultured_Ruminococcus_sp.	RUG11828.fa;
RUG11829	1919_0	RUG11829_uncultured_Bacteroidales_bacterium	RUG11829.fa;
RUG11830	1577_1	RUG11830_Ruminococcaceae_bacterium	RUG11830.fa;RUG11880.fa;RUG13490.fa;
RUG11831	118_0	RUG11831_uncultured_Ruminococcus_sp.	RUG11831.fa;
RUG11832	197_0	RUG11832_uncultured_Ruminococcus_sp.	RUG11832.fa;
RUG11833	177_0	RUG11833_uncultured_Ruminococcus_sp.	RUG11833.fa;
RUG11834	2269_1	RUG11834_uncultured_Ureaplasma_sp.	RUG11834.fa;RUG12929.fa;
RUG11835	885_0	RUG11835_uncultured_Lachnospiraceae_bacterium	RUG11835.fa;
RUG11836	1957_0	RUG11836_uncultured_Erysipelotrichaceae_bacterium	RUG11836.fa;
RUG11839	1027_0	RUG11839_uncultured_Lachnospiraceae_bacterium	RUG11839.fa;
RUG11840	180_0	RUG11840_uncultured_Ruminococcus_sp.	RUG11840.fa;
RUG11841	1058_0	RUG11841_uncultured_Lachnospiraceae_bacterium	RUG11841.fa;
RUG11842	2419_0	RUG11842_uncultured_Spirochaetaceae_bacterium	RUG11842.fa;
RUG11843	1092_1	RUG11843_uncultured_Lachnospiraceae_bacterium	RUG11843.fa;RUG14244.fa;
RUG11844	192_0	RUG11844_uncultured_Ruminococcus_sp.	RUG11844.fa;
RUG11845	91_0	RUG11845_uncultured_Ruminococcus_sp.	RUG11845.fa;
RUG11847	1578_0	RUG11847_Ruminococcaceae_bacterium	RUG11847.fa;
RUG11848	373_0	RUG11848_Ruminococcaceae_bacterium	RUG11848.fa;
RUG11849	198_0	RUG11849_uncultured_Ruminococcus_sp.	RUG11849.fa;
RUG11850	154_0	RUG11850_uncultured_Ruminococcus_sp.	RUG11850.fa;
RUG11851	115_0	RUG11851_uncultured_Ruminococcus_sp.	RUG11851.fa;
RUG11852	2067_0	RUG11852_uncultured_Proteobacterium	RUG11852.fa;
RUG11853	320_1	RUG11853_uncultured_Sutterellaceae_bacterium	RUG11853.fa;RUG14318.fa;
RUG11854	455_0	RUG11854_uncultured_Bacteroidia_bacterium	RUG11854.fa;
RUG11857	1717_0	RUG11857_uncultured_Bacteroidales_bacterium	RUG11857.fa;
RUG11858	350_0	RUG11858_uncultured_Veillonellaceae_bacterium	RUG11858.fa;
RUG11859	203_0	RUG11859_uncultured_Ruminococcus_sp.	RUG11859.fa;
RUG11860	200_0	RUG11860_uncultured_Ruminococcus_sp.	RUG11860.fa;
RUG11861	87_0	RUG11861_uncultured_Ruminococcus_sp.	RUG11861.fa;
RUG11862	49_0	RUG11862_uncultured_Lachnospiraceae_bacterium	RUG11862.fa;
RUG11864	773_0	RUG11864_uncultured_Actinomyces_sp.	RUG11864.fa;
RUG11865	1958_0	RUG11865_uncultured_Elusimicrobium_sp.	RUG11865.fa;
RUG11866	1912_0	RUG11866_uncultured_Spirochaetales_bacterium	RUG11866.fa;
RUG11867	2121_0	RUG11867_uncultured_Erysipelotrichaceae_bacterium	RUG11867.fa;
RUG11868	1059_0	RUG11868_uncultured_Lachnospiraceae_bacterium	RUG11868.fa;
RUG11869	65_0	RUG11869_uncultured_Ruminococcus_sp.	RUG11869.fa;
RUG11870	600_0	RUG11870_uncultured_Lachnospiraceae_bacterium	RUG11870.fa;
RUG11872	375_0	RUG11872_uncultured_Erysipelotrichaceae_bacterium	RUG11872.fa;
RUG11873	2260_0	RUG11873_Ruminococcaceae_bacterium	RUG11873.fa;
RUG11874	579_1	RUG11874_uncultured_Ruminococcus_sp.	RUG11248.fa;RUG11874.fa;
RUG11875	1199_0	RUG11875_uncultured_bacterium	RUG11875.fa;
RUG11878	655_1	RUG11878_uncultured_Clostridiales_bacterium	RUG11878.fa;
RUG11879	1292_1	RUG11879_uncultured_Bacteroidetes_bacterium	RUG11879.fa;RUG12012.fa;RUG12171.fa;RUG12555.fa;RUG13790.fa;RUG14698.fa;
RUG11884	1883_1	RUG11884_uncultured_Bacteroidales_bacterium	RUG11884.fa;RUG12512.fa;
RUG11889	218_0	RUG11889_uncultured_Ruminococcus_sp.	RUG11889.fa;
RUG11890	2309_0	RUG11890_uncultured_Erysipelotrichaceae_bacterium	RUG11890.fa;
RUG11892	881_0	RUG11892_uncultured_Lachnospiraceae_bacterium	RUG11892.fa;
RUG11894	587_1	RUG11894_uncultured_Clostridiales_bacterium	RUG11894.fa;RUG13419.fa;RUG13606.fa;
RUG11900	1165_1	RUG11900_uncultured_Lachnospiraceae_bacterium	RUG10910.fa;RUG11101.fa;RUG11900.fa;RUG12326.fa;RUG13616.fa;RUG13844.fa;RUG14058.fa;
RUG11903	1800_1	RUG11903_uncultured_Prevotellaceae_bacterium	RUG10358.fa;RUG11903.fa;
RUG11905	1602_2	RUG11905_uncultured_Bacteroidales_bacterium	RUG10089.fa;RUG10574.fa;RUG10715.fa;RUG11060.fa;RUG11712.fa;RUG11905.fa;RUG12026.fa;RUG12441.fa;RUG12538.fa;RUG12968.fa;RUG13991.fa;
RUG11906	1369_3	RUG11906_uncultured_Bacteroidia_bacterium	RUG10389.fa;RUG11906.fa;
RUG11909	635_0	RUG11909_uncultured_Clostridiales_bacterium	RUG11909.fa;
RUG11913	440_0	RUG11913_uncultured_Clostridiales_bacterium	RUG11913.fa;
RUG11915	1506_1	RUG11915_uncultured_Bacteroidales_bacterium	RUG11915.fa;RUG12135.fa;RUG12388.fa;RUG12667.fa;RUG13164.fa;RUG13635.fa;RUG13682.fa;RUG13744.fa;
RUG11916	492_2	RUG11916_uncultured_Coriobacteriaceae_bacterium	RUG11916.fa;RUG11981.fa;RUG12096.fa;RUG13893.fa;
RUG11922	1359_0	RUG11922_uncultured_Bacteroidia_bacterium	RUG11922.fa;
RUG11924	1326_0	RUG11924_uncultured_Bacteroidales_bacterium	RUG11924.fa;
RUG11927	1592_1	RUG11927_uncultured_Bacteroidales_bacterium	RUG10027.fa;RUG11714.fa;RUG11927.fa;RUG14800.fa;
RUG11928	546_0	RUG11928_Ruminococcaceae_bacterium	RUG11928.fa;
RUG11929	697_0	RUG11929_Ruminococcaceae_bacterium	RUG11929.fa;
RUG11932	1611_0	RUG11932_uncultured_Bacteroidales_bacterium	RUG11932.fa;
RUG11933	1362_0	RUG11933_uncultured_Bacteroidia_bacterium	RUG11933.fa;
RUG11934	1479_0	RUG11934_uncultured_Bacteroidales_bacterium	RUG11934.fa;
RUG11935	622_0	RUG11935_uncultured_Clostridiales_bacterium	RUG11935.fa;
RUG11936	1610_0	RUG11936_uncultured_Bacteroidales_bacterium	RUG11936.fa;
RUG11937	1397_1	RUG11937_uncultured_Bacteroidia_bacterium	RUG11937.fa;RUG13200.fa;
RUG11938	1354_0	RUG11938_uncultured_Bacteroidia_bacterium	RUG11938.fa;
RUG11939	2249_2	RUG11939_uncultured_Bacteroidetes_bacterium	RUG11939.fa;
RUG11940	437_0	RUG11940_uncultured_Clostridiales_bacterium	RUG11940.fa;
RUG11941	550_0	RUG11941_Ruminococcaceae_bacterium	RUG11941.fa;
RUG11942	1317_0	RUG11942_uncultured_Bacteroidetes_bacterium	RUG11942.fa;
RUG11943	1408_0	RUG11943_uncultured_Bacteroidia_bacterium	RUG11943.fa;
RUG11944	910_0	RUG11944_uncultured_Lachnospiraceae_bacterium	RUG11944.fa;
RUG11945	1705_1	RUG11945_uncultured_Bacteroidales_bacterium	RUG11335.fa;RUG11945.fa;
RUG11946	2150_1	RUG11946_uncultured_Spirochaetales_bacterium	RUG11946.fa;
RUG11948	17_0	RUG11948_uncultured_Chloroflexi_bacterium	RUG11948.fa;
RUG11949	1962_0	RUG11949_uncultured_Proteobacterium	RUG11949.fa;
RUG11951	424_0	RUG11951_uncultured_Clostridiales_bacterium	RUG11951.fa;
RUG11952	1452_2	RUG11952_uncultured_Bacteroidia_bacterium	RUG11952.fa;				SOL_BS11_14.fa;
RUG11954	1233_2	RUG11954_uncultured_bacterium	RUG11954.fa;
RUG11955	1857_2	RUG11955_uncultured_Bacteroidales_bacterium	RUG11955.fa;
RUG11957	1392_0	RUG11957_uncultured_Bacteroidia_bacterium	RUG11957.fa;
RUG11958	1517_1	RUG11958_uncultured_Bacteroidia_bacterium	RUG11958.fa;
RUG11959	221_0	RUG11959_uncultured_Ruminococcus_sp.	RUG11959.fa;
RUG11961	1850_1	RUG11961_uncultured_Bacteroidales_bacterium	RUG11961.fa;RUG14614.fa;
RUG11963	1970_0	RUG11963_uncultured_Proteobacterium	RUG11963.fa;
RUG11968	1728_1	RUG11968_uncultured_Prevotellaceae_bacterium	RUG10401.fa;RUG10919.fa;RUG11298.fa;RUG11968.fa;RUG14339.fa;
RUG11969	1291_0	RUG11969_uncultured_Bacteroidetes_bacterium	RUG11969.fa;
RUG11977	859_0	RUG11977_uncultured_Lachnospiraceae_bacterium	RUG11977.fa;
RUG11987	2222_0	RUG11987_uncultured_Methanobrevibacter_sp.	RUG11987.fa;
RUG11990	2236_1	RUG11990_uncultured_Methanobrevibacter_sp.	RUG11990.fa;
RUG11995	2048_0	RUG11995_uncultured_Erysipelotrichaceae_bacterium	RUG11995.fa;
RUG11997	991_1	RUG11997_uncultured_Lachnospiraceae_bacterium	RUG11997.fa;RUG12636.fa;
RUG12003	1137_1	RUG12003_uncultured_Lachnospiraceae_bacterium	RUG10169.fa;RUG10211.fa;RUG10227.fa;RUG10243.fa;RUG10567.fa;RUG10589.fa;RUG10907.fa;RUG10987.fa;RUG11104.fa;RUG12003.fa;RUG12278.fa;RUG12304.fa;RUG12663.fa;RUG13335.fa;RUG13385.fa;RUG14474.fa;RUG14548.fa;RUG14937.fa;
RUG12005	1778_0	RUG12005_uncultured_Prevotellaceae_bacterium	RUG12005.fa;
RUG12008	1272_0	RUG12008_uncultured_Bacteroidetes_bacterium	RUG12008.fa;
RUG12014	1755_0	RUG12014_uncultured_Prevotellaceae_bacterium	RUG12014.fa;
RUG12019	1826_2	RUG12019_uncultured_Prevotellaceae_bacterium	RUG11364.fa;RUG12019.fa;
RUG12020	2188_1	RUG12020_uncultured_bacterium	RUG12020.fa;
RUG12023	999_1	RUG12023_uncultured_Lachnospiraceae_bacterium	RUG12023.fa;RUG12298.fa;
RUG12030	230_1	RUG12030_uncultured_Ruminococcus_sp.	RUG10007.fa;RUG10046.fa;RUG10179.fa;RUG10301.fa;RUG10317.fa;RUG10343.fa;RUG10363.fa;RUG10372.fa;RUG10375.fa;RUG10394.fa;RUG10400.fa;RUG10430.fa;RUG10441.fa;RUG10445.fa;RUG10453.fa;RUG10474.fa;RUG10611.fa;RUG10629.fa;RUG10697.fa;RUG10703.fa;RUG10737.fa;RUG10749.fa;RUG10787.fa;RUG10841.fa;RUG10860.fa;RUG10893.fa;RUG10920.fa;RUG10952.fa;RUG10953.fa;RUG11034.fa;RUG11044.fa;RUG11058.fa;RUG11072.fa;RUG…
RUG12031	1646_2	RUG12031_uncultured_Prevotellaceae_bacterium	RUG12031.fa;
RUG12032	1614_1	RUG12032_uncultured_Bacteroidales_bacterium	RUG12032.fa;
RUG12035	2171_0	RUG12035_uncultured_bacterium	RUG12035.fa;
RUG12036	127_0	RUG12036_uncultured_Ruminococcus_sp.	RUG12036.fa;
RUG12037	568_0	RUG12037_Ruminococcaceae_bacterium	RUG12037.fa;
RUG12038	1285_0	RUG12038_uncultured_Bacteroidetes_bacterium	RUG12038.fa;
RUG12042	661_0	RUG12042_uncultured_Clostridiales_bacterium	RUG12042.fa;
RUG12044	237_0	RUG12044_uncultured_Ruminococcus_sp.	RUG12044.fa;
RUG12046	2300_0	RUG12046_uncultured_Erysipelotrichaceae_bacterium	RUG12046.fa;
RUG12048	1515_1	RUG12048_uncultured_Bacteroidia_bacterium	RUG10677.fa;RUG10763.fa;RUG12048.fa;RUG12266.fa;RUG12545.fa;
RUG12052	797_1	RUG12052_uncultured_Erysipelotrichaceae_bacterium	RUG10524.fa;RUG11806.fa;RUG12052.fa;
RUG12053	870_2	RUG12053_uncultured_Pseudobutyrivibrio_sp.	RUG12053.fa;
RUG12056	706_0	RUG12056_Ruminococcaceae_bacterium	RUG12056.fa;
RUG12058	1749_1	RUG12058_uncultured_Prevotellaceae_bacterium	RUG10044.fa;RUG12058.fa;RUG12325.fa;RUG12589.fa;
RUG12061	1133_2	RUG12061_uncultured_Lachnospiraceae_bacterium	RUG11706.fa;RUG12029.fa;RUG12061.fa;RUG13126.fa;RUG14674.fa;
RUG12062	1920_1	RUG12062_uncultured_Bacteroidales_bacterium	RUG11053.fa;RUG11270.fa;RUG11284.fa;RUG12062.fa;RUG14717.fa;
RUG12063	432_0	RUG12063_uncultured_Clostridiales_bacterium	RUG12063.fa;
RUG12065	1760_1	RUG12065_uncultured_Prevotellaceae_bacterium	RUG10850.fa;RUG11481.fa;RUG12065.fa;RUG12262.fa;RUG12285.fa;RUG12617.fa;RUG13161.fa;
RUG12067	1018_0	RUG12067_uncultured_Lachnospiraceae_bacterium	RUG12067.fa;
RUG12069	1657_0	RUG12069_uncultured_Bacteroidales_bacterium	RUG12069.fa;
RUG12081	1555_1	RUG12081_Ruminococcaceae_bacterium	RUG10673.fa;RUG12081.fa;
RUG12082	1086_0	RUG12082_uncultured_Lachnospiraceae_bacterium	RUG12082.fa;
RUG12086	2231_1	RUG12086_uncultured_Methanobrevibacter_sp.	RUG10188.fa;RUG10238.fa;RUG10261.fa;RUG10738.fa;RUG10759.fa;RUG10830.fa;RUG11063.fa;RUG11608.fa;RUG11996.fa;RUG12086.fa;RUG12954.fa;RUG12982.fa;RUG12995.fa;RUG13036.fa;RUG13366.fa;RUG13441.fa;RUG13677.fa;RUG14349.fa;RUG14362.fa;RUG14756.fa;
RUG12087	1813_0	RUG12087_uncultured_Prevotellaceae_bacterium	RUG12087.fa;
RUG12093	2010_0	RUG12093_uncultured_Succinivibrio_sp.	RUG12093.fa;
RUG12097	798_1	RUG12097_uncultured_Erysipelotrichaceae_bacterium	RUG11908.fa;RUG12097.fa;
RUG12098	708_1	RUG12098_Ruminococcaceae_bacterium	RUG10255.fa;RUG10834.fa;RUG11039.fa;RUG12098.fa;RUG12230.fa;RUG12329.fa;RUG13319.fa;RUG13411.fa;RUG13751.fa;RUG14469.fa;
RUG12103	1776_1	RUG12103_uncultured_Prevotellaceae_bacterium	RUG10153.fa;RUG10769.fa;RUG10881.fa;RUG11340.fa;RUG11448.fa;RUG11466.fa;RUG11776.fa;RUG12095.fa;RUG12103.fa;RUG12291.fa;RUG13120.fa;RUG13265.fa;RUG14653.fa;
RUG12104	618_0	RUG12104_uncultured_Clostridiales_bacterium	RUG12104.fa;
RUG12106	1031_0	RUG12106_uncultured_Lachnospiraceae_bacterium	RUG12106.fa;
RUG12122	1111_0	RUG12122_uncultured_Lachnospiraceae_bacterium	RUG12122.fa;
RUG12125	2157_1	RUG12125_uncultured_bacterium	RUG11986.fa;RUG12125.fa;
RUG12129	701_1	RUG12129_Ruminococcaceae_bacterium	RUG11106.fa;RUG11989.fa;RUG12129.fa;RUG12141.fa;RUG13611.fa;
RUG12134	147_0	RUG12134_Ruminococcaceae_bacterium	RUG12134.fa;
RUG12137	344_0	RUG12137_uncultured_Acidaminococcus_sp.	RUG12137.fa;
RUG12138	2204_0	RUG12138_uncultured_bacterium	RUG12138.fa;
RUG12145	1899_1	RUG12145_uncultured_Prevotellaceae_bacterium	RUG11985.fa;RUG12145.fa;RUG13645.fa;
RUG12150	2000_1	RUG12150_uncultured_Aeromonadales_bacterium	RUG10794.fa;RUG12150.fa;
RUG12152	1821_2	RUG12152_uncultured_Prevotellaceae_bacterium	RUG12152.fa;				SOL_PREV33.fa;
RUG12153	436_0	RUG12153_uncultured_Clostridiales_bacterium	RUG12153.fa;
RUG12154	207_0	RUG12154_uncultured_Ruminococcus_sp.	RUG12154.fa;
RUG12157	2199_1	RUG12157_uncultured_bacterium	RUG10489.fa;RUG12157.fa;
RUG12161	1069_1	RUG12161_uncultured_Lachnospiraceae_bacterium	RUG10573.fa;RUG12021.fa;RUG12057.fa;RUG12161.fa;RUG12445.fa;RUG12498.fa;RUG12603.fa;RUG14718.fa;
RUG12164	1040_1	RUG12164_uncultured_Lachnospiraceae_bacterium	RUG10059.fa;RUG10203.fa;RUG10807.fa;RUG11030.fa;RUG12164.fa;RUG12249.fa;RUG13030.fa;RUG13135.fa;RUG13355.fa;
RUG12166	233_1	RUG12166_uncultured_Ruminococcus_sp.	RUG12166.fa;RUG13833.fa;
RUG12167	1000_1	RUG12167_uncultured_Lachnospiraceae_bacterium	RUG12167.fa;
RUG12169	1478_0	RUG12169_uncultured_Bacteroidales_bacterium	RUG12169.fa;
RUG12170	1988_0	RUG12170_uncultured_Ruminobacter_sp.	RUG12170.fa;
RUG12172	1976_0	RUG12172_uncultured_Proteobacterium	RUG12172.fa;
RUG12173	1875_1	RUG12173_uncultured_Bacteroidales_bacterium	RUG11477.fa;RUG12173.fa;RUG14358.fa;
RUG12178	1732_1	RUG12178_uncultured_Prevotellaceae_bacterium	RUG12178.fa;RUG13784.fa;
RUG12181	1795_2	RUG12181_uncultured_Prevotellaceae_bacterium	RUG12181.fa;
RUG12182	1658_1	RUG12182_uncultured_Bacteroidia_bacterium	RUG10760.fa;RUG12182.fa;RUG13240.fa;RUG14396.fa;
RUG12185	1556_0	RUG12185_Ruminococcaceae_bacterium	RUG12185.fa;
RUG12190	1186_1	RUG12190_uncultured_bacterium	RUG12190.fa;RUG14500.fa;
RUG12191	1715_0	RUG12191_uncultured_Bacteroidales_bacterium	RUG12191.fa;
RUG12192	1638_1	RUG12192_uncultured_Prevotellaceae_bacterium	RUG10344.fa;RUG10466.fa;RUG11682.fa;RUG12192.fa;RUG13787.fa;
RUG12193	1694_1	RUG12193_uncultured_Prevotellaceae_bacterium	RUG12024.fa;RUG12073.fa;RUG12193.fa;RUG13216.fa;RUG13923.fa;
RUG12194	2310_2	RUG12194_uncultured_Erysipelotrichaceae_bacterium	RUG12194.fa;RUG13133.fa;RUG13669.fa;
RUG12197	408_0	RUG12197_uncultured_Clostridiales_bacterium	RUG12197.fa;
RUG12198	1742_0	RUG12198_uncultured_Prevotellaceae_bacterium	RUG12198.fa;
RUG12201	1565_0	RUG12201_Ruminococcaceae_bacterium	RUG12201.fa;
RUG12202	1503_1	RUG12202_uncultured_Bacteroidales_bacterium	RUG11232.fa;RUG11300.fa;RUG12189.fa;RUG12202.fa;RUG12534.fa;RUG12998.fa;RUG13957.fa;
RUG12204	1511_2	RUG12204_uncultured_Bacteroidia_bacterium	RUG11482.fa;RUG11630.fa;RUG12204.fa;RUG13842.fa;
RUG12208	27_1	RUG12208_Fibrobacter_succinogenes	RUG12208.fa;
RUG12212	1735_1	RUG12212_uncultured_Prevotellaceae_bacterium	RUG12212.fa;
RUG12213	1911_1	RUG12213_uncultured_Bacteroidales_bacterium	RUG12213.fa;RUG12597.fa;RUG14801.fa;
RUG12214	1975_0	RUG12214_uncultured_Proteobacterium	RUG12214.fa;
RUG12215	113_1	RUG12215_uncultured_Ruminococcus_sp.	RUG10331.fa;RUG10645.fa;RUG10901.fa;RUG12174.fa;RUG12215.fa;RUG13785.fa;RUG14446.fa;RUG14750.fa;
RUG12221	318_0	RUG12221_uncultured_Ruminococcus_sp.	RUG12221.fa;
RUG12222	210_1	RUG12222_uncultured_Ruminococcus_sp.	RUG11269.fa;RUG11312.fa;RUG12222.fa;RUG13542.fa;
RUG12224	2055_0	RUG12224_uncultured_Erysipelotrichaceae_bacterium	RUG12224.fa;
RUG12225	1487_0	RUG12225_uncultured_Bacteroidales_bacterium	RUG12225.fa;
RUG12227	1299_1	RUG12227_uncultured_Bacteroidetes_bacterium	RUG12227.fa;
RUG12228	2417_1	RUG12228_uncultured_Spirochaetaceae_bacterium	RUG10115.fa;RUG10273.fa;RUG10639.fa;RUG11356.fa;RUG12228.fa;RUG12552.fa;RUG13582.fa;RUG13702.fa;RUG13769.fa;RUG14043.fa;
RUG12229	1641_0	RUG12229_uncultured_Bacteroidales_bacterium	RUG12229.fa;
RUG12238	284_0	RUG12238_Ruminococcus_flavefaciens	RUG12238.fa;
RUG12241	358_1	RUG12241_uncultured_Selenomonas_sp.	RUG11133.fa;RUG12241.fa;
RUG12243	333_1	RUG12243_uncultured_Succiniclasticum_sp.	RUG10164.fa;RUG11760.fa;RUG12130.fa;RUG12243.fa;RUG14059.fa;
RUG12246	458_0	RUG12246_uncultured_Rhodospirillales_bacterium	RUG12246.fa;
RUG12247	2166_0	RUG12247_uncultured_bacterium	RUG12247.fa;
RUG12251	158_1	RUG12251_Ruminococcaceae_bacterium	RUG10218.fa;RUG10239.fa;RUG12251.fa;RUG12471.fa;RUG12692.fa;RUG13887.fa;RUG14035.fa;
RUG12252	498_1	RUG12252_uncultured_Coriobacteriaceae_bacterium	RUG12252.fa;
RUG12253	234_0	RUG12253_uncultured_Ruminococcus_sp.	RUG12253.fa;
RUG12255	1902_1	RUG12255_uncultured_Prevotellaceae_bacterium	RUG12255.fa;RUG12682.fa;
RUG12256	493_1	RUG12256_uncultured_Olsenella_sp.	RUG10080.fa;RUG10207.fa;RUG10223.fa;RUG10231.fa;RUG10251.fa;RUG10560.fa;RUG10717.fa;RUG10723.fa;RUG11650.fa;RUG11896.fa;RUG11912.fa;RUG12110.fa;RUG12142.fa;RUG12256.fa;RUG12527.fa;RUG13028.fa;RUG13210.fa;RUG14442.fa;RUG14471.fa;RUG14603.fa;RUG14752.fa;	HUN_Olsenella_umbonata_strain_DSM_22619.fa;
RUG12259	663_0	RUG12259_uncultured_Clostridiales_bacterium	RUG12259.fa;
RUG12263	1162_0	RUG12263_uncultured_Lachnospiraceae_bacterium	RUG12263.fa;
RUG12268	2201_0	RUG12268_uncultured_bacterium	RUG12268.fa;
RUG12270	1248_2	RUG12270_uncultured_Ruminococcus_sp.	RUG12270.fa;
RUG12282	1804_2	RUG12282_uncultured_Prevotella_sp.	RUG10597.fa;RUG11105.fa;RUG11964.fa;RUG12257.fa;RUG12282.fa;RUG13602.fa;RUG14414.fa;
RUG12284	2168_0	RUG12284_uncultured_bacterium	RUG12284.fa;
RUG12287	703_0	RUG12287_Ruminococcaceae_bacterium	RUG12287.fa;
RUG12289	362_1	RUG12289_unclassified_Selenomonadaceae	RUG11185.fa;RUG12289.fa;
RUG12299	1644_1	RUG12299_uncultured_Prevotellaceae_bacterium	RUG10559.fa;RUG10828.fa;RUG12151.fa;RUG12299.fa;RUG13500.fa;RUG14794.fa;
RUG12307	331_1	RUG12307_uncultured_Succiniclasticum_sp.	RUG12307.fa;
RUG12310	1490_0	RUG12310_uncultured_Bacteroidales_bacterium	RUG12310.fa;
RUG12313	2189_0	RUG12313_uncultured_bacterium	RUG12313.fa;
RUG12316	2211_1	RUG12316_uncultured_Methanobrevibacter_sp.	RUG12316.fa;RUG14703.fa;
RUG12318	1312_1	RUG12318_uncultured_Bacteroidetes_bacterium	RUG10294.fa;RUG10761.fa;RUG11424.fa;RUG11535.fa;RUG11698.fa;RUG12318.fa;RUG13251.fa;RUG13513.fa;RUG13797.fa;RUG14421.fa;RUG14539.fa;
RUG12331	614_0	RUG12331_uncultured_Clostridiales_bacterium	RUG12331.fa;
RUG12335	2298_0	RUG12335_uncultured_Erysipelotrichaceae_bacterium	RUG12335.fa;
RUG12336	1370_1	RUG12336_uncultured_Bacteroidia_bacterium	RUG12336.fa;RUG14642.fa;
RUG12338	662_0	RUG12338_uncultured_Clostridiales_bacterium	RUG12338.fa;
RUG12339	692_1	RUG12339_Ruminococcaceae_bacterium	RUG12339.fa;RUG13025.fa;
RUG12341	496_1	RUG12341_uncultured_Coriobacteriaceae_bacterium	RUG12043.fa;RUG12341.fa;
RUG12342	883_0	RUG12342_uncultured_Lachnospiraceae_bacterium	RUG12342.fa;
RUG12346	63_0	RUG12346_uncultured_Ruminococcus_sp.	RUG12346.fa;
RUG12347	122_1	RUG12347_uncultured_Ruminococcus_sp.	RUG12347.fa;RUG13529.fa;
RUG12348	582_1	RUG12348_uncultured_Ruminococcus_sp.	RUG12348.fa;RUG12635.fa;
RUG12349	1095_0	RUG12349_uncultured_Lachnospiraceae_bacterium	RUG12349.fa;
RUG12350	2423_0	RUG12350_uncultured_Spirochaetaceae_bacterium	RUG12350.fa;
RUG12351	103_1	RUG12351_uncultured_Ruminococcus_sp.	RUG10053.fa;RUG10741.fa;RUG11544.fa;RUG12351.fa;RUG12942.fa;RUG13101.fa;RUG13186.fa;RUG13763.fa;RUG14776.fa;
RUG12352	1686_0	RUG12352_uncultured_Bacteroidales_bacterium	RUG12352.fa;
RUG12354	1815_1	RUG12354_uncultured_Prevotellaceae_bacterium	RUG11982.fa;RUG12354.fa;
RUG12356	696_1	RUG12356_Ruminococcaceae_bacterium	RUG12356.fa;RUG12604.fa;
RUG12357	1364_1	RUG12357_uncultured_Bacteroidia_bacterium	RUG10930.fa;RUG12357.fa;RUG13449.fa;RUG13620.fa;RUG14325.fa;
RUG12358	698_0	RUG12358_Ruminococcaceae_bacterium	RUG12358.fa;
RUG12359	780_1	RUG12359_uncultured_Lachnospiraceae_bacterium	RUG12045.fa;RUG12359.fa;
RUG12361	801_0	RUG12361_uncultured_Erysipelotrichaceae_bacterium	RUG12361.fa;
RUG12372	363_0	RUG12372_unclassified_Selenomonadaceae	RUG12372.fa;
RUG12379	715_1	RUG12379_Ruminococcaceae_bacterium	RUG12379.fa;RUG13994.fa;
RUG12380	1511_1	RUG12380_uncultured_Bacteroidia_bacterium	RUG11897.fa;RUG12380.fa;RUG13464.fa;
RUG12381	2377_0	RUG12381_uncultured_Clostridiales_bacterium	RUG12381.fa;
RUG12382	1409_1	RUG12382_uncultured_Bacteroidia_bacterium	RUG12360.fa;RUG12382.fa;		UBA2861.fa;
RUG12385	419_0	RUG12385_uncultured_Clostridiales_bacterium	RUG12385.fa;
RUG12386	1759_1	RUG12386_uncultured_Prevotellaceae_bacterium	RUG10777.fa;RUG12386.fa;
RUG12387	428_1	RUG12387_uncultured_Clostridiales_bacterium	RUG12327.fa;RUG12387.fa;
RUG12391	1870_1	RUG12391_uncultured_Bacteroidales_bacterium	RUG11282.fa;RUG12353.fa;RUG12391.fa;RUG12421.fa;RUG14666.fa;
RUG12394	1378_0	RUG12394_uncultured_Bacteroidia_bacterium	RUG12394.fa;
RUG12395	540_1	RUG12395_uncultured_Ruminococcus_sp.	RUG12362.fa;RUG12395.fa;
RUG12396	1946_0	RUG12396_uncultured_Rhodospirillales_bacterium	RUG12396.fa;
RUG12397	1824_1	RUG12397_uncultured_Bacteroidales_bacterium	RUG10270.fa;RUG12397.fa;RUG12997.fa;
RUG12407	672_1	RUG12407_Ruminococcaceae_bacterium	RUG10366.fa;RUG11976.fa;RUG12407.fa;RUG14360.fa;RUG14505.fa;
RUG12408	1683_3	RUG12408_uncultured_Prevotellaceae_bacterium	RUG12408.fa;RUG14644.fa;
RUG12410	1297_1	RUG12410_uncultured_Bacteroidetes_bacterium	RUG10303.fa;RUG10668.fa;RUG11572.fa;RUG12075.fa;RUG12410.fa;
RUG12412	235_1	RUG12412_uncultured_Ruminococcus_sp.	RUG10296.fa;RUG12412.fa;
RUG12413	931_3	RUG12413_uncultured_Lachnospiraceae_bacterium	RUG12413.fa;
RUG12414	1233_4	RUG12414_uncultured_bacterium	RUG12414.fa;
RUG12415	1356_1	RUG12415_uncultured_Bacteroidia_bacterium	RUG10625.fa;RUG11641.fa;RUG12415.fa;RUG12544.fa;
RUG12422	181_0	RUG12422_uncultured_Ruminococcus_sp.	RUG12422.fa;
RUG12423	1613_1	RUG12423_uncultured_Bacteroidales_bacterium	RUG11530.fa;RUG11646.fa;RUG12423.fa;RUG12948.fa;RUG14354.fa;RUG14771.fa;
RUG12424	654_0	RUG12424_uncultured_Clostridiales_bacterium	RUG12424.fa;
RUG12428	1233_3	RUG12428_uncultured_bacterium	RUG10770.fa;RUG12428.fa;RUG13653.fa;
RUG12432	1191_2	RUG12432_uncultured_bacterium	RUG12432.fa;
RUG12433	1296_1	RUG12433_uncultured_Bacteroidetes_bacterium	RUG12409.fa;RUG12433.fa;RUG12977.fa;
RUG12435	1472_2	RUG12435_uncultured_Bacteroidales_bacterium	RUG11947.fa;RUG12435.fa;RUG12509.fa;
RUG12436	1921_0	RUG12436_uncultured_Bacteroidales_bacterium	RUG12436.fa;
RUG12438	2348_0	RUG12438_uncultured_Erysipelotrichaceae_bacterium	RUG12438.fa;
RUG12439	29_0	RUG12439_Fibrobacter_succinogenes	RUG12439.fa;
RUG12442	435_0	RUG12442_uncultured_Clostridiales_bacterium	RUG12442.fa;
RUG12444	1885_1	RUG12444_uncultured_Bacteroidales_bacterium	RUG12444.fa;RUG12742.fa;RUG13512.fa;RUG14444.fa;
RUG12446	513_1	RUG12446_uncultured_Coriobacteriaceae_bacterium	RUG10716.fa;RUG12446.fa;RUG12598.fa;RUG12631.fa;
RUG12447	1716_0	RUG12447_uncultured_Bacteroidales_bacterium	RUG12447.fa;
RUG12450	182_0	RUG12450_uncultured_Ruminococcus_sp.	RUG12450.fa;
RUG12451	205_1	RUG12451_uncultured_Ruminococcus_sp.	RUG12451.fa;RUG12746.fa;
RUG12455	186_1	RUG12455_uncultured_Lachnospiraceae_bacterium	RUG12455.fa;RUG14454.fa;
RUG12458	927_1	RUG12458_uncultured_Lachnospiraceae_bacterium	RUG10520.fa;RUG12458.fa;RUG14701.fa;
RUG12460	1867_1	RUG12460_uncultured_Bacteroidales_bacterium	RUG12460.fa;RUG12522.fa;RUG12773.fa;
RUG12461	1098_1	RUG12461_uncultured_Lachnospiraceae_bacterium	RUG12461.fa;RUG14264.fa;
RUG12462	1107_0	RUG12462_uncultured_Lachnospiraceae_bacterium	RUG12462.fa;
RUG12463	924_0	RUG12463_uncultured_Lachnospiraceae_bacterium	RUG12463.fa;
RUG12465	1372_1	RUG12465_uncultured_Bacteroidia_bacterium	RUG10340.fa;RUG10664.fa;RUG11435.fa;RUG11992.fa;RUG12465.fa;
RUG12468	1327_0	RUG12468_uncultured_Bacteroidia_bacterium	RUG12468.fa;
RUG12472	1757_0	RUG12472_uncultured_Prevotellaceae_bacterium	RUG12472.fa;
RUG12474	940_0	RUG12474_uncultured_Lachnospiraceae_bacterium	RUG12474.fa;
RUG12476	99_0	RUG12476_uncultured_Ruminococcus_sp.	RUG12476.fa;
RUG12478	1193_0	RUG12478_uncultured_bacterium	RUG12478.fa;
RUG12480	460_1	RUG12480_uncultured_Lachnospiraceae_bacterium	RUG12264.fa;RUG12480.fa;RUG12595.fa;
RUG12482	1258_1	RUG12482_uncultured_Bacteroidales_bacterium	RUG12482.fa;RUG14661.fa;
RUG12483	858_1	RUG12483_uncultured_Lachnospiraceae_bacterium	RUG12370.fa;RUG12483.fa;RUG14859.fa;
RUG12487	1683_2	RUG12487_uncultured_Prevotellaceae_bacterium	RUG10154.fa;RUG12487.fa;
RUG12488	202_0	RUG12488_uncultured_Ruminococcus_sp.	RUG12488.fa;
RUG12490	1026_1	RUG12490_uncultured_Lachnospiraceae_bacterium	RUG10293.fa;RUG10299.fa;RUG10310.fa;RUG10351.fa;RUG10367.fa;RUG10417.fa;RUG10652.fa;RUG10705.fa;RUG10911.fa;RUG10945.fa;RUG11016.fa;RUG11264.fa;RUG11274.fa;RUG11293.fa;RUG11409.fa;RUG11562.fa;RUG11593.fa;RUG11601.fa;RUG11659.fa;RUG11732.fa;RUG11761.fa;RUG11773.fa;RUG11930.fa;RUG12039.fa;RUG12111.fa;RUG12180.fa;RUG12210.fa;RUG12279.fa;RUG12317.fa;RUG12452.fa;RUG12490.fa;RUG12504.fa;RUG12529.fa;RUG…
RUG12491	1115_1	RUG12491_uncultured_Lachnospiraceae_bacterium	RUG10147.fa;RUG12239.fa;RUG12491.fa;
RUG12493	725_0	RUG12493_Ruminococcaceae_bacterium	RUG12493.fa;
RUG12494	2172_0	RUG12494_uncultured_bacterium	RUG12494.fa;
RUG12495	497_1	RUG12495_uncultured_Coriobacteriaceae_bacterium	RUG12117.fa;RUG12495.fa;RUG14690.fa;
RUG12496	335_1	RUG12496_uncultured_Succiniclasticum_sp.	RUG12496.fa;RUG14475.fa;RUG14664.fa;
RUG12497	1904_3	RUG12497_uncultured_Prevotellaceae_bacterium	RUG12497.fa;
RUG12500	1347_0	RUG12500_uncultured_Bacteroidia_bacterium	RUG12500.fa;
RUG12503	1819_0	RUG12503_uncultured_Prevotellaceae_bacterium	RUG12503.fa;
RUG12506	2250_1	RUG12506_uncultured_Bacteroidetes_bacterium	RUG12425.fa;RUG12506.fa;		UBA1215.fa;
RUG12507	1298_1	RUG12507_uncultured_Bacteroidetes_bacterium	RUG10260.fa;RUG12507.fa;
RUG12508	1566_0	RUG12508_Ruminococcaceae_bacterium	RUG12508.fa;
RUG12511	1851_1	RUG12511_uncultured_Bacteroidales_bacterium	RUG10758.fa;RUG12511.fa;
RUG12513	1724_1	RUG12513_uncultured_Prevotellaceae_bacterium	RUG10440.fa;RUG11379.fa;RUG12513.fa;RUG14499.fa;RUG14626.fa;
RUG12514	1190_1	RUG12514_uncultured_bacterium	RUG12514.fa;RUG13822.fa;
RUG12515	1533_1	RUG12515_uncultured_Bacteroidia_bacterium	RUG12515.fa;RUG13262.fa;
RUG12517	686_0	RUG12517_Ruminococcaceae_bacterium	RUG12517.fa;
RUG12518	27_2	RUG12518_Fibrobacter_succinogenes	RUG12518.fa;
RUG12519	1954_1	RUG12519_Ruminococcaceae_bacterium	RUG11746.fa;RUG12519.fa;
RUG12526	1848_0	RUG12526_uncultured_Prevotellaceae_bacterium	RUG12526.fa;
RUG12536	2039_2	RUG12536_uncultured_Erysipelotrichaceae_bacterium	RUG12536.fa;
RUG12537	1930_1	RUG12537_uncultured_Proteobacterium	RUG10499.fa;RUG12537.fa;
RUG12541	1233_5	RUG12541_uncultured_bacterium	RUG12541.fa;
RUG12542	292_0	RUG12542_Ruminococcus_flavefaciens	RUG12542.fa;
RUG12546	2380_0	RUG12546_uncultured_Clostridiales_bacterium	RUG12546.fa;
RUG12549	1596_1	RUG12549_uncultured_Bacteroidales_bacterium	RUG10890.fa;RUG12549.fa;RUG14693.fa;
RUG12551	1421_0	RUG12551_uncultured_Bacteroidia_bacterium	RUG12551.fa;
RUG12554	509_0	RUG12554_uncultured_Coriobacteriaceae_bacterium	RUG12554.fa;
RUG12558	2150_2	RUG12558_uncultured_Spirochaetales_bacterium	RUG12558.fa;
RUG12560	489_1	RUG12560_uncultured_Coriobacteriaceae_bacterium	RUG10189.fa;RUG10887.fa;RUG11317.fa;RUG11360.fa;RUG11476.fa;RUG12560.fa;RUG13209.fa;RUG13252.fa;RUG13521.fa;
RUG12564	814_0	RUG12564_uncultured_Lachnospiraceae_bacterium	RUG12564.fa;
RUG12566	1161_0	RUG12566_uncultured_Lachnospiraceae_bacterium	RUG12566.fa;
RUG12568	2320_0	RUG12568_uncultured_Erysipelotrichaceae_bacterium	RUG12568.fa;
RUG12570	206_1	RUG12570_uncultured_Ruminococcus_sp.	RUG10037.fa;RUG12570.fa;RUG14025.fa;
RUG12572	1656_1	RUG12572_uncultured_Bacteroidales_bacterium	RUG12572.fa;RUG13992.fa;RUG14517.fa;RUG14592.fa;
RUG12575	2175_0	RUG12575_uncultured_bacterium	RUG12575.fa;
RUG12576	2433_2	RUG12576_uncultured_Spirochaetaceae_bacterium	RUG12576.fa;
RUG12577	1512_0	RUG12577_uncultured_Bacteroidia_bacterium	RUG12577.fa;
RUG12578	371_3	RUG12578_uncultured_Selenomonas_sp.	RUG12148.fa;RUG12578.fa;RUG12704.fa;RUG12759.fa;RUG13343.fa;RUG14028.fa;
RUG12579	307_1	RUG12579_uncultured_Ruminococcus_sp.	RUG12579.fa;RUG14181.fa;
RUG12580	1588_0	RUG12580_uncultured_Bacteroidales_bacterium	RUG12580.fa;
RUG12584	1176_1	RUG12584_uncultured_bacterium	RUG11048.fa;RUG12186.fa;RUG12584.fa;RUG13573.fa;RUG13821.fa;RUG13958.fa;
RUG12586	2321_0	RUG12586_uncultured_Erysipelotrichaceae_bacterium	RUG12586.fa;
RUG12587	1600_1	RUG12587_uncultured_Bacteroidales_bacterium	RUG12587.fa;
RUG12588	558_1	RUG12588_Ruminococcaceae_bacterium	RUG12588.fa;RUG13325.fa;
RUG12593	2106_0	RUG12593_uncultured_Ruminococcus_sp.	RUG12593.fa;
RUG12596	1733_0	RUG12596_uncultured_Prevotellaceae_bacterium	RUG12596.fa;
RUG12602	1564_1	RUG12602_Ruminococcaceae_bacterium	RUG12602.fa;RUG14665.fa;
RUG12605	1510_1	RUG12605_uncultured_Bacteroidia_bacterium	RUG10137.fa;RUG11148.fa;RUG12605.fa;
RUG12609	1468_1	RUG12609_uncultured_Bacteroidales_bacterium	RUG10661.fa;RUG10687.fa;RUG10942.fa;RUG11464.fa;RUG11877.fa;RUG12585.fa;RUG12609.fa;RUG12743.fa;RUG13177.fa;RUG13726.fa;RUG13799.fa;RUG14450.fa;		UBA2920.fa;
RUG12610	433_0	RUG12610_uncultured_Clostridiales_bacterium	RUG12610.fa;
RUG12612	1196_2	RUG12612_uncultured_bacterium	RUG12612.fa;
RUG12614	418_1	RUG12614_uncultured_Clostridiales_bacterium	RUG10781.fa;RUG12614.fa;RUG13414.fa;RUG14040.fa;
RUG12618	1078_0	RUG12618_uncultured_Lachnospiraceae_bacterium	RUG12618.fa;
RUG12619	1341_2	RUG12619_uncultured_Bacteroidia_bacterium	RUG12619.fa;RUG13195.fa;
RUG12623	990_0	RUG12623_uncultured_Lachnospiraceae_bacterium	RUG12623.fa;
RUG12624	1405_3	RUG12624_uncultured_Bacteroidia_bacterium	RUG10309.fa;RUG11390.fa;RUG12624.fa;
RUG12625	28_1	RUG12625_Fibrobacter_succinogenes	RUG11549.fa;RUG12625.fa;RUG13203.fa;RUG14343.fa;
RUG12626	359_1	RUG12626_Selenomonas_ruminantium	RUG11972.fa;RUG12626.fa;
RUG12632	1500_1	RUG12632_uncultured_Bacteroidales_bacterium	RUG12632.fa;RUG12766.fa;
RUG12637	33_0	RUG12637_Fibrobacter_succinogenes	RUG12637.fa;
RUG12638	1495_1	RUG12638_uncultured_Bacteroidales_bacterium	RUG10035.fa;RUG10380.fa;RUG10393.fa;RUG10420.fa;RUG10462.fa;RUG11261.fa;RUG11289.fa;RUG11429.fa;RUG11492.fa;RUG11684.fa;RUG11724.fa;RUG11764.fa;RUG12638.fa;RUG12953.fa;RUG13519.fa;RUG13704.fa;RUG13826.fa;
RUG12645	184_0	RUG12645_uncultured_Clostridiales_bacterium	RUG12645.fa;
RUG12647	513_2	RUG12647_uncultured_Coriobacteriaceae_bacterium	RUG12647.fa;
RUG12648	1158_1	RUG12648_uncultured_Lachnospiraceae_bacterium	RUG12648.fa;RUG13044.fa;
RUG12649	561_0	RUG12649_uncultured_Lachnospiraceae_bacterium	RUG12649.fa;
RUG12651	492_1	RUG12651_uncultured_Coriobacteriaceae_bacterium	RUG10601.fa;RUG10808.fa;RUG10931.fa;RUG12126.fa;RUG12328.fa;RUG12520.fa;RUG12651.fa;RUG13750.fa;
RUG12654	356_1	RUG12654_Selenomonas_ruminantium	RUG12654.fa;RUG12744.fa;RUG13045.fa;
RUG12655	984_1	RUG12655_uncultured_Lachnospiraceae_bacterium	RUG12655.fa;RUG13141.fa;RUG14910.fa;
RUG12656	1670_0	RUG12656_uncultured_Prevotellaceae_bacterium	RUG12656.fa;
RUG12657	1150_1	RUG12657_uncultured_Lachnospiraceae_bacterium	RUG12657.fa;RUG13193.fa;RUG13348.fa;
RUG12658	426_1	RUG12658_uncultured_Clostridiales_bacterium	RUG10138.fa;RUG10866.fa;RUG11988.fa;RUG12195.fa;RUG12658.fa;RUG13276.fa;RUG13598.fa;RUG14405.fa;
RUG12659	2258_1	RUG12659_Ruminococcaceae_bacterium	RUG12659.fa;RUG14263.fa;
RUG12661	1174_1	RUG12661_uncultured_Lachnospiraceae_bacterium	RUG12661.fa;RUG13619.fa;
RUG12662	1695_0	RUG12662_uncultured_Prevotellaceae_bacterium	RUG12662.fa;
RUG12664	762_1	RUG12664_uncultured_Bifidobacterium_sp.	RUG12664.fa;	HUN_Bifidobacterium_ruminantium_DSM_6489.fa;
RUG12665	1777_0	RUG12665_uncultured_Prevotellaceae_bacterium	RUG12665.fa;
RUG12668	1009_0	RUG12668_uncultured_Lachnospiraceae_bacterium	RUG12668.fa;
RUG12671	1135_0	RUG12671_uncultured_Lachnospiraceae_bacterium	RUG12671.fa;
RUG12675	1965_0	RUG12675_uncultured_Proteobacterium	RUG12675.fa;
RUG12676	1239_0	RUG12676_uncultured_Lachnospiraceae_bacterium	RUG12676.fa;
RUG12677	1634_1	RUG12677_uncultured_Bacteroidales_bacterium	RUG10719.fa;RUG12677.fa;RUG14934.fa;
RUG12678	482_1	RUG12678_uncultured_Coriobacteriaceae_bacterium	RUG10729.fa;RUG10983.fa;RUG12274.fa;RUG12306.fa;RUG12330.fa;RUG12678.fa;RUG13345.fa;
RUG12681	1770_1	RUG12681_uncultured_Bacteroidales_bacterium	RUG12681.fa;RUG13297.fa;RUG13383.fa;
RUG12683	450_0	RUG12683_uncultured_Spirochaetales_bacterium	RUG12683.fa;
RUG12685	317_0	RUG12685_uncultured_Ruminococcus_sp.	RUG12685.fa;
RUG12687	2114_1	RUG12687_uncultured_Dialister_sp.	RUG11147.fa;RUG12687.fa;
RUG12688	1137_2	RUG12688_uncultured_Lachnospiraceae_bacterium	RUG12688.fa;
RUG12690	2311_0	RUG12690_uncultured_Erysipelotrichaceae_bacterium	RUG12690.fa;
RUG12693	953_0	RUG12693_uncultured_Lachnospiraceae_bacterium	RUG12693.fa;
RUG12698	2022_0	RUG12698_uncultured_Elusimicrobium_sp.	RUG12698.fa;
RUG12703	1371_2	RUG12703_uncultured_Bacteroidia_bacterium	RUG12703.fa;
RUG12706	2407_0	RUG12706_Erysipelothrix_rhusiopathiae	RUG12706.fa;
RUG12712	2418_1	RUG12712_uncultured_Spirochaetaceae_bacterium	RUG10961.fa;RUG12712.fa;RUG14489.fa;
RUG12718	2001_0	RUG12718_uncultured_Aeromonadales_bacterium	RUG12718.fa;
RUG12719	992_0	RUG12719_uncultured_Lachnospiraceae_bacterium	RUG12719.fa;
RUG12722	636_2	RUG12722_uncultured_Clostridiales_bacterium	RUG12722.fa;
RUG12723	890_1	RUG12723_uncultured_Lachnospiraceae_bacterium	RUG12723.fa;RUG14197.fa;
RUG12726	1445_0	RUG12726_Ruminococcaceae_bacterium	RUG12726.fa;
RUG12733	1283_0	RUG12733_uncultured_Bacteroidetes_bacterium	RUG12733.fa;
RUG12736	1557_1	RUG12736_Ruminococcaceae_bacterium	RUG10863.fa;RUG12286.fa;RUG12440.fa;RUG12616.fa;RUG12736.fa;RUG13017.fa;RUG13169.fa;
RUG12737	1143_1	RUG12737_uncultured_Lachnospiraceae_bacterium	RUG10139.fa;RUG10565.fa;RUG10595.fa;RUG10804.fa;RUG10827.fa;RUG11918.fa;RUG12109.fa;RUG12120.fa;RUG12140.fa;RUG12737.fa;RUG13027.fa;RUG13145.fa;RUG13347.fa;RUG13445.fa;RUG13618.fa;RUG14001.fa;RUG14010.fa;
RUG12748	1563_1	RUG12748_Ruminococcaceae_bacterium	RUG10862.fa;RUG11371.fa;RUG11447.fa;RUG11962.fa;RUG12553.fa;RUG12582.fa;RUG12748.fa;RUG14521.fa;RUG14631.fa;
RUG12749	1589_1	RUG12749_uncultured_Bacteroidales_bacterium	RUG10345.fa;RUG10448.fa;RUG10858.fa;RUG11263.fa;RUG11330.fa;RUG11576.fa;RUG11596.fa;RUG11602.fa;RUG12312.fa;RUG12505.fa;RUG12749.fa;RUG12771.fa;RUG13486.fa;RUG14691.fa;
RUG12750	1420_1	RUG12750_uncultured_Bacteroidia_bacterium	RUG11965.fa;RUG12750.fa;
RUG12758	1831_1	RUG12758_uncultured_Prevotellaceae_bacterium	RUG10616.fa;RUG11018.fa;RUG12301.fa;RUG12758.fa;
RUG12760	899_0	RUG12760_uncultured_Sarcina_sp.	RUG12760.fa;
RUG12761	1011_1	RUG12761_uncultured_Lachnospiraceae_bacterium	RUG10166.fa;RUG10202.fa;RUG10230.fa;RUG10564.fa;RUG10902.fa;RUG10982.fa;RUG11983.fa;RUG12144.fa;RUG12242.fa;RUG12277.fa;RUG12660.fa;RUG12761.fa;RUG13137.fa;RUG13401.fa;RUG13594.fa;RUG13658.fa;RUG13673.fa;RUG13736.fa;RUG13896.fa;
RUG12763	1405_1	RUG12763_uncultured_Bacteroidia_bacterium	RUG11381.fa;RUG11781.fa;RUG12763.fa;
RUG12768	2054_1	RUG12768_uncultured_Erysipelotrichaceae_bacterium	RUG12768.fa;
RUG12770	581_1	RUG12770_uncultured_Ruminococcus_sp.	RUG10552.fa;RUG12770.fa;
RUG12776	1745_1	RUG12776_uncultured_Prevotellaceae_bacterium	RUG10416.fa;RUG10435.fa;RUG11565.fa;RUG11578.fa;RUG11667.fa;RUG11687.fa;RUG11991.fa;RUG12034.fa;RUG12101.fa;RUG12288.fa;RUG12776.fa;RUG12964.fa;RUG14512.fa;
RUG12777	1471_0	RUG12777_uncultured_Bacteroidales_bacterium	RUG12777.fa;
RUG12779	2095_0	RUG12779_uncultured_Clostridiales_bacterium	RUG12779.fa;
RUG12780	1081_0	RUG12780_uncultured_Lachnospiraceae_bacterium	RUG12780.fa;
RUG12781	376_0	RUG12781_uncultured_Erysipelotrichaceae_bacterium	RUG12781.fa;
RUG12782	1497_0	RUG12782_uncultured_Bacteroidales_bacterium	RUG12782.fa;
RUG12783	2369_0	RUG12783_uncultured_Erysipelotrichaceae_bacterium	RUG12783.fa;
RUG12784	2271_0	RUG12784_uncultured_Ureaplasma_sp.	RUG12784.fa;
RUG12786	720_1	RUG12786_Ruminococcaceae_bacterium	RUG12786.fa;
RUG12787	980_0	RUG12787_uncultured_Lachnospiraceae_bacterium	RUG12787.fa;
RUG12788	1065_0	RUG12788_uncultured_Lachnospiraceae_bacterium	RUG12788.fa;
RUG12789	2216_2	RUG12789_uncultured_Methanobrevibacter_sp.	RUG12789.fa;
RUG12790	1039_0	RUG12790_uncultured_Ruminococcus_sp.	RUG12790.fa;
RUG12792	481_0	RUG12792_uncultured_Coriobacteriaceae_bacterium	RUG12792.fa;
RUG12794	251_1	RUG12794_Ruminococcaceae_bacterium	RUG12794.fa;RUG14217.fa;
RUG12795	76_0	RUG12795_uncultured_Ruminococcus_sp.	RUG12795.fa;
RUG12796	907_1	RUG12796_uncultured_Lachnospiraceae_bacterium	RUG12796.fa;	HUN_Lachnospiraceae_bacterium_RM5.fa;
RUG12797	933_0	RUG12797_uncultured_Lachnospiraceae_bacterium	RUG12797.fa;
RUG12799	364_0	RUG12799_unclassified_Selenomonadaceae	RUG12799.fa;
RUG12800	60_0	RUG12800_uncultured_Ruminococcus_sp.	RUG12800.fa;
RUG12801	82_0	RUG12801_Ruminococcaceae_bacterium	RUG12801.fa;
RUG12802	1234_0	RUG12802_uncultured_Clostridiales_bacterium	RUG12802.fa;
RUG12804	1643_0	RUG12804_uncultured_Bacteroidales_bacterium	RUG12804.fa;
RUG12805	993_0	RUG12805_uncultured_Lachnospiraceae_bacterium	RUG12805.fa;
RUG12806	735_0	RUG12806_uncultured_Clostridiales_bacterium	RUG12806.fa;
RUG12807	559_0	RUG12807_Ruminococcaceae_bacterium	RUG12807.fa;
RUG12808	322_0	RUG12808_Ruminococcaceae_bacterium	RUG12808.fa;
RUG12809	2324_0	RUG12809_uncultured_Erysipelotrichaceae_bacterium	RUG12809.fa;
RUG12810	578_0	RUG12810_uncultured_Corynebacterium_sp.	RUG12810.fa;
RUG12811	949_0	RUG12811_uncultured_Lachnospiraceae_bacterium	RUG12811.fa;
RUG12812	781_1	RUG12812_uncultured_Erysipelotrichaceae_bacterium	RUG11119.fa;RUG12812.fa;
RUG12814	459_0	RUG12814_uncultured_Ruminococcus_sp.	RUG12814.fa;
RUG12815	2374_0	RUG12815_uncultured_Erysipelotrichaceae_bacterium	RUG12815.fa;
RUG12816	1575_0	RUG12816_Ruminococcaceae_bacterium	RUG12816.fa;
RUG12817	1140_0	RUG12817_uncultured_Clostridiales_bacterium	RUG12817.fa;
RUG12818	800_2	RUG12818_uncultured_Erysipelotrichaceae_bacterium	RUG12818.fa;
RUG12819	994_0	RUG12819_uncultured_Lachnospiraceae_bacterium	RUG12819.fa;
RUG12820	667_0	RUG12820_uncultured_Clostridiales_bacterium	RUG12820.fa;
RUG12821	1148_0	RUG12821_uncultured_Lachnospiraceae_bacterium	RUG12821.fa;
RUG12822	2158_0	RUG12822_uncultured_bacterium	RUG12822.fa;
RUG12823	733_1	RUG12823_uncultured_Ruminococcus_sp.	RUG12823.fa;RUG14837.fa;
RUG12824	975_0	RUG12824_uncultured_Lachnospiraceae_bacterium	RUG12824.fa;
RUG12825	2206_0	RUG12825_uncultured_Methanobacteriaceae_archaeon	RUG12825.fa;
RUG12826	1261_0	RUG12826_uncultured_Clostridiales_bacterium	RUG12826.fa;
RUG12827	2282_0	RUG12827_uncultured_Erysipelotrichaceae_bacterium	RUG12827.fa;
RUG12829	163_1	RUG12829_uncultured_Ruminococcus_sp.	RUG12829.fa;RUG14184.fa;
RUG12830	1117_0	RUG12830_uncultured_Lachnospiraceae_bacterium	RUG12830.fa;
RUG12831	815_0	RUG12831_uncultured_Lachnospiraceae_bacterium	RUG12831.fa;
RUG12832	726_0	RUG12832_Ruminococcaceae_bacterium	RUG12832.fa;
RUG12833	2424_1	RUG12833_uncultured_Spirochaetaceae_bacterium	RUG12833.fa;RUG14261.fa;
RUG12834	2360_0	RUG12834_uncultured_Erysipelotrichaceae_bacterium	RUG12834.fa;
RUG12835	2214_0	RUG12835_uncultured_Methanobrevibacter_sp.	RUG12835.fa;
RUG12836	1671_0	RUG12836_uncultured_Prevotellaceae_bacterium	RUG12836.fa;
RUG12837	116_0	RUG12837_uncultured_Ruminococcus_sp.	RUG12837.fa;
RUG12838	2002_0	RUG12838_uncultured_bacterium	RUG12838.fa;
RUG12840	524_1	RUG12840_uncultured_Coriobacteriaceae_bacterium	RUG11114.fa;RUG12840.fa;RUG13144.fa;
RUG12841	2165_0	RUG12841_uncultured_bacterium	RUG12841.fa;
RUG12842	2289_0	RUG12842_uncultured_Erysipelotrichaceae_bacterium	RUG12842.fa;
RUG12843	965_0	RUG12843_uncultured_Lachnospiraceae_bacterium	RUG12843.fa;
RUG12844	1551_0	RUG12844_uncultured_Ruminococcus_sp.	RUG12844.fa;
RUG12845	1042_0	RUG12845_uncultured_Lachnospiraceae_bacterium	RUG12845.fa;
RUG12846	2110_0	RUG12846_Ruminococcaceae_bacterium	RUG12846.fa;
RUG12847	950_0	RUG12847_uncultured_Lachnospiraceae_bacterium	RUG12847.fa;
RUG12848	2345_0	RUG12848_uncultured_Erysipelotrichaceae_bacterium	RUG12848.fa;
RUG12849	85_0	RUG12849_uncultured_Ruminococcus_sp.	RUG12849.fa;
RUG12850	339_0	RUG12850_uncultured_Spirochaetaceae_bacterium	RUG12850.fa;
RUG12851	2028_0	RUG12851_uncultured_Erysipelotrichaceae_bacterium	RUG12851.fa;
RUG12853	2356_1	RUG12853_uncultured_Erysipelotrichaceae_bacterium	RUG12853.fa;RUG14876.fa;
RUG12854	1101_0	RUG12854_uncultured_Lachnospiraceae_bacterium	RUG12854.fa;
RUG12855	2286_0	RUG12855_uncultured_Erysipelotrichaceae_bacterium	RUG12855.fa;
RUG12856	1531_0	RUG12856_uncultured_Bacteroidia_bacterium	RUG12856.fa;
RUG12857	1045_0	RUG12857_uncultured_Lachnospiraceae_bacterium	RUG12857.fa;
RUG12858	2305_0	RUG12858_uncultured_Erysipelotrichaceae_bacterium	RUG12858.fa;
RUG12859	1998_0	RUG12859_uncultured_bacterium	RUG12859.fa;
RUG12860	1178_0	RUG12860_uncultured_Desulfovibrio_sp.	RUG12860.fa;
RUG12861	346_0	RUG12861_uncultured_Lachnospiraceae_bacterium	RUG12861.fa;
RUG12862	915_0	RUG12862_uncultured_Lachnospiraceae_bacterium	RUG12862.fa;
RUG12863	2303_0	RUG12863_uncultured_Erysipelotrichaceae_bacterium	RUG12863.fa;
RUG12864	956_0	RUG12864_uncultured_Lachnospiraceae_bacterium	RUG12864.fa;
RUG12865	2096_0	RUG12865_uncultured_Lachnospiraceae_bacterium	RUG12865.fa;
RUG12866	2318_0	RUG12866_uncultured_Erysipelotrichaceae_bacterium	RUG12866.fa;
RUG12867	2290_0	RUG12867_uncultured_Erysipelotrichaceae_bacterium	RUG12867.fa;
RUG12868	1080_0	RUG12868_uncultured_Lachnospiraceae_bacterium	RUG12868.fa;
RUG12871	1049_0	RUG12871_uncultured_Lachnospiraceae_bacterium	RUG12871.fa;
RUG12872	1173_0	RUG12872_uncultured_Lachnospiraceae_bacterium	RUG12872.fa;
RUG12873	1624_0	RUG12873_uncultured_Bacteroidales_bacterium	RUG12873.fa;
RUG12874	602_0	RUG12874_uncultured_Ruminococcus_sp.	RUG12874.fa;
RUG12875	737_0	RUG12875_uncultured_Ruminococcus_sp.	RUG12875.fa;
RUG12876	551_0	RUG12876_Ruminococcaceae_bacterium	RUG12876.fa;
RUG12877	2357_0	RUG12877_uncultured_Erysipelotrichaceae_bacterium	RUG12877.fa;
RUG12879	1127_0	RUG12879_uncultured_Clostridiales_bacterium	RUG12879.fa;
RUG12880	929_0	RUG12880_uncultured_Lachnospiraceae_bacterium	RUG12880.fa;
RUG12881	479_0	RUG12881_uncultured_Coriobacteriaceae_bacterium	RUG12881.fa;
RUG12882	1036_0	RUG12882_uncultured_Ruminococcus_sp.	RUG12882.fa;
RUG12883	2449_0	RUG12883_uncultured_Elusimicrobium_sp.	RUG12883.fa;
RUG12884	1091_0	RUG12884_uncultured_Lachnospiraceae_bacterium	RUG12884.fa;
RUG12885	972_1	RUG12885_uncultured_Clostridiales_bacterium	RUG12885.fa;RUG14304.fa;
RUG12887	1698_0	RUG12887_uncultured_Bacteroidales_bacterium	RUG12887.fa;
RUG12888	477_0	RUG12888_Ruminococcaceae_bacterium	RUG12888.fa;
RUG12889	2111_0	RUG12889_uncultured_Erysipelotrichaceae_bacterium	RUG12889.fa;
RUG12890	1302_0	RUG12890_uncultured_Bacteroidetes_bacterium	RUG12890.fa;
RUG12891	1003_0	RUG12891_uncultured_Lachnospiraceae_bacterium	RUG12891.fa;
RUG12892	1877_0	RUG12892_uncultured_Bacteroidales_bacterium	RUG12892.fa;
RUG12893	2371_0	RUG12893_uncultured_Erysipelotrichaceae_bacterium	RUG12893.fa;
RUG12894	731_0	RUG12894_uncultured_Lachnospiraceae_bacterium	RUG12894.fa;
RUG12895	395_0	RUG12895_uncultured_Clostridiales_bacterium	RUG12895.fa;
RUG12896	942_0	RUG12896_uncultured_Lachnospiraceae_bacterium	RUG12896.fa;
RUG12897	808_0	RUG12897_uncultured_Lachnospiraceae_bacterium	RUG12897.fa;
RUG12898	580_1	RUG12898_uncultured_Ruminococcus_sp.	RUG12898.fa;RUG13555.fa;
RUG12899	2263_0	RUG12899_uncultured_Erysipelotrichaceae_bacterium	RUG12899.fa;
RUG12900	1663_0	RUG12900_uncultured_Proteobacterium	RUG12900.fa;
RUG12901	374_0	RUG12901_uncultured_Ruminococcus_sp.	RUG12901.fa;
RUG12902	2349_0	RUG12902_uncultured_Erysipelotrichaceae_bacterium	RUG12902.fa;
RUG12903	1093_0	RUG12903_uncultured_Lachnospiraceae_bacterium	RUG12903.fa;
RUG12904	1147_0	RUG12904_Ruminococcaceae_bacterium	RUG12904.fa;
RUG12905	1443_0	RUG12905_uncultured_Bacteroidales_bacterium	RUG12905.fa;
RUG12906	2167_1	RUG12906_uncultured_bacterium	RUG12906.fa;
RUG12907	135_0	RUG12907_uncultured_Ruminococcus_sp.	RUG12907.fa;
RUG12909	2152_0	RUG12909_uncultured_bacterium	RUG12909.fa;
RUG12910	911_0	RUG12910_uncultured_Lachnospiraceae_bacterium	RUG12910.fa;
RUG12911	968_0	RUG12911_uncultured_Clostridiales_bacterium	RUG12911.fa;
RUG12912	469_0	RUG12912_uncultured_Ruminococcus_sp.	RUG12912.fa;
RUG12913	1884_0	RUG12913_uncultured_Bacteroidales_bacterium	RUG12913.fa;
RUG12914	117_0	RUG12914_uncultured_Ruminococcus_sp.	RUG12914.fa;
RUG12915	2252_0	RUG12915_uncultured_Erysipelotrichaceae_bacterium	RUG12915.fa;
RUG12916	1123_0	RUG12916_uncultured_Lachnospiraceae_bacterium	RUG12916.fa;
RUG12917	50_0	RUG12917_uncultured_Lachnospiraceae_bacterium	RUG12917.fa;
RUG12918	2031_0	RUG12918_uncultured_Erysipelotrichaceae_bacterium	RUG12918.fa;
RUG12919	572_0	RUG12919_uncultured_Megasphaera_sp.	RUG12919.fa;
RUG12920	1231_0	RUG12920_uncultured_Ruminococcus_sp.	RUG12920.fa;
RUG12921	2327_0	RUG12921_uncultured_Erysipelotrichaceae_bacterium	RUG12921.fa;
RUG12922	936_0	RUG12922_uncultured_Lachnospiraceae_bacterium	RUG12922.fa;
RUG12923	2003_0	RUG12923_uncultured_Coriobacteriaceae_bacterium	RUG12923.fa;
RUG12924	225_0	RUG12924_uncultured_Ruminococcus_sp.	RUG12924.fa;
RUG12925	2372_0	RUG12925_uncultured_Erysipelotrichaceae_bacterium	RUG12925.fa;
RUG12926	563_0	RUG12926_uncultured_Clostridiales_bacterium	RUG12926.fa;
RUG12927	787_0	RUG12927_uncultured_Erysipelotrichaceae_bacterium	RUG12927.fa;
RUG12928	150_1	RUG12928_uncultured_Ruminococcus_sp.	RUG12928.fa;
RUG12930	1033_0	RUG12930_uncultured_Lachnospiraceae_bacterium	RUG12930.fa;
RUG12931	8_1	RUG12931_uncultured_Eubacterium_sp.	RUG12931.fa;RUG14905.fa;
RUG12932	78_0	RUG12932_Ruminococcaceae_bacterium	RUG12932.fa;
RUG12933	2304_0	RUG12933_uncultured_Erysipelotrichaceae_bacterium	RUG12933.fa;
RUG12934	1032_0	RUG12934_uncultured_Lachnospiraceae_bacterium	RUG12934.fa;
RUG12938	1792_0	RUG12938_uncultured_Prevotellaceae_bacterium	RUG12938.fa;
RUG12939	1342_1	RUG12939_uncultured_Bacteroidia_bacterium	RUG10421.fa;RUG12939.fa;RUG13692.fa;
RUG12940	2362_0	RUG12940_uncultured_Proteobacterium	RUG12940.fa;
RUG12946	2235_1	RUG12946_uncultured_Methanobrevibacter_sp.	RUG11042.fa;RUG12025.fa;RUG12100.fa;RUG12567.fa;RUG12946.fa;RUG13099.fa;RUG14054.fa;RUG14686.fa;
RUG12947	1522_2	RUG12947_uncultured_Bacteroidia_bacterium	RUG12947.fa;
RUG12952	1394_1	RUG12952_uncultured_Bacteroidia_bacterium	RUG10356.fa;RUG11502.fa;RUG11729.fa;RUG12077.fa;RUG12952.fa;RUG12972.fa;RUG13230.fa;RUG14418.fa;RUG14819.fa;
RUG12956	1980_1	RUG12956_uncultured_Proteobacterium	RUG12219.fa;RUG12956.fa;
RUG12958	1961_0	RUG12958_uncultured_Proteobacterium	RUG12958.fa;
RUG12962	717_0	RUG12962_Ruminococcaceae_bacterium	RUG12962.fa;
RUG12969	1914_0	RUG12969_uncultured_Bacteroidales_bacterium	RUG12969.fa;
RUG12971	1391_0	RUG12971_uncultured_Bacteroidia_bacterium	RUG12971.fa;
RUG12975	61_0	RUG12975_uncultured_Ruminococcus_sp.	RUG12975.fa;
RUG12976	573_2	RUG12976_uncultured_Bacteroidales_bacterium	RUG12976.fa;
RUG12980	1265_0	RUG12980_uncultured_Bacteroidetes_bacterium	RUG12980.fa;
RUG12981	1783_0	RUG12981_uncultured_Prevotellaceae_bacterium	RUG12981.fa;
RUG12984	1619_0	RUG12984_uncultured_Bacteroidales_bacterium	RUG12984.fa;
RUG12989	1798_0	RUG12989_uncultured_Prevotellaceae_bacterium	RUG12989.fa;
RUG12992	1475_0	RUG12992_uncultured_Bacteroidales_bacterium	RUG12992.fa;
RUG12994	1747_1	RUG12994_uncultured_Prevotellaceae_bacterium	RUG11740.fa;RUG12994.fa;
RUG12999	151_0	RUG12999_uncultured_Ruminococcus_sp.	RUG12999.fa;
RUG13002	958_1	RUG13002_uncultured_Lachnospiraceae_bacterium	RUG10082.fa;RUG10992.fa;RUG11301.fa;RUG11633.fa;RUG12376.fa;RUG12470.fa;RUG12641.fa;RUG12943.fa;RUG13002.fa;RUG13042.fa;RUG13443.fa;RUG13614.fa;RUG13637.fa;RUG13755.fa;RUG13894.fa;RUG13983.fa;RUG14437.fa;RUG14451.fa;RUG14663.fa;RUG14770.fa;
RUG13004	150_2	RUG13004_uncultured_Ruminococcus_sp.	RUG13004.fa;
RUG13005	1380_0	RUG13005_uncultured_Bacteroidia_bacterium	RUG13005.fa;
RUG13014	229_1	RUG13014_uncultured_Ruminococcus_sp.	RUG13014.fa;RUG13245.fa;RUG13825.fa;
RUG13016	1358_0	RUG13016_uncultured_Bacteroidia_bacterium	RUG13016.fa;
RUG13023	1280_1	RUG13023_uncultured_Bacteroidetes_bacterium	RUG12276.fa;RUG12720.fa;RUG13023.fa;RUG13217.fa;
RUG13024	300_0	RUG13024_uncultured_Ruminococcus_sp.	RUG13024.fa;
RUG13032	253_1	RUG13032_Ruminococcaceae_bacterium	RUG11192.fa;RUG12235.fa;RUG13032.fa;RUG13333.fa;		UBA3751.fa;
RUG13034	695_0	RUG13034_Ruminococcaceae_bacterium	RUG13034.fa;
RUG13037	1150_3	RUG13037_uncultured_Lachnospiraceae_bacterium	RUG13037.fa;
RUG13038	2285_0	RUG13038_uncultured_Erysipelotrichaceae_bacterium	RUG13038.fa;
RUG13039	1691_0	RUG13039_uncultured_Bacteroidales_bacterium	RUG13039.fa;
RUG13040	1369_2	RUG13040_uncultured_Bacteroidia_bacterium	RUG11975.fa;RUG13040.fa;RUG14798.fa;
RUG13043	650_0	RUG13043_uncultured_Clostridiales_bacterium	RUG13043.fa;
RUG13051	1360_1	RUG13051_uncultured_Bacteroidia_bacterium	RUG13051.fa;RUG14413.fa;RUG14476.fa;				SOL_RC9_4.fa;
RUG13054	173_0	RUG13054_uncultured_Ruminococcus_sp.	RUG13054.fa;
RUG13055	2009_0	RUG13055_uncultured_Succinivibrio_sp.	RUG13055.fa;
RUG13058	119_0	RUG13058_uncultured_Ruminococcus_sp.	RUG13058.fa;
RUG13059	217_0	RUG13059_uncultured_Ruminococcus_sp.	RUG13059.fa;
RUG13060	2381_2	RUG13060_uncultured_Clostridium_sp.	RUG13060.fa;
RUG13061	2074_0	RUG13061_uncultured_Proteobacterium	RUG13061.fa;
RUG13062	1750_1	RUG13062_uncultured_Prevotellaceae_bacterium	RUG10290.fa;RUG10295.fa;RUG11297.fa;RUG11421.fa;RUG11496.fa;RUG11597.fa;RUG12309.fa;RUG12466.fa;RUG13062.fa;RUG13105.fa;RUG14404.fa;
RUG13064	195_0	RUG13064_uncultured_Ruminococcus_sp.	RUG13064.fa;
RUG13065	326_0	RUG13065_uncultured_Anaerovibrio_sp.	RUG13065.fa;
RUG13067	291_0	RUG13067_Ruminococcus_flavefaciens	RUG13067.fa;
RUG13070	1960_1	RUG13070_uncultured_Proteobacterium	RUG10980.fa;RUG13070.fa;
RUG13071	712_0	RUG13071_Ruminococcaceae_bacterium	RUG13071.fa;
RUG13073	100_1	RUG13073_uncultured_Ruminococcus_sp.	RUG13073.fa;
RUG13077	541_0	RUG13077_uncultured_Ruminococcus_sp.	RUG13077.fa;
RUG13083	2446_0	RUG13083_uncultured_Spirochaetaceae_bacterium	RUG13083.fa;
RUG13086	1343_1	RUG13086_uncultured_Bacteroidia_bacterium	RUG10613.fa;RUG11394.fa;RUG12464.fa;RUG13086.fa;RUG14381.fa;
RUG13087	971_0	RUG13087_uncultured_Lachnospiraceae_bacterium	RUG13087.fa;
RUG13090	1607_1	RUG13090_uncultured_Bacteroidales_bacterium	RUG10843.fa;RUG12175.fa;RUG13090.fa;RUG14347.fa;
RUG13091	2057_0	RUG13091_uncultured_Erysipelotrichaceae_bacterium	RUG13091.fa;
RUG13092	1527_1	RUG13092_uncultured_Bacteroidia_bacterium	RUG13092.fa;RUG13173.fa;RUG13310.fa;
RUG13093	347_0	RUG13093_uncultured_Veillonellaceae_bacterium	RUG13093.fa;
RUG13095	1817_0	RUG13095_uncultured_Prevotellaceae_bacterium	RUG13095.fa;
RUG13096	681_0	RUG13096_Ruminococcaceae_bacterium	RUG13096.fa;
RUG13097	97_0	RUG13097_uncultured_Ruminococcus_sp.	RUG13097.fa;
RUG13102	1350_1	RUG13102_uncultured_Bacteroidia_bacterium	RUG10385.fa;RUG11377.fa;RUG11536.fa;RUG11570.fa;RUG11665.fa;RUG11689.fa;RUG11697.fa;RUG11771.fa;RUG12049.fa;RUG12594.fa;RUG13057.fa;RUG13102.fa;RUG13190.fa;RUG13242.fa;RUG13578.fa;RUG13782.fa;
RUG13104	361_1	RUG13104_unclassified_Selenomonadaceae	RUG10084.fa;RUG10742.fa;RUG13104.fa;
RUG13106	1341_1	RUG13106_uncultured_Bacteroidia_bacterium	RUG13106.fa;RUG13455.fa;
RUG13109	1775_1	RUG13109_uncultured_Prevotellaceae_bacterium	RUG13109.fa;RUG14547.fa;
RUG13111	1586_1	RUG13111_uncultured_Bacteroidales_bacterium	RUG12184.fa;RUG13111.fa;RUG13272.fa;RUG13315.fa;RUG13550.fa;
RUG13112	1492_1	RUG13112_uncultured_Bacteroidales_bacterium	RUG12970.fa;RUG13112.fa;RUG14424.fa;RUG14459.fa;
RUG13113	1785_0	RUG13113_uncultured_Prevotellaceae_bacterium	RUG13113.fa;
RUG13114	356_3	RUG13114_Selenomonas_ruminantium	RUG13114.fa;
RUG13115	2215_0	RUG13115_uncultured_Methanobrevibacter_sp.	RUG13115.fa;
RUG13116	687_2	RUG13116_Ruminococcaceae_bacterium	RUG13116.fa;
RUG13117	172_0	RUG13117_uncultured_Ruminococcus_sp.	RUG13117.fa;
RUG13121	1928_1	RUG13121_uncultured_Proteobacterium	RUG13121.fa;RUG13268.fa;
RUG13122	28_2	RUG13122_Fibrobacter_succinogenes	RUG10364.fa;RUG13122.fa;RUG14683.fa;
RUG13123	5_1	RUG13123_uncultured_Desulfovibrio_sp.	RUG12731.fa;RUG13123.fa;
RUG13125	508_0	RUG13125_uncultured_Coriobacteriaceae_bacterium	RUG13125.fa;
RUG13128	958_2	RUG13128_uncultured_Lachnospiraceae_bacterium	RUG13128.fa;
RUG13130	1096_0	RUG13130_uncultured_Lachnospiraceae_bacterium	RUG13130.fa;
RUG13131	603_0	RUG13131_uncultured_Clostridiales_bacterium	RUG13131.fa;
RUG13138	1114_0	RUG13138_uncultured_Lachnospiraceae_bacterium	RUG13138.fa;
RUG13140	366_0	RUG13140_uncultured_Veillonellaceae_bacterium	RUG13140.fa;
RUG13143	411_1	RUG13143_uncultured_Clostridiales_bacterium	RUG10240.fa;RUG10822.fa;RUG12669.fa;RUG13143.fa;RUG13393.fa;RUG13609.fa;RUG13675.fa;RUG13979.fa;RUG14933.fa;
RUG13148	906_0	RUG13148_uncultured_Lachnospiraceae_bacterium	RUG13148.fa;
RUG13149	1116_0	RUG13149_uncultured_Lachnospiraceae_bacterium	RUG13149.fa;
RUG13150	803_0	RUG13150_uncultured_Erysipelotrichaceae_bacterium	RUG13150.fa;
RUG13152	877_0	RUG13152_uncultured_Ruminococcus_sp.	RUG13152.fa;
RUG13153	1297_2	RUG13153_uncultured_Bacteroidetes_bacterium	RUG11514.fa;RUG11645.fa;RUG11994.fa;RUG13153.fa;RUG14408.fa;RUG14465.fa;RUG14739.fa;
RUG13154	886_0	RUG13154_uncultured_Lachnospiraceae_bacterium	RUG13154.fa;
RUG13156	80_1	RUG13156_Ruminococcaceae_bacterium	RUG10511.fa;RUG13156.fa;
RUG13157	2431_0	RUG13157_uncultured_Spirochaetaceae_bacterium	RUG13157.fa;
RUG13158	427_0	RUG13158_uncultured_Clostridiales_bacterium	RUG13158.fa;
RUG13159	19_0	RUG13159_uncultured_Chloroflexi_bacterium	RUG13159.fa;
RUG13160	2276_1	RUG13160_uncultured_Erysipelotrichaceae_bacterium	RUG12695.fa;RUG13160.fa;
RUG13162	1418_1	RUG13162_uncultured_Bacteroidia_bacterium	RUG11327.fa;RUG13162.fa;RUG13227.fa;
RUG13165	1862_1	RUG13165_uncultured_Bacteroidales_bacterium	RUG10124.fa;RUG13165.fa;RUG14061.fa;
RUG13174	878_0	RUG13174_uncultured_Lachnospiraceae_bacterium	RUG13174.fa;
RUG13176	352_2	RUG13176_Selenomonas_ruminantium	RUG13176.fa;
RUG13180	1763_0	RUG13180_uncultured_Prevotellaceae_bacterium	RUG13180.fa;
RUG13181	748_3	RUG13181_uncultured_Clostridiales_bacterium	RUG13181.fa;
RUG13182	1183_1	RUG13182_uncultured_Planctomycetes_bacterium	RUG11427.fa;RUG13182.fa;RUG14630.fa;
RUG13183	325_1	RUG13183_uncultured_Anaerovibrio_sp.	RUG13041.fa;RUG13183.fa;
RUG13184	691_0	RUG13184_Ruminococcaceae_bacterium	RUG13184.fa;
RUG13189	1310_2	RUG13189_uncultured_Bacteroidetes_bacterium	RUG13189.fa;
RUG13196	1520_1	RUG13196_uncultured_Bacteroidia_bacterium	RUG12066.fa;RUG12426.fa;RUG13196.fa;RUG14613.fa;
RUG13201	1729_0	RUG13201_uncultured_Prevotellaceae_bacterium	RUG13201.fa;
RUG13202	1504_0	RUG13202_uncultured_Bacteroidales_bacterium	RUG13202.fa;
RUG13204	415_0	RUG13204_uncultured_Clostridiales_bacterium	RUG13204.fa;
RUG13218	1701_2	RUG13218_uncultured_Bacteroidales_bacterium	RUG13218.fa;
RUG13219	298_2	RUG13219_uncultured_Ruminococcus_sp.	RUG12754.fa;RUG13219.fa;RUG14024.fa;
RUG13222	425_0	RUG13222_uncultured_Clostridiales_bacterium	RUG13222.fa;
RUG13226	299_1	RUG13226_uncultured_Ruminococcus_sp.	RUG13226.fa;RUG13463.fa;
RUG13228	1369_1	RUG13228_uncultured_Bacteroidia_bacterium	RUG10057.fa;RUG13228.fa;RUG14820.fa;
RUG13231	81_0	RUG13231_Ruminococcaceae_bacterium	RUG13231.fa;
RUG13235	179_0	RUG13235_uncultured_Ruminococcus_sp.	RUG13235.fa;
RUG13237	1959_0	RUG13237_uncultured_Elusimicrobium_sp.	RUG13237.fa;
RUG13238	1453_0	RUG13238_uncultured_Bacteroidia_bacterium	RUG13238.fa;
RUG13243	338_1	RUG13243_uncultured_Spirochaetaceae_bacterium	RUG10868.fa;RUG11677.fa;RUG13243.fa;RUG13566.fa;
RUG13250	1469_0	RUG13250_uncultured_Bacteroidales_bacterium	RUG13250.fa;
RUG13253	1381_0	RUG13253_uncultured_Bacteroidia_bacterium	RUG13253.fa;
RUG13256	1978_2	RUG13256_uncultured_Proteobacterium	RUG13256.fa;
RUG13257	309_0	RUG13257_uncultured_Ruminococcus_sp.	RUG13257.fa;
RUG13258	302_0	RUG13258_uncultured_Ruminococcus_sp.	RUG13258.fa;
RUG13259	1188_1	RUG13259_uncultured_bacterium	RUG11752.fa;RUG13259.fa;
RUG13261	553_0	RUG13261_Ruminococcaceae_bacterium	RUG13261.fa;
RUG13263	1367_1	RUG13263_uncultured_Bacteroidia_bacterium	RUG12640.fa;RUG13263.fa;
RUG13264	1383_0	RUG13264_uncultured_Bacteroidia_bacterium	RUG13264.fa;
RUG13266	543_0	RUG13266_Ruminococcaceae_bacterium	RUG13266.fa;
RUG13269	165_0	RUG13269_uncultured_Ruminococcus_sp.	RUG13269.fa;
RUG13270	1665_1	RUG13270_methanogenic_archaeon	RUG13270.fa;RUG13413.fa;
RUG13271	1321_0	RUG13271_uncultured_Clostridiales_bacterium	RUG13271.fa;
RUG13273	2079_0	RUG13273_uncultured_Clostridiales_bacterium	RUG13273.fa;
RUG13275	1389_2	RUG13275_uncultured_Bacteroidia_bacterium	RUG13275.fa;
RUG13277	1692_0	RUG13277_uncultured_Bacteroidales_bacterium	RUG13277.fa;
RUG13279	665_0	RUG13279_uncultured_Clostridiales_bacterium	RUG13279.fa;
RUG13281	2280_0	RUG13281_uncultured_bacterium	RUG13281.fa;
RUG13282	659_0	RUG13282_uncultured_Clostridiales_bacterium	RUG13282.fa;
RUG13285	1866_1	RUG13285_uncultured_Bacteroidales_bacterium	RUG12078.fa;RUG13285.fa;
RUG13286	925_0	RUG13286_uncultured_Lachnospiraceae_bacterium	RUG13286.fa;
RUG13289	928_2	RUG13289_uncultured_Lachnospiraceae_bacterium	RUG13289.fa;
RUG13290	1498_0	RUG13290_uncultured_Bacteroidales_bacterium	RUG13290.fa;
RUG13292	1969_0	RUG13292_uncultured_Proteobacterium	RUG13292.fa;
RUG13293	1856_1	RUG13293_uncultured_Bacteroidales_bacterium	RUG10161.fa;RUG11579.fa;RUG13293.fa;RUG13426.fa;
RUG13294	699_0	RUG13294_Ruminococcaceae_bacterium	RUG13294.fa;
RUG13295	806_1	RUG13295_uncultured_Lachnospiraceae_bacterium	RUG12085.fa;RUG13192.fa;RUG13295.fa;RUG13465.fa;RUG13558.fa;RUG13801.fa;RUG14072.fa;
RUG13296	412_1	RUG13296_uncultured_Clostridiales_bacterium	RUG13296.fa;RUG14649.fa;
RUG13298	2379_0	RUG13298_uncultured_Clostridiales_bacterium	RUG13298.fa;
RUG13302	2336_1	RUG13302_uncultured_Erysipelotrichaceae_bacterium	RUG10081.fa;RUG13302.fa;
RUG13305	638_0	RUG13305_uncultured_Clostridiales_bacterium	RUG13305.fa;
RUG13307	1201_1	RUG13307_uncultured_bacterium	RUG10963.fa;RUG11534.fa;RUG12308.fa;RUG13307.fa;
RUG13311	301_0	RUG13311_uncultured_Ruminococcus_sp.	RUG13311.fa;
RUG13313	601_0	RUG13313_uncultured_Lachnospiraceae_bacterium	RUG13313.fa;
RUG13318	2049_1	RUG13318_uncultured_Erysipelotrichaceae_bacterium	RUG13318.fa;RUG14612.fa;
RUG13321	1349_1	RUG13321_uncultured_Bacteroidia_bacterium	RUG10028.fa;RUG10711.fa;RUG11455.fa;RUG11758.fa;RUG11881.fa;RUG13239.fa;RUG13321.fa;RUG13791.fa;RUG13845.fa;
RUG13328	1062_1	RUG13328_uncultured_Lachnospiraceae_bacterium	RUG12041.fa;RUG13328.fa;RUG13778.fa;
RUG13331	1415_1	RUG13331_uncultured_Bacteroidia_bacterium	RUG10870.fa;RUG10913.fa;RUG11461.fa;RUG13331.fa;RUG14740.fa;
RUG13332	1399_0	RUG13332_uncultured_Bacteroidia_bacterium	RUG13332.fa;
RUG13334	2411_0	RUG13334_uncultured_Erysipelotrichaceae_bacterium	RUG13334.fa;
RUG13339	2098_0	RUG13339_uncultured_Clostridiales_bacterium	RUG13339.fa;
RUG13341	1839_1	RUG13341_uncultured_Bacteroidales_bacterium	RUG10086.fa;RUG10467.fa;RUG10727.fa;RUG12159.fa;RUG12344.fa;RUG12479.fa;RUG13341.fa;RUG14016.fa;
RUG13346	1403_0	RUG13346_uncultured_Bacteroidia_bacterium	RUG13346.fa;
RUG13350	441_0	RUG13350_uncultured_Clostridiales_bacterium	RUG13350.fa;
RUG13351	1636_0	RUG13351_uncultured_Spirochaetales_bacterium	RUG13351.fa;
RUG13354	2223_0	RUG13354_uncultured_Methanobrevibacter_sp.	RUG13354.fa;
RUG13356	2184_0	RUG13356_uncultured_bacterium	RUG13356.fa;
RUG13357	1897_0	RUG13357_uncultured_Prevotellaceae_bacterium	RUG13357.fa;
RUG13359	1865_1	RUG13359_uncultured_Bacteroidales_bacterium	RUG12363.fa;RUG13304.fa;RUG13359.fa;RUG13925.fa;
RUG13360	1034_0	RUG13360_uncultured_Lachnospiraceae_bacterium	RUG13360.fa;
RUG13362	1943_1	RUG13362_uncultured_Proteobacterium	RUG12293.fa;RUG13089.fa;RUG13344.fa;RUG13362.fa;
RUG13363	1447_1	RUG13363_uncultured_Bacteroidales_bacterium	RUG12757.fa;RUG13363.fa;RUG14742.fa;				SOL_BACT27.fa;
RUG13365	1203_0	RUG13365_uncultured_bacterium	RUG13365.fa;
RUG13367	632_0	RUG13367_uncultured_Clostridiales_bacterium	RUG13367.fa;
RUG13368	1861_0	RUG13368_uncultured_Lachnospiraceae_bacterium	RUG13368.fa;
RUG13373	1703_1	RUG13373_uncultured_Bacteroidales_bacterium	RUG10566.fa;RUG11092.fa;RUG13373.fa;RUG14656.fa;		UBA2839.fa;
RUG13375	1974_0	RUG13375_uncultured_Proteobacterium	RUG13375.fa;
RUG13376	1560_0	RUG13376_Ruminococcaceae_bacterium	RUG13376.fa;
RUG13378	1014_1	RUG13378_uncultured_Lachnospiraceae_bacterium	RUG13378.fa;RUG13871.fa;
RUG13380	1244_0	RUG13380_uncultured_Lachnospiraceae_bacterium	RUG13380.fa;
RUG13381	515_0	RUG13381_uncultured_Coriobacteriaceae_bacterium	RUG13381.fa;
RUG13384	976_0	RUG13384_uncultured_Lachnospiraceae_bacterium	RUG13384.fa;
RUG13388	1812_1	RUG13388_uncultured_Prevotellaceae_bacterium	RUG10725.fa;RUG10791.fa;RUG12236.fa;RUG12581.fa;RUG13388.fa;RUG13988.fa;RUG14545.fa;
RUG13389	2170_0	RUG13389_uncultured_bacterium	RUG13389.fa;
RUG13390	1684_0	RUG13390_uncultured_Bacteroidales_bacterium	RUG13390.fa;
RUG13391	1278_1	RUG13391_uncultured_Bacteroidetes_bacterium	RUG10054.fa;RUG10163.fa;RUG10297.fa;RUG10429.fa;RUG10644.fa;RUG10993.fa;RUG11346.fa;RUG12324.fa;RUG12401.fa;RUG12694.fa;RUG13098.fa;RUG13171.fa;RUG13391.fa;RUG13480.fa;RUG13759.fa;
RUG13397	1016_1	RUG13397_uncultured_Lachnospiraceae_bacterium	RUG10875.fa;RUG11093.fa;RUG13397.fa;RUG14741.fa;				SOL_FIRM21.fa;
RUG13398	2319_0	RUG13398_uncultured_Erysipelotrichaceae_bacterium	RUG13398.fa;
RUG13399	304_1	RUG13399_uncultured_Ruminococcus_sp.	RUG10168.fa;RUG10810.fa;RUG13399.fa;RUG13684.fa;RUG14909.fa;
RUG13400	1000_2	RUG13400_uncultured_Lachnospiraceae_bacterium	RUG13400.fa;
RUG13402	500_1	RUG13402_uncultured_Coriobacteriaceae_bacterium	RUG11011.fa;RUG13402.fa;
RUG13404	314_0	RUG13404_uncultured_Ruminococcus_sp.	RUG13404.fa;
RUG13405	626_0	RUG13405_Ruminococcaceae_bacterium	RUG13405.fa;
RUG13406	1043_0	RUG13406_uncultured_Lachnospiraceae_bacterium	RUG13406.fa;
RUG13409	420_0	RUG13409_uncultured_Clostridiales_bacterium	RUG13409.fa;
RUG13415	1895_1	RUG13415_uncultured_Prevotellaceae_bacterium	RUG11027.fa;RUG13415.fa;
RUG13417	1882_1	RUG13417_uncultured_Bacteroidales_bacterium	RUG10047.fa;RUG13417.fa;
RUG13422	756_1	RUG13422_uncultured_Bifidobacterium_sp.	RUG10593.fa;RUG10813.fa;RUG10825.fa;RUG11914.fa;RUG13422.fa;	HUN_Bifidobacterium_boum_DSM_20432.fa;
RUG13423	1737_0	RUG13423_uncultured_Bacteroidales_bacterium	RUG13423.fa;
RUG13425	795_2	RUG13425_uncultured_Erysipelotrichaceae_bacterium	RUG13425.fa;
RUG13427	555_0	RUG13427_Ruminococcaceae_bacterium	RUG13427.fa;
RUG13428	2352_0	RUG13428_uncultured_Erysipelotrichaceae_bacterium	RUG13428.fa;
RUG13429	1379_2	RUG13429_uncultured_Bacteroidia_bacterium	RUG10032.fa;RUG10266.fa;RUG10274.fa;RUG10558.fa;RUG10568.fa;RUG10735.fa;RUG10796.fa;RUG10946.fa;RUG10960.fa;RUG10977.fa;RUG10995.fa;RUG11023.fa;RUG11262.fa;RUG11305.fa;RUG11324.fa;RUG11505.fa;RUG11591.fa;RUG11611.fa;RUG11628.fa;RUG11653.fa;RUG11700.fa;RUG12017.fa;RUG12070.fa;RUG12302.fa;RUG12355.fa;RUG12400.fa;RUG12485.fa;RUG12653.fa;RUG12707.fa;RUG12755.fa;RUG12963.fa;RUG13009.fa;RUG13429.fa;RUG…		UBA3681.fa;
RUG13434	677_1	RUG13434_Ruminococcaceae_bacterium	RUG10158.fa;RUG13434.fa;
RUG13437	161_0	RUG13437_Ruminococcaceae_bacterium	RUG13437.fa;
RUG13438	1159_1	RUG13438_uncultured_Lachnospiraceae_bacterium	RUG10091.fa;RUG11467.fa;RUG12369.fa;RUG13308.fa;RUG13438.fa;RUG13546.fa;RUG13775.fa;
RUG13440	2042_1	RUG13440_uncultured_Erysipelotrichaceae_bacterium	RUG13440.fa;RUG13909.fa;
RUG13444	2336_2	RUG13444_uncultured_Erysipelotrichaceae_bacterium	RUG13444.fa;
RUG13447	1375_2	RUG13447_uncultured_Bacteroidia_bacterium	RUG11953.fa;RUG13447.fa;RUG14514.fa;
RUG13448	1766_1	RUG13448_uncultured_Prevotellaceae_bacterium	RUG12303.fa;RUG13448.fa;RUG14075.fa;
RUG13451	1001_0	RUG13451_uncultured_Lachnospiraceae_bacterium	RUG13451.fa;
RUG13454	266_0	RUG13454_Ruminococcus_flavefaciens	RUG13454.fa;
RUG13457	2437_0	RUG13457_uncultured_Spirochaetaceae_bacterium	RUG13457.fa;
RUG13459	261_0	RUG13459_uncultured_Ruminococcus_sp.	RUG13459.fa;
RUG13460	639_1	RUG13460_uncultured_Clostridiales_bacterium	RUG10298.fa;RUG12839.fa;RUG13460.fa;
RUG13461	633_0	RUG13461_uncultured_Clostridiales_bacterium	RUG13461.fa;
RUG13467	1324_1	RUG13467_uncultured_Bacteroidia_bacterium	RUG10779.fa;RUG13467.fa;RUG14621.fa;
RUG13469	1809_4	RUG13469_uncultured_Prevotellaceae_bacterium	RUG13469.fa;
RUG13470	2283_0	RUG13470_uncultured_Erysipelotrichaceae_bacterium	RUG13470.fa;
RUG13471	1357_0	RUG13471_uncultured_Bacteroidia_bacterium	RUG13471.fa;
RUG13473	794_0	RUG13473_uncultured_Erysipelotrichaceae_bacterium	RUG13473.fa;
RUG13475	962_1	RUG13475_uncultured_Lachnospiraceae_bacterium	RUG13260.fa;RUG13301.fa;RUG13475.fa;
RUG13476	2233_0	RUG13476_uncultured_Methanobrevibacter_sp.	RUG13476.fa;
RUG13477	1558_0	RUG13477_Ruminococcaceae_bacterium	RUG13477.fa;
RUG13487	2432_1	RUG13487_uncultured_Spirochaetaceae_bacterium	RUG10136.fa;RUG13487.fa;RUG13905.fa;
RUG13494	741_0	RUG13494_uncultured_Clostridiales_bacterium	RUG13494.fa;
RUG13495	1026_2	RUG13495_uncultured_Lachnospiraceae_bacterium	RUG11465.fa;RUG13495.fa;RUG13525.fa;RUG14767.fa;
RUG13496	823_0	RUG13496_uncultured_Lachnospiraceae_bacterium	RUG13496.fa;
RUG13497	461_2	RUG13497_uncultured_Ruminococcus_sp.	RUG13497.fa;
RUG13498	688_2	RUG13498_Ruminococcaceae_bacterium	RUG13498.fa;
RUG13499	1710_0	RUG13499_uncultured_Bacteroidales_bacterium	RUG13499.fa;
RUG13503	645_0	RUG13503_uncultured_Clostridiales_bacterium	RUG13503.fa;
RUG13504	760_0	RUG13504_uncultured_Bifidobacterium_sp.	RUG13504.fa;
RUG13505	1097_1	RUG13505_uncultured_Lachnospiraceae_bacterium	RUG10882.fa;RUG13505.fa;
RUG13508	682_0	RUG13508_Ruminococcaceae_bacterium	RUG13508.fa;
RUG13511	2366_0	RUG13511_uncultured_Ureaplasma_sp.	RUG13511.fa;
RUG13514	1954_2	RUG13514_Ruminococcaceae_bacterium	RUG13514.fa;
RUG13515	1518_0	RUG13515_uncultured_Bacteroidia_bacterium	RUG13515.fa;
RUG13520	1308_1	RUG13520_uncultured_Bacteroidetes_bacterium	RUG10362.fa;RUG11749.fa;RUG12965.fa;RUG13520.fa;
RUG13526	641_0	RUG13526_uncultured_Clostridiales_bacterium	RUG13526.fa;
RUG13527	213_2	RUG13527_uncultured_Ruminococcus_sp.	RUG13527.fa;
RUG13528	1346_1	RUG13528_uncultured_Bacteroidia_bacterium	RUG12258.fa;RUG12481.fa;RUG13082.fa;RUG13528.fa;RUG14710.fa;
RUG13532	1353_1	RUG13532_uncultured_Bacteroidia_bacterium	RUG10102.fa;RUG10570.fa;RUG10950.fa;RUG11453.fa;RUG12383.fa;RUG13178.fa;RUG13322.fa;RUG13532.fa;RUG14657.fa;		UBA2863.fa;
RUG13533	453_1	RUG13533_Ruminococcaceae_bacterium	RUG11898.fa;RUG12340.fa;RUG12393.fa;RUG13533.fa;
RUG13534	1425_0	RUG13534_uncultured_Bacteroidia_bacterium	RUG13534.fa;
RUG13536	1051_1	RUG13536_uncultured_Lachnospiraceae_bacterium	RUG10031.fa;RUG12715.fa;RUG13536.fa;
RUG13537	944_0	RUG13537_uncultured_Lachnospiraceae_bacterium	RUG13537.fa;
RUG13538	928_1	RUG13538_uncultured_Lachnospiraceae_bacterium	RUG13462.fa;RUG13538.fa;RUG13970.fa;
RUG13539	745_0	RUG13539_uncultured_Clostridiales_bacterium	RUG13539.fa;
RUG13540	545_1	RUG13540_Ruminococcaceae_bacterium	RUG13155.fa;RUG13540.fa;RUG13913.fa;
RUG13541	498_2	RUG13541_uncultured_Coriobacteriaceae_bacterium	RUG13541.fa;
RUG13543	1756_1	RUG13543_uncultured_Prevotellaceae_bacterium	RUG10386.fa;RUG13543.fa;RUG14669.fa;
RUG13544	655_2	RUG13544_uncultured_Clostridiales_bacterium	RUG13544.fa;
RUG13548	605_1	RUG13548_uncultured_Clostridiales_bacterium	RUG10998.fa;RUG13466.fa;RUG13548.fa;
RUG13553	554_0	RUG13553_Ruminococcaceae_bacterium	RUG13553.fa;
RUG13554	2_0	RUG13554_uncultured_Proteobacterium	RUG13554.fa;
RUG13556	175_1	RUG13556_uncultured_Ruminococcus_sp.	RUG10894.fa;RUG11107.fa;RUG12162.fa;RUG13556.fa;
RUG13559	932_0	RUG13559_uncultured_Lachnospiraceae_bacterium	RUG13559.fa;
RUG13560	666_0	RUG13560_uncultured_Clostridiales_bacterium	RUG13560.fa;
RUG13567	1658_2	RUG13567_uncultured_Bacteroidia_bacterium	RUG13567.fa;
RUG13568	1977_0	RUG13568_uncultured_Proteobacterium	RUG13568.fa;
RUG13571	690_2	RUG13571_Ruminococcaceae_bacterium	RUG13571.fa;
RUG13574	648_2	RUG13574_uncultured_Clostridiales_bacterium	RUG13574.fa;
RUG13576	1398_1	RUG13576_uncultured_Bacteroidia_bacterium	RUG10336.fa;RUG10635.fa;RUG10778.fa;RUG10872.fa;RUG11005.fa;RUG11457.fa;RUG11738.fa;RUG12672.fa;RUG13576.fa;
RUG13579	226_0	RUG13579_uncultured_Ruminococcus_sp.	RUG13579.fa;
RUG13580	2400_1	RUG13580_uncultured_bacterium	RUG12223.fa;RUG13580.fa;RUG13977.fa;
RUG13583	1536_1	RUG13583_uncultured_Bacteroidales_bacterium	RUG12556.fa;RUG13583.fa;
RUG13584	1377_0	RUG13584_uncultured_Bacteroidia_bacterium	RUG13584.fa;
RUG13585	710_1	RUG13585_Ruminococcaceae_bacterium	RUG10011.fa;RUG10066.fa;RUG10114.fa;RUG10578.fa;RUG10643.fa;RUG10968.fa;RUG11083.fa;RUG11292.fa;RUG11323.fa;RUG11484.fa;RUG11573.fa;RUG11634.fa;RUG11720.fa;RUG11887.fa;RUG12281.fa;RUG12621.fa;RUG13015.fa;RUG13585.fa;RUG13976.fa;RUG14478.fa;
RUG13587	1761_0	RUG13587_uncultured_Prevotellaceae_bacterium	RUG13587.fa;
RUG13589	1057_1	RUG13589_uncultured_Lachnospiraceae_bacterium	RUG13589.fa;RUG13617.fa;RUG13632.fa;
RUG13590	337_0	RUG13590_uncultured_Clostridiales_bacterium	RUG13590.fa;
RUG13592	2295_0	RUG13592_uncultured_Erysipelotrichaceae_bacterium	RUG13592.fa;
RUG13595	954_0	RUG13595_uncultured_Lachnospiraceae_bacterium	RUG13595.fa;
RUG13597	985_1	RUG13597_uncultured_Lachnospiraceae_bacterium	RUG11920.fa;RUG13597.fa;
RUG13599	1955_0	RUG13599_Ruminococcaceae_bacterium	RUG13599.fa;
RUG13600	1653_1	RUG13600_uncultured_Prevotellaceae_bacterium	RUG13600.fa;RUG14931.fa;
RUG13601	138_0	RUG13601_Ruminococcaceae_bacterium	RUG13601.fa;
RUG13608	1569_1	RUG13608_Ruminococcaceae_bacterium	RUG13358.fa;RUG13608.fa;RUG13899.fa;
RUG13612	371_2	RUG13612_uncultured_Selenomonas_sp.	RUG13168.fa;RUG13612.fa;RUG14048.fa;
RUG13615	406_1	RUG13615_uncultured_Clostridiales_bacterium	RUG13316.fa;RUG13615.fa;RUG13753.fa;RUG13834.fa;RUG13882.fa;
RUG13621	429_1	RUG13621_uncultured_Clostridiales_bacterium	RUG13621.fa;RUG13656.fa;
RUG13622	1072_1	RUG13622_uncultured_Lachnospiraceae_bacterium	RUG12489.fa;RUG13622.fa;
RUG13623	421_0	RUG13623_uncultured_Clostridiales_bacterium	RUG13623.fa;
RUG13628	485_0	RUG13628_uncultured_Coriobacteriaceae_bacterium	RUG13628.fa;
RUG13630	215_1	RUG13630_uncultured_Ruminococcus_sp.	RUG12060.fa;RUG13630.fa;
RUG13631	18_0	RUG13631_uncultured_Chloroflexi_bacterium	RUG13631.fa;
RUG13633	2037_0	RUG13633_uncultured_Erysipelotrichaceae_bacterium	RUG13633.fa;
RUG13634	1405_2	RUG13634_uncultured_Bacteroidia_bacterium	RUG10123.fa;RUG10194.fa;RUG10263.fa;RUG10390.fa;RUG10883.fa;RUG10936.fa;RUG12375.fa;RUG12486.fa;RUG13535.fa;RUG13634.fa;RUG13703.fa;RUG13841.fa;RUG13969.fa;
RUG13638	789_1	RUG13638_uncultured_Erysipelotrichaceae_bacterium	RUG10793.fa;RUG10836.fa;RUG11099.fa;RUG12714.fa;RUG13638.fa;
RUG13640	296_1	RUG13640_uncultured_Ruminococcus_sp.	RUG10077.fa;RUG10232.fa;RUG11341.fa;RUG11459.fa;RUG13450.fa;RUG13605.fa;RUG13640.fa;RUG13740.fa;RUG14748.fa;
RUG13641	1908_1	RUG13641_uncultured_Prevotellaceae_bacterium	RUG10167.fa;RUG13641.fa;RUG13732.fa;
RUG13642	139_0	RUG13642_Ruminococcaceae_bacterium	RUG13642.fa;
RUG13643	1184_1	RUG13643_Ruminococcaceae_bacterium	RUG10196.fa;RUG13643.fa;
RUG13644	1601_1	RUG13644_uncultured_Bacteroidales_bacterium	RUG12615.fa;RUG13644.fa;
RUG13646	254_0	RUG13646_Ruminococcaceae_bacterium	RUG13646.fa;
RUG13647	1559_1	RUG13647_Ruminococcaceae_bacterium	RUG12944.fa;RUG13324.fa;RUG13647.fa;RUG13986.fa;
RUG13648	1524_1	RUG13648_uncultured_Bacteroidia_bacterium	RUG10861.fa;RUG13022.fa;RUG13221.fa;RUG13648.fa;RUG13663.fa;RUG13914.fa;
RUG13650	689_2	RUG13650_Ruminococcaceae_bacterium	RUG13650.fa;
RUG13651	983_0	RUG13651_uncultured_Lachnospiraceae_bacterium	RUG13651.fa;
RUG13652	573_3	RUG13652_uncultured_Bacteroidales_bacterium	RUG13652.fa;
RUG13659	1909_0	RUG13659_uncultured_Prevotellaceae_bacterium	RUG13659.fa;
RUG13660	140_0	RUG13660_Ruminococcaceae_bacterium	RUG13660.fa;
RUG13662	2113_1	RUG13662_uncultured_Dialister_sp.	RUG13662.fa;RUG14935.fa;
RUG13665	371_1	RUG13665_uncultured_Selenomonas_sp.	RUG12133.fa;RUG13665.fa;
RUG13666	1907_1	RUG13666_uncultured_Prevotellaceae_bacterium	RUG10484.fa;RUG11182.fa;RUG13666.fa;
RUG13667	396_0	RUG13667_uncultured_Clostridiales_bacterium	RUG13667.fa;
RUG13670	879_0	RUG13670_uncultured_Lachnospiraceae_bacterium	RUG13670.fa;
RUG13671	1248_3	RUG13671_uncultured_Ruminococcus_sp.	RUG13671.fa;
RUG13672	170_0	RUG13672_uncultured_Ruminococcus_sp.	RUG13672.fa;
RUG13674	28_4	RUG13674_Fibrobacter_succinogenes	RUG13674.fa;
RUG13676	1887_0	RUG13676_uncultured_Bacteroidales_bacterium	RUG13676.fa;
RUG13678	46_1	RUG13678_Fibrobacter_succinogenes	RUG13678.fa;RUG13745.fa;
RUG13679	1281_1	RUG13679_uncultured_Bacteroidetes_bacterium	RUG10209.fa;RUG13353.fa;RUG13386.fa;RUG13636.fa;RUG13679.fa;
RUG13680	1602_1	RUG13680_uncultured_Bacteroidales_bacterium	RUG13680.fa;RUG14922.fa;
RUG13683	674_2	RUG13683_Ruminococcaceae_bacterium	RUG13683.fa;
RUG13686	1112_1	RUG13686_uncultured_Lachnospiraceae_bacterium	RUG10801.fa;RUG13686.fa;
RUG13689	2312_0	RUG13689_uncultured_Erysipelotrichaceae_bacterium	RUG13689.fa;
RUG13693	1299_2	RUG13693_uncultured_Bacteroidetes_bacterium	RUG13693.fa;
RUG13696	2401_1	RUG13696_uncultured_bacterium	RUG12793.fa;RUG13696.fa;
RUG13701	1655_1	RUG13701_uncultured_Bacteroidales_bacterium	RUG13701.fa;
RUG13708	54_0	RUG13708_uncultured_Ruminococcus_sp.	RUG13708.fa;
RUG13711	1719_1	RUG13711_uncultured_Prevotellaceae_bacterium	RUG10407.fa;RUG13711.fa;
RUG13712	1659_0	RUG13712_uncultured_Bacteroidia_bacterium	RUG13712.fa;
RUG13713	1384_0	RUG13713_uncultured_Bacteroidia_bacterium	RUG13713.fa;
RUG13716	2272_0	RUG13716_uncultured_Ureaplasma_sp.	RUG13716.fa;
RUG13719	1338_1	RUG13719_uncultured_Bacteroidia_bacterium	RUG10233.fa;RUG10247.fa;RUG10821.fa;RUG11028.fa;RUG12102.fa;RUG12123.fa;RUG12231.fa;RUG12273.fa;RUG12294.fa;RUG12646.fa;RUG12725.fa;RUG12762.fa;RUG13142.fa;RUG13382.fa;RUG13433.fa;RUG13502.fa;RUG13596.fa;RUG13719.fa;RUG13863.fa;RUG13890.fa;RUG14029.fa;RUG14039.fa;RUG14720.fa;RUG14728.fa;RUG14796.fa;		UBA2817.fa;UBA2884.fa;UBA7271.fa;UBA7776.fa;
RUG13720	1570_0	RUG13720_Ruminococcaceae_bacterium	RUG13720.fa;
RUG13721	761_1	RUG13721_Bifidobacterium_merycicum_	RUG13721.fa;	HUN_Bifidobacterium_merycicum_DSM_6492.fa;
RUG13722	2036_1	RUG13722_uncultured_Erysipelotrichaceae_bacterium	RUG12271.fa;RUG12686.fa;RUG13722.fa;
RUG13725	1984_0	RUG13725_uncultured_Elusimicrobium_sp.	RUG13725.fa;
RUG13727	2191_0	RUG13727_uncultured_bacterium	RUG13727.fa;
RUG13730	1087_0	RUG13730_uncultured_Lachnospiraceae_bacterium	RUG13730.fa;
RUG13733	194_0	RUG13733_uncultured_Ruminococcus_sp.	RUG13733.fa;
RUG13737	2107_0	RUG13737_uncultured_Ruminococcus_sp.	RUG13737.fa;
RUG13738	241_0	RUG13738_uncultured_Ruminococcus_sp.	RUG13738.fa;
RUG13741	2188_2	RUG13741_uncultured_bacterium	RUG13741.fa;
RUG13743	280_1	RUG13743_Ruminococcus_flavefaciens	RUG10205.fa;RUG10281.fa;RUG13392.fa;RUG13743.fa;RUG13881.fa;
RUG13748	598_0	RUG13748_uncultured_Clostridiales_bacterium	RUG13748.fa;
RUG13758	742_0	RUG13758_uncultured_Clostridiales_bacterium	RUG13758.fa;
RUG13762	109_0	RUG13762_uncultured_Ruminococcus_sp.	RUG13762.fa;
RUG13764	1494_1	RUG13764_uncultured_Bacteroidales_bacterium	RUG11350.fa;RUG11589.fa;RUG12747.fa;RUG13764.fa;
RUG13770	1477_1	RUG13770_uncultured_Bacteroidales_bacterium	RUG10009.fa;RUG10022.fa;RUG10361.fa;RUG10425.fa;RUG13770.fa;
RUG13772	1319_1	RUG13772_uncultured_Bacteroidetes_bacterium	RUG10502.fa;RUG11150.fa;RUG11837.fa;RUG13772.fa;
RUG13776	1617_2	RUG13776_uncultured_Bacteroidales_bacterium	RUG13776.fa;
RUG13777	294_2	RUG13777_Ruminococcus_flavefaciens	RUG13777.fa;
RUG13779	1038_1	RUG13779_uncultured_Ruminococcus_sp.	RUG13779.fa;RUG14897.fa;
RUG13781	1448_0	RUG13781_uncultured_Bacteroidales_bacterium	RUG13781.fa;
RUG13783	1905_1	RUG13783_uncultured_Prevotellaceae_bacterium	RUG13626.fa;RUG13783.fa;
RUG13792	1639_1	RUG13792_uncultured_Prevotellaceae_bacterium	RUG13792.fa;
RUG13793	1782_1	RUG13793_uncultured_Prevotellaceae_bacterium	RUG10461.fa;RUG13793.fa;
RUG13794	1416_1	RUG13794_uncultured_Bacteroidia_bacterium	RUG11352.fa;RUG13794.fa;
RUG13802	1625_0	RUG13802_uncultured_Bacteroidales_bacterium	RUG13802.fa;
RUG13807	227_1	RUG13807_uncultured_Ruminococcus_sp.	RUG10387.fa;RUG11654.fa;RUG12179.fa;RUG12540.fa;RUG13807.fa;RUG14625.fa;
RUG13809	2414_1	RUG13809_uncultured_Spirochaetaceae_bacterium	RUG12183.fa;RUG13809.fa;
RUG13810	1419_1	RUG13810_uncultured_Bacteroidia_bacterium	RUG11278.fa;RUG11539.fa;RUG11569.fa;RUG11686.fa;RUG12417.fa;RUG12429.fa;RUG12456.fa;RUG13565.fa;RUG13765.fa;RUG13810.fa;RUG14635.fa;
RUG13812	1476_0	RUG13812_uncultured_Bacteroidales_bacterium	RUG13812.fa;
RUG13814	1723_1	RUG13814_uncultured_Prevotellaceae_bacterium	RUG11451.fa;RUG13814.fa;
RUG13817	2267_0	RUG13817_uncultured_Elusimicrobium_sp.	RUG13817.fa;
RUG13819	132_0	RUG13819_uncultured_Ruminococcus_sp.	RUG13819.fa;
RUG13820	472_0	RUG13820_Ruminococcaceae_bacterium	RUG13820.fa;
RUG13824	913_0	RUG13824_uncultured_Lachnospiraceae_bacterium	RUG13824.fa;
RUG13829	547_0	RUG13829_Ruminococcaceae_bacterium	RUG13829.fa;
RUG13836	103_2	RUG13836_uncultured_Ruminococcus_sp.	RUG13836.fa;
RUG13837	176_0	RUG13837_uncultured_Ruminococcus_sp.	RUG13837.fa;
RUG13846	510_0	RUG13846_uncultured_Coriobacteriaceae_bacterium	RUG13846.fa;
RUG13847	37_0	RUG13847_Fibrobacter_succinogenes	RUG13847.fa;
RUG13852	1268_0	RUG13852_uncultured_Bacteroidetes_bacterium	RUG13852.fa;
RUG13853	1794_1	RUG13853_uncultured_Prevotellaceae_bacterium	RUG10374.fa;RUG10855.fa;RUG11734.fa;RUG12673.fa;RUG13524.fa;RUG13853.fa;RUG14541.fa;RUG14579.fa;
RUG13855	685_1	RUG13855_Ruminococcaceae_bacterium	RUG13855.fa;RUG13959.fa;
RUG13856	935_0	RUG13856_uncultured_Lachnospiraceae_bacterium	RUG13856.fa;
RUG13858	2308_1	RUG13858_uncultured_Erysipelotrichaceae_bacterium	RUG13858.fa;RUG14409.fa;
RUG13860	630_2	RUG13860_uncultured_Clostridiales_bacterium	RUG13860.fa;
RUG13861	651_0	RUG13861_uncultured_Clostridiales_bacterium	RUG13861.fa;
RUG13864	2428_0	RUG13864_uncultured_Spirochaetaceae_bacterium	RUG13864.fa;
RUG13867	1483_1	RUG13867_uncultured_Bacteroidales_bacterium	RUG12739.fa;RUG13867.fa;
RUG13868	2344_0	RUG13868_uncultured_Erysipelotrichaceae_bacterium	RUG13868.fa;
RUG13870	1972_1	RUG13870_uncultured_Proteobacterium	RUG13870.fa;
RUG13873	2288_1	RUG13873_uncultured_Erysipelotrichaceae_bacterium	RUG10528.fa;RUG13873.fa;
RUG13877	511_0	RUG13877_uncultured_Coriobacteriaceae_bacterium	RUG13877.fa;
RUG13880	2040_1	RUG13880_uncultured_Erysipelotrichaceae_bacterium	RUG13880.fa;
RUG13884	610_1	RUG13884_uncultured_Clostridiales_bacterium	RUG10877.fa;RUG11754.fa;RUG12599.fa;RUG12606.fa;RUG13714.fa;RUG13729.fa;RUG13884.fa;
RUG13885	802_0	RUG13885_uncultured_Erysipelotrichaceae_bacterium	RUG13885.fa;
RUG13889	1212_2	RUG13889_uncultured_bacterium	RUG13889.fa;
RUG13892	2213_0	RUG13892_uncultured_Methanobrevibacter_sp.	RUG13892.fa;
RUG13895	1748_1	RUG13895_uncultured_Prevotellaceae_bacterium	RUG13895.fa;RUG14727.fa;
RUG13898	1854_1	RUG13898_uncultured_Bacteroidales_bacterium	RUG10003.fa;RUG10586.fa;RUG11078.fa;RUG12716.fa;RUG13898.fa;RUG14345.fa;
RUG13900	591_1	RUG13900_uncultured_Lachnospiraceae_bacterium	RUG13900.fa;RUG14599.fa;
RUG13901	1940_0	RUG13901_uncultured_Proteobacterium	RUG13901.fa;
RUG13910	442_0	RUG13910_uncultured_Clostridiales_bacterium	RUG13910.fa;
RUG13911	903_1	RUG13911_uncultured_Lachnospiraceae_bacterium	RUG10073.fa;RUG13911.fa;
RUG13912	865_0	RUG13912_uncultured_Lachnospiraceae_bacterium	RUG13912.fa;
RUG13915	84_0	RUG13915_uncultured_Ruminococcus_sp.	RUG13915.fa;
RUG13917	438_0	RUG13917_uncultured_Clostridiales_bacterium	RUG13917.fa;
RUG13920	2410_1	RUG13920_uncultured_Erysipelotrichaceae_bacterium	RUG10722.fa;RUG10818.fa;RUG10840.fa;RUG11644.fa;RUG11750.fa;RUG12674.fa;RUG13081.fa;RUG13352.fa;RUG13394.fa;RUG13506.fa;RUG13591.fa;RUG13920.fa;RUG13968.fa;RUG13996.fa;RUG14030.fa;
RUG13924	2190_0	RUG13924_uncultured_bacterium	RUG13924.fa;
RUG13928	732_0	RUG13928_uncultured_Lachnospiraceae_bacterium	RUG13928.fa;
RUG13929	1400_1	RUG13929_uncultured_Bacteroidia_bacterium	RUG13220.fa;RUG13929.fa;
RUG13931	1164_0	RUG13931_uncultured_Clostridiales_bacterium	RUG13931.fa;
RUG13935	1022_0	RUG13935_uncultured_Lachnospiraceae_bacterium	RUG13935.fa;
RUG13936	586_1	RUG13936_Ruminococcaceae_bacterium	RUG13936.fa;
RUG13937	1501_1	RUG13937_uncultured_Bacteroidales_bacterium	RUG12091.fa;RUG12371.fa;RUG13937.fa;
RUG13938	372_0	RUG13938_uncultured_Selenomonas_sp.	RUG13938.fa;
RUG13940	2024_0	RUG13940_uncultured_Elusimicrobium_sp.	RUG13940.fa;
RUG13941	2317_0	RUG13941_uncultured_Erysipelotrichaceae_bacterium	RUG13941.fa;
RUG13944	1417_0	RUG13944_uncultured_Bacteroidia_bacterium	RUG13944.fa;
RUG13946	1233_1	RUG13946_uncultured_bacterium	RUG10258.fa;RUG13563.fa;RUG13946.fa;
RUG13947	1485_1	RUG13947_uncultured_Bacteroidales_bacterium	RUG11676.fa;RUG12955.fa;RUG13816.fa;RUG13947.fa;
RUG13948	1522_3	RUG13948_uncultured_Bacteroidia_bacterium	RUG13948.fa;
RUG13949	1374_2	RUG13949_uncultured_Bacteroidia_bacterium	RUG13949.fa;RUG14581.fa;
RUG13965	111_0	RUG13965_uncultured_Ruminococcus_sp.	RUG13965.fa;
RUG13966	246_0	RUG13966_uncultured_Ruminococcus_sp.	RUG13966.fa;
RUG13967	1768_0	RUG13967_uncultured_Prevotellaceae_bacterium	RUG13967.fa;
RUG13971	244_1	RUG13971_uncultured_Ruminococcus_sp.	RUG10330.fa;RUG10406.fa;RUG10472.fa;RUG10669.fa;RUG10853.fa;RUG11096.fa;RUG11110.fa;RUG11355.fa;RUG11380.fa;RUG11414.fa;RUG11515.fa;RUG11751.fa;RUG11888.fa;RUG12099.fa;RUG12267.fa;RUG12961.fa;RUG13267.fa;RUG13303.fa;RUG13416.fa;RUG13581.fa;RUG13625.fa;RUG13832.fa;RUG13971.fa;RUG14003.fa;RUG14068.fa;
RUG13973	2218_0	RUG13973_uncultured_Methanobrevibacter_sp.	RUG13973.fa;
RUG13975	124_0	RUG13975_uncultured_Ruminococcus_sp.	RUG13975.fa;
RUG13978	1803_1	RUG13978_uncultured_Prevotellaceae_bacterium	RUG10369.fa;RUG11564.fa;RUG11631.fa;RUG11664.fa;RUG12721.fa;RUG13179.fa;RUG13978.fa;RUG14797.fa;
RUG13980	1637_0	RUG13980_uncultured_Prevotellaceae_bacterium	RUG13980.fa;
RUG13981	35_2	RUG13981_Fibrobacter_succinogenes	RUG13981.fa;
RUG13985	720_2	RUG13985_Ruminococcaceae_bacterium	RUG13985.fa;
RUG13987	1393_1	RUG13987_uncultured_Bacteroidia_bacterium	RUG10678.fa;RUG11342.fa;RUG13987.fa;
RUG13990	1545_1	RUG13990_uncultured_Bacteroidales_bacterium	RUG10698.fa;RUG11478.fa;RUG13990.fa;
RUG13998	1892_0	RUG13998_uncultured_Prevotellaceae_bacterium	RUG13998.fa;
RUG14002	1150_2	RUG14002_uncultured_Lachnospiraceae_bacterium	RUG10556.fa;RUG10846.fa;RUG11960.fa;RUG12132.fa;RUG14002.fa;RUG14479.fa;RUG14647.fa;
RUG14004	1823_1	RUG14004_uncultured_Bacteroidales_bacterium	RUG12118.fa;RUG14004.fa;
RUG14005	1175_0	RUG14005_uncultured_Oribacterium_sp.	RUG14005.fa;
RUG14006	2035_1	RUG14006_uncultured_Erysipelotrichaceae_bacterium	RUG10839.fa;RUG12115.fa;RUG14006.fa;
RUG14009	1801_1	RUG14009_uncultured_Prevotellaceae_bacterium	RUG10326.fa;RUG10436.fa;RUG12234.fa;RUG12297.fa;RUG13501.fa;RUG14009.fa;RUG14443.fa;
RUG14012	716_1	RUG14012_Ruminococcaceae_bacterium	RUG10797.fa;RUG10824.fa;RUG10900.fa;RUG11891.fa;RUG12702.fa;RUG13291.fa;RUG13369.fa;RUG13604.fa;RUG13874.fa;RUG14012.fa;RUG14019.fa;
RUG14013	1665_2	RUG14013_methanogenic_archaeon	RUG14013.fa;
RUG14017	2023_0	RUG14017_uncultured_Elusimicrobium_sp.	RUG14017.fa;
RUG14018	804_0	RUG14018_uncultured_Erysipelotrichaceae_bacterium	RUG14018.fa;
RUG14020	1185_1	RUG14020_Ruminococcaceae_bacterium	RUG12112.fa;RUG12168.fa;RUG14020.fa;
RUG14026	987_0	RUG14026_uncultured_Lachnospiraceae_bacterium	RUG14026.fa;
RUG14027	259_1	RUG14027_Ruminococcaceae_bacterium	RUG10216.fa;RUG11239.fa;RUG14027.fa;
RUG14031	1171_0	RUG14031_uncultured_Lachnospiraceae_bacterium	RUG14031.fa;
RUG14032	1891_1	RUG14032_uncultured_Prevotellaceae_bacterium	RUG10820.fa;RUG12250.fa;RUG12735.fa;RUG14032.fa;
RUG14033	585_1	RUG14033_Ruminococcaceae_bacterium	RUG10162.fa;RUG13146.fa;RUG13478.fa;RUG14033.fa;
RUG14034	417_1	RUG14034_uncultured_Clostridiales_bacterium	RUG13361.fa;RUG14034.fa;
RUG14036	689_1	RUG14036_Ruminococcaceae_bacterium	RUG13320.fa;RUG13908.fa;RUG14036.fa;
RUG14037	487_1	RUG14037_uncultured_Coriobacteriaceae_bacterium	RUG10908.fa;RUG11904.fa;RUG12272.fa;RUG12377.fa;RUG13151.fa;RUG13327.fa;RUG13507.fa;RUG13865.fa;RUG13879.fa;RUG14037.fa;
RUG14038	416_0	RUG14038_uncultured_Clostridiales_bacterium	RUG14038.fa;
RUG14041	713_0	RUG14041_Ruminococcaceae_bacterium	RUG14041.fa;
RUG14042	675_0	RUG14042_Ruminococcaceae_bacterium	RUG14042.fa;
RUG14045	642_0	RUG14045_uncultured_Clostridiales_bacterium	RUG14045.fa;
RUG14046	711_0	RUG14046_Ruminococcaceae_bacterium	RUG14046.fa;
RUG14047	2333_0	RUG14047_uncultured_Erysipelotrichaceae_bacterium	RUG14047.fa;
RUG14049	704_2	RUG14049_Ruminococcaceae_bacterium	RUG12565.fa;RUG14049.fa;
RUG14050	1060_0	RUG14050_uncultured_Lachnospiraceae_bacterium	RUG14050.fa;
RUG14052	630_1	RUG14052_uncultured_Clostridiales_bacterium	RUG13484.fa;RUG13551.fa;RUG14052.fa;
RUG14053	627_0	RUG14053_Ruminococcaceae_bacterium	RUG14053.fa;
RUG14057	430_0	RUG14057_uncultured_Clostridiales_bacterium	RUG14057.fa;
RUG14060	20_0	RUG14060_uncultured_Chloroflexi_bacterium	RUG14060.fa;
RUG14062	39_0	RUG14062_Fibrobacter_succinogenes	RUG14062.fa;
RUG14063	2287_0	RUG14063_uncultured_Erysipelotrichaceae_bacterium	RUG14063.fa;
RUG14065	196_0	RUG14065_uncultured_Ruminococcus_sp.	RUG14065.fa;
RUG14066	588_0	RUG14066_uncultured_Ruminococcus_sp.	RUG14066.fa;
RUG14067	904_0	RUG14067_uncultured_Lachnospiraceae_bacterium	RUG14067.fa;
RUG14069	799_1	RUG14069_uncultured_Erysipelotrichaceae_bacterium	RUG12265.fa;RUG13031.fa;RUG13207.fa;RUG14069.fa;	HUN_Erysipelotrichaceae_bacterium_NK3D112.fa;
RUG14070	1968_0	RUG14070_uncultured_Proteobacterium	RUG14070.fa;
RUG14071	236_1	RUG14071_uncultured_Ruminococcus_sp.	RUG10328.fa;RUG10939.fa;RUG11384.fa;RUG12378.fa;RUG12569.fa;RUG14071.fa;
RUG14073	1973_1	RUG14073_uncultured_Proteobacterium	RUG13147.fa;RUG13827.fa;RUG14073.fa;
RUG14078	1382_0	RUG14078_uncultured_Bacteroidia_bacterium	RUG14078.fa;
RUG14080	6_0	RUG14080_Campylobacter_fetus	RUG14080.fa;
RUG14081	788_0	RUG14081_uncultured_Erysipelotrichaceae_bacterium	RUG14081.fa;
RUG14082	1094_0	RUG14082_uncultured_Lachnospiraceae_bacterium	RUG14082.fa;
RUG14083	951_1	RUG14083_uncultured_Lachnospiraceae_bacterium	RUG11204.fa;RUG12852.fa;RUG14083.fa;
RUG14085	810_0	RUG14085_uncultured_Lachnospiraceae_bacterium	RUG14085.fa;
RUG14087	2363_0	RUG14087_uncultured_Proteobacterium	RUG14087.fa;
RUG14088	1730_0	RUG14088_uncultured_Prevotellaceae_bacterium	RUG14088.fa;
RUG14089	612_0	RUG14089_uncultured_Clostridiales_bacterium	RUG14089.fa;
RUG14090	1948_0	RUG14090_uncultured_Rhodospirillales_bacterium	RUG14090.fa;
RUG14091	480_0	RUG14091_uncultured_Coriobacteriaceae_bacterium	RUG14091.fa;
RUG14092	1348_0	RUG14092_uncultured_Bacteroidia_bacterium	RUG14092.fa;
RUG14093	2346_0	RUG14093_uncultured_Erysipelotrichaceae_bacterium	RUG14093.fa;
RUG14094	1949_0	RUG14094_uncultured_Proteobacterium	RUG14094.fa;
RUG14096	1245_0	RUG14096_Erysipelothrix_rhusiopathiae	RUG14096.fa;
RUG14098	2342_0	RUG14098_uncultured_Erysipelotrichaceae_bacterium	RUG14098.fa;
RUG14099	1029_0	RUG14099_uncultured_Lachnospiraceae_bacterium	RUG14099.fa;
RUG14100	774_0	RUG14100_uncultured_Thermoactinomyces_sp.	RUG14100.fa;
RUG14101	162_0	RUG14101_uncultured_Lachnospiraceae_bacterium	RUG14101.fa;
RUG14102	1544_1	RUG14102_uncultured_Bacteroidia_bacterium	RUG11134.fa;RUG14102.fa;
RUG14103	722_1	RUG14103_Ruminococcaceae_bacterium	RUG14103.fa;RUG14863.fa;
RUG14104	620_0	RUG14104_uncultured_Clostridiales_bacterium	RUG14104.fa;
RUG14105	271_0	RUG14105_uncultured_Lachnospiraceae_bacterium	RUG14105.fa;
RUG14106	1457_0	RUG14106_uncultured_Bacteroidales_bacterium	RUG14106.fa;
RUG14107	1046_0	RUG14107_uncultured_Lachnospiraceae_bacterium	RUG14107.fa;
RUG14108	2331_0	RUG14108_uncultured_Erysipelotrichaceae_bacterium	RUG14108.fa;
RUG14109	2118_0	RUG14109_Ruminococcaceae_bacterium	RUG14109.fa;
RUG14110	88_0	RUG14110_uncultured_Methanobrevibacter_sp.	RUG14110.fa;
RUG14112	995_0	RUG14112_uncultured_Lachnospiraceae_bacterium	RUG14112.fa;
RUG14113	707_0	RUG14113_Ruminococcaceae_bacterium	RUG14113.fa;
RUG14114	796_0	RUG14114_uncultured_Erysipelotrichaceae_bacterium	RUG14114.fa;
RUG14115	2167_2	RUG14115_uncultured_bacterium	RUG14115.fa;
RUG14116	2130_0	RUG14116_uncultured_Lachnospiraceae_bacterium	RUG14116.fa;
RUG14117	1056_0	RUG14117_uncultured_Lachnospiraceae_bacterium	RUG14117.fa;
RUG14118	2253_0	RUG14118_uncultured_Erysipelotrichaceae_bacterium	RUG14118.fa;
RUG14119	1054_0	RUG14119_uncultured_Lachnospiraceae_bacterium	RUG14119.fa;
RUG14120	381_0	RUG14120_uncultured_Erysipelotrichaceae_bacterium	RUG14120.fa;
RUG14121	2361_0	RUG14121_uncultured_Erysipelotrichaceae_bacterium	RUG14121.fa;
RUG14122	2350_0	RUG14122_uncultured_Erysipelotrichaceae_bacterium	RUG14122.fa;
RUG14123	1118_0	RUG14123_uncultured_Lachnospiraceae_bacterium	RUG14123.fa;
RUG14124	1553_1	RUG14124_Ruminococcaceae_bacterium	RUG11863.fa;RUG14124.fa;
RUG14125	2203_0	RUG14125_uncultured_bacterium	RUG14125.fa;
RUG14126	948_0	RUG14126_uncultured_Lachnospiraceae_bacterium	RUG14126.fa;
RUG14128	1259_0	RUG14128_uncultured_Bacteroidales_bacterium	RUG14128.fa;
RUG14129	258_1	RUG14129_Ruminococcaceae_bacterium	RUG12803.fa;RUG14129.fa;
RUG14130	473_0	RUG14130_uncultured_Clostridiales_bacterium	RUG14130.fa;
RUG14131	1992_0	RUG14131_uncultured_Aeromonadales_bacterium	RUG14131.fa;
RUG14132	474_1	RUG14132_Ruminococcaceae_bacterium	RUG11199.fa;RUG14132.fa;
RUG14133	882_0	RUG14133_Bacillus_coagulans	RUG14133.fa;
RUG14134	1464_0	RUG14134_uncultured_Bacteroidales_bacterium	RUG14134.fa;
RUG14135	295_0	RUG14135_Ruminococcus_flavefaciens	RUG14135.fa;
[truncated: 691 more rows]
