# Supplementary material for: Compendium of 4,941 rumen metagenome-assembled genomes for rumen microbiome biology and enzyme discovery
Source: Nat Biotechnol. 2019 Aug 2;37(8):953–61. doi: 10.1038/s41587-019-0202-3 (PMC6785717; doi:10.1038/s41587-019-0202-3)
Supplement: Supplementary file 24 — Strain-level bins. Strain-level bins for the rumen superset dereplicated at 99% ANI. [file 41587_2019_202_MOESM9_ESM.xlsx]

## Sheet: d99m
Winner	Cluster	name	RUG	Hungate	UBA	Hess	Solden	Svarstrom
Hess_AC2a_Bacteroidales	1627_0	Hess_AC2a_Bacteroidales				HES_Hess_AC2a_Bacteroidales.fa;
Hess_AFa_Spirochaetales	2430_0	Hess_AFa_Spirochaetales				HES_Hess_AFa_Spirochaetales.fa;
Hess_AGa_Bacteroidales	1915_0	Hess_AGa_Bacteroidales				HES_Hess_AGa_Bacteroidales.fa;
Hess_AIa_Clostridiales	809_0	Hess_AIa_Clostridiales				HES_Hess_AIa_Clostridiales.fa;
Hess_AMa_Spirochaetales	2406_0	Hess_AMa_Spirochaetales				HES_Hess_AMa_Spirochaetales.fa;
HUN_Acetitomaculum_ruminis_DSM_5522	1102_0	HUN_Acetitomaculum_ruminis_DSM_5522		HUN_Acetitomaculum_ruminis_DSM_5522.fa;
HUN_Acidaminococcus_fermentans_strain_pGA_4	343_1	HUN_Acidaminococcus_fermentans_strain_pGA_4	RUG13906.fa;	HUN_Acidaminococcus_fermentans_strain_pGA_4.fa;
HUN_Acidaminococcus_fermentans_strain_WCC6	343_3	HUN_Acidaminococcus_fermentans_strain_WCC6		HUN_Acidaminococcus_fermentans_strain_WCC6.fa;
HUN_Acinetobacter_sp_DSM_11652	1994_0	HUN_Acinetobacter_sp_DSM_11652		HUN_Acinetobacter_sp_DSM_11652.fa;
HUN_Acinetobacter_sp_HR7	1995_0	HUN_Acinetobacter_sp_HR7		HUN_Acinetobacter_sp_HR7.fa;
HUN_Actinomyces_denticolens_strain_PA	770_0	HUN_Actinomyces_denticolens_strain_PA		HUN_Actinomyces_denticolens_strain_PA.fa;
HUN_Actinomyces_nasicola_strain_KPR_1	765_0	HUN_Actinomyces_nasicola_strain_KPR_1		HUN_Actinomyces_nasicola_strain_KPR_1.fa;
HUN_Actinomyces_ruminicola_strain_DSM_27982	769_1	HUN_Actinomyces_ruminicola_strain_DSM_27982		HUN_Actinomyces_ruminicola_strain_DSM_27982.fa;
HUN_Actinomyces_ruminicola_strain_KPR_7B	769_2	HUN_Actinomyces_ruminicola_strain_KPR_7B		HUN_Actinomyces_ruminicola_strain_KPR_7B.fa;
HUN_Allisonella_histaminiformans_strain_DSM_15230	2115_0	HUN_Allisonella_histaminiformans_strain_DSM_15230		HUN_Allisonella_histaminiformans_strain_DSM_15230.fa;
HUN_Alysiella_crassa_DSM_2578	1951_0	HUN_Alysiella_crassa_DSM_2578		HUN_Alysiella_crassa_DSM_2578.fa;
HUN_Alysiella_filiformis_DSM_16848	1952_0	HUN_Alysiella_filiformis_DSM_16848		HUN_Alysiella_filiformis_DSM_16848.fa;
HUN_Anaerovibrio_lipolyticus_DSM_3074	323_1	HUN_Anaerovibrio_lipolyticus_DSM_3074		HUN_Anaerovibrio_lipolyticus_DSM_3074.fa;
HUN_Anaerovibrio_lipolyticus_LB2005	323_2	HUN_Anaerovibrio_lipolyticus_LB2005		HUN_Anaerovibrio_lipolyticus_LB2005.fa;
HUN_Anaerovibrio_sp_RM50	324_0	HUN_Anaerovibrio_sp_RM50		HUN_Anaerovibrio_sp_RM50.fa;
HUN_Arcobacter_butzleri_7h1h	2386_0	HUN_Arcobacter_butzleri_7h1h		HUN_Arcobacter_butzleri_7h1h.fa;
HUN_Bacillus_cereus_strain_KPR_7A	2073_0	HUN_Bacillus_cereus_strain_KPR_7A		HUN_Bacillus_cereus_strain_KPR_7A.fa;
HUN_Bacillus_licheniformis_strain_VTM3R78	2075_1	HUN_Bacillus_licheniformis_strain_VTM3R78	RUG14306.fa;	HUN_Bacillus_licheniformis_strain_VTM3R78.fa;
HUN_Bacillus_nealsonii_AAU1	2123_0	HUN_Bacillus_nealsonii_AAU1		HUN_Bacillus_nealsonii_AAU1.fa;
HUN_Bacillus_sp_MB2021	2124_0	HUN_Bacillus_sp_MB2021		HUN_Bacillus_sp_MB2021.fa;
HUN_Bacteroidales_bacterium_KHT7	1712_21	HUN_Bacteroidales_bacterium_KHT7		HUN_Bacteroidales_bacterium_KHT7.fa;
HUN_Bacteroidales_bacterium_WCE2004	1374_1	HUN_Bacteroidales_bacterium_WCE2004		HUN_Bacteroidales_bacterium_WCE2004.fa;
HUN_Bacteroidales_bacterium_WCE2008	1424_0	HUN_Bacteroidales_bacterium_WCE2008		HUN_Bacteroidales_bacterium_WCE2008.fa;
HUN_Bacteroides_ovatus_strain_NLAE_zl_C500	1435_2	HUN_Bacteroides_ovatus_strain_NLAE_zl_C500		HUN_Bacteroides_ovatus_strain_NLAE_zl_C500.fa;
HUN_Bacteroides_ovatus_strain_NLAE_zl_C57	1435_3	HUN_Bacteroides_ovatus_strain_NLAE_zl_C57		HUN_Bacteroides_ovatus_strain_NLAE_zl_C57.fa;
HUN_Bacteroides_sp_AR20	1434_1	HUN_Bacteroides_sp_AR20		HUN_Bacteroides_sp_AR20.fa;
HUN_Bacteroides_sp_AR29	1436_0	HUN_Bacteroides_sp_AR29		HUN_Bacteroides_sp_AR29.fa;
HUN_Bacteroides_sp_Ga6A1	1712_1	HUN_Bacteroides_sp_Ga6A1		HUN_Bacteroides_sp_Ga6A1.fa;HUN_Bacteroides_sp_Ga6A2.fa;
HUN_Bacteroides_thetaiotaomicron_strain_KPPR_3	1434_2	HUN_Bacteroides_thetaiotaomicron_strain_KPPR_3		HUN_Bacteroides_thetaiotaomicron_strain_KPPR_3.fa;
HUN_Bacteroides_thetaiotaomicron_strain_NLAE_zl_C579	1434_3	HUN_Bacteroides_thetaiotaomicron_strain_NLAE_zl_C579		HUN_Bacteroides_thetaiotaomicron_strain_NLAE_zl_C579.fa;
HUN_Bacteroides_vulgatus_strain_NLAE_zl_G202	1437_0	HUN_Bacteroides_vulgatus_strain_NLAE_zl_G202		HUN_Bacteroides_vulgatus_strain_NLAE_zl_G202.fa;
HUN_Bacteroides_xylanisolvens_strain_NLAE_zl_G339	1435_1	HUN_Bacteroides_xylanisolvens_strain_NLAE_zl_G339		HUN_Bacteroides_xylanisolvens_strain_NLAE_zl_C202.fa;HUN_Bacteroides_xylanisolvens_strain_NLAE_zl_G339.fa;
HUN_Basfia_succiniciproducens_strain_DSM_22022	1993_1	HUN_Basfia_succiniciproducens_strain_DSM_22022		HUN_Basfia_succiniciproducens_strain_DSM_22022.fa;
HUN_Basfia_succiniciproducens_strain_KPR_2	1993_2	HUN_Basfia_succiniciproducens_strain_KPR_2		HUN_Basfia_succiniciproducens_strain_KPR_2.fa;
HUN_Bifidobacterium_adolescentis_DSM_20087	762_3	HUN_Bifidobacterium_adolescentis_DSM_20087		HUN_Bifidobacterium_adolescentis_DSM_20087.fa;
HUN_Bifidobacterium_bifidum_strain_Calf96	764_0	HUN_Bifidobacterium_bifidum_strain_Calf96		HUN_Bifidobacterium_bifidum_strain_Calf96.fa;
HUN_Bifidobacterium_boum_DSM_20432	756_3	HUN_Bifidobacterium_boum_DSM_20432		HUN_Bifidobacterium_boum_DSM_20432.fa;
HUN_Bifidobacterium_breve_strain_RP2	763_1	HUN_Bifidobacterium_breve_strain_RP2		HUN_Bifidobacterium_breve_strain_RP2.fa;
HUN_Bifidobacterium_longum_AGR2137	763_2	HUN_Bifidobacterium_longum_AGR2137		HUN_Bifidobacterium_longum_AGR2137.fa;
HUN_Bifidobacterium_pseudolongum_AGR2145	758_2	HUN_Bifidobacterium_pseudolongum_AGR2145		HUN_Bifidobacterium_pseudolongum_AGR2145.fa;
HUN_Bifidobacterium_pseudolongum_subsp_globosum_DSM_20092	758_1	HUN_Bifidobacterium_pseudolongum_subsp_globosum_DSM_20092	RUG11560.fa;	HUN_Bifidobacterium_pseudolongum_subsp_globosum_DSM_20092.fa;
HUN_Bifidobacterium_ruminantium_DSM_6489	762_1	HUN_Bifidobacterium_ruminantium_DSM_6489		HUN_Bifidobacterium_ruminantium_DSM_6489.fa;
HUN_Bifidobacterium_sp_AGR2158	759_0	HUN_Bifidobacterium_sp_AGR2158		HUN_Bifidobacterium_sp_AGR2158.fa;
HUN_Bifidobacterium_thermophilum_DSM_20212	757_0	HUN_Bifidobacterium_thermophilum_DSM_20212		HUN_Bifidobacterium_thermophilum_DSM_20212.fa;
HUN_Blautia_schinkii_DSM_10518	1228_0	HUN_Blautia_schinkii_DSM_10518		HUN_Blautia_schinkii_DSM_10518.fa;
HUN_Blautia_sp_SF_50	895_0	HUN_Blautia_sp_SF_50		HUN_Blautia_sp_SF_50.fa;
HUN_Blautia_wexlerae_AGR2146	896_0	HUN_Blautia_wexlerae_AGR2146		HUN_Blautia_wexlerae_AGR2146.fa;
HUN_Bordetella_trematum_strain_HR18	2142_0	HUN_Bordetella_trematum_strain_HR18		HUN_Bordetella_trematum_strain_HR18.fa;
HUN_Butyrivibrio_fibrisolvens_AB2020	830_6	HUN_Butyrivibrio_fibrisolvens_AB2020		HUN_Butyrivibrio_fibrisolvens_AB2020.fa;
HUN_Butyrivibrio_fibrisolvens_DSM_3071	831_0	HUN_Butyrivibrio_fibrisolvens_DSM_3071		HUN_Butyrivibrio_fibrisolvens_DSM_3071.fa;
HUN_Butyrivibrio_fibrisolvens_FE2007	830_1	HUN_Butyrivibrio_fibrisolvens_FE2007		HUN_Butyrivibrio_fibrisolvens_FE2007.fa;
HUN_Butyrivibrio_fibrisolvens_MD2001	830_7	HUN_Butyrivibrio_fibrisolvens_MD2001		HUN_Butyrivibrio_fibrisolvens_MD2001.fa;
HUN_Butyrivibrio_fibrisolvens_ND3005	830_2	HUN_Butyrivibrio_fibrisolvens_ND3005		HUN_Butyrivibrio_fibrisolvens_ND3005.fa;
HUN_Butyrivibrio_fibrisolvens_strain_AR40	830_8	HUN_Butyrivibrio_fibrisolvens_strain_AR40		HUN_Butyrivibrio_fibrisolvens_strain_AR40.fa;
HUN_Butyrivibrio_fibrisolvens_WTE3004	830_4	HUN_Butyrivibrio_fibrisolvens_WTE3004		HUN_Butyrivibrio_fibrisolvens_WTE3004.fa;
HUN_Butyrivibrio_fibrisolvens_YRB2005	830_5	HUN_Butyrivibrio_fibrisolvens_YRB2005		HUN_Butyrivibrio_fibrisolvens_YRB2005.fa;
HUN_Butyrivibrio_hungatei_DSM_14810	849_1	HUN_Butyrivibrio_hungatei_DSM_14810		HUN_Butyrivibrio_hungatei_DSM_14810.fa;
HUN_Butyrivibrio_hungatei_NK4A153	836_4	HUN_Butyrivibrio_hungatei_NK4A153		HUN_Butyrivibrio_hungatei_NK4A153.fa;
HUN_Butyrivibrio_hungatei_strain_MB2003_chromosome_I_complete_sequence	849_2	HUN_Butyrivibrio_hungatei_strain_MB2003_chromosome_I_complete_sequence		HUN_Butyrivibrio_hungatei_strain_MB2003_chromosome_I_complete_sequence.fa;
HUN_Butyrivibrio_hungatei_strain_XBD2006	836_3	HUN_Butyrivibrio_hungatei_strain_XBD2006		HUN_Butyrivibrio_hungatei_strain_XBD2006.fa;
HUN_Butyrivibrio_proteoclasticus_FD2007	854_0	HUN_Butyrivibrio_proteoclasticus_FD2007		HUN_Butyrivibrio_proteoclasticus_FD2007.fa;
HUN_Butyrivibrio_proteoclasticus_P6B7	857_0	HUN_Butyrivibrio_proteoclasticus_P6B7		HUN_Butyrivibrio_proteoclasticus_P6B7.fa;
HUN_Butyrivibrio_proteoclasticus_strain_P18	852_3	HUN_Butyrivibrio_proteoclasticus_strain_P18		HUN_Butyrivibrio_proteoclasticus_strain_P18.fa;
HUN_Butyrivibrio_sp_AC2005	841_0	HUN_Butyrivibrio_sp_AC2005		HUN_Butyrivibrio_sp_AC2005.fa;
HUN_Butyrivibrio_sp_AD3002	842_1	HUN_Butyrivibrio_sp_AD3002		HUN_Butyrivibrio_sp_AD3002.fa;
HUN_Butyrivibrio_sp_AE2005	836_6	HUN_Butyrivibrio_sp_AE2005		HUN_Butyrivibrio_sp_AE2005.fa;
HUN_Butyrivibrio_sp_AE2015	852_1	HUN_Butyrivibrio_sp_AE2015		HUN_Butyrivibrio_sp_AE2015.fa;
HUN_Butyrivibrio_sp_AE3003	836_5	HUN_Butyrivibrio_sp_AE3003		HUN_Butyrivibrio_sp_AE3003.fa;
HUN_Butyrivibrio_sp_AE3004	844_0	HUN_Butyrivibrio_sp_AE3004		HUN_Butyrivibrio_sp_AE3004.fa;
HUN_Butyrivibrio_sp_AE3006	838_1	HUN_Butyrivibrio_sp_AE3006		HUN_Butyrivibrio_sp_AE3006.fa;
HUN_Butyrivibrio_sp_AE3009	850_0	HUN_Butyrivibrio_sp_AE3009		HUN_Butyrivibrio_sp_AE3009.fa;
HUN_Butyrivibrio_sp_FC2001	840_1	HUN_Butyrivibrio_sp_FC2001		HUN_Butyrivibrio_sp_FC2001.fa;
HUN_Butyrivibrio_sp_FCS006	846_1	HUN_Butyrivibrio_sp_FCS006		HUN_Butyrivibrio_sp_FCS006.fa;
HUN_Butyrivibrio_sp_FCS014	848_0	HUN_Butyrivibrio_sp_FCS014		HUN_Butyrivibrio_sp_FCS014.fa;
HUN_Butyrivibrio_sp_INlla14	853_1	HUN_Butyrivibrio_sp_INlla14		HUN_Butyrivibrio_sp_INlla14.fa;
HUN_Butyrivibrio_sp_INlla16	842_4	HUN_Butyrivibrio_sp_INlla16		HUN_Butyrivibrio_sp_INlla16.fa;
HUN_Butyrivibrio_sp_INlla18	849_3	HUN_Butyrivibrio_sp_INlla18		HUN_Butyrivibrio_sp_INlla18.fa;
HUN_Butyrivibrio_sp_INlla21	837_0	HUN_Butyrivibrio_sp_INlla21		HUN_Butyrivibrio_sp_INlla21.fa;
HUN_Butyrivibrio_sp_LB2008	835_1	HUN_Butyrivibrio_sp_LB2008		HUN_Butyrivibrio_sp_LB2008.fa;
HUN_Butyrivibrio_sp_LC3010	839_1	HUN_Butyrivibrio_sp_LC3010		HUN_Butyrivibrio_sp_LC3010.fa;
HUN_Butyrivibrio_sp_M55	836_7	HUN_Butyrivibrio_sp_M55		HUN_Butyrivibrio_sp_M55.fa;
HUN_Butyrivibrio_sp_MB2005	838_2	HUN_Butyrivibrio_sp_MB2005		HUN_Butyrivibrio_sp_MB2005.fa;
HUN_Butyrivibrio_sp_MC2013	832_0	HUN_Butyrivibrio_sp_MC2013		HUN_Butyrivibrio_sp_MC2013.fa;
HUN_Butyrivibrio_sp_MC2021	851_0	HUN_Butyrivibrio_sp_MC2021		HUN_Butyrivibrio_sp_MC2021.fa;
HUN_Butyrivibrio_sp_NC2002	845_0	HUN_Butyrivibrio_sp_NC2002		HUN_Butyrivibrio_sp_NC2002.fa;
HUN_Butyrivibrio_sp_NC2007	846_2	HUN_Butyrivibrio_sp_NC2007		HUN_Butyrivibrio_sp_NC2007.fa;
HUN_Butyrivibrio_sp_NC3005	920_1	HUN_Butyrivibrio_sp_NC3005	RUG14843.fa;	HUN_Butyrivibrio_sp_NC3005.fa;
HUN_Butyrivibrio_sp_ob235	842_3	HUN_Butyrivibrio_sp_ob235		HUN_Butyrivibrio_sp_ob235.fa;
HUN_Butyrivibrio_sp_Su6	852_2	HUN_Butyrivibrio_sp_Su6		HUN_Butyrivibrio_sp_Su6.fa;
HUN_Butyrivibrio_sp_TB	830_3	HUN_Butyrivibrio_sp_TB		HUN_Butyrivibrio_sp_TB.fa;
HUN_Butyrivibrio_sp_VCB2001	846_3	HUN_Butyrivibrio_sp_VCB2001		HUN_Butyrivibrio_sp_VCB2001.fa;
HUN_Butyrivibrio_sp_VCB2006	855_0	HUN_Butyrivibrio_sp_VCB2006		HUN_Butyrivibrio_sp_VCB2006.fa;
HUN_Butyrivibrio_sp_VCD2006	843_0	HUN_Butyrivibrio_sp_VCD2006		HUN_Butyrivibrio_sp_VCD2006.fa;
HUN_Butyrivibrio_sp_WCD2001	842_2	HUN_Butyrivibrio_sp_WCD2001		HUN_Butyrivibrio_sp_WCD2001.fa;
HUN_Butyrivibrio_sp_WCD3002	838_3	HUN_Butyrivibrio_sp_WCD3002		HUN_Butyrivibrio_sp_WCD3002.fa;
HUN_Butyrivibrio_sp_WCE2006	839_2	HUN_Butyrivibrio_sp_WCE2006		HUN_Butyrivibrio_sp_WCE2006.fa;
HUN_Butyrivibrio_sp_XBB1001	853_2	HUN_Butyrivibrio_sp_XBB1001		HUN_Butyrivibrio_sp_XBB1001.fa;
HUN_Butyrivibrio_sp_XPD2002	840_2	HUN_Butyrivibrio_sp_XPD2002		HUN_Butyrivibrio_sp_XPD2002.fa;
HUN_Butyrivibrio_sp_XPD2006	847_0	HUN_Butyrivibrio_sp_XPD2006		HUN_Butyrivibrio_sp_XPD2006.fa;
HUN_Butyrivibrio_sp_YAB3001	856_0	HUN_Butyrivibrio_sp_YAB3001		HUN_Butyrivibrio_sp_YAB3001.fa;
HUN_Cellulomonas_sp_KH9	767_0	HUN_Cellulomonas_sp_KH9		HUN_Cellulomonas_sp_KH9.fa;
HUN_Cellulosilyticum_ruminicola_JCM_14822	2148_0	HUN_Cellulosilyticum_ruminicola_JCM_14822		HUN_Cellulosilyticum_ruminicola_JCM_14822.fa;
HUN_Cellvibrio_sp_BR_O59_Scaffold1	2076_0	HUN_Cellvibrio_sp_BR_O59_Scaffold1		HUN_Cellvibrio_sp_BR_O59_Scaffold1.fa;
HUN_Citrobacter_sp_NLAE_zl_C269	392_0	HUN_Citrobacter_sp_NLAE_zl_C269		HUN_Citrobacter_sp_NLAE_zl_C269.fa;
HUN_Clostridiales_bacterium_NK3B98	2392_0	HUN_Clostridiales_bacterium_NK3B98		HUN_Clostridiales_bacterium_NK3B98.fa;
HUN_Clostridiales_bacterium_strain_R_7	608_3	HUN_Clostridiales_bacterium_strain_R_7		HUN_Clostridiales_bacterium_strain_R_7.fa;
HUN_Clostridiales_bacterium_strain_WTE2008	609_0	HUN_Clostridiales_bacterium_strain_WTE2008		HUN_Clostridiales_bacterium_strain_WTE2008.fa;
HUN_Clostridioides_mangenotii_LM2	2149_0	HUN_Clostridioides_mangenotii_LM2		HUN_Clostridioides_mangenotii_LM2.fa;
HUN_Clostridium_aerotolerans_DSM_5434	1427_0	HUN_Clostridium_aerotolerans_DSM_5434		HUN_Clostridium_aerotolerans_DSM_5434.fa;
HUN_Clostridium_algidicarnis_strain_B3	2043_0	HUN_Clostridium_algidicarnis_strain_B3		HUN_Clostridium_algidicarnis_strain_B3.fa;
HUN_Clostridium_aminophilum_strain_F	1163_1	HUN_Clostridium_aminophilum_strain_F		HUN_Clostridium_aminophilum_strain_F.fa;
HUN_Clostridium_aminophilum_strain_KH1P1	1163_2	HUN_Clostridium_aminophilum_strain_KH1P1		HUN_Clostridium_aminophilum_strain_KH1P1.fa;
HUN_Clostridium_beijerinckii_HUN142	2395_0	HUN_Clostridium_beijerinckii_HUN142		HUN_Clostridium_beijerinckii_HUN142.fa;
HUN_Clostridium_butyricum_AGR2140	2396_0	HUN_Clostridium_butyricum_AGR2140		HUN_Clostridium_butyricum_AGR2140.fa;
HUN_Clostridium_cadaveris_AGR2141	2391_1	HUN_Clostridium_cadaveris_AGR2141		HUN_Clostridium_cadaveris_AGR2141.fa;HUN_Clostridium_cadaveris_strain_NLAE_zl_G419.fa;
HUN_Clostridium_citroniae_strain_NLAE_zl_G70	1227_0	HUN_Clostridium_citroniae_strain_NLAE_zl_G70		HUN_Clostridium_citroniae_strain_NLAE_zl_G70.fa;
HUN_Clostridium_clostridioforme_AGR2157	1226_2	HUN_Clostridium_clostridioforme_AGR2157		HUN_Clostridium_clostridioforme_AGR2157.fa;
HUN_Clostridium_clostridioforme_strain_ATCC_25537	1226_1	HUN_Clostridium_clostridioforme_strain_ATCC_25537		HUN_Clostridium_clostridioforme_strain_ATCC_25537.fa;HUN_Clostridium_clostridioforme_strain_NLAE_zl_C196.fa;HUN_Clostridium_clostridioforme_strain_NLAE_zl_G208.fa;
HUN_Clostridium_cochlearium_strain_NLAE_zl_C224	2397_0	HUN_Clostridium_cochlearium_strain_NLAE_zl_C224		HUN_Clostridium_cochlearium_strain_NLAE_zl_C224.fa;
HUN_Clostridium_innocuum_strain_NLAE_zl_C381	775_1	HUN_Clostridium_innocuum_strain_NLAE_zl_C381		HUN_Clostridium_innocuum_strain_NLAE_zl_C381.fa;
HUN_Clostridium_innocuum_strain_NLAE_zl_G197_Ga0066900_101	775_2	HUN_Clostridium_innocuum_strain_NLAE_zl_G197_Ga0066900_101		HUN_Clostridium_innocuum_strain_NLAE_zl_G197_Ga0066900_101.fa;
HUN_Clostridium_intestinale_DSM_6191	2399_0	HUN_Clostridium_intestinale_DSM_6191		HUN_Clostridium_intestinale_DSM_6191.fa;
HUN_Clostridium_lavalense_strain_NLAE_zl_G277	577_0	HUN_Clostridium_lavalense_strain_NLAE_zl_G277		HUN_Clostridium_lavalense_strain_NLAE_zl_G277.fa;
HUN_Clostridium_lundense_DSM_17049	2398_0	HUN_Clostridium_lundense_DSM_17049		HUN_Clostridium_lundense_DSM_17049.fa;
HUN_Clostridium_paraputrificum_AGR2156	2383_0	HUN_Clostridium_paraputrificum_AGR2156		HUN_Clostridium_paraputrificum_AGR2156.fa;
HUN_Clostridium_polysaccharolyticum_strain_DSM_1801	875_0	HUN_Clostridium_polysaccharolyticum_strain_DSM_1801		HUN_Clostridium_polysaccharolyticum_strain_DSM_1801.fa;
HUN_Clostridium_sartagoforme_AAU1	2385_0	HUN_Clostridium_sartagoforme_AAU1		HUN_Clostridium_sartagoforme_AAU1.fa;
HUN_Clostridium_sp_DSM_8431	2384_0	HUN_Clostridium_sp_DSM_8431		HUN_Clostridium_sp_DSM_8431.fa;
HUN_Corynebacterium_vitaeruminis_DSM_20294	1210_1	HUN_Corynebacterium_vitaeruminis_DSM_20294		HUN_Corynebacterium_vitaeruminis_DSM_20294.fa;HUN_Corynebacterium_vitaeruminis_Ga6A13.fa;
HUN_Denitrobacterium_detoxificans_strain_DSM_21843	521_0	HUN_Denitrobacterium_detoxificans_strain_DSM_21843		HUN_Denitrobacterium_detoxificans_strain_DSM_21843.fa;
HUN_Desulfotomaculum_ruminis_DSM_2154	2146_0	HUN_Desulfotomaculum_ruminis_DSM_2154		HUN_Desulfotomaculum_ruminis_DSM_2154.fa;
HUN_Desulfovibrio_desulfuricans_strain_DSM_7057	565_0	HUN_Desulfovibrio_desulfuricans_strain_DSM_7057		HUN_Desulfovibrio_desulfuricans_strain_DSM_7057.fa;
HUN_Desulfovibrio_legallii_strain_KHC7	1177_0	HUN_Desulfovibrio_legallii_strain_KHC7		HUN_Desulfovibrio_legallii_strain_KHC7.fa;
HUN_Dorea_longicatena_AGR2136	893_0	HUN_Dorea_longicatena_AGR2136		HUN_Dorea_longicatena_AGR2136.fa;
HUN_Dorea_sp_AGR2135	894_0	HUN_Dorea_sp_AGR2135		HUN_Dorea_sp_AGR2135.fa;
HUN_Enterobacter_sp_kpr_6	393_0	HUN_Enterobacter_sp_kpr_6		HUN_Enterobacter_sp_kpr_6.fa;
HUN_Enterococcus_casseliflavus_strain_NLAE_zl_C414	2131_1	HUN_Enterococcus_casseliflavus_strain_NLAE_zl_C414		HUN_Enterococcus_casseliflavus_strain_NLAE_zl_C414.fa;
HUN_Enterococcus_casseliflavus_strain_NLAE_zl_G268	2131_2	HUN_Enterococcus_casseliflavus_strain_NLAE_zl_G268		HUN_Enterococcus_casseliflavus_strain_NLAE_zl_G268.fa;
HUN_Enterococcus_faecalis_strain_VTM1R91	2134_0	HUN_Enterococcus_faecalis_strain_VTM1R91		HUN_Enterococcus_faecalis_strain_VTM1R91.fa;
HUN_Enterococcus_gallinarum_strain_SKF1	2132_0	HUN_Enterococcus_gallinarum_strain_SKF1		HUN_Enterococcus_gallinarum_strain_SKF1.fa;
HUN_Enterococcus_mundtii_strain_C2	2133_0	HUN_Enterococcus_mundtii_strain_C2		HUN_Enterococcus_mundtii_strain_C2.fa;
HUN_Enterococcus_sp_kppr_6	2135_0	HUN_Enterococcus_sp_kppr_6		HUN_Enterococcus_sp_kppr_6.fa;
HUN_Erysipelotrichaceae_bacterium_NK3D112	799_5	HUN_Erysipelotrichaceae_bacterium_NK3D112		HUN_Erysipelotrichaceae_bacterium_NK3D112.fa;
HUN_Eubacterium_callanderi_strain_NLAE_zl_G225	2116_1	HUN_Eubacterium_callanderi_strain_NLAE_zl_G225		HUN_Eubacterium_callanderi_strain_NLAE_zl_G225.fa;
HUN_Eubacterium_cellulosolvens_LD2006	1105_0	HUN_Eubacterium_cellulosolvens_LD2006		HUN_Eubacterium_cellulosolvens_LD2006.fa;
HUN_Eubacterium_limosum_strain_SA11	2116_2	HUN_Eubacterium_limosum_strain_SA11		HUN_Eubacterium_limosum_strain_SA11.fa;
HUN_Eubacterium_oxidoreducens_strain_DSM_3217	1103_0	HUN_Eubacterium_oxidoreducens_strain_DSM_3217		HUN_Eubacterium_oxidoreducens_strain_DSM_3217.fa;
HUN_Eubacterium_pyruvativorans_strain_i6	410_6	HUN_Eubacterium_pyruvativorans_strain_i6		HUN_Eubacterium_pyruvativorans_strain_i6.fa;
HUN_Eubacterium_pyruvativorans_strain_KHPC4	410_1	HUN_Eubacterium_pyruvativorans_strain_KHPC4		HUN_Eubacterium_pyruvativorans_strain_KHGC13.fa;HUN_Eubacterium_pyruvativorans_strain_KHPC4.fa;
HUN_Eubacterium_ruminantium_strain_ATCC_17233	1004_1	HUN_Eubacterium_ruminantium_strain_ATCC_17233		HUN_Eubacterium_ruminantium_strain_2388.fa;HUN_Eubacterium_ruminantium_strain_ATCC_17233.fa;HUN_Eubacterium_ruminantium_strain_HUN269.fa;
HUN_Eubacterium_ruminantium_strain_FB3002	1006_0	HUN_Eubacterium_ruminantium_strain_FB3002		HUN_Eubacterium_ruminantium_strain_FB3002.fa;
HUN_Eubacterium_sp_AB3007	597_0	HUN_Eubacterium_sp_AB3007		HUN_Eubacterium_sp_AB3007.fa;
HUN_Eubacterium_uniforme_strain_ATCC_35992	1106_0	HUN_Eubacterium_uniforme_strain_ATCC_35992		HUN_Eubacterium_uniforme_strain_ATCC_35992.fa;
HUN_Eubacterium_xylanophilum_ATCC_35991	937_0	HUN_Eubacterium_xylanophilum_ATCC_35991		HUN_Eubacterium_xylanophilum_ATCC_35991.fa;
HUN_Faecalicatena_contorta_strain_NLAE_zl_C134_Ga0104392_101	2144_0	HUN_Faecalicatena_contorta_strain_NLAE_zl_C134_Ga0104392_101		HUN_Faecalicatena_contorta_strain_NLAE_zl_C134_Ga0104392_101.fa;
HUN_Faecalicatena_orotica_strain_NLAE_zl_C242_Ga0104394_101	2145_0	HUN_Faecalicatena_orotica_strain_NLAE_zl_C242_Ga0104394_101		HUN_Faecalicatena_orotica_strain_NLAE_zl_C242_Ga0104394_101.fa;
HUN_Fibrobacter_succinogenes_subsp_elongatus_strain_HM2	28_8	HUN_Fibrobacter_succinogenes_subsp_elongatus_strain_HM2		HUN_Fibrobacter_succinogenes_subsp_elongatus_strain_HM2.fa;
HUN_Fusobacterium_necrophorum_HUN048	1260_0	HUN_Fusobacterium_necrophorum_HUN048		HUN_Fusobacterium_necrophorum_HUN048.fa;
HUN_Kandleria_vitulina_strain_KH4T7	2412_1	HUN_Kandleria_vitulina_strain_KH4T7	RUG13225.fa;	HUN_Kandleria_vitulina_DSM_20405.fa;HUN_Kandleria_vitulina_MC3001.fa;HUN_Kandleria_vitulina_WCE2011.fa;HUN_Kandleria_vitulina_strain_KH4T7.fa;HUN_Kandleria_vitulina_strain_WCC7.fa;
HUN_Kandleria_vitulina_strain_S3b	2412_2	HUN_Kandleria_vitulina_strain_S3b		HUN_Kandleria_vitulina_strain_S3b.fa;
HUN_Lachnobacterium_bovis_C6A12	917_1	HUN_Lachnobacterium_bovis_C6A12		HUN_Lachnobacterium_bovis_C6A12.fa;HUN_Lachnobacterium_bovis_NK4B19.fa;HUN_Lachnobacterium_bovis_strain_AE2004.fa;HUN_Lachnobacterium_bovis_strain_S1b.fa;
HUN_Lachnobacterium_bovis_DSM_14045	918_1	HUN_Lachnobacterium_bovis_DSM_14045	RUG11184.fa;	HUN_Lachnobacterium_bovis_DSM_14045.fa;
HUN_Lachnospira_multipara_ATCC_19207	892_1	HUN_Lachnospira_multipara_ATCC_19207		HUN_Lachnospira_multipara_ATCC_19207.fa;
HUN_Lachnospira_multipara_LB2003	891_1	HUN_Lachnospira_multipara_LB2003		HUN_Lachnospira_multipara_LB2003.fa;
HUN_Lachnospira_multipara_MC2003	891_2	HUN_Lachnospira_multipara_MC2003		HUN_Lachnospira_multipara_MC2003.fa;
HUN_Lachnospira_multipara_strain_D15d	892_2	HUN_Lachnospira_multipara_strain_D15d		HUN_Lachnospira_multipara_strain_D15d.fa;
HUN_Lachnospira_pectinoschiza_strain_M83	892_3	HUN_Lachnospira_pectinoschiza_strain_M83		HUN_Lachnospira_pectinoschiza_strain_M83.fa;
HUN_Lachnospiraceae_bacterium_A10	901_4	HUN_Lachnospiraceae_bacterium_A10		HUN_Lachnospiraceae_bacterium_A10.fa;
HUN_Lachnospiraceae_bacterium_AB2028	822_0	HUN_Lachnospiraceae_bacterium_AB2028		HUN_Lachnospiraceae_bacterium_AB2028.fa;
HUN_Lachnospiraceae_bacterium_AC2012	901_1	HUN_Lachnospiraceae_bacterium_AC2012		HUN_Lachnospiraceae_bacterium_AC2012.fa;
HUN_Lachnospiraceae_bacterium_AC2014	1104_0	HUN_Lachnospiraceae_bacterium_AC2014		HUN_Lachnospiraceae_bacterium_AC2014.fa;
HUN_Lachnospiraceae_bacterium_AC2028	1024_0	HUN_Lachnospiraceae_bacterium_AC2028		HUN_Lachnospiraceae_bacterium_AC2028.fa;
HUN_Lachnospiraceae_bacterium_AC2029	1088_1	HUN_Lachnospiraceae_bacterium_AC2029		HUN_Lachnospiraceae_bacterium_AC2029.fa;
HUN_Lachnospiraceae_bacterium_AC2031	996_0	HUN_Lachnospiraceae_bacterium_AC2031		HUN_Lachnospiraceae_bacterium_AC2031.fa;
HUN_Lachnospiraceae_bacterium_AC3007	1077_0	HUN_Lachnospiraceae_bacterium_AC3007		HUN_Lachnospiraceae_bacterium_AC3007.fa;
HUN_Lachnospiraceae_bacterium_AD3010	939_1	HUN_Lachnospiraceae_bacterium_AD3010		HUN_Lachnospiraceae_bacterium_AD3010.fa;
HUN_Lachnospiraceae_bacterium_C10	1099_1	HUN_Lachnospiraceae_bacterium_C10		HUN_Lachnospiraceae_bacterium_C10.fa;
HUN_Lachnospiraceae_bacterium_C6A11	1005_1	HUN_Lachnospiraceae_bacterium_C6A11		HUN_Lachnospiraceae_bacterium_C6A11.fa;
HUN_Lachnospiraceae_bacterium_C7	919_0	HUN_Lachnospiraceae_bacterium_C7		HUN_Lachnospiraceae_bacterium_C7.fa;
HUN_Lachnospiraceae_bacterium_FD2005	901_2	HUN_Lachnospiraceae_bacterium_FD2005		HUN_Lachnospiraceae_bacterium_FD2005.fa;
HUN_Lachnospiraceae_bacterium_FE2018	974_0	HUN_Lachnospiraceae_bacterium_FE2018		HUN_Lachnospiraceae_bacterium_FE2018.fa;
HUN_Lachnospiraceae_bacterium_G11	862_0	HUN_Lachnospiraceae_bacterium_G11		HUN_Lachnospiraceae_bacterium_G11.fa;
HUN_Lachnospiraceae_bacterium_G41	931_3	HUN_Lachnospiraceae_bacterium_G41		HUN_Lachnospiraceae_bacterium_G41.fa;
HUN_Lachnospiraceae_bacterium_JC7	819_0	HUN_Lachnospiraceae_bacterium_JC7		HUN_Lachnospiraceae_bacterium_JC7.fa;
HUN_Lachnospiraceae_bacterium_KH1T2	826_1	HUN_Lachnospiraceae_bacterium_KH1T2		HUN_Lachnospiraceae_bacterium_KH1T2.fa;
HUN_Lachnospiraceae_bacterium_KHCPX20	1099_2	HUN_Lachnospiraceae_bacterium_KHCPX20		HUN_Lachnospiraceae_bacterium_KHCPX20.fa;
HUN_Lachnospiraceae_bacterium_MA2020	827_0	HUN_Lachnospiraceae_bacterium_MA2020		HUN_Lachnospiraceae_bacterium_MA2020.fa;
HUN_Lachnospiraceae_bacterium_MC2017	824_1	HUN_Lachnospiraceae_bacterium_MC2017		HUN_Lachnospiraceae_bacterium_MC2017.fa;
HUN_Lachnospiraceae_bacterium_MD2004	901_3	HUN_Lachnospiraceae_bacterium_MD2004		HUN_Lachnospiraceae_bacterium_MD2004.fa;
HUN_Lachnospiraceae_bacterium_NC2004	1008_0	HUN_Lachnospiraceae_bacterium_NC2004		HUN_Lachnospiraceae_bacterium_NC2004.fa;
HUN_Lachnospiraceae_bacterium_NC2008	864_1	HUN_Lachnospiraceae_bacterium_NC2008		HUN_Lachnospiraceae_bacterium_NC2008.fa;
HUN_Lachnospiraceae_bacterium_ND2006	826_2	HUN_Lachnospiraceae_bacterium_ND2006		HUN_Lachnospiraceae_bacterium_ND2006.fa;
HUN_Lachnospiraceae_bacterium_NE2001	998_0	HUN_Lachnospiraceae_bacterium_NE2001		HUN_Lachnospiraceae_bacterium_NE2001.fa;
HUN_Lachnospiraceae_bacterium_NK3A20	1170_0	HUN_Lachnospiraceae_bacterium_NK3A20		HUN_Lachnospiraceae_bacterium_NK3A20.fa;
HUN_Lachnospiraceae_bacterium_NK4A136	864_2	HUN_Lachnospiraceae_bacterium_NK4A136		HUN_Lachnospiraceae_bacterium_NK4A136.fa;
HUN_Lachnospiraceae_bacterium_NK4A144	824_2	HUN_Lachnospiraceae_bacterium_NK4A144		HUN_Lachnospiraceae_bacterium_NK4A144.fa;
HUN_Lachnospiraceae_bacterium_NK4A179	833_1	HUN_Lachnospiraceae_bacterium_NK4A179		HUN_Lachnospiraceae_bacterium_NK4A179.fa;
HUN_Lachnospiraceae_bacterium_NLAE_zl_G231	1108_0	HUN_Lachnospiraceae_bacterium_NLAE_zl_G231		HUN_Lachnospiraceae_bacterium_NLAE_zl_G231.fa;
HUN_Lachnospiraceae_bacterium_P6A3	1020_0	HUN_Lachnospiraceae_bacterium_P6A3		HUN_Lachnospiraceae_bacterium_P6A3.fa;
HUN_Lachnospiraceae_bacterium_P6B14	1068_0	HUN_Lachnospiraceae_bacterium_P6B14		HUN_Lachnospiraceae_bacterium_P6B14.fa;
HUN_Lachnospiraceae_bacterium_RM5	907_1	HUN_Lachnospiraceae_bacterium_RM5		HUN_Lachnospiraceae_bacterium_RM5.fa;
HUN_Lachnospiraceae_bacterium_strain_KH1P17	825_0	HUN_Lachnospiraceae_bacterium_strain_KH1P17		HUN_Lachnospiraceae_bacterium_strain_KH1P17.fa;
HUN_Lachnospiraceae_bacterium_strain_LC2019	1002_0	HUN_Lachnospiraceae_bacterium_strain_LC2019		HUN_Lachnospiraceae_bacterium_strain_LC2019.fa;
HUN_Lachnospiraceae_bacterium_V9D3004	938_0	HUN_Lachnospiraceae_bacterium_V9D3004		HUN_Lachnospiraceae_bacterium_V9D3004.fa;
HUN_Lachnospiraceae_bacterium_XBB1006	914_0	HUN_Lachnospiraceae_bacterium_XBB1006		HUN_Lachnospiraceae_bacterium_XBB1006.fa;
HUN_Lachnospiraceae_bacterium_XBB2008	1025_0	HUN_Lachnospiraceae_bacterium_XBB2008		HUN_Lachnospiraceae_bacterium_XBB2008.fa;
HUN_Lachnospiraceae_bacterium_XBD2001	863_0	HUN_Lachnospiraceae_bacterium_XBD2001		HUN_Lachnospiraceae_bacterium_XBD2001.fa;
HUN_Lachnospiraceae_bacterium_XPB1003	834_0	HUN_Lachnospiraceae_bacterium_XPB1003		HUN_Lachnospiraceae_bacterium_XPB1003.fa;
HUN_Lachnospiraceae_bacterium_YSB2008	860_0	HUN_Lachnospiraceae_bacterium_YSB2008		HUN_Lachnospiraceae_bacterium_YSB2008.fa;
HUN_Lachnospiraceae_bacterium_YSD2013	1048_0	HUN_Lachnospiraceae_bacterium_YSD2013		HUN_Lachnospiraceae_bacterium_YSD2013.fa;
HUN_Lactobacillus_brevis_AG48	465_0	HUN_Lactobacillus_brevis_AG48		HUN_Lactobacillus_brevis_AG48.fa;
HUN_Lactobacillus_mucosae_strain_AGR63	1323_2	HUN_Lactobacillus_mucosae_strain_AGR63	RUG14882.fa;	HUN_Lactobacillus_mucosae_strain_AGR63.fa;
HUN_Lactobacillus_mucosae_strain_KHPC15	1323_1	HUN_Lactobacillus_mucosae_strain_KHPC15		HUN_Lactobacillus_mucosae_strain_KHPC15.fa;HUN_Lactobacillus_mucosae_strain_KHPX11.fa;
HUN_Lactobacillus_plantarum_strain_AG30	466_0	HUN_Lactobacillus_plantarum_strain_AG30		HUN_Lactobacillus_plantarum_strain_AG30.fa;
HUN_Lactobacillus_ruminis_ATCC_27782	464_1	HUN_Lactobacillus_ruminis_ATCC_27782	RUG14834.fa;	HUN_Lactobacillus_ruminis_ATCC_27782.fa;HUN_Lactobacillus_ruminis_DSM_20403_NBRC_102161_strain_DSM_20403.fa;
HUN_Lactobacillus_ruminis_strain_WC1T17	463_1	HUN_Lactobacillus_ruminis_strain_WC1T17	RUG14079.fa;	HUN_Lactobacillus_ruminis_strain_WC1T17.fa;
HUN_Lactococcus_garvieae_strain_M79	2140_0	HUN_Lactococcus_garvieae_strain_M79		HUN_Lactococcus_garvieae_strain_M79.fa;
HUN_Lactococcus_lactis_subsp_cremoris_strain_DPC6856	2139_1	HUN_Lactococcus_lactis_subsp_cremoris_strain_DPC6856		HUN_Lactococcus_lactis_subsp_cremoris_strain_DPC6856.fa;
HUN_Lactococcus_lactis_subsp_lactis_strain_511	2139_2	HUN_Lactococcus_lactis_subsp_lactis_strain_511		HUN_Lactococcus_lactis_subsp_lactis_strain_511.fa;
HUN_Lampropedia_hyalina_DSM_16112	2143_0	HUN_Lampropedia_hyalina_DSM_16112		HUN_Lampropedia_hyalina_DSM_16112.fa;
HUN_Megamonas_sp_Calf98_2	2119_0	HUN_Megamonas_sp_Calf98_2		HUN_Megamonas_sp_Calf98_2.fa;
HUN_Megasphaera_elsdenii_strain_DSM_20460	571_1	HUN_Megasphaera_elsdenii_strain_DSM_20460		HUN_Megasphaera_elsdenii_strain_DSM_20460.fa;
HUN_Megasphaera_elsdenii_strain_J1	571_9	HUN_Megasphaera_elsdenii_strain_J1		HUN_Megasphaera_elsdenii_strain_J1.fa;
HUN_Megasphaera_elsdenii_strain_YE34	571_2	HUN_Megasphaera_elsdenii_strain_YE34		HUN_Megasphaera_elsdenii_strain_YE34.fa;
HUN_Megasphaera_elsdenii_T81	571_8	HUN_Megasphaera_elsdenii_T81		HUN_Megasphaera_elsdenii_T81.fa;
HUN_Methanobacterium_formicicum_strain_BRM9	446_0	HUN_Methanobacterium_formicicum_strain_BRM9		HUN_Methanobacterium_formicicum_strain_BRM9.fa;
HUN_Methanobrevibacter_gottschalkii_strain_DSM_11978	2224_0	HUN_Methanobrevibacter_gottschalkii_strain_DSM_11978		HUN_Methanobrevibacter_gottschalkii_strain_DSM_11978.fa;
HUN_Methanobrevibacter_olleyae_strain_DSM_16632	2238_0	HUN_Methanobrevibacter_olleyae_strain_DSM_16632		HUN_Methanobrevibacter_olleyae_strain_DSM_16632.fa;
HUN_Methanobrevibacter_sp_YE315	2225_0	HUN_Methanobrevibacter_sp_YE315		HUN_Methanobrevibacter_sp_YE315.fa;
HUN_Methanobrevibacter_thaueri_strain_DSM_11995	2221_3	HUN_Methanobrevibacter_thaueri_strain_DSM_11995		HUN_Methanobrevibacter_thaueri_strain_DSM_11995.fa;
HUN_Methanobrevibacter_woesei_strain_DSM_11979	2208_0	HUN_Methanobrevibacter_woesei_strain_DSM_11979		HUN_Methanobrevibacter_woesei_strain_DSM_11979.fa;
HUN_Methanobrevibacter_wolinii_SH	2242_0	HUN_Methanobrevibacter_wolinii_SH		HUN_Methanobrevibacter_wolinii_SH.fa;
HUN_Methanomicrobium_mobile_BP	53_0	HUN_Methanomicrobium_mobile_BP		HUN_Methanomicrobium_mobile_BP.fa;
HUN_Methanosarcina_barkeri_CM1	336_0	HUN_Methanosarcina_barkeri_CM1		HUN_Methanosarcina_barkeri_CM1.fa;
HUN_Micrococcales_bacterium_KH10	766_0	HUN_Micrococcales_bacterium_KH10		HUN_Micrococcales_bacterium_KH10.fa;
HUN_Micrococcus_luteus_strain_VTM4R57	771_0	HUN_Micrococcus_luteus_strain_VTM4R57		HUN_Micrococcus_luteus_strain_VTM4R57.fa;
HUN_Mitsuokella_jalaludinii_DSM_13811	370_3	HUN_Mitsuokella_jalaludinii_DSM_13811		HUN_Mitsuokella_jalaludinii_DSM_13811.fa;
HUN_Morganella_morganii_strain_NLAE_zl_C84	398_0	HUN_Morganella_morganii_strain_NLAE_zl_C84		HUN_Morganella_morganii_strain_NLAE_zl_C84.fa;
HUN_Olsenella_sp_KH1P3	488_1	HUN_Olsenella_sp_KH1P3	RUG14893.fa;	HUN_Olsenella_sp_KH1P3.fa;HUN_Olsenella_umbonata_strain_KHGC19.fa;HUN_Olsenella_umbonata_strain_WCP15.fa;
HUN_Olsenella_sp_kh2p3	492_15	HUN_Olsenella_sp_kh2p3		HUN_Olsenella_sp_kh2p3.fa;
HUN_Olsenella_sp_KH3B4	492_16	HUN_Olsenella_sp_KH3B4		HUN_Olsenella_sp_KH3B4.fa;
HUN_Olsenella_umbonata_strain_DSM_22619	493_22	HUN_Olsenella_umbonata_strain_DSM_22619		HUN_Olsenella_umbonata_strain_DSM_22619.fa;
HUN_Oribacterium_sp_FC2011	818_1	HUN_Oribacterium_sp_FC2011		HUN_Oribacterium_sp_FC2011.fa;
HUN_Oribacterium_sp_KHPX15	818_2	HUN_Oribacterium_sp_KHPX15		HUN_Oribacterium_sp_KHPX15.fa;
HUN_Oribacterium_sp_NK2B42	818_3	HUN_Oribacterium_sp_NK2B42		HUN_Oribacterium_sp_NK2B42.fa;
HUN_Oribacterium_sp_P6A1	820_0	HUN_Oribacterium_sp_P6A1		HUN_Oribacterium_sp_P6A1.fa;
HUN_Oribacterium_sp_WCC10	821_0	HUN_Oribacterium_sp_WCC10		HUN_Oribacterium_sp_WCC10.fa;
HUN_Oscillibacter_sp_PC13	723_0	HUN_Oscillibacter_sp_PC13		HUN_Oscillibacter_sp_PC13.fa;
HUN_Oxobacter_pfennigii_strain_DSM_3222	2080_0	HUN_Oxobacter_pfennigii_strain_DSM_3222		HUN_Oxobacter_pfennigii_strain_DSM_3222.fa;
HUN_Pediococcus_acidilactici_AGR20	467_0	HUN_Pediococcus_acidilactici_AGR20		HUN_Pediococcus_acidilactici_AGR20.fa;
HUN_Peptostreptococcaceae_bacterium_pGA_8	2125_0	HUN_Peptostreptococcaceae_bacterium_pGA_8		HUN_Peptostreptococcaceae_bacterium_pGA_8.fa;
HUN_Peptostreptococcaceae_bacterium_VA2	2393_0	HUN_Peptostreptococcaceae_bacterium_VA2		HUN_Peptostreptococcaceae_bacterium_VA2.fa;
HUN_Peptostreptococcus_anaerobius_strain_C	2127_0	HUN_Peptostreptococcus_anaerobius_strain_C		HUN_Peptostreptococcus_anaerobius_strain_C.fa;
HUN_Peptostreptococcus_russellii_strain_Calf135	2128_0	HUN_Peptostreptococcus_russellii_strain_Calf135		HUN_Peptostreptococcus_russellii_strain_Calf135.fa;
HUN_Peptostreptococcus_sp_D1	2126_0	HUN_Peptostreptococcus_sp_D1		HUN_Peptostreptococcus_sp_D1.fa;
HUN_Porphyromonadaceae_bacterium_KH3CP3RA	1455_3	HUN_Porphyromonadaceae_bacterium_KH3CP3RA		HUN_Porphyromonadaceae_bacterium_KH3CP3RA.fa;
HUN_Porphyromonadaceae_bacterium_KH3R12	1455_1	HUN_Porphyromonadaceae_bacterium_KH3R12		HUN_Porphyromonadaceae_bacterium_KH3R12.fa;
HUN_Porphyromonadaceae_bacterium_KHP3R9	1456_0	HUN_Porphyromonadaceae_bacterium_KHP3R9		HUN_Porphyromonadaceae_bacterium_KHP3R9.fa;
HUN_Porphyromonadaceae_bacterium_NLAE_zl_C104	1455_2	HUN_Porphyromonadaceae_bacterium_NLAE_zl_C104		HUN_Porphyromonadaceae_bacterium_NLAE_zl_C104.fa;
HUN_Porphyromonas_levii_DSM_23370	1264_0	HUN_Porphyromonas_levii_DSM_23370		HUN_Porphyromonas_levii_DSM_23370.fa;
HUN_Prevotella_aff_ruminicola_Tc2_24	1781_1	HUN_Prevotella_aff_ruminicola_Tc2_24		HUN_Prevotella_aff_ruminicola_Tc2_24.fa;
HUN_Prevotella_albensis_DSM_11370_JCM_12258_strain_DSM_11370	1646_1	HUN_Prevotella_albensis_DSM_11370_JCM_12258_strain_DSM_11370		HUN_Prevotella_albensis_DSM_11370_JCM_12258_strain_DSM_11370.fa;
HUN_Prevotella_brevis_ATCC_19188	1811_1	HUN_Prevotella_brevis_ATCC_19188		HUN_Prevotella_brevis_ATCC_19188.fa;
HUN_Prevotella_brevis_P6B11	1811_2	HUN_Prevotella_brevis_P6B11		HUN_Prevotella_brevis_P6B11.fa;
HUN_Prevotella_bryantii_strain_KHPX14	1645_1	HUN_Prevotella_bryantii_strain_KHPX14	RUG13974.fa;	HUN_Prevotella_bryantii_C21a.fa;HUN_Prevotella_bryantii_strain_FB3001.fa;HUN_Prevotella_bryantii_strain_KHPX14.fa;
HUN_Prevotella_ruminicola_Ga6B6	1809_14	HUN_Prevotella_ruminicola_Ga6B6		HUN_Prevotella_ruminicola_Ga6B6.fa;
HUN_Prevotella_ruminicola_strain_AR32	1780_3	HUN_Prevotella_ruminicola_strain_AR32		HUN_Prevotella_ruminicola_strain_AR32.fa;
HUN_Prevotella_ruminicola_strain_ATCC_19189	1809_11	HUN_Prevotella_ruminicola_strain_ATCC_19189		HUN_Prevotella_ruminicola_strain_ATCC_19189.fa;
HUN_Prevotella_ruminicola_strain_BPI_162	1809_3	HUN_Prevotella_ruminicola_strain_BPI_162		HUN_Prevotella_ruminicola_strain_BPI_162.fa;
HUN_Prevotella_ruminicola_strain_BPI_34	1809_4	HUN_Prevotella_ruminicola_strain_BPI_34		HUN_Prevotella_ruminicola_strain_BPI_34.fa;
HUN_Prevotella_ruminicola_strain_D31d	1809_1	HUN_Prevotella_ruminicola_strain_D31d		HUN_Prevotella_ruminicola_strain_D31d.fa;
HUN_Prevotella_ruminicola_strain_KHT3	1805_0	HUN_Prevotella_ruminicola_strain_KHT3		HUN_Prevotella_ruminicola_strain_KHT3.fa;
HUN_Prevotella_sp_AGR2160	1910_0	HUN_Prevotella_sp_AGR2160		HUN_Prevotella_sp_AGR2160.fa;
HUN_Prevotella_sp_BP1_145	1814_1	HUN_Prevotella_sp_BP1_145		HUN_Prevotella_sp_BP1_145.fa;
HUN_Prevotella_sp_BP1_148	1814_2	HUN_Prevotella_sp_BP1_148		HUN_Prevotella_sp_BP1_148.fa;
HUN_Prevotella_sp_FD3004	1780_1	HUN_Prevotella_sp_FD3004		HUN_Prevotella_sp_FD3004.fa;
HUN_Prevotella_sp_HUN102	1649_0	HUN_Prevotella_sp_HUN102		HUN_Prevotella_sp_HUN102.fa;
HUN_Prevotella_sp_KH2C16	1648_0	HUN_Prevotella_sp_KH2C16		HUN_Prevotella_sp_KH2C16.fa;
HUN_Prevotella_sp_khp1	1809_7	HUN_Prevotella_sp_khp1		HUN_Prevotella_sp_khp1.fa;
HUN_Prevotella_sp_khp7	1780_2	HUN_Prevotella_sp_khp7		HUN_Prevotella_sp_khp7.fa;
HUN_Prevotella_sp_lc2012	1781_2	HUN_Prevotella_sp_lc2012		HUN_Prevotella_sp_lc2012.fa;
HUN_Prevotella_sp_MA2016	1810_0	HUN_Prevotella_sp_MA2016		HUN_Prevotella_sp_MA2016.fa;
HUN_Prevotella_sp_ne3005	1786_1	HUN_Prevotella_sp_ne3005		HUN_Prevotella_sp_ne3005.fa;
HUN_Prevotella_sp_P6B1	1808_1	HUN_Prevotella_sp_P6B1		HUN_Prevotella_sp_P6B1.fa;
HUN_Prevotella_sp_P6B4	1808_2	HUN_Prevotella_sp_P6B4		HUN_Prevotella_sp_P6B4.fa;
HUN_Prevotella_sp_RM4	1809_9	HUN_Prevotella_sp_RM4		HUN_Prevotella_sp_RM4.fa;
HUN_Prevotella_sp_tc2_28	1830_1	HUN_Prevotella_sp_tc2_28		HUN_Prevotella_sp_tc2_28.fa;
HUN_Prevotella_sp_tf2_5	1820_4	HUN_Prevotella_sp_tf2_5		HUN_Prevotella_sp_tf2_5.fa;
HUN_Prevotellaceae_bacterium_HUN156	1843_1	HUN_Prevotellaceae_bacterium_HUN156		HUN_Prevotellaceae_bacterium_HUN156.fa;
HUN_Prevotellaceae_bacterium_KH2P17	1647_1	HUN_Prevotellaceae_bacterium_KH2P17		HUN_Prevotella_sp_kh1p2.fa;HUN_Prevotellaceae_bacterium_KH2P17.fa;
HUN_Prevotellaceae_bacterium_MN60	1843_3	HUN_Prevotellaceae_bacterium_MN60		HUN_Prevotellaceae_bacterium_MN60.fa;
HUN_Propionibacteriaceae_bacterium_P6A17	768_0	HUN_Propionibacteriaceae_bacterium_P6A17		HUN_Propionibacteriaceae_bacterium_P6A17.fa;
HUN_Propionibacterium_sp_MB3007	1950_1	HUN_Propionibacterium_sp_MB3007		HUN_Cutibacterium_acnes_strain_NLAE_zl_G260.fa;HUN_Propionibacterium_sp_MB3007.fa;
HUN_Proteiniclasticum_ruminis_DSM_24773	470_0	HUN_Proteiniclasticum_ruminis_DSM_24773		HUN_Proteiniclasticum_ruminis_DSM_24773.fa;
HUN_Proteus_mirabilis_strain_NLAE_zl_G534	397_1	HUN_Proteus_mirabilis_strain_NLAE_zl_G534		HUN_Proteus_mirabilis_strain_NLAE_zl_C285.fa;HUN_Proteus_mirabilis_strain_NLAE_zl_G534.fa;
HUN_Pseudobutyrivibrio_ruminis_AD2017	870_1	HUN_Pseudobutyrivibrio_ruminis_AD2017		HUN_Pseudobutyrivibrio_ruminis_AD2017.fa;
HUN_Pseudobutyrivibrio_ruminis_CF1b	871_3	HUN_Pseudobutyrivibrio_ruminis_CF1b		HUN_Pseudobutyrivibrio_ruminis_CF1b.fa;
HUN_Pseudobutyrivibrio_ruminis_DSM_9787	869_4	HUN_Pseudobutyrivibrio_ruminis_DSM_9787		HUN_Pseudobutyrivibrio_ruminis_DSM_9787.fa;
HUN_Pseudobutyrivibrio_ruminis_HUN009	869_6	HUN_Pseudobutyrivibrio_ruminis_HUN009		HUN_Pseudobutyrivibrio_ruminis_HUN009.fa;
HUN_Pseudobutyrivibrio_ruminis_strain_ACV_9	869_5	HUN_Pseudobutyrivibrio_ruminis_strain_ACV_9		HUN_Pseudobutyrivibrio_ruminis_strain_ACV_9.fa;
HUN_Pseudobutyrivibrio_sp_49	871_1	HUN_Pseudobutyrivibrio_sp_49		HUN_Pseudobutyrivibrio_sp_49.fa;
HUN_Pseudobutyrivibrio_sp_ACV_2	874_0	HUN_Pseudobutyrivibrio_sp_ACV_2		HUN_Pseudobutyrivibrio_sp_ACV_2.fa;
HUN_Pseudobutyrivibrio_sp_AR14	868_1	HUN_Pseudobutyrivibrio_sp_AR14		HUN_Pseudobutyrivibrio_sp_AR14.fa;
HUN_Pseudobutyrivibrio_sp_C4	869_1	HUN_Pseudobutyrivibrio_sp_C4		HUN_Pseudobutyrivibrio_sp_C4.fa;
HUN_Pseudobutyrivibrio_sp_JW11	869_3	HUN_Pseudobutyrivibrio_sp_JW11		HUN_Pseudobutyrivibrio_sp_JW11.fa;
HUN_Pseudobutyrivibrio_sp_LB2011	869_2	HUN_Pseudobutyrivibrio_sp_LB2011		HUN_Pseudobutyrivibrio_sp_LB2011.fa;
HUN_Pseudobutyrivibrio_sp_MD2005	873_0	HUN_Pseudobutyrivibrio_sp_MD2005		HUN_Pseudobutyrivibrio_sp_MD2005.fa;
HUN_Pseudobutyrivibrio_sp_NOR37	868_2	HUN_Pseudobutyrivibrio_sp_NOR37		HUN_Pseudobutyrivibrio_sp_NOR37.fa;
HUN_Pseudobutyrivibrio_sp_OR37	870_3	HUN_Pseudobutyrivibrio_sp_OR37		HUN_Pseudobutyrivibrio_sp_OR37.fa;
HUN_Pseudobutyrivibrio_sp_UC1225	871_2	HUN_Pseudobutyrivibrio_sp_UC1225		HUN_Pseudobutyrivibrio_sp_UC1225.fa;
HUN_Pseudobutyrivibrio_sp_YE44	872_0	HUN_Pseudobutyrivibrio_sp_YE44		HUN_Pseudobutyrivibrio_sp_YE44.fa;
HUN_Pseudobutyrivibrio_xylanivorans_strain_DSM_10317	871_4	HUN_Pseudobutyrivibrio_xylanivorans_strain_DSM_10317		HUN_Pseudobutyrivibrio_xylanivorans_strain_DSM_10317.fa;
HUN_Pseudochrobactrum_sp_AO18b	330_0	HUN_Pseudochrobactrum_sp_AO18b		HUN_Pseudochrobactrum_sp_AO18b.fa;
HUN_Ruaniaceae_bacterium_KH17	772_0	HUN_Ruaniaceae_bacterium_KH17		HUN_Ruaniaceae_bacterium_KH17.fa;
HUN_Ruminiclostridium_cellobioparum_DSM_1351_ATCC_15832	2081_0	HUN_Ruminiclostridium_cellobioparum_DSM_1351_ATCC_15832		HUN_Ruminiclostridium_cellobioparum_DSM_1351_ATCC_15832.fa;
HUN_Ruminobacter_amylophilus_strain_DSM_1361	1989_2	HUN_Ruminobacter_amylophilus_strain_DSM_1361		HUN_Ruminobacter_amylophilus_strain_DSM_1361.fa;
HUN_Ruminobacter_sp_RM87	1989_1	HUN_Ruminobacter_sp_RM87	RUG10248.fa;	HUN_Ruminobacter_sp_RM87.fa;
HUN_Ruminococcaceae_bacterium_AB4001	1568_0	HUN_Ruminococcaceae_bacterium_AB4001		HUN_Ruminococcaceae_bacterium_AB4001.fa;
HUN_Ruminococcaceae_bacterium_AE2021	1573_1	HUN_Ruminococcaceae_bacterium_AE2021		HUN_Ruminococcaceae_bacterium_AE2021.fa;
HUN_Ruminococcaceae_bacterium_D5	389_0	HUN_Ruminococcaceae_bacterium_D5		HUN_Ruminococcaceae_bacterium_D5.fa;
HUN_Ruminococcaceae_bacterium_FB2012	2103_0	HUN_Ruminococcaceae_bacterium_FB2012		HUN_Ruminococcaceae_bacterium_FB2012.fa;
HUN_Ruminococcaceae_bacterium_KH2T8	1574_6	HUN_Ruminococcaceae_bacterium_KH2T8		HUN_Ruminococcaceae_bacterium_KH2T8.fa;
HUN_Ruminococcaceae_bacterium_P7	224_5	HUN_Ruminococcaceae_bacterium_P7		HUN_Ruminococcaceae_bacterium_P7.fa;
HUN_Ruminococcaceae_bacterium_R_25_Ga0066889_11	1562_1	HUN_Ruminococcaceae_bacterium_R_25_Ga0066889_11		HUN_Ruminococcaceae_bacterium_R_25_Ga0066889_11.fa;
HUN_Ruminococcaceae_bacterium_strain_KHP2	1573_2	HUN_Ruminococcaceae_bacterium_strain_KHP2		HUN_Ruminococcaceae_bacterium_strain_KHP2.fa;
HUN_Ruminococcaceae_bacterium_YAD3003	1561_0	HUN_Ruminococcaceae_bacterium_YAD3003		HUN_Ruminococcaceae_bacterium_YAD3003.fa;
HUN_Ruminococcaceae_bacterium_YRB3002	1554_0	HUN_Ruminococcaceae_bacterium_YRB3002		HUN_Ruminococcaceae_bacterium_YRB3002.fa;
HUN_Ruminococcus_albus_7_DSM_20455	313_0	HUN_Ruminococcus_albus_7_DSM_20455		HUN_Ruminococcus_albus_7_DSM_20455.fa;
HUN_Ruminococcus_albus_8	310_3	HUN_Ruminococcus_albus_8		HUN_Ruminococcus_albus_8.fa;
HUN_Ruminococcus_albus_AD2013	311_1	HUN_Ruminococcus_albus_AD2013		HUN_Ruminococcus_albus_AD2013.fa;
HUN_Ruminococcus_albus_strain_AR67	312_1	HUN_Ruminococcus_albus_strain_AR67		HUN_Ruminococcus_albus_strain_AR67.fa;
HUN_Ruminococcus_albus_strain_KH2T6	312_2	HUN_Ruminococcus_albus_strain_KH2T6		HUN_Ruminococcus_albus_strain_KH2T6.fa;
HUN_Ruminococcus_albus_SY3	311_2	HUN_Ruminococcus_albus_SY3		HUN_Ruminococcus_albus_SY3.fa;
HUN_Ruminococcus_flavefaciens_007c	285_1	HUN_Ruminococcus_flavefaciens_007c	RUG14900.fa;	HUN_Ruminococcus_flavefaciens_007c.fa;
HUN_Ruminococcus_flavefaciens_AE3010	290_0	HUN_Ruminococcus_flavefaciens_AE3010		HUN_Ruminococcus_flavefaciens_AE3010.fa;
HUN_Ruminococcus_flavefaciens_ATCC_19208	287_1	HUN_Ruminococcus_flavefaciens_ATCC_19208		HUN_Ruminococcus_flavefaciens_ATCC_19208.fa;
HUN_Ruminococcus_flavefaciens_FD_1	294_1	HUN_Ruminococcus_flavefaciens_FD_1		HUN_Ruminococcus_flavefaciens_FD_1.fa;
HUN_Ruminococcus_flavefaciens_MA2007	289_1	HUN_Ruminococcus_flavefaciens_MA2007		HUN_Ruminococcus_flavefaciens_MA2007.fa;
HUN_Ruminococcus_flavefaciens_MC2020	277_6	HUN_Ruminococcus_flavefaciens_MC2020		HUN_Ruminococcus_flavefaciens_MC2020.fa;
HUN_Ruminococcus_flavefaciens_ND2009	286_8	HUN_Ruminococcus_flavefaciens_ND2009		HUN_Ruminococcus_flavefaciens_ND2009.fa;
HUN_Ruminococcus_flavefaciens_strain_SAb67	286_6	HUN_Ruminococcus_flavefaciens_strain_SAb67		HUN_Ruminococcus_flavefaciens_strain_SAb67.fa;
HUN_Ruminococcus_flavefaciens_strain_XPD3002	282_1	HUN_Ruminococcus_flavefaciens_strain_XPD3002		HUN_Ruminococcus_flavefaciens_strain_XPD3002.fa;
HUN_Ruminococcus_flavefaciens_strain_Y1	288_0	HUN_Ruminococcus_flavefaciens_strain_Y1		HUN_Ruminococcus_flavefaciens_strain_Y1.fa;
HUN_Ruminococcus_flavefaciens_strain_YAD2003	287_2	HUN_Ruminococcus_flavefaciens_strain_YAD2003		HUN_Ruminococcus_flavefaciens_strain_YAD2003.fa;
HUN_Ruminococcus_flavefaciens_strain_YL228	289_3	HUN_Ruminococcus_flavefaciens_strain_YL228		HUN_Ruminococcus_flavefaciens_strain_YL228.fa;
HUN_Ruminococcus_flavefaciens_strain_YRD2003	278_0	HUN_Ruminococcus_flavefaciens_strain_YRD2003		HUN_Ruminococcus_flavefaciens_strain_YRD2003.fa;
HUN_Ruminococcus_gnavus_AGR2154	897_0	HUN_Ruminococcus_gnavus_AGR2154		HUN_Ruminococcus_gnavus_AGR2154.fa;
HUN_Ruminococcus_sp_FC2018	297_0	HUN_Ruminococcus_sp_FC2018		HUN_Ruminococcus_sp_FC2018.fa;
HUN_Ruminococcus_sp_HUN007	461_1	HUN_Ruminococcus_sp_HUN007		HUN_Ruminococcus_sp_HUN007.fa;
HUN_Ruminococcus_sp_NK3A76	308_0	HUN_Ruminococcus_sp_NK3A76		HUN_Ruminococcus_sp_NK3A76.fa;
HUN_Ruminococcus_sp_YE71	315_1	HUN_Ruminococcus_sp_YE71		HUN_Ruminococcus_sp_YE71.fa;HUN_Ruminococcus_sp_YE78.fa;
HUN_Sarcina_sp_DSM_11001	1157_33	HUN_Sarcina_sp_DSM_11001		HUN_Sarcina_sp_DSM_11001.fa;
HUN_Schwartzia_succinivorans_DSM_10502	386_0	HUN_Schwartzia_succinivorans_DSM_10502		HUN_Schwartzia_succinivorans_DSM_10502.fa;
HUN_Selenomonas_bovis_8_14_1	368_4	HUN_Selenomonas_bovis_8_14_1		HUN_Selenomonas_bovis_8_14_1.fa;
HUN_Selenomonas_bovis_DSM_23594	368_3	HUN_Selenomonas_bovis_DSM_23594		HUN_Selenomonas_bovis_DSM_23594.fa;
HUN_Selenomonas_ruminantium_AB3002	360_1	HUN_Selenomonas_ruminantium_AB3002		HUN_Selenomonas_ruminantium_AB3002.fa;
HUN_Selenomonas_ruminantium_AC2024	355_1	HUN_Selenomonas_ruminantium_AC2024		HUN_Selenomonas_ruminantium_AC2024.fa;
HUN_Selenomonas_ruminantium_strain_C3	355_3	HUN_Selenomonas_ruminantium_strain_C3		HUN_Selenomonas_ruminantium_strain_C3.fa;
HUN_Selenomonas_ruminantium_strain_DSM_2872	355_4	HUN_Selenomonas_ruminantium_strain_DSM_2872		HUN_Selenomonas_ruminantium_strain_DSM_2872.fa;
HUN_Selenomonas_ruminantium_strain_GACV_9	352_4	HUN_Selenomonas_ruminantium_strain_GACV_9		HUN_Selenomonas_ruminantium_strain_GACV_9.fa;
HUN_Selenomonas_ruminantium_strain_HD4	354_0	HUN_Selenomonas_ruminantium_strain_HD4		HUN_Selenomonas_ruminantium_strain_HD4.fa;
HUN_Selenomonas_ruminantium_strain_KH1T6	360_2	HUN_Selenomonas_ruminantium_strain_KH1T6		HUN_Selenomonas_ruminantium_strain_KH1T6.fa;
HUN_Selenomonas_ruminantium_strain_L14	355_5	HUN_Selenomonas_ruminantium_strain_L14		HUN_Selenomonas_ruminantium_strain_L14.fa;
HUN_Selenomonas_ruminantium_strain_S137	353_1	HUN_Selenomonas_ruminantium_strain_S137		HUN_Selenomonas_ruminantium_strain_S137.fa;
HUN_Selenomonas_ruminantium_strain_WCT3	351_3	HUN_Selenomonas_ruminantium_strain_WCT3		HUN_Selenomonas_ruminantium_strain_WCT3.fa;
HUN_Selenomonas_ruminantium_strain_Z108	352_1	HUN_Selenomonas_ruminantium_strain_Z108		HUN_Selenomonas_ruminantium_strain_Z108.fa;
HUN_Selenomonas_ruminantium_subsp_lactilytica_TAM6421_DNA	353_2	HUN_Selenomonas_ruminantium_subsp_lactilytica_TAM6421_DNA		HUN_Selenomonas_ruminantium_subsp_lactilytica_TAM6421_DNA.fa;
HUN_Selenomonas_ruminantium_subsp_ruminantium_ATCC_12561	356_6	HUN_Selenomonas_ruminantium_subsp_ruminantium_ATCC_12561		HUN_Selenomonas_ruminantium_subsp_ruminantium_ATCC_12561.fa;
HUN_Selenomonas_sp_AE3005	357_0	HUN_Selenomonas_sp_AE3005		HUN_Selenomonas_sp_AE3005.fa;
HUN_Selenomonas_sp_FC4001	355_2	HUN_Selenomonas_sp_FC4001		HUN_Selenomonas_sp_FC4001.fa;
HUN_Selenomonas_sp_ND2010	351_1	HUN_Selenomonas_sp_ND2010		HUN_Selenomonas_sp_ND2010.fa;
HUN_Sharpea_azabuensis_DSM_18934	2413_1	HUN_Sharpea_azabuensis_DSM_18934		HUN_Sharpea_azabuensis_DSM_18934.fa;
HUN_Sharpea_azabuensis_strain_DSM_20406	2413_2	HUN_Sharpea_azabuensis_strain_DSM_20406		HUN_Sharpea_azabuensis_strain_DSM_20406.fa;
HUN_Sharpea_azabuensis_strain_KH1P5	2413_3	HUN_Sharpea_azabuensis_strain_KH1P5		HUN_Sharpea_azabuensis_strain_KH1P5.fa;HUN_Sharpea_azabuensis_strain_KH2P10.fa;
HUN_Shigella_sonnei_strain_NLAE_zl_G496	391_1	HUN_Shigella_sonnei_strain_NLAE_zl_G496		HUN_Escherichia_coli_strain_PA_3.fa;HUN_Shigella_sonnei_strain_NLAE_zl_G496.fa;
HUN_Slackia_heliotrinireducens_DSM_20476	522_0	HUN_Slackia_heliotrinireducens_DSM_20476		HUN_Slackia_heliotrinireducens_DSM_20476.fa;
HUN_Staphylococcus_epidermidis_AG42	2255_1	HUN_Staphylococcus_epidermidis_AG42		HUN_Staphylococcus_epidermidis_AG42.fa;
HUN_Staphylococcus_epidermidis_strain_NLAE_zl_G239	2255_2	HUN_Staphylococcus_epidermidis_strain_NLAE_zl_G239		HUN_Staphylococcus_epidermidis_strain_NLAE_zl_G239.fa;
HUN_Streptococcus_equinus_2B	2137_16	HUN_Streptococcus_equinus_2B		HUN_Streptococcus_equinus_2B.fa;
HUN_Streptococcus_equinus_ATCC_33317	2137_15	HUN_Streptococcus_equinus_ATCC_33317		HUN_Streptococcus_equinus_ATCC_33317.fa;
HUN_Streptococcus_equinus_B315	2137_10	HUN_Streptococcus_equinus_B315		HUN_Streptococcus_equinus_B315.fa;
HUN_Streptococcus_equinus_JB1	2137_29	HUN_Streptococcus_equinus_JB1		HUN_Streptococcus_equinus_JB1.fa;
HUN_Streptococcus_equinus_SN033	2137_11	HUN_Streptococcus_equinus_SN033		HUN_Streptococcus_equinus_SN033.fa;
HUN_Streptococcus_equinus_strain_AG46	2137_18	HUN_Streptococcus_equinus_strain_AG46		HUN_Streptococcus_equinus_strain_AG46.fa;
HUN_Streptococcus_equinus_strain_AR3	2137_17	HUN_Streptococcus_equinus_strain_AR3		HUN_Streptococcus_equinus_strain_AR3.fa;
HUN_Streptococcus_equinus_strain_ES1	2137_5	HUN_Streptococcus_equinus_strain_ES1		HUN_Streptococcus_equinus_strain_C277.fa;HUN_Streptococcus_equinus_strain_ES1.fa;
HUN_Streptococcus_equinus_strain_GA_1	2137_12	HUN_Streptococcus_equinus_strain_GA_1		HUN_Streptococcus_equinus_strain_GA_1.fa;
HUN_Streptococcus_equinus_strain_H24	2137_21	HUN_Streptococcus_equinus_strain_H24		HUN_Streptococcus_equinus_strain_H24.fa;
HUN_Streptococcus_equinus_strain_MPR2	2137_1	HUN_Streptococcus_equinus_strain_MPR2		HUN_Streptococcus_equinus_strain_MPR1.fa;HUN_Streptococcus_equinus_strain_MPR2.fa;
HUN_Streptococcus_equinus_strain_MPR4	2137_22	HUN_Streptococcus_equinus_strain_MPR4		HUN_Streptococcus_equinus_strain_MPR4.fa;
HUN_Streptococcus_equinus_strain_pGA_7	2137_14	HUN_Streptococcus_equinus_strain_pGA_7		HUN_Streptococcus_equinus_strain_pGA_7.fa;
HUN_Streptococcus_equinus_strain_pR_5	2137_13	HUN_Streptococcus_equinus_strain_pR_5		HUN_Streptococcus_equinus_strain_pR_5.fa;
HUN_Streptococcus_equinus_strain_Sb04	2137_31	HUN_Streptococcus_equinus_strain_Sb04		HUN_Streptococcus_equinus_strain_Sb04.fa;
HUN_Streptococcus_equinus_strain_Sb05	2137_30	HUN_Streptococcus_equinus_strain_Sb05		HUN_Streptococcus_equinus_strain_Sb05.fa;
HUN_Streptococcus_equinus_strain_Sb09	2137_2	HUN_Streptococcus_equinus_strain_Sb09		HUN_Streptococcus_equinus_strain_Sb09.fa;
HUN_Streptococcus_equinus_strain_Sb10	2137_25	HUN_Streptococcus_equinus_strain_Sb10		HUN_Streptococcus_equinus_strain_Sb10.fa;
HUN_Streptococcus_equinus_strain_Sb13	2137_28	HUN_Streptococcus_equinus_strain_Sb13		HUN_Streptococcus_equinus_strain_Sb13.fa;
HUN_Streptococcus_equinus_strain_Sb17	2137_23	HUN_Streptococcus_equinus_strain_Sb17		HUN_Streptococcus_equinus_strain_Sb17.fa;
HUN_Streptococcus_equinus_strain_Sb18	2137_24	HUN_Streptococcus_equinus_strain_Sb18		HUN_Streptococcus_equinus_strain_Sb18.fa;
HUN_Streptococcus_equinus_strain_Sb20	2137_26	HUN_Streptococcus_equinus_strain_Sb20		HUN_Streptococcus_equinus_strain_Sb20.fa;
HUN_Streptococcus_equinus_strain_SI	2137_4	HUN_Streptococcus_equinus_strain_SI		HUN_Streptococcus_equinus_strain_SI.fa;
HUN_Streptococcus_equinus_strain_Ye01	2137_3	HUN_Streptococcus_equinus_strain_Ye01		HUN_Streptococcus_equinus_strain_Ye01.fa;
HUN_Streptococcus_gallolyticus_strain_ATCC_700065	2136_4	HUN_Streptococcus_gallolyticus_strain_ATCC_700065		HUN_Streptococcus_gallolyticus_strain_ATCC_700065.fa;
HUN_Streptococcus_gallolyticus_strain_VTM1R27	2136_2	HUN_Streptococcus_gallolyticus_strain_VTM1R27		HUN_Streptococcus_gallolyticus_strain_VTM1R27.fa;HUN_Streptococcus_gallolyticus_strain_VTM1R29.fa;
HUN_Streptococcus_gallolyticus_strain_VTM2R47	2136_3	HUN_Streptococcus_gallolyticus_strain_VTM2R47		HUN_Streptococcus_gallolyticus_strain_VTM2R47.fa;
HUN_Streptococcus_gallolyticus_strain_VTM3R42	2136_1	HUN_Streptococcus_gallolyticus_strain_VTM3R42		HUN_Streptococcus_gallolyticus_strain_VTM3R24.fa;HUN_Streptococcus_gallolyticus_strain_VTM3R42.fa;
HUN_Streptococcus_henryi_strain_A_4	2138_0	HUN_Streptococcus_henryi_strain_A_4		HUN_Streptococcus_henryi_strain_A_4.fa;
HUN_Streptococcus_sp_45	2137_27	HUN_Streptococcus_sp_45		HUN_Streptococcus_sp_45.fa;
HUN_Streptococcus_sp_NLAE_zl_C503	2141_0	HUN_Streptococcus_sp_NLAE_zl_C503		HUN_Streptococcus_sp_NLAE_zl_C503.fa;
HUN_Succiniclasticum_ruminis_DSM_9236	335_4	HUN_Succiniclasticum_ruminis_DSM_9236		HUN_Succiniclasticum_ruminis_DSM_9236.fa;
HUN_Succiniclasticum_ruminis_strain_DSM_11005	334_19	HUN_Succiniclasticum_ruminis_strain_DSM_11005		HUN_Succiniclasticum_ruminis_strain_DSM_11005.fa;
HUN_Succinimonas_amylolytica_DSM_2873	1987_0	HUN_Succinimonas_amylolytica_DSM_2873		HUN_Succinimonas_amylolytica_DSM_2873.fa;
HUN_Succinivibrio_dextrinosolvens_DSM_3072	2004_3	HUN_Succinivibrio_dextrinosolvens_DSM_3072		HUN_Succinivibrio_dextrinosolvens_DSM_3072.fa;
HUN_Succinivibrio_dextrinosolvens_H5	2004_1	HUN_Succinivibrio_dextrinosolvens_H5		HUN_Succinivibrio_dextrinosolvens_H5.fa;
HUN_Succinivibrio_dextrinosolvens_strain_22B	2005_3	HUN_Succinivibrio_dextrinosolvens_strain_22B		HUN_Succinivibrio_dextrinosolvens_strain_22B.fa;
HUN_Succinivibrio_dextrinosolvens_strain_ACV_10	2006_0	HUN_Succinivibrio_dextrinosolvens_strain_ACV_10		HUN_Succinivibrio_dextrinosolvens_strain_ACV_10.fa;
HUN_Terrisporobacter_glycolicus_strain_KPPR_9	1438_0	HUN_Terrisporobacter_glycolicus_strain_KPPR_9		HUN_Terrisporobacter_glycolicus_strain_KPPR_9.fa;
HUN_Thermoplasmatales_archaeon_BRNA1	1667_0	HUN_Thermoplasmatales_archaeon_BRNA1		HUN_Thermoplasmatales_archaeon_BRNA1.fa;
HUN_Treponema_bryantii_NK4A124	2436_0	HUN_Treponema_bryantii_NK4A124		HUN_Treponema_bryantii_NK4A124.fa;
HUN_Treponema_bryantii_strain_B25	2434_0	HUN_Treponema_bryantii_strain_B25		HUN_Treponema_bryantii_strain_B25.fa;
HUN_Treponema_bryantii_strain_XBD1002	2435_0	HUN_Treponema_bryantii_strain_XBD1002		HUN_Treponema_bryantii_strain_XBD1002.fa;
HUN_Treponema_saccharophilum_DSM_2985	2421_1	HUN_Treponema_saccharophilum_DSM_2985		HUN_Treponema_saccharophilum_DSM_2985.fa;
HUN_Treponema_sp_C6A8	2433_3	HUN_Treponema_sp_C6A8		HUN_Treponema_sp_C6A8.fa;
HUN_Treponema_sp_JC4	2433_1	HUN_Treponema_sp_JC4		HUN_Treponema_sp_JC4.fa;
HUN_Wolinella_succinogenes_DSM_1740	1953_0	HUN_Wolinella_succinogenes_DSM_1740		HUN_Wolinella_succinogenes_DSM_1740.fa;
RUG10001	2014_0	RUG10001_uncultured_Elusimicrobium_sp.	RUG10001.fa;
RUG10002	1821_3	RUG10002_uncultured_Prevotellaceae_bacterium	RUG10002.fa;
RUG10003	1854_6	RUG10003_uncultured_Bacteroidales_bacterium	RUG10003.fa;
RUG10004	1482_8	RUG10004_uncultured_Bacteroidales_bacterium	RUG10004.fa;
RUG10005	669_1	RUG10005_Ruminococcaceae_bacterium	RUG10005.fa;
RUG10006	223_11	RUG10006_uncultured_Ruminococcus_sp.	RUG10006.fa;
RUG10007	230_15	RUG10007_uncultured_Ruminococcus_sp.	RUG10007.fa;
RUG10008	532_3	RUG10008_uncultured_Ruminococcus_sp.	RUG10008.fa;
RUG10009	1477_4	RUG10009_uncultured_Bacteroidales_bacterium	RUG10009.fa;
RUG10010	1496_1	RUG10010_uncultured_Bacteroidales_bacterium	RUG10010.fa;
RUG10011	710_3	RUG10011_Ruminococcaceae_bacterium	RUG10011.fa;
RUG10012	1128_1	RUG10012_uncultured_Aeromonadales_bacterium	RUG10012.fa;
RUG10013	1836_1	RUG10013_uncultured_Bacteroidales_bacterium	RUG10013.fa;
RUG10014	1846_9	RUG10014_uncultured_Prevotellaceae_bacterium	RUG10014.fa;
RUG10015	680_9	RUG10015_Ruminococcaceae_bacterium	RUG10015.fa;
RUG10016	909_0	RUG10016_uncultured_Lachnospiraceae_bacterium	RUG10016.fa;
RUG10017	190_5	RUG10017_uncultured_Ruminococcus_sp.	RUG10017.fa;
RUG10018	1807_0	RUG10018_uncultured_Prevotellaceae_bacterium	RUG10018.fa;
RUG10019	1293_1	RUG10019_uncultured_Bacteroidetes_bacterium	RUG10019.fa;
RUG10020	236_7	RUG10020_uncultured_Ruminococcus_sp.	RUG10020.fa;
RUG10021	1526_1	RUG10021_uncultured_Bacteroidia_bacterium	RUG10021.fa;
RUG10022	1477_1	RUG10022_uncultured_Bacteroidales_bacterium	RUG10022.fa;
RUG10023	1253_8	RUG10023_uncultured_Bacteroidales_bacterium	RUG10023.fa;
RUG10024	334_17	RUG10024_uncultured_Succiniclasticum_sp.	RUG10024.fa;
RUG10025	1181_6	RUG10025_uncultured_Sutterellaceae_bacterium	RUG10025.fa;
RUG10026	2077_3	RUG10026_uncultured_Clostridiales_bacterium	RUG10026.fa;
RUG10027	1592_3	RUG10027_uncultured_Bacteroidales_bacterium	RUG10027.fa;
RUG10028	1349_1	RUG10028_uncultured_Bacteroidia_bacterium	RUG10028.fa;
RUG10029	332_0	RUG10029_uncultured_Succiniclasticum_sp.	RUG10029.fa;
RUG10030	811_0	RUG10030_uncultured_Lachnospiraceae_bacterium	RUG10030.fa;
RUG10031	1051_3	RUG10031_uncultured_Lachnospiraceae_bacterium	RUG10031.fa;
RUG10032	1379_31	RUG10032_uncultured_Bacteroidia_bacterium	RUG10032.fa;
RUG10033	1482_5	RUG10033_uncultured_Bacteroidales_bacterium	RUG10033.fa;
RUG10034	986_0	RUG10034_uncultured_Lachnospiraceae_bacterium	RUG10034.fa;
RUG10035	1495_9	RUG10035_uncultured_Bacteroidales_bacterium	RUG10035.fa;
RUG10036	2046_1	RUG10036_uncultured_Erysipelotrichaceae_bacterium	RUG10036.fa;
RUG10037	206_1	RUG10037_uncultured_Ruminococcus_sp.	RUG10037.fa;
RUG10038	410_4	RUG10038_Eubacterium_pyruvativorans	RUG10038.fa;
RUG10039	35_5	RUG10039_Fibrobacter_succinogenes	RUG10039.fa;
RUG10040	1906_3	RUG10040_uncultured_Prevotellaceae_bacterium	RUG10040.fa;
RUG10041	1836_5	RUG10041_uncultured_Bacteroidales_bacterium	RUG10041.fa;
RUG10042	525_1	RUG10042_uncultured_Denitrobacterium_sp.	RUG10042.fa;
RUG10043	9_1	RUG10043_uncultured_Actinobacteria_bacterium	RUG10043.fa;
RUG10044	1749_3	RUG10044_uncultured_Prevotellaceae_bacterium	RUG10044.fa;
RUG10045	1344_0	RUG10045_uncultured_Bacteroidia_bacterium	RUG10045.fa;
RUG10046	230_35	RUG10046_uncultured_Ruminococcus_sp.	RUG10046.fa;
RUG10047	1882_1	RUG10047_uncultured_Bacteroidales_bacterium	RUG10047.fa;
RUG10048	456_17	RUG10048_Ruminococcaceae_bacterium	RUG10048.fa;
RUG10049	1846_12	RUG10049_uncultured_Prevotellaceae_bacterium	RUG10049.fa;
RUG10050	2174_1	RUG10050_uncultured_bacterium	RUG10050.fa;
RUG10051	1273_9	RUG10051_uncultured_Bacteroidetes_bacterium	RUG10051.fa;
RUG10052	653_3	RUG10052_uncultured_Clostridiales_bacterium	RUG10052.fa;
RUG10053	103_1	RUG10053_uncultured_Ruminococcus_sp.	RUG10053.fa;
RUG10054	1278_10	RUG10054_uncultured_Bacteroidetes_bacterium	RUG10054.fa;
RUG10055	1672_10	RUG10055_uncultured_Prevotellaceae_bacterium	RUG10055.fa;
RUG10056	431_3	RUG10056_uncultured_Clostridiales_bacterium	RUG10056.fa;
RUG10057	1369_1	RUG10057_uncultured_Bacteroidia_bacterium	RUG10057.fa;
RUG10058	1133_1	RUG10058_uncultured_Lachnospiraceae_bacterium	RUG10058.fa;
RUG10059	1040_2	RUG10059_uncultured_Lachnospiraceae_bacterium	RUG10059.fa;
RUG10060	277_7	RUG10060_Ruminococcus_flavefaciens	RUG10060.fa;
RUG10061	1144_33	RUG10061_uncultured_Lachnospiraceae_bacterium	RUG10061.fa;
RUG10062	35_1	RUG10062_Fibrobacter_succinogenes	RUG10062.fa;
RUG10063	705_4	RUG10063_Ruminococcaceae_bacterium	RUG10063.fa;
RUG10064	2234_3	RUG10064_uncultured_Methanobrevibacter_sp.	RUG10064.fa;
RUG10065	410_8	RUG10065_Eubacterium_pyruvativorans	RUG10065.fa;
RUG10066	710_20	RUG10066_Ruminococcaceae_bacterium	RUG10066.fa;
RUG10067	1247_0	RUG10067_uncultured_Bacteroidetes_bacterium	RUG10067.fa;
RUG10068	289_2	RUG10068_Ruminococcus_flavefaciens	RUG10068.fa;
RUG10069	1701_1	RUG10069_uncultured_Bacteroidales_bacterium	RUG10069.fa;
RUG10070	1496_4	RUG10070_uncultured_Bacteroidales_bacterium	RUG10070.fa;
RUG10071	900_0	RUG10071_uncultured_Lachnospiraceae_bacterium	RUG10071.fa;
RUG10072	657_1	RUG10072_uncultured_Clostridiales_bacterium	RUG10072.fa;
RUG10073	903_1	RUG10073_uncultured_Lachnospiraceae_bacterium	RUG10073.fa;
RUG10074	368_1	RUG10074_Selenomonas_bovis	RUG10074.fa;RUG10598.fa;
RUG10075	2008_0	RUG10075_uncultured_Succinivibrio_sp.	RUG10075.fa;
RUG10076	1821_4	RUG10076_uncultured_Prevotellaceae_bacterium	RUG10076.fa;
RUG10077	296_5	RUG10077_uncultured_Ruminococcus_sp.	RUG10077.fa;
RUG10078	1481_1	RUG10078_uncultured_Bacteroidales_bacterium	RUG10078.fa;
RUG10079	1144_22	RUG10079_uncultured_Lachnospiraceae_bacterium	RUG10079.fa;
RUG10080	493_15	RUG10080_uncultured_Olsenella_sp.	RUG10080.fa;
RUG10081	2336_1	RUG10081_uncultured_Erysipelotrichaceae_bacterium	RUG10081.fa;
RUG10082	958_5	RUG10082_uncultured_Lachnospiraceae_bacterium	RUG10082.fa;
RUG10083	1833_5	RUG10083_uncultured_Prevotellaceae_bacterium	RUG10083.fa;
RUG10084	361_1	RUG10084_unclassified_Selenomonadaceae	RUG10084.fa;
RUG10085	1562_2	RUG10085_Ruminococcaceae_bacterium	RUG10085.fa;
RUG10086	1839_1	RUG10086_uncultured_Bacteroidales_bacterium	RUG10086.fa;
RUG10087	657_3	RUG10087_uncultured_Clostridiales_bacterium	RUG10087.fa;
RUG10088	213_1	RUG10088_uncultured_Ruminococcus_sp.	RUG10088.fa;
RUG10089	1602_12	RUG10089_uncultured_Bacteroidales_bacterium	RUG10089.fa;
RUG10090	1846_11	RUG10090_uncultured_Prevotellaceae_bacterium	RUG10090.fa;
RUG10091	1159_1	RUG10091_uncultured_Lachnospiraceae_bacterium	RUG10091.fa;
RUG10092	1587_3	RUG10092_uncultured_Bacteroidales_bacterium	RUG10092.fa;
RUG10093	1964_0	RUG10093_uncultured_Proteobacterium	RUG10093.fa;
RUG10094	1398_11	RUG10094_uncultured_Bacteroidia_bacterium	RUG10094.fa;
RUG10095	676_0	RUG10095_Ruminococcaceae_bacterium	RUG10095.fa;
RUG10096	1966_0	RUG10096_uncultured_Proteobacterium	RUG10096.fa;
RUG10097	943_0	RUG10097_uncultured_Lachnospiraceae_bacterium	RUG10097.fa;
RUG10098	252_1	RUG10098_Ruminococcaceae_bacterium	RUG10098.fa;
RUG10099	1574_1	RUG10099_Ruminococcaceae_bacterium	RUG10099.fa;
RUG10100	608_1	RUG10100_uncultured_Clostridiales_bacterium	RUG10100.fa;
RUG10101	704_1	RUG10101_Ruminococcaceae_bacterium	RUG10101.fa;
RUG10102	1353_8	RUG10102_uncultured_Bacteroidia_bacterium	RUG10102.fa;
RUG10103	1741_1	RUG10103_uncultured_Prevotellaceae_bacterium	RUG10103.fa;
RUG10104	476_37	RUG10104_Ruminococcaceae_bacterium	RUG10104.fa;
RUG10105	607_1	RUG10105_uncultured_Clostridiales_bacterium	RUG10105.fa;
RUG10106	2404_1	RUG10106_uncultured_Erysipelotrichaceae_bacterium	RUG10106.fa;
RUG10107	1786_2	RUG10107_uncultured_Prevotella_sp.	RUG10107.fa;
RUG10108	1702_35	RUG10108_uncultured_Bacteroidales_bacterium	RUG10108.fa;
RUG10109	1067_1	RUG10109_uncultured_Lachnospiraceae_bacterium	RUG10109.fa;
RUG10110	680_22	RUG10110_Ruminococcaceae_bacterium	RUG10110.fa;
RUG10111	1739_3	RUG10111_uncultured_Prevotellaceae_bacterium	RUG10111.fa;
RUG10112	476_35	RUG10112_Ruminococcaceae_bacterium	RUG10112.fa;
RUG10113	1713_1	RUG10113_uncultured_Bacteroidales_bacterium	RUG10113.fa;
RUG10114	710_7	RUG10114_Ruminococcaceae_bacterium	RUG10114.fa;
RUG10115	2417_5	RUG10115_uncultured_Spirochaetaceae_bacterium	RUG10115.fa;
RUG10117	2137_19	RUG10117_uncultured_Streptococcus_sp.	RUG10117.fa;
RUG10118	613_0	RUG10118_uncultured_Clostridiales_bacterium	RUG10118.fa;
RUG10119	2413_16	RUG10119_Sharpea_azabuensis	RUG10119.fa;
RUG10120	448_0	RUG10120_uncultured_Spirochaetales_bacterium	RUG10120.fa;
RUG10121	1890_1	RUG10121_uncultured_Prevotellaceae_bacterium	RUG10121.fa;
RUG10122	1325_0	RUG10122_uncultured_Prevotellaceae_bacterium	RUG10122.fa;
RUG10123	1405_8	RUG10123_uncultured_Bacteroidia_bacterium	RUG10123.fa;
RUG10124	1862_3	RUG10124_uncultured_Bacteroidales_bacterium	RUG10124.fa;
RUG10125	1452_1	RUG10125_uncultured_Bacteroidia_bacterium	RUG10125.fa;
RUG10126	1396_0	RUG10126_uncultured_Bacteroidia_bacterium	RUG10126.fa;
RUG10127	1290_12	RUG10127_uncultured_Bacteroidetes_bacterium	RUG10127.fa;
RUG10128	1525_0	RUG10128_uncultured_Bacteroidia_bacterium	RUG10128.fa;
RUG10129	1389_1	RUG10129_uncultured_Bacteroidia_bacterium	RUG10129.fa;
RUG10130	1679_3	RUG10130_uncultured_Prevotellaceae_bacterium	RUG10130.fa;
RUG10131	700_1	RUG10131_Ruminococcaceae_bacterium	RUG10131.fa;
RUG10132	1489_3	RUG10132_uncultured_Bacteroidales_bacterium	RUG10132.fa;
RUG10133	631_3	RUG10133_uncultured_Clostridiales_bacterium	RUG10133.fa;
RUG10134	1369_9	RUG10134_uncultured_Bacteroidia_bacterium	RUG10134.fa;
RUG10135	607_3	RUG10135_uncultured_Clostridiales_bacterium	RUG10135.fa;
RUG10136	2432_3	RUG10136_uncultured_Spirochaetaceae_bacterium	RUG10136.fa;
RUG10137	1510_3	RUG10137_uncultured_Bacteroidia_bacterium	RUG10137.fa;
RUG10138	426_6	RUG10138_uncultured_Clostridiales_bacterium	RUG10138.fa;
RUG10139	1143_5	RUG10139_uncultured_Lachnospiraceae_bacterium	RUG10139.fa;
RUG10140	795_1	RUG10140_uncultured_Erysipelotrichaceae_bacterium	RUG10140.fa;
RUG10142	377_0	RUG10142_uncultured_Erysipelotrichaceae_bacterium	RUG10142.fa;
RUG10143	1142_1	RUG10143_uncultured_Lachnospiraceae_bacterium	RUG10143.fa;
RUG10144	1906_7	RUG10144_uncultured_Prevotellaceae_bacterium	RUG10144.fa;
RUG10145	2193_0	RUG10145_uncultured_bacterium	RUG10145.fa;
RUG10146	494_0	RUG10146_uncultured_Coriobacteriaceae_bacterium	RUG10146.fa;
RUG10147	1115_1	RUG10147_uncultured_Lachnospiraceae_bacterium	RUG10147.fa;RUG12239.fa;
RUG10148	793_10	RUG10148_uncultured_Erysipelotrichaceae_bacterium	RUG10148.fa;
RUG10149	283_3	RUG10149_Ruminococcus_flavefaciens	RUG10149.fa;
RUG10150	724_1	RUG10150_Ruminococcaceae_bacterium	RUG10150.fa;
RUG10151	1821_5	RUG10151_uncultured_Prevotellaceae_bacterium	RUG10151.fa;
RUG10152	35_2	RUG10152_Fibrobacter_succinogenes	RUG10152.fa;
RUG10153	1776_5	RUG10153_uncultured_Prevotellaceae_bacterium	RUG10153.fa;
RUG10154	1683_4	RUG10154_uncultured_Bacteroidales_bacterium	RUG10154.fa;
RUG10155	989_5	RUG10155_uncultured_Lachnospiraceae_bacterium	RUG10155.fa;
RUG10156	1133_10	RUG10156_uncultured_Lachnospiraceae_bacterium	RUG10156.fa;
RUG10157	2019_1	RUG10157_uncultured_Elusimicrobium_sp.	RUG10157.fa;
RUG10158	677_1	RUG10158_Ruminococcaceae_bacterium	RUG10158.fa;
RUG10159	1600_3	RUG10159_uncultured_Bacteroidales_bacterium	RUG10159.fa;
RUG10160	367_0	RUG10160_uncultured_Veillonellaceae_bacterium	RUG10160.fa;
RUG10161	1856_1	RUG10161_uncultured_Bacteroidales_bacterium	RUG10161.fa;
RUG10162	585_1	RUG10162_Ruminococcaceae_bacterium	RUG10162.fa;
RUG10163	1278_3	RUG10163_uncultured_Bacteroidetes_bacterium	RUG10163.fa;
RUG10164	333_1	RUG10164_uncultured_Succiniclasticum_sp.	RUG10164.fa;
RUG10165	1290_3	RUG10165_uncultured_Bacteroidetes_bacterium	RUG10165.fa;
RUG10166	1011_15	RUG10166_uncultured_Lachnospiraceae_bacterium	RUG10166.fa;
RUG10167	1908_1	RUG10167_uncultured_Prevotellaceae_bacterium	RUG10167.fa;
RUG10168	304_1	RUG10168_uncultured_Ruminococcus_sp.	RUG10168.fa;
RUG10169	1137_14	RUG10169_uncultured_Lachnospiraceae_bacterium	RUG10169.fa;
RUG10170	1804_1	RUG10170_uncultured_Prevotellaceae_bacterium	RUG10170.fa;
RUG10171	795_3	RUG10171_uncultured_Erysipelotrichaceae_bacterium	RUG10171.fa;
RUG10172	1398_13	RUG10172_uncultured_Bacteroidia_bacterium	RUG10172.fa;
RUG10173	1727_9	RUG10173_uncultured_Prevotellaceae_bacterium	RUG10173.fa;
RUG10174	223_20	RUG10174_uncultured_Ruminococcus_sp.	RUG10174.fa;RUG13942.fa;
RUG10175	201_1	RUG10175_uncultured_Ruminococcus_sp.	RUG10175.fa;
RUG10176	1521_6	RUG10176_uncultured_Bacteroidia_bacterium	RUG10176.fa;
RUG10177	611_0	RUG10177_uncultured_Clostridiales_bacterium	RUG10177.fa;
RUG10178	476_3	RUG10178_Ruminococcaceae_bacterium	RUG10178.fa;
RUG10179	230_5	RUG10179_uncultured_Ruminococcus_sp.	RUG10179.fa;
RUG10180	190_3	RUG10180_uncultured_Ruminococcus_sp.	RUG10180.fa;
RUG10181	1981_0	RUG10181_uncultured_Proteobacterium	RUG10181.fa;
RUG10182	680_43	RUG10182_Ruminococcaceae_bacterium	RUG10182.fa;
RUG10183	1743_3	RUG10183_uncultured_Prevotellaceae_bacterium	RUG10183.fa;
RUG10184	293_3	RUG10184_Ruminococcus_flavefaciens	RUG10184.fa;
RUG10185	1833_3	RUG10185_uncultured_Prevotellaceae_bacterium	RUG10185.fa;
RUG10186	1809_2	RUG10186_uncultured_Prevotella_sp.	RUG10186.fa;
RUG10187	423_3	RUG10187_uncultured_Clostridiales_bacterium	RUG10187.fa;
RUG10188	2231_1	RUG10188_uncultured_Methanobrevibacter_sp.	RUG10188.fa;
RUG10189	489_9	RUG10189_uncultured_Coriobacteriaceae_bacterium	RUG10189.fa;
RUG10190	1804_3	RUG10190_uncultured_Prevotellaceae_bacterium	RUG10190.fa;
RUG10191	1594_3	RUG10191_uncultured_Bacteroidales_bacterium	RUG10191.fa;
RUG10192	2137_20	RUG10192_uncultured_Streptococcus_sp.	RUG10192.fa;
RUG10193	1788_1	RUG10193_uncultured_Prevotellaceae_bacterium	RUG10193.fa;
RUG10194	1405_6	RUG10194_uncultured_Bacteroidia_bacterium	RUG10194.fa;
RUG10195	2005_1	RUG10195_uncultured_Succinivibrio_sp.	RUG10195.fa;
RUG10196	1184_1	RUG10196_Ruminococcaceae_bacterium	RUG10196.fa;
RUG10197	223_41	RUG10197_uncultured_Ruminococcus_sp.	RUG10197.fa;
RUG10198	573_5	RUG10198_uncultured_Bacteroidales_bacterium	RUG10198.fa;
RUG10199	2038_15	RUG10199_uncultured_Erysipelotrichaceae_bacterium	RUG10199.fa;
RUG10200	1623_10	RUG10200_uncultured_Bacteroidales_bacterium	RUG10200.fa;
RUG10201	1144_7	RUG10201_uncultured_Lachnospiraceae_bacterium	RUG10201.fa;
RUG10202	1011_12	RUG10202_uncultured_Lachnospiraceae_bacterium	RUG10202.fa;
RUG10203	1040_7	RUG10203_uncultured_Lachnospiraceae_bacterium	RUG10203.fa;
RUG10204	1814_5	RUG10204_uncultured_Prevotella_sp.	RUG10204.fa;
RUG10205	280_1	RUG10205_Ruminococcus_flavefaciens	RUG10205.fa;
RUG10206	490_13	RUG10206_uncultured_Coriobacteriaceae_bacterium	RUG10206.fa;
RUG10207	493_13	RUG10207_uncultured_Olsenella_sp.	RUG10207.fa;
RUG10208	1136_11	RUG10208_uncultured_Lachnospiraceae_bacterium	RUG10208.fa;
RUG10209	1281_1	RUG10209_uncultured_Bacteroidetes_bacterium	RUG10209.fa;
RUG10210	286_1	RUG10210_Ruminococcus_flavefaciens	RUG10210.fa;
RUG10211	1137_8	RUG10211_uncultured_Lachnospiraceae_bacterium	RUG10211.fa;
RUG10212	1859_0	RUG10212_uncultured_Prevotella_sp.	RUG10212.fa;
RUG10213	2413_18	RUG10213_Sharpea_azabuensis	RUG10213.fa;
RUG10214	670_0	RUG10214_Ruminococcaceae_bacterium	RUG10214.fa;
RUG10215	298_1	RUG10215_uncultured_Ruminococcus_sp.	RUG10215.fa;
RUG10216	259_3	RUG10216_Ruminococcaceae_bacterium	RUG10216.fa;
RUG10217	700_2	RUG10217_Ruminococcaceae_bacterium	RUG10217.fa;
RUG10218	158_1	RUG10218_Ruminococcaceae_bacterium	RUG10218.fa;
RUG10219	58_0	RUG10219_uncultured_Clostridiales_bacterium	RUG10219.fa;
RUG10220	1144_34	RUG10220_uncultured_Lachnospiraceae_bacterium	RUG10220.fa;
RUG10221	1847_5	RUG10221_uncultured_Prevotellaceae_bacterium	RUG10221.fa;
RUG10222	2021_0	RUG10222_uncultured_Elusimicrobium_sp.	RUG10222.fa;
RUG10223	493_14	RUG10223_uncultured_Olsenella_sp.	RUG10223.fa;
RUG10224	2413_21	RUG10224_Sharpea_azabuensis	RUG10224.fa;
RUG10225	668_1	RUG10225_Ruminococcaceae_bacterium	RUG10225.fa;
RUG10226	752_0	RUG10226_uncultured_Clostridiales_bacterium	RUG10226.fa;
RUG10227	1137_7	RUG10227_uncultured_Lachnospiraceae_bacterium	RUG10227.fa;
RUG10229	334_5	RUG10229_uncultured_Succiniclasticum_sp.	RUG10229.fa;
RUG10230	1011_18	RUG10230_uncultured_Lachnospiraceae_bacterium	RUG10230.fa;
RUG10231	493_10	RUG10231_uncultured_Olsenella_sp.	RUG10231.fa;
RUG10232	296_6	RUG10232_uncultured_Ruminococcus_sp.	RUG10232.fa;
RUG10233	1338_19	RUG10233_uncultured_Bacteroidia_bacterium	RUG10233.fa;
RUG10234	1442_1	RUG10234_uncultured_Bacteroidales_bacterium	RUG10234.fa;
RUG10235	483_1	RUG10235_uncultured_Coriobacteriaceae_bacterium	RUG10235.fa;
RUG10236	213_4	RUG10236_uncultured_Ruminococcus_sp.	RUG10236.fa;
RUG10237	1680_1	RUG10237_uncultured_Prevotellaceae_bacterium	RUG10237.fa;
RUG10238	2231_7	RUG10238_uncultured_Methanobrevibacter_sp.	RUG10238.fa;
RUG10239	158_3	RUG10239_Ruminococcaceae_bacterium	RUG10239.fa;
RUG10241	1133_2	RUG10241_uncultured_Lachnospiraceae_bacterium	RUG10241.fa;
RUG10242	1289_0	RUG10242_uncultured_Bacteroidetes_bacterium	RUG10242.fa;
RUG10244	2241_1	RUG10244_uncultured_Methanobrevibacter_sp.	RUG10244.fa;
RUG10245	2086_0	RUG10245_uncultured_Erysipelotrichaceae_bacterium	RUG10245.fa;
RUG10246	484_1	RUG10246_uncultured_Coriobacteriaceae_bacterium	RUG10246.fa;
RUG10249	490_12	RUG10249_uncultured_Coriobacteriaceae_bacterium	RUG10249.fa;
RUG10250	1890_2	RUG10250_uncultured_Prevotellaceae_bacterium	RUG10250.fa;
RUG10251	493_21	RUG10251_uncultured_Olsenella_sp.	RUG10251.fa;
RUG10252	2234_4	RUG10252_uncultured_Methanobrevibacter_sp.	RUG10252.fa;
RUG10253	1202_0	RUG10253_uncultured_bacterium	RUG10253.fa;
RUG10254	989_6	RUG10254_uncultured_Lachnospiraceae_bacterium	RUG10254.fa;
RUG10255	708_9	RUG10255_Ruminococcaceae_bacterium	RUG10255.fa;
RUG10256	1136_14	RUG10256_uncultured_Lachnospiraceae_bacterium	RUG10256.fa;
RUG10257	2041_1	RUG10257_uncultured_Erysipelotrichaceae_bacterium	RUG10257.fa;
RUG10258	1233_1	RUG10258_uncultured_bacterium	RUG10258.fa;
RUG10259	476_62	RUG10259_Ruminococcaceae_bacterium	RUG10259.fa;
RUG10260	1298_1	RUG10260_uncultured_Bacteroidetes_bacterium	RUG10260.fa;
RUG10262	1991_0	RUG10262_uncultured_Aeromonadales_bacterium	RUG10262.fa;
RUG10263	1405_15	RUG10263_uncultured_Bacteroidia_bacterium	RUG10263.fa;
RUG10264	239_4	RUG10264_uncultured_Ruminococcus_sp.	RUG10264.fa;
RUG10265	32_3	RUG10265_Fibrobacter_succinogenes	RUG10265.fa;
RUG10266	1379_20	RUG10266_uncultured_Bacteroidia_bacterium	RUG10266.fa;
RUG10267	1826_1	RUG10267_uncultured_Prevotellaceae_bacterium	RUG10267.fa;
RUG10268	223_18	RUG10268_uncultured_Ruminococcus_sp.	RUG10268.fa;
RUG10269	2038_12	RUG10269_uncultured_Erysipelotrichaceae_bacterium	RUG10269.fa;
RUG10270	1824_1	RUG10270_uncultured_Bacteroidales_bacterium	RUG10270.fa;
RUG10271	1133_8	RUG10271_uncultured_Lachnospiraceae_bacterium	RUG10271.fa;
RUG10272	1741_2	RUG10272_uncultured_Prevotellaceae_bacterium	RUG10272.fa;
RUG10273	2417_3	RUG10273_uncultured_Spirochaetaceae_bacterium	RUG10273.fa;
RUG10274	1379_16	RUG10274_uncultured_Bacteroidia_bacterium	RUG10274.fa;
RUG10275	1402_0	RUG10275_uncultured_Bacteroidia_bacterium	RUG10275.fa;
RUG10276	2034_0	RUG10276_uncultured_Erysipelotrichaceae_bacterium	RUG10276.fa;
RUG10277	959_11	RUG10277_uncultured_Lachnospiraceae_bacterium	RUG10277.fa;
RUG10278	1821_6	RUG10278_uncultured_Prevotellaceae_bacterium	RUG10278.fa;
RUG10279	1906_1	RUG10279_uncultured_Prevotellaceae_bacterium	RUG10279.fa;RUG13134.fa;
RUG10280	1144_30	RUG10280_uncultured_Lachnospiraceae_bacterium	RUG10280.fa;
RUG10281	280_5	RUG10281_Ruminococcus_flavefaciens	RUG10281.fa;
RUG10282	2058_0	RUG10282_uncultured_Erysipelotrichaceae_bacterium	RUG10282.fa;
RUG10283	1310_1	RUG10283_uncultured_Bacteroidetes_bacterium	RUG10283.fa;
RUG10284	2217_5	RUG10284_uncultured_Methanobrevibacter_sp.	RUG10284.fa;
RUG10285	1739_8	RUG10285_uncultured_Prevotellaceae_bacterium	RUG10285.fa;
RUG10286	1273_10	RUG10286_uncultured_Bacteroidetes_bacterium	RUG10286.fa;
RUG10287	1563_10	RUG10287_Ruminococcaceae_bacterium	RUG10287.fa;
RUG10288	743_0	RUG10288_uncultured_Clostridiales_bacterium	RUG10288.fa;
RUG10289	1482_9	RUG10289_uncultured_Bacteroidales_bacterium	RUG10289.fa;
RUG10290	1750_4	RUG10290_uncultured_Prevotellaceae_bacterium	RUG10290.fa;
RUG10291	240_0	RUG10291_uncultured_Ruminococcus_sp.	RUG10291.fa;
RUG10292	1791_4	RUG10292_uncultured_Prevotellaceae_bacterium	RUG10292.fa;
RUG10293	1026_4	RUG10293_uncultured_Lachnospiraceae_bacterium	RUG10293.fa;
RUG10294	1312_3	RUG10294_uncultured_Bacteroidetes_bacterium	RUG10294.fa;
RUG10295	1750_1	RUG10295_uncultured_Prevotellaceae_bacterium	RUG10295.fa;
RUG10297	1278_8	RUG10297_uncultured_Bacteroidetes_bacterium	RUG10297.fa;
RUG10298	639_3	RUG10298_uncultured_Clostridiales_bacterium	RUG10298.fa;
RUG10299	1026_34	RUG10299_uncultured_Lachnospiraceae_bacterium	RUG10299.fa;
RUG10300	1721_1	RUG10300_uncultured_Prevotellaceae_bacterium	RUG10300.fa;
RUG10301	230_84	RUG10301_uncultured_Ruminococcus_sp.	RUG10301.fa;
RUG10302	1806_3	RUG10302_uncultured_Prevotella_sp.	RUG10302.fa;
RUG10303	1297_4	RUG10303_uncultured_Bacteroidetes_bacterium	RUG10303.fa;
RUG10304	533_1	RUG10304_uncultured_Ruminococcus_sp.	RUG10304.fa;RUG11370.fa;
RUG10305	476_41	RUG10305_Ruminococcaceae_bacterium	RUG10305.fa;
RUG10306	1550_4	RUG10306_uncultured_Bacteroidales_bacterium	RUG10306.fa;
RUG10307	456_6	RUG10307_Ruminococcaceae_bacterium	RUG10307.fa;
RUG10308	1274_1	RUG10308_uncultured_Bacteroidetes_bacterium	RUG10308.fa;
RUG10309	1405_17	RUG10309_uncultured_Bacteroidia_bacterium	RUG10309.fa;
RUG10310	1026_40	RUG10310_uncultured_Lachnospiraceae_bacterium	RUG10310.fa;
RUG10311	1702_5	RUG10311_uncultured_Bacteroidales_bacterium	RUG10311.fa;
RUG10312	1473_0	RUG10312_uncultured_Bacteroidales_bacterium	RUG10312.fa;
RUG10313	456_7	RUG10313_Ruminococcaceae_bacterium	RUG10313.fa;
RUG10314	224_1	RUG10314_uncultured_Ruminococcus_sp.	RUG10314.fa;
RUG10315	1753_1	RUG10315_uncultured_Prevotellaceae_bacterium	RUG10315.fa;
RUG10316	1743_4	RUG10316_uncultured_Prevotellaceae_bacterium	RUG10316.fa;
RUG10317	230_1	RUG10317_uncultured_Ruminococcus_sp.	RUG10317.fa;
RUG10318	2230_1	RUG10318_uncultured_Methanobrevibacter_sp.	RUG10318.fa;
RUG10319	212_1	RUG10319_uncultured_Ruminococcus_sp.	RUG10319.fa;
RUG10320	476_12	RUG10320_Ruminococcaceae_bacterium	RUG10320.fa;
RUG10321	211_4	RUG10321_uncultured_Ruminococcus_sp.	RUG10321.fa;
RUG10322	680_11	RUG10322_Ruminococcaceae_bacterium	RUG10322.fa;
RUG10323	1620_1	RUG10323_uncultured_Bacteroidales_bacterium	RUG10323.fa;
RUG10324	1743_1	RUG10324_uncultured_Prevotellaceae_bacterium	RUG10324.fa;
RUG10325	228_1	RUG10325_uncultured_Ruminococcus_sp.	RUG10325.fa;
RUG10326	1801_1	RUG10326_uncultured_Prevotellaceae_bacterium	RUG10326.fa;
RUG10327	1480_7	RUG10327_uncultured_Bacteroidales_bacterium	RUG10327.fa;
RUG10328	236_3	RUG10328_uncultured_Ruminococcus_sp.	RUG10328.fa;
RUG10329	1728_6	RUG10329_uncultured_Prevotellaceae_bacterium	RUG10329.fa;
RUG10330	244_6	RUG10330_uncultured_Ruminococcus_sp.	RUG10330.fa;
RUG10331	113_3	RUG10331_uncultured_Ruminococcus_sp.	RUG10331.fa;
RUG10332	1702_1	RUG10332_uncultured_Bacteroidales_bacterium	RUG10332.fa;
RUG10333	501_4	RUG10333_uncultured_Coriobacteriaceae_bacterium	RUG10333.fa;
RUG10334	263_3	RUG10334_uncultured_Ruminococcus_sp.	RUG10334.fa;
RUG10335	1838_3	RUG10335_uncultured_Bacteroidales_bacterium	RUG10335.fa;
RUG10336	1398_1	RUG10336_uncultured_Bacteroidia_bacterium	RUG10336.fa;RUG12672.fa;
RUG10337	476_33	RUG10337_Ruminococcaceae_bacterium	RUG10337.fa;
RUG10338	334_10	RUG10338_uncultured_Succiniclasticum_sp.	RUG10338.fa;
RUG10339	2220_0	RUG10339_uncultured_Methanobrevibacter_sp.	RUG10339.fa;
RUG10340	1372_5	RUG10340_uncultured_Bacteroidia_bacterium	RUG10340.fa;
RUG10341	2416_0	RUG10341_uncultured_Spirochaetaceae_bacterium	RUG10341.fa;
RUG10342	1522_1	RUG10342_uncultured_Bacteroidia_bacterium	RUG10342.fa;
RUG10343	230_11	RUG10343_uncultured_Ruminococcus_sp.	RUG10343.fa;
RUG10344	1638_1	RUG10344_uncultured_Prevotellaceae_bacterium	RUG10344.fa;
RUG10345	1589_3	RUG10345_uncultured_Bacteroidales_bacterium	RUG10345.fa;
RUG10346	1795_1	RUG10346_uncultured_Prevotellaceae_bacterium	RUG10346.fa;
RUG10347	223_29	RUG10347_uncultured_Ruminococcus_sp.	RUG10347.fa;
RUG10348	606_0	RUG10348_uncultured_Clostridiales_bacterium	RUG10348.fa;
RUG10349	1833_8	RUG10349_uncultured_Prevotellaceae_bacterium	RUG10349.fa;
RUG10350	1486_0	RUG10350_uncultured_Bacteroidales_bacterium	RUG10350.fa;
RUG10351	1026_33	RUG10351_uncultured_Lachnospiraceae_bacterium	RUG10351.fa;
RUG10352	1615_0	RUG10352_uncultured_Bacteroidales_bacterium	RUG10352.fa;
RUG10353	224_8	RUG10353_uncultured_Ruminococcus_sp.	RUG10353.fa;
RUG10354	1673_1	RUG10354_uncultured_Bacteroidales_bacterium	RUG10354.fa;
RUG10355	688_6	RUG10355_Ruminococcaceae_bacterium	RUG10355.fa;
RUG10356	1394_3	RUG10356_uncultured_Bacteroidia_bacterium	RUG10356.fa;
RUG10357	476_9	RUG10357_Ruminococcaceae_bacterium	RUG10357.fa;
RUG10358	1800_1	RUG10358_uncultured_Prevotellaceae_bacterium	RUG10358.fa;
RUG10359	2240_8	RUG10359_uncultured_Methanobrevibacter_sp.	RUG10359.fa;
RUG10360	1833_7	RUG10360_uncultured_Prevotellaceae_bacterium	RUG10360.fa;
RUG10361	1477_3	RUG10361_uncultured_Bacteroidales_bacterium	RUG10361.fa;
RUG10362	1308_1	RUG10362_uncultured_Bacteroidetes_bacterium	RUG10362.fa;
RUG10363	230_48	RUG10363_uncultured_Ruminococcus_sp.	RUG10363.fa;
RUG10364	28_5	RUG10364_Fibrobacter_succinogenes	RUG10364.fa;
RUG10365	1309_0	RUG10365_uncultured_Bacteroidetes_bacterium	RUG10365.fa;
RUG10366	672_4	RUG10366_Ruminococcaceae_bacterium	RUG10366.fa;
RUG10367	1026_38	RUG10367_uncultured_Lachnospiraceae_bacterium	RUG10367.fa;
RUG10368	1765_1	RUG10368_uncultured_Prevotellaceae_bacterium	RUG10368.fa;
RUG10369	1803_1	RUG10369_uncultured_Prevotellaceae_bacterium	RUG10369.fa;
RUG10370	1766_4	RUG10370_uncultured_Prevotellaceae_bacterium	RUG10370.fa;
RUG10371	1480_5	RUG10371_uncultured_Bacteroidales_bacterium	RUG10371.fa;
RUG10372	230_51	RUG10372_uncultured_Ruminococcus_sp.	RUG10372.fa;
RUG10373	263_6	RUG10373_uncultured_Ruminococcus_sp.	RUG10373.fa;
RUG10374	1794_3	RUG10374_uncultured_Prevotellaceae_bacterium	RUG10374.fa;
RUG10375	230_46	RUG10375_uncultured_Ruminococcus_sp.	RUG10375.fa;
RUG10376	2231_19	RUG10376_uncultured_Methanobrevibacter_sp.	RUG10376.fa;
RUG10378	334_23	RUG10378_uncultured_Succiniclasticum_sp.	RUG10378.fa;
RUG10379	423_1	RUG10379_uncultured_Clostridiales_bacterium	RUG10379.fa;
RUG10380	1495_4	RUG10380_uncultured_Bacteroidales_bacterium	RUG10380.fa;
RUG10381	476_5	RUG10381_Ruminococcaceae_bacterium	RUG10381.fa;
RUG10382	1267_1	RUG10382_uncultured_Bacteroidetes_bacterium	RUG10382.fa;
RUG10383	1806_1	RUG10383_uncultured_Prevotella_sp.	RUG10383.fa;
RUG10384	224_3	RUG10384_uncultured_Ruminococcus_sp.	RUG10377.fa;RUG10384.fa;
RUG10385	1350_10	RUG10385_uncultured_Bacteroidia_bacterium	RUG10385.fa;
RUG10386	1756_1	RUG10386_uncultured_Prevotellaceae_bacterium	RUG10386.fa;
RUG10387	227_3	RUG10387_uncultured_Ruminococcus_sp.	RUG10387.fa;
RUG10388	380_9	RUG10388_uncultured_Erysipelotrichaceae_bacterium	RUG10388.fa;
RUG10389	1369_7	RUG10389_uncultured_Bacteroidia_bacterium	RUG10389.fa;
RUG10390	1405_4	RUG10390_uncultured_Bacteroidia_bacterium	RUG10390.fa;
RUG10391	1340_5	RUG10391_uncultured_Bacteroidia_bacterium	RUG10391.fa;
RUG10392	1743_11	RUG10392_uncultured_Prevotellaceae_bacterium	RUG10392.fa;
RUG10393	1495_16	RUG10393_uncultured_Bacteroidales_bacterium	RUG10393.fa;
RUG10394	230_66	RUG10394_uncultured_Ruminococcus_sp.	RUG10394.fa;
RUG10395	1833_10	RUG10395_uncultured_Prevotellaceae_bacterium	RUG10395.fa;
RUG10396	2013_4	RUG10396_uncultured_Elusimicrobium_sp.	RUG10396.fa;
RUG10397	1480_3	RUG10397_uncultured_Bacteroidales_bacterium	RUG10397.fa;
RUG10398	1295_1	RUG10398_uncultured_Bacteroidetes_bacterium	RUG10398.fa;
RUG10399	1160_0	RUG10399_uncultured_Lachnospiraceae_bacterium	RUG10399.fa;
RUG10400	230_21	RUG10400_uncultured_Ruminococcus_sp.	RUG10400.fa;
RUG10401	1728_5	RUG10401_uncultured_Prevotellaceae_bacterium	RUG10401.fa;
RUG10402	1802_1	RUG10402_uncultured_Prevotellaceae_bacterium	RUG10402.fa;
RUG10403	224_16	RUG10403_uncultured_Ruminococcus_sp.	RUG10403.fa;
RUG10404	1672_17	RUG10404_uncultured_Prevotellaceae_bacterium	RUG10404.fa;
RUG10405	1273_1	RUG10405_uncultured_Bacteroidetes_bacterium	RUG10405.fa;
RUG10406	244_7	RUG10406_uncultured_Ruminococcus_sp.	RUG10406.fa;
RUG10407	1719_1	RUG10407_uncultured_Prevotellaceae_bacterium	RUG10407.fa;
RUG10408	1521_10	RUG10408_uncultured_Bacteroidia_bacterium	RUG10408.fa;
RUG10409	748_7	RUG10409_uncultured_Clostridiales_bacterium	RUG10409.fa;
RUG10410	223_26	RUG10410_uncultured_Ruminococcus_sp.	RUG10410.fa;
RUG10412	1904_8	RUG10412_uncultured_Prevotellaceae_bacterium	RUG10412.fa;
RUG10413	1144_12	RUG10413_uncultured_Lachnospiraceae_bacterium	RUG10413.fa;
RUG10414	2227_0	RUG10414_uncultured_Methanobrevibacter_sp.	RUG10414.fa;
RUG10415	1195_5	RUG10415_uncultured_bacterium	RUG10415.fa;
RUG10416	1745_12	RUG10416_uncultured_Prevotellaceae_bacterium	RUG10416.fa;
RUG10417	1026_21	RUG10417_uncultured_Lachnospiraceae_bacterium	RUG10417.fa;
RUG10418	1743_7	RUG10418_uncultured_Prevotellaceae_bacterium	RUG10418.fa;
RUG10419	1119_1	RUG10419_uncultured_Lachnospiraceae_bacterium	RUG10419.fa;
RUG10420	1495_3	RUG10420_uncultured_Bacteroidales_bacterium	RUG10420.fa;
RUG10421	1342_1	RUG10421_uncultured_Bacteroidia_bacterium	RUG10421.fa;
RUG10422	1401_0	RUG10422_uncultured_Bacteroidia_bacterium	RUG10422.fa;
RUG10423	687_3	RUG10423_Ruminococcaceae_bacterium	RUG10423.fa;
RUG10424	476_30	RUG10424_Ruminococcaceae_bacterium	RUG10424.fa;
RUG10425	1477_5	RUG10425_uncultured_Bacteroidales_bacterium	RUG10425.fa;
RUG10426	1826_2	RUG10426_uncultured_Prevotellaceae_bacterium	RUG10426.fa;
RUG10427	223_44	RUG10427_uncultured_Ruminococcus_sp.	RUG10427.fa;
RUG10428	1743_8	RUG10428_uncultured_Prevotellaceae_bacterium	RUG10428.fa;
RUG10429	1278_9	RUG10429_uncultured_Bacteroidetes_bacterium	RUG10429.fa;
RUG10430	230_7	RUG10430_uncultured_Ruminococcus_sp.	RUG10430.fa;
RUG10431	1846_10	RUG10431_uncultured_Prevotellaceae_bacterium	RUG10431.fa;
RUG10432	224_23	RUG10432_uncultured_Ruminococcus_sp.	RUG10432.fa;
RUG10433	1802_2	RUG10433_uncultured_Prevotellaceae_bacterium	RUG10433.fa;
RUG10435	1745_5	RUG10435_uncultured_Prevotellaceae_bacterium	RUG10435.fa;RUG11687.fa;
RUG10436	1801_2	RUG10436_uncultured_Prevotellaceae_bacterium	RUG10436.fa;
RUG10437	2240_1	RUG10437_uncultured_Methanobrevibacter_sp.	RUG10437.fa;
RUG10438	2077_1	RUG10438_uncultured_Clostridiales_bacterium	RUG10438.fa;RUG14885.fa;
RUG10439	1519_1	RUG10439_uncultured_Bacteroidia_bacterium	RUG10439.fa;
RUG10440	1724_3	RUG10440_uncultured_Prevotellaceae_bacterium	RUG10440.fa;
RUG10441	230_77	RUG10441_uncultured_Ruminococcus_sp.	RUG10441.fa;
RUG10442	1702_15	RUG10442_uncultured_Bacteroidales_bacterium	RUG10442.fa;
RUG10443	680_12	RUG10443_Ruminococcaceae_bacterium	RUG10443.fa;
RUG10444	1612_1	RUG10444_uncultured_Bacteroidales_bacterium	RUG10444.fa;
RUG10445	230_20	RUG10445_uncultured_Ruminococcus_sp.	RUG10445.fa;
RUG10446	1273_11	RUG10446_uncultured_Bacteroidetes_bacterium	RUG10446.fa;
RUG10447	2240_6	RUG10447_uncultured_Methanobrevibacter_sp.	RUG10447.fa;
RUG10448	1589_11	RUG10448_uncultured_Bacteroidales_bacterium	RUG10448.fa;
RUG10449	1288_6	RUG10449_uncultured_Bacteroidetes_bacterium	RUG10449.fa;
RUG10450	223_22	RUG10450_uncultured_Ruminococcus_sp.	RUG10450.fa;
RUG10451	1181_1	RUG10451_uncultured_Sutterellaceae_bacterium	RUG10451.fa;
RUG10452	2210_4	RUG10452_uncultured_Methanobrevibacter_sp.	RUG10452.fa;
RUG10453	230_25	RUG10453_uncultured_Ruminococcus_sp.	RUG10453.fa;
RUG10454	653_5	RUG10454_uncultured_Clostridiales_bacterium	RUG10454.fa;
RUG10455	476_40	RUG10455_Ruminococcaceae_bacterium	RUG10455.fa;
RUG10456	1253_3	RUG10456_uncultured_Bacteroidales_bacterium	RUG10456.fa;
RUG10457	1826_8	RUG10457_uncultured_Prevotellaceae_bacterium	RUG10457.fa;
RUG10458	1522_4	RUG10458_uncultured_Bacteroidia_bacterium	RUG10458.fa;
RUG10459	1516_3	RUG10459_uncultured_Bacteroidia_bacterium	RUG10459.fa;
RUG10460	1550_5	RUG10460_uncultured_Bacteroidales_bacterium	RUG10460.fa;
RUG10461	1782_1	RUG10461_uncultured_Prevotellaceae_bacterium	RUG10461.fa;
RUG10462	1495_7	RUG10462_uncultured_Bacteroidales_bacterium	RUG10462.fa;
RUG10464	959_5	RUG10464_uncultured_Lachnospiraceae_bacterium	RUG10464.fa;
RUG10465	1728_7	RUG10465_uncultured_Prevotellaceae_bacterium	RUG10465.fa;
RUG10466	1638_2	RUG10466_uncultured_Prevotellaceae_bacterium	RUG10466.fa;
RUG10467	1839_7	RUG10467_uncultured_Bacteroidales_bacterium	RUG10467.fa;
RUG10468	1599_1	RUG10468_uncultured_Bacteroidales_bacterium	RUG10468.fa;
RUG10469	1288_1	RUG10469_uncultured_Bacteroidetes_bacterium	RUG10469.fa;
RUG10470	2229_1	RUG10470_uncultured_Methanobrevibacter_sp.	RUG10470.fa;
RUG10471	1516_1	RUG10471_uncultured_Bacteroidia_bacterium	RUG10471.fa;
RUG10472	244_8	RUG10472_uncultured_Ruminococcus_sp.	RUG10472.fa;
RUG10473	1398_22	RUG10473_uncultured_Bacteroidia_bacterium	RUG10473.fa;
RUG10474	230_45	RUG10474_uncultured_Ruminococcus_sp.	RUG10474.fa;
RUG10475	1978_3	RUG10475_uncultured_Proteobacterium	RUG10475.fa;
RUG10476	223_24	RUG10476_uncultured_Ruminococcus_sp.	RUG10476.fa;
RUG10477	680_23	RUG10477_Ruminococcaceae_bacterium	RUG10477.fa;
RUG10478	1474_0	RUG10478_uncultured_Bacteroidales_bacterium	RUG10478.fa;
RUG10479	1412_1	RUG10479_uncultured_Bacteroidia_bacterium	RUG10479.fa;
RUG10480	2389_0	RUG10480_uncultured_Erysipelotrichaceae_bacterium	RUG10480.fa;
RUG10481	191_1	RUG10481_uncultured_Ruminococcus_sp.	RUG10481.fa;
RUG10482	2354_0	RUG10482_uncultured_Erysipelotrichaceae_bacterium	RUG10482.fa;
RUG10483	1082_0	RUG10483_uncultured_Lachnospiraceae_bacterium	RUG10483.fa;
RUG10484	1907_1	RUG10484_uncultured_Prevotellaceae_bacterium	RUG10484.fa;
RUG10485	1279_1	RUG10485_uncultured_Bacteroidetes_bacterium	RUG10485.fa;
RUG10486	2045_0	RUG10486_uncultured_Erysipelotrichaceae_bacterium	RUG10486.fa;
RUG10487	1246_1	RUG10487_uncultured_Bacteroidetes_bacterium	RUG10487.fa;
RUG10488	908_0	RUG10488_uncultured_Lachnospiraceae_bacterium	RUG10488.fa;
RUG10490	1678_0	RUG10490_uncultured_Prevotellaceae_bacterium	RUG10490.fa;
RUG10491	800_1	RUG10491_uncultured_Erysipelotrichaceae_bacterium	RUG10491.fa;
RUG10492	1941_0	RUG10492_uncultured_Proteobacterium	RUG10492.fa;
RUG10493	505_3	RUG10493_uncultured_Coriobacteriaceae_bacterium	RUG10493.fa;
RUG10494	1007_0	RUG10494_Eubacterium_ruminantium	RUG10494.fa;
RUG10495	2292_0	RUG10495_uncultured_Erysipelotrichaceae_bacterium	RUG10495.fa;
RUG10497	1331_0	RUG10497_uncultured_Bacteroidia_bacterium	RUG10497.fa;
RUG10498	616_0	RUG10498_uncultured_Clostridiales_bacterium	RUG10498.fa;
RUG10499	1930_1	RUG10499_uncultured_Proteobacterium	RUG10499.fa;
RUG10500	1216_0	RUG10500_Ruminococcaceae_bacterium	RUG10500.fa;
RUG10501	599_1	RUG10501_uncultured_Lachnospiraceae_bacterium	RUG10501.fa;
RUG10502	1319_1	RUG10502_uncultured_Bacteroidetes_bacterium	RUG10502.fa;
RUG10503	557_0	RUG10503_Ruminococcaceae_bacterium	RUG10503.fa;
RUG10504	1169_1	RUG10504_uncultured_Lachnospiraceae_bacterium	RUG10504.fa;
RUG10505	1936_0	RUG10505_uncultured_Proteobacterium	RUG10505.fa;
RUG10506	1230_1	RUG10506_uncultured_Ruminococcus_sp.	RUG10506.fa;
RUG10507	2334_0	RUG10507_uncultured_Erysipelotrichaceae_bacterium	RUG10507.fa;
RUG10508	2097_0	RUG10508_uncultured_Clostridiales_bacterium	RUG10508.fa;
RUG10509	2381_1	RUG10509_uncultured_Clostridium_sp.	RUG10509.fa;
RUG10510	1918_0	RUG10510_uncultured_Bacteroidales_bacterium	RUG10510.fa;
RUG10511	80_1	RUG10511_Ruminococcaceae_bacterium	RUG10511.fa;
RUG10512	1541_1	RUG10512_uncultured_Bacteroidia_bacterium	RUG10512.fa;
RUG10513	193_0	RUG10513_uncultured_Ruminococcus_sp.	RUG10513.fa;
RUG10514	2032_0	RUG10514_uncultured_Erysipelotrichaceae_bacterium	RUG10514.fa;
RUG10515	1922_0	RUG10515_uncultured_Bacteroidales_bacterium	RUG10515.fa;
RUG10516	594_0	RUG10516_uncultured_Lachnospiraceae_bacterium	RUG10516.fa;
RUG10517	1304_0	RUG10517_uncultured_Bacteroidetes_bacterium	RUG10517.fa;
RUG10518	2268_0	RUG10518_uncultured_Elusimicrobium_sp.	RUG10518.fa;
RUG10519	941_0	RUG10519_uncultured_Lachnospiraceae_bacterium	RUG10519.fa;
RUG10520	927_1	RUG10520_uncultured_Lachnospiraceae_bacterium	RUG10520.fa;
RUG10521	833_2	RUG10521_uncultured_Lachnospiraceae_bacterium	RUG10521.fa;
RUG10522	816_0	RUG10522_uncultured_Lachnospiraceae_bacterium	RUG10522.fa;
RUG10523	2373_1	RUG10523_uncultured_Erysipelotrichaceae_bacterium	RUG10523.fa;RUG12785.fa;
RUG10524	797_1	RUG10524_uncultured_Erysipelotrichaceae_bacterium	RUG10524.fa;
RUG10525	2161_0	RUG10525_uncultured_bacterium	RUG10525.fa;
RUG10526	1223_0	RUG10526_uncultured_Planctomycetes_bacterium	RUG10526.fa;
RUG10527	1769_0	RUG10527_uncultured_Prevotellaceae_bacterium	RUG10527.fa;
RUG10528	2288_1	RUG10528_uncultured_Erysipelotrichaceae_bacterium	RUG10528.fa;
RUG10529	1642_0	RUG10529_uncultured_Prevotellaceae_bacterium	RUG10529.fa;
RUG10530	1166_0	RUG10530_uncultured_Lachnospiraceae_bacterium	RUG10530.fa;
RUG10531	385_1	RUG10531_unclassified_Selenomonadaceae	RUG10531.fa;
RUG10532	619_0	RUG10532_uncultured_Clostridiales_bacterium	RUG10532.fa;
RUG10533	275_0	RUG10533_Ruminococcus_flavefaciens	RUG10533.fa;
RUG10534	2239_0	RUG10534_uncultured_Methanobrevibacter_sp.	RUG10534.fa;
RUG10535	537_0	RUG10535_uncultured_Ruminococcus_sp.	RUG10535.fa;
RUG10536	268_0	RUG10536_uncultured_Ruminococcus_sp.	RUG10536.fa;
RUG10537	2297_0	RUG10537_uncultured_Erysipelotrichaceae_bacterium	RUG10537.fa;
RUG10538	2027_0	RUG10538_uncultured_Elusimicrobium_sp.	RUG10538.fa;
RUG10539	1205_0	RUG10539_uncultured_bacterium	RUG10539.fa;
RUG10540	528_0	RUG10540_uncultured_Ruminococcus_sp.	RUG10540.fa;
RUG10541	2281_0	RUG10541_uncultured_Erysipelotrichaceae_bacterium	RUG10541.fa;
RUG10542	2011_0	RUG10542_uncultured_Bacteroidetes_bacterium	RUG10542.fa;
RUG10543	1924_0	RUG10543_uncultured_Prevotellaceae_bacterium	RUG10543.fa;
RUG10544	2274_0	RUG10544_uncultured_Erysipelotrichaceae_bacterium	RUG10544.fa;
RUG10545	2256_1	RUG10545_uncultured_Clostridiales_bacterium	RUG10545.fa;
RUG10546	1221_0	RUG10546_uncultured_Planctomycetes_bacterium	RUG10546.fa;
RUG10547	1743_26	RUG10547_uncultured_Prevotellaceae_bacterium	RUG10547.fa;
RUG10548	836_1	RUG10548_uncultured_Butyrivibrio_sp.	RUG10548.fa;
RUG10549	1157_24	RUG10549_uncultured_Sarcina_sp.	RUG10549.fa;
RUG10550	476_54	RUG10550_Ruminococcaceae_bacterium	RUG10550.fa;
RUG10551	190_6	RUG10551_uncultured_Ruminococcus_sp.	RUG10551.fa;
RUG10552	581_1	RUG10552_uncultured_Ruminococcus_sp.	RUG10552.fa;
RUG10553	1835_3	RUG10553_uncultured_Bacteroidales_bacterium	RUG10553.fa;
RUG10554	1842_0	RUG10554_uncultured_Bacteroidales_bacterium	RUG10554.fa;
RUG10555	334_6	RUG10555_uncultured_Succiniclasticum_sp.	RUG10555.fa;
RUG10556	1150_4	RUG10556_uncultured_Lachnospiraceae_bacterium	RUG10556.fa;
RUG10557	571_5	RUG10557_uncultured_Megasphaera_sp.	RUG10557.fa;
RUG10558	1379_35	RUG10558_uncultured_Bacteroidia_bacterium	RUG10558.fa;
RUG10559	1644_3	RUG10559_uncultured_Prevotellaceae_bacterium	RUG10559.fa;
RUG10560	493_16	RUG10560_uncultured_Olsenella_sp.	RUG10560.fa;
RUG10561	997_0	RUG10561_uncultured_Lachnospiraceae_bacterium	RUG10561.fa;
RUG10562	1242_4	RUG10562_uncultured_Lachnospiraceae_bacterium	RUG10562.fa;
RUG10563	343_5	RUG10563_uncultured_Acidaminococcus_sp.	RUG10563.fa;
RUG10564	1011_5	RUG10564_uncultured_Lachnospiraceae_bacterium	RUG10564.fa;
RUG10565	1143_1	RUG10565_uncultured_Lachnospiraceae_bacterium	RUG10565.fa;
RUG10566	1703_4	RUG10566_uncultured_Bacteroidales_bacterium	RUG10566.fa;
RUG10567	1137_1	RUG10567_uncultured_Lachnospiraceae_bacterium	RUG10567.fa;
RUG10568	1379_29	RUG10568_uncultured_Bacteroidia_bacterium	RUG10568.fa;
RUG10569	349_1	RUG10569_uncultured_Veillonellaceae_bacterium	RUG10569.fa;
RUG10570	1353_1	RUG10570_uncultured_Bacteroidia_bacterium	RUG10570.fa;
RUG10571	1712_4	RUG10571_uncultured_Prevotellaceae_bacterium	RUG10571.fa;
RUG10572	1144_29	RUG10572_uncultured_Lachnospiraceae_bacterium	RUG10572.fa;
RUG10573	1069_5	RUG10573_uncultured_Lachnospiraceae_bacterium	RUG10573.fa;
RUG10574	1602_10	RUG10574_uncultured_Bacteroidales_bacterium	RUG10574.fa;
RUG10575	1128_11	RUG10575_uncultured_Aeromonadales_bacterium	RUG10575.fa;
RUG10576	279_3	RUG10576_Ruminococcus_flavefaciens	RUG10576.fa;
RUG10577	2013_3	RUG10577_uncultured_Elusimicrobium_sp.	RUG10577.fa;
RUG10578	710_5	RUG10578_Ruminococcaceae_bacterium	RUG10578.fa;
RUG10579	2413_13	RUG10579_Sharpea_azabuensis	RUG10579.fa;
RUG10580	644_0	RUG10580_uncultured_Clostridiales_bacterium	RUG10580.fa;
RUG10581	1744_1	RUG10581_uncultured_Prevotellaceae_bacterium	RUG10581.fa;
RUG10582	2200_1	RUG10582_uncultured_bacterium	RUG10582.fa;
RUG10583	286_3	RUG10583_Ruminococcus_flavefaciens	RUG10583.fa;
RUG10584	223_49	RUG10584_uncultured_Ruminococcus_sp.	RUG10584.fa;
RUG10585	989_1	RUG10585_uncultured_Lachnospiraceae_bacterium	RUG10585.fa;
RUG10586	1854_1	RUG10586_uncultured_Bacteroidales_bacterium	RUG10586.fa;
RUG10587	668_2	RUG10587_Ruminococcaceae_bacterium	RUG10587.fa;
RUG10588	1089_0	RUG10588_uncultured_Lachnospiraceae_bacterium	RUG10588.fa;
RUG10589	1137_15	RUG10589_uncultured_Lachnospiraceae_bacterium	RUG10589.fa;
RUG10590	795_4	RUG10590_uncultured_Erysipelotrichaceae_bacterium	RUG10590.fa;
RUG10591	1701_2	RUG10591_uncultured_Bacteroidales_bacterium	RUG10591.fa;
RUG10592	2310_3	RUG10592_uncultured_Erysipelotrichaceae_bacterium	RUG10592.fa;
RUG10593	756_6	RUG10593_uncultured_Bifidobacterium_sp.	RUG10593.fa;
RUG10594	2378_0	RUG10594_uncultured_Clostridiales_bacterium	RUG10594.fa;
RUG10595	1143_12	RUG10595_uncultured_Lachnospiraceae_bacterium	RUG10595.fa;
RUG10596	1843_5	RUG10596_uncultured_Prevotellaceae_bacterium	RUG10596.fa;
RUG10597	1804_4	RUG10597_uncultured_Prevotella_sp.	RUG10597.fa;
RUG10599	483_5	RUG10599_uncultured_Coriobacteriaceae_bacterium	RUG10599.fa;
RUG10600	755_4	RUG10600_uncultured_Bifidobacteriaceae_bacterium	RUG10600.fa;
RUG10601	492_1	RUG10601_uncultured_Coriobacteriaceae_bacterium	RUG10601.fa;
RUG10602	274_0	RUG10602_Ruminococcus_flavefaciens	RUG10602.fa;
RUG10603	671_0	RUG10603_Ruminococcaceae_bacterium	RUG10603.fa;
RUG10604	1248_1	RUG10604_uncultured_Ruminococcus_sp.	RUG10604.fa;
RUG10605	439_0	RUG10605_uncultured_Clostridiales_bacterium	RUG10605.fa;
RUG10606	1664_5	RUG10606_uncultured_euryarchaeote	RUG10606.fa;
RUG10607	1706_11	RUG10607_uncultured_Bacteroidales_bacterium	RUG10607.fa;
RUG10608	146_3	RUG10608_Ruminococcaceae_bacterium	RUG10608.fa;
RUG10609	2176_0	RUG10609_uncultured_bacterium	RUG10609.fa;
RUG10610	1702_9	RUG10610_uncultured_Bacteroidales_bacterium	RUG10610.fa;
RUG10611	230_58	RUG10611_uncultured_Ruminococcus_sp.	RUG10611.fa;
RUG10612	1858_0	RUG10612_uncultured_Bacteroidales_bacterium	RUG10612.fa;
RUG10613	1343_1	RUG10613_uncultured_Bacteroidia_bacterium	RUG10613.fa;
RUG10614	1488_0	RUG10614_uncultured_Bacteroidales_bacterium	RUG10614.fa;
RUG10615	680_39	RUG10615_Ruminococcaceae_bacterium	RUG10615.fa;
RUG10616	1831_1	RUG10616_uncultured_Prevotellaceae_bacterium	RUG10616.fa;
RUG10617	1522_3	RUG10617_uncultured_Bacteroidia_bacterium	RUG10617.fa;
RUG10618	688_5	RUG10618_Ruminococcaceae_bacterium	RUG10618.fa;
RUG10619	1191_1	RUG10619_uncultured_bacterium	RUG10619.fa;
RUG10620	1293_2	RUG10620_uncultured_Bacteroidetes_bacterium	RUG10620.fa;
RUG10621	1277_1	RUG10621_uncultured_Bacteroidetes_bacterium	RUG10621.fa;
RUG10622	156_0	RUG10622_uncultured_Ruminococcus_sp.	RUG10622.fa;
RUG10623	680_19	RUG10623_Ruminococcaceae_bacterium	RUG10623.fa;
RUG10624	476_69	RUG10624_Ruminococcaceae_bacterium	RUG10624.fa;
RUG10625	1356_1	RUG10625_uncultured_Bacteroidia_bacterium	RUG10625.fa;
RUG10626	673_0	RUG10626_Ruminococcaceae_bacterium	RUG10626.fa;
RUG10627	456_14	RUG10627_Ruminococcaceae_bacterium	RUG10627.fa;
RUG10628	1157_5	RUG10628_uncultured_Sarcina_sp.	RUG10628.fa;
RUG10629	230_44	RUG10629_uncultured_Ruminococcus_sp.	RUG10629.fa;
RUG10630	223_31	RUG10630_uncultured_Ruminococcus_sp.	RUG10630.fa;
RUG10631	1574_3	RUG10631_Ruminococcaceae_bacterium	RUG10631.fa;
RUG10632	1904_9	RUG10632_uncultured_Prevotellaceae_bacterium	RUG10632.fa;
RUG10633	1713_3	RUG10633_uncultured_Bacteroidales_bacterium	RUG10633.fa;
RUG10634	14_1	RUG10634_uncultured_bacterium	RUG10634.fa;
RUG10635	1398_6	RUG10635_uncultured_Bacteroidia_bacterium	RUG10635.fa;
RUG10636	41_1	RUG10636_Fibrobacter_succinogenes	RUG10636.fa;
RUG10637	1845_1	RUG10637_uncultured_Prevotellaceae_bacterium	RUG10637.fa;
RUG10638	2013_1	RUG10638_uncultured_Elusimicrobium_sp.	RUG10638.fa;
RUG10639	2417_7	RUG10639_uncultured_Spirochaetaceae_bacterium	RUG10639.fa;
RUG10640	1197_0	RUG10640_uncultured_bacterium	RUG10640.fa;
RUG10641	1023_1	RUG10641_uncultured_Lachnospiraceae_bacterium	RUG10641.fa;
RUG10642	380_5	RUG10642_uncultured_Erysipelotrichaceae_bacterium	RUG10642.fa;
RUG10643	710_15	RUG10643_Ruminococcaceae_bacterium	RUG10643.fa;
RUG10644	1278_15	RUG10644_uncultured_Bacteroidetes_bacterium	RUG10644.fa;
RUG10645	113_5	RUG10645_uncultured_Ruminococcus_sp.	RUG10645.fa;
RUG10646	545_4	RUG10646_Ruminococcaceae_bacterium	RUG10646.fa;
RUG10647	224_28	RUG10647_uncultured_Ruminococcus_sp.	RUG10647.fa;
RUG10648	989_4	RUG10648_uncultured_Lachnospiraceae_bacterium	RUG10648.fa;
RUG10649	242_1	RUG10649_uncultured_Ruminococcus_sp.	RUG10649.fa;
RUG10650	36_0	RUG10650_Fibrobacter_succinogenes	RUG10650.fa;
RUG10651	269_0	RUG10651_uncultured_Ruminococcus_sp.	RUG10651.fa;
RUG10652	1026_32	RUG10652_uncultured_Lachnospiraceae_bacterium	RUG10652.fa;
RUG10653	1836_3	RUG10653_uncultured_Bacteroidales_bacterium	RUG10653.fa;
RUG10654	1128_7	RUG10654_uncultured_Succinivibrio_sp.	RUG10654.fa;
RUG10655	220_0	RUG10655_uncultured_Ruminococcus_sp.	RUG10655.fa;
RUG10656	751_0	RUG10656_uncultured_Clostridiales_bacterium	RUG10656.fa;
RUG10657	501_1	RUG10657_uncultured_Coriobacteriaceae_bacterium	RUG10657.fa;
RUG10658	1372_11	RUG10658_uncultured_Bacteroidia_bacterium	RUG10658.fa;
RUG10659	679_0	RUG10659_Ruminococcaceae_bacterium	RUG10659.fa;
RUG10660	380_6	RUG10660_uncultured_Erysipelotrichaceae_bacterium	RUG10660.fa;
RUG10661	1468_4	RUG10661_uncultured_Bacteroidales_bacterium	RUG10661.fa;RUG10687.fa;
RUG10662	2266_0	RUG10662_uncultured_Elusimicrobium_sp.	RUG10662.fa;
RUG10663	1157_32	RUG10663_uncultured_Sarcina_sp.	RUG10663.fa;
RUG10664	1372_4	RUG10664_uncultured_Bacteroidia_bacterium	RUG10664.fa;
RUG10665	1_1	RUG10665_uncultured_Proteobacterium	RUG10665.fa;
RUG10666	1277_5	RUG10666_uncultured_Bacteroidetes_bacterium	RUG10666.fa;
RUG10667	1502_3	RUG10667_uncultured_Bacteroidales_bacterium	RUG10667.fa;
RUG10668	1297_1	RUG10668_uncultured_Bacteroidetes_bacterium	RUG10668.fa;
RUG10669	244_4	RUG10669_uncultured_Ruminococcus_sp.	RUG10669.fa;
RUG10670	1144_15	RUG10670_uncultured_Lachnospiraceae_bacterium	RUG10670.fa;
RUG10671	380_7	RUG10671_uncultured_Erysipelotrichaceae_bacterium	RUG10671.fa;
RUG10672	1933_1	RUG10672_uncultured_Proteobacterium	RUG10672.fa;
RUG10673	1555_1	RUG10673_Ruminococcaceae_bacterium	RUG10673.fa;
RUG10674	1212_3	RUG10674_uncultured_bacterium	RUG10674.fa;
RUG10675	1133_11	RUG10675_uncultured_Lachnospiraceae_bacterium	RUG10675.fa;
RUG10676	1853_1	RUG10676_uncultured_Bacteroidales_bacterium	RUG10676.fa;
RUG10677	1515_1	RUG10677_uncultured_Bacteroidia_bacterium	RUG10677.fa;
RUG10678	1393_3	RUG10678_uncultured_Bacteroidia_bacterium	RUG10678.fa;
RUG10679	1736_0	RUG10679_uncultured_Prevotellaceae_bacterium	RUG10679.fa;
RUG10680	1336_7	RUG10680_uncultured_Bacteroidia_bacterium	RUG10680.fa;
RUG10681	1986_0	RUG10681_uncultured_Aeromonadales_bacterium	RUG10681.fa;
RUG10682	962_4	RUG10682_uncultured_Lachnospiraceae_bacterium	RUG10682.fa;
RUG10683	1273_5	RUG10683_uncultured_Bacteroidetes_bacterium	RUG10683.fa;
RUG10684	690_1	RUG10684_Ruminococcaceae_bacterium	RUG10684.fa;
RUG10685	799_6	RUG10685_uncultured_Erysipelotrichaceae_bacterium	RUG10685.fa;
RUG10686	311_3	RUG10686_uncultured_Ruminococcus_sp.	RUG10686.fa;
RUG10688	583_0	RUG10688_uncultured_Ruminococcus_sp.	RUG10688.fa;
RUG10689	1153_1	RUG10689_uncultured_Lachnospiraceae_bacterium	RUG10689.fa;
RUG10690	634_0	RUG10690_uncultured_Clostridiales_bacterium	RUG10690.fa;
RUG10691	1926_0	RUG10691_uncultured_Rhodospirillales_bacterium	RUG10691.fa;
RUG10692	1676_1	RUG10692_uncultured_Prevotellaceae_bacterium	RUG10692.fa;
RUG10693	224_18	RUG10693_uncultured_Ruminococcus_sp.	RUG10693.fa;
RUG10694	2197_0	RUG10694_uncultured_bacterium	RUG10694.fa;
RUG10695	1284_1	RUG10695_uncultured_Bacteroidetes_bacterium	RUG10695.fa;
RUG10696	2301_0	RUG10696_uncultured_Erysipelotrichaceae_bacterium	RUG10696.fa;
RUG10697	230_72	RUG10697_uncultured_Ruminococcus_sp.	RUG10697.fa;
RUG10698	1545_1	RUG10698_uncultured_Bacteroidales_bacterium	RUG10698.fa;
RUG10699	567_1	RUG10699_Ruminococcaceae_bacterium	RUG10463.fa;RUG10699.fa;
RUG10700	637_0	RUG10700_uncultured_Clostridiales_bacterium	RUG10700.fa;
RUG10701	1157_12	RUG10701_uncultured_Sarcina_sp.	RUG10701.fa;
RUG10702	74_1	RUG10702_Ruminococcaceae_bacterium	RUG10702.fa;
RUG10703	230_41	RUG10703_uncultured_Ruminococcus_sp.	RUG10703.fa;
RUG10704	1493_1	RUG10704_uncultured_Bacteroidales_bacterium	RUG10704.fa;
RUG10705	1026_28	RUG10705_uncultured_Lachnospiraceae_bacterium	RUG10705.fa;
RUG10706	476_50	RUG10706_Ruminococcaceae_bacterium	RUG10706.fa;RUG12216.fa;		UBA3334.fa;
RUG10707	1702_41	RUG10707_uncultured_Bacteroidales_bacterium	RUG10707.fa;
RUG10708	1128_12	RUG10708_uncultured_Aeromonadales_bacterium	RUG10708.fa;
RUG10709	1340_3	RUG10709_uncultured_Bacteroidia_bacterium	RUG10709.fa;
RUG10710	223_50	RUG10710_uncultured_Ruminococcus_sp.	RUG10710.fa;
RUG10711	1349_2	RUG10711_uncultured_Bacteroidia_bacterium	RUG10711.fa;
RUG10712	1414_1	RUG10712_uncultured_Bacteroidia_bacterium	RUG10712.fa;
RUG10713	1806_5	RUG10713_uncultured_Prevotellaceae_bacterium	RUG10713.fa;
RUG10714	2016_0	RUG10714_uncultured_Elusimicrobium_sp.	RUG10714.fa;
RUG10715	1602_8	RUG10715_uncultured_Bacteroidales_bacterium	RUG10715.fa;
RUG10716	513_4	RUG10716_uncultured_Coriobacteriaceae_bacterium	RUG10716.fa;
RUG10717	493_3	RUG10717_uncultured_Olsenella_sp.	RUG10717.fa;
RUG10719	1634_1	RUG10719_uncultured_Bacteroidales_bacterium	RUG10719.fa;
RUG10720	1144_41	RUG10720_uncultured_Lachnospiraceae_bacterium	RUG10720.fa;
RUG10721	1706_6	RUG10721_uncultured_Bacteroidales_bacterium	RUG10721.fa;
RUG10722	2410_3	RUG10722_uncultured_Erysipelotrichaceae_bacterium	RUG10722.fa;
RUG10723	493_5	RUG10723_uncultured_Olsenella_sp.	RUG10723.fa;
RUG10724	1843_4	RUG10724_uncultured_Prevotellaceae_bacterium	RUG10724.fa;
RUG10725	1812_1	RUG10725_uncultured_Prevotellaceae_bacterium	RUG10725.fa;
RUG10726	1814_3	RUG10726_uncultured_Prevotella_sp.	RUG10726.fa;
RUG10727	1839_2	RUG10727_uncultured_Bacteroidales_bacterium	RUG10727.fa;
RUG10728	277_3	RUG10728_Ruminococcus_flavefaciens	RUG10718.fa;RUG10728.fa;
RUG10729	482_4	RUG10729_uncultured_Coriobacteriaceae_bacterium	RUG10729.fa;
RUG10730	1113_2	RUG10730_uncultured_Lachnospiraceae_bacterium	RUG10730.fa;
RUG10731	724_6	RUG10731_Ruminococcaceae_bacterium	RUG10731.fa;
RUG10732	490_1	RUG10732_uncultured_Coriobacteriaceae_bacterium	RUG10732.fa;
RUG10733	793_1	RUG10733_uncultured_Erysipelotrichaceae_bacterium	RUG10733.fa;
RUG10734	959_3	RUG10734_uncultured_Lachnospiraceae_bacterium	RUG10734.fa;
RUG10735	1379_30	RUG10735_uncultured_Bacteroidia_bacterium	RUG10735.fa;
RUG10736	2212_9	RUG10736_uncultured_Methanobrevibacter_sp.	RUG10736.fa;RUG14366.fa;
RUG10737	230_37	RUG10737_uncultured_Ruminococcus_sp.	RUG10737.fa;
RUG10738	2231_15	RUG10738_uncultured_Methanobrevibacter_sp.	RUG10738.fa;
RUG10739	1702_21	RUG10739_uncultured_Bacteroidales_bacterium	RUG10739.fa;
RUG10740	223_45	RUG10740_uncultured_Ruminococcus_sp.	RUG10740.fa;
RUG10741	103_7	RUG10741_uncultured_Ruminococcus_sp.	RUG10741.fa;
RUG10742	361_3	RUG10742_unclassified_Selenomonadaceae	RUG10742.fa;
RUG10743	2217_1	RUG10743_uncultured_Methanobrevibacter_sp.	RUG10743.fa;
RUG10744	1595_1	RUG10744_uncultured_Bacteroidales_bacterium	RUG10744.fa;
RUG10745	1157_7	RUG10745_uncultured_Sarcina_sp.	RUG10745.fa;
RUG10746	1826_5	RUG10746_uncultured_Prevotellaceae_bacterium	RUG10746.fa;
RUG10747	1982_0	RUG10747_uncultured_Proteobacterium	RUG10747.fa;
RUG10748	1169_2	RUG10748_uncultured_Lachnospiraceae_bacterium	RUG10748.fa;
RUG10749	230_68	RUG10749_uncultured_Ruminococcus_sp.	RUG10749.fa;
RUG10750	1608_0	RUG10750_uncultured_Bacteroidales_bacterium	RUG10750.fa;
RUG10751	153_0	RUG10751_uncultured_Ruminococcus_sp.	RUG10751.fa;
RUG10752	43_3	RUG10752_Fibrobacter_succinogenes	RUG10752.fa;
RUG10753	1740_4	RUG10753_uncultured_Prevotellaceae_bacterium	RUG10753.fa;
RUG10754	1702_31	RUG10754_uncultured_Bacteroidales_bacterium	RUG10754.fa;
RUG10755	110_0	RUG10755_uncultured_Ruminococcus_sp.	RUG10755.fa;
RUG10756	530_1	RUG10756_uncultured_Ruminococcus_sp.	RUG10756.fa;
RUG10757	1493_2	RUG10757_uncultured_Bacteroidales_bacterium	RUG10757.fa;
RUG10758	1851_1	RUG10758_uncultured_Bacteroidales_bacterium	RUG10758.fa;
RUG10759	2231_10	RUG10759_uncultured_Methanobrevibacter_sp.	RUG10759.fa;
RUG10760	1658_4	RUG10760_uncultured_Bacteroidia_bacterium	RUG10760.fa;
RUG10761	1312_10	RUG10761_uncultured_Bacteroidetes_bacterium	RUG10761.fa;
RUG10762	1398_17	RUG10762_uncultured_Bacteroidia_bacterium	RUG10762.fa;
RUG10763	1515_2	RUG10763_uncultured_Bacteroidia_bacterium	RUG10763.fa;
RUG10764	747_1	RUG10764_uncultured_Clostridiales_bacterium	RUG10764.fa;
RUG10765	1373_1	RUG10765_uncultured_Bacteroidia_bacterium	RUG10765.fa;
RUG10767	62_1	RUG10767_uncultured_Ruminococcus_sp.	RUG10767.fa;
RUG10768	748_13	RUG10768_uncultured_Clostridiales_bacterium	RUG10768.fa;
RUG10769	1776_4	RUG10769_uncultured_Prevotellaceae_bacterium	RUG10769.fa;
RUG10770	1233_5	RUG10770_uncultured_bacterium	RUG10770.fa;
RUG10771	1846_6	RUG10771_uncultured_Prevotellaceae_bacterium	RUG10771.fa;
RUG10772	1144_20	RUG10772_uncultured_Lachnospiraceae_bacterium	RUG10772.fa;
RUG10773	1595_3	RUG10773_uncultured_Bacteroidales_bacterium	RUG10773.fa;
RUG10774	567_3	RUG10774_Ruminococcaceae_bacterium	RUG10774.fa;
RUG10775	1825_1	RUG10775_uncultured_Prevotellaceae_bacterium	RUG10775.fa;
RUG10776	1574_4	RUG10776_Ruminococcaceae_bacterium	RUG10776.fa;
RUG10777	1759_1	RUG10777_uncultured_Prevotellaceae_bacterium	RUG10777.fa;
RUG10778	1398_3	RUG10778_uncultured_Bacteroidia_bacterium	RUG10778.fa;
RUG10779	1324_1	RUG10779_uncultured_Bacteroidia_bacterium	RUG10779.fa;
RUG10780	1414_3	RUG10780_uncultured_Bacteroidia_bacterium	RUG10780.fa;
RUG10781	418_1	RUG10781_uncultured_Clostridiales_bacterium	RUG10781.fa;
RUG10782	1390_0	RUG10782_uncultured_Bacteroidia_bacterium	RUG10782.fa;
RUG10783	1023_2	RUG10783_uncultured_Lachnospiraceae_bacterium	RUG10783.fa;
RUG10784	535_0	RUG10784_uncultured_Ruminococcus_sp.	RUG10784.fa;
RUG10785	1157_13	RUG10785_uncultured_Sarcina_sp.	RUG10785.fa;
RUG10786	1702_22	RUG10786_uncultured_Bacteroidales_bacterium	RUG10786.fa;
RUG10787	230_9	RUG10787_uncultured_Ruminococcus_sp.	RUG10787.fa;
RUG10788	1398_18	RUG10788_uncultured_Bacteroidia_bacterium	RUG10788.fa;
RUG10789	223_30	RUG10789_uncultured_Ruminococcus_sp.	RUG10789.fa;
RUG10790	30_0	RUG10790_Fibrobacter_succinogenes	RUG10790.fa;
RUG10791	1812_5	RUG10791_uncultured_Prevotellaceae_bacterium	RUG10791.fa;
RUG10792	293_4	RUG10792_Ruminococcus_flavefaciens	RUG10792.fa;
RUG10793	789_3	RUG10793_uncultured_Erysipelotrichaceae_bacterium	RUG10793.fa;
RUG10794	2000_1	RUG10794_uncultured_Aeromonadales_bacterium	RUG10794.fa;
RUG10795	166_0	RUG10795_uncultured_Ruminococcus_sp.	RUG10795.fa;
RUG10797	716_3	RUG10797_Ruminococcaceae_bacterium	RUG10797.fa;
RUG10798	310_1	RUG10798_uncultured_Ruminococcus_sp.	RUG10798.fa;
RUG10799	793_2	RUG10799_uncultured_Erysipelotrichaceae_bacterium	RUG10799.fa;
RUG10800	2194_0	RUG10800_uncultured_Fusobacterium_sp.	RUG10800.fa;
RUG10801	1112_1	RUG10801_uncultured_Lachnospiraceae_bacterium	RUG10801.fa;
RUG10802	272_1	RUG10802_Ruminococcus_flavefaciens	RUG10802.fa;
RUG10803	727_0	RUG10803_Ruminococcaceae_bacterium	RUG10803.fa;
RUG10804	1143_2	RUG10804_uncultured_Lachnospiraceae_bacterium	RUG10804.fa;
RUG10805	1282_1	RUG10805_uncultured_Bacteroidetes_bacterium	RUG10805.fa;
RUG10806	146_1	RUG10806_Ruminococcaceae_bacterium	RUG10806.fa;
RUG10807	1040_5	RUG10807_uncultured_Lachnospiraceae_bacterium	RUG10807.fa;
RUG10808	492_2	RUG10808_uncultured_Coriobacteriaceae_bacterium	RUG10808.fa;
RUG10809	327_0	RUG10809_uncultured_Anaerovibrio_sp.	RUG10809.fa;
RUG10810	304_4	RUG10810_uncultured_Ruminococcus_sp.	RUG10810.fa;
RUG10811	486_0	RUG10811_uncultured_Olsenella_sp.	RUG10811.fa;
RUG10812	1680_4	RUG10812_uncultured_Prevotellaceae_bacterium	RUG10812.fa;
RUG10813	756_1	RUG10813_uncultured_Bifidobacterium_sp.	RUG10813.fa;
RUG10814	410_2	RUG10814_Eubacterium_pyruvativorans	RUG10814.fa;
RUG10815	1906_5	RUG10815_uncultured_Prevotellaceae_bacterium	RUG10815.fa;
RUG10816	1243_0	RUG10816_uncultured_Lachnospiraceae_bacterium	RUG10816.fa;
RUG10817	1028_0	RUG10817_uncultured_Lachnospiraceae_bacterium	RUG10817.fa;
RUG10818	2410_4	RUG10818_uncultured_Erysipelotrichaceae_bacterium	RUG10818.fa;
RUG10819	370_1	RUG10819_uncultured_Mitsuokella_sp.	RUG10819.fa;
RUG10820	1891_1	RUG10820_uncultured_Prevotella_sp.	RUG10820.fa;RUG12735.fa;
RUG10821	1338_4	RUG10821_uncultured_Bacteroidia_bacterium	RUG10821.fa;
RUG10822	411_8	RUG10822_uncultured_Clostridiales_bacterium	RUG10822.fa;
RUG10823	934_0	RUG10823_uncultured_Lachnospiraceae_bacterium	RUG10823.fa;
RUG10824	716_6	RUG10824_Ruminococcaceae_bacterium	RUG10824.fa;
RUG10825	756_2	RUG10825_uncultured_Bifidobacterium_sp.	RUG10825.fa;
RUG10826	1426_1	RUG10826_uncultured_Bacteroidia_bacterium	RUG10826.fa;		UBA7258.fa;UBA7268.fa;UBA7284.fa;UBA7731.fa;UBA7755.fa;UBA7769.fa;
RUG10827	1143_3	RUG10827_uncultured_Lachnospiraceae_bacterium	RUG10827.fa;
RUG10828	1644_5	RUG10828_uncultured_Prevotellaceae_bacterium	RUG10828.fa;
RUG10829	1932_0	RUG10829_uncultured_Rhodospirillales_bacterium	RUG10829.fa;
RUG10830	2231_13	RUG10830_uncultured_Methanobrevibacter_sp.	RUG10830.fa;
RUG10831	2088_1	RUG10831_uncultured_bacterium	RUG10831.fa;
RUG10832	1250_0	RUG10832_uncultured_Ruminococcus_sp.	RUG10832.fa;
RUG10833	793_3	RUG10833_uncultured_Erysipelotrichaceae_bacterium	RUG10833.fa;
RUG10834	708_6	RUG10834_Ruminococcaceae_bacterium	RUG10834.fa;
RUG10835	1680_5	RUG10835_uncultured_Prevotellaceae_bacterium	RUG10835.fa;
RUG10836	789_1	RUG10836_uncultured_Erysipelotrichaceae_bacterium	RUG10836.fa;
RUG10837	369_0	RUG10837_Selenomonas_bovis	RUG10837.fa;
RUG10838	1942_0	RUG10838_uncultured_Proteobacterium	RUG10838.fa;
RUG10839	2035_1	RUG10839_uncultured_Erysipelotrichaceae_bacterium	RUG10839.fa;
RUG10840	2410_10	RUG10840_uncultured_Erysipelotrichaceae_bacterium	RUG10840.fa;
RUG10841	230_38	RUG10841_uncultured_Ruminococcus_sp.	RUG10841.fa;
RUG10842	1157_11	RUG10842_uncultured_Sarcina_sp.	RUG10842.fa;
RUG10843	1607_3	RUG10843_uncultured_Bacteroidales_bacterium	RUG10843.fa;
RUG10845	213_2	RUG10845_uncultured_Ruminococcus_sp.	RUG10845.fa;
RUG10846	1150_5	RUG10846_uncultured_Lachnospiraceae_bacterium	RUG10846.fa;
RUG10847	1152_1	RUG10847_uncultured_Lachnospiraceae_bacterium	RUG10847.fa;
RUG10849	880_0	RUG10849_uncultured_Lachnospiraceae_bacterium	RUG10849.fa;
RUG10850	1760_5	RUG10850_uncultured_Prevotellaceae_bacterium	RUG10850.fa;
RUG10851	125_0	RUG10851_uncultured_Ruminococcus_sp.	RUG10851.fa;
RUG10852	1044_0	RUG10852_uncultured_Clostridiales_bacterium	RUG10852.fa;
RUG10853	244_13	RUG10853_uncultured_Ruminococcus_sp.	RUG10853.fa;
RUG10854	334_9	RUG10854_uncultured_Succiniclasticum_sp.	RUG10854.fa;RUG13439.fa;
RUG10855	1794_5	RUG10855_uncultured_Prevotellaceae_bacterium	RUG10855.fa;
RUG10856	680_35	RUG10856_Ruminococcaceae_bacterium	RUG10856.fa;
RUG10857	2053_1	RUG10857_uncultured_Erysipelotrichaceae_bacterium	RUG10857.fa;
RUG10858	1589_13	RUG10858_uncultured_Bacteroidales_bacterium	RUG10858.fa;
RUG10859	836_2	RUG10859_uncultured_Butyrivibrio_sp.	RUG10859.fa;
RUG10860	230_43	RUG10860_uncultured_Ruminococcus_sp.	RUG10860.fa;
RUG10861	1524_1	RUG10861_uncultured_Bacteroidia_bacterium	RUG10861.fa;
RUG10862	1563_5	RUG10862_Ruminococcaceae_bacterium	RUG10862.fa;
RUG10863	1557_7	RUG10863_Ruminococcaceae_bacterium	RUG10863.fa;
RUG10864	1673_2	RUG10864_uncultured_Bacteroidales_bacterium	RUG10864.fa;
RUG10865	223_48	RUG10865_uncultured_Ruminococcus_sp.	RUG10865.fa;
RUG10866	426_3	RUG10866_uncultured_Clostridiales_bacterium	RUG10866.fa;
RUG10867	607_2	RUG10867_uncultured_Clostridiales_bacterium	RUG10867.fa;
RUG10868	338_4	RUG10868_uncultured_Spirochaetaceae_bacterium	RUG10868.fa;
RUG10869	1191_7	RUG10869_uncultured_bacterium	RUG10869.fa;
RUG10870	1415_1	RUG10870_uncultured_Bacteroidia_bacterium	RUG10870.fa;
RUG10871	2038_16	RUG10871_uncultured_Erysipelotrichaceae_bacterium	RUG10871.fa;
RUG10872	1398_4	RUG10872_uncultured_Bacteroidia_bacterium	RUG10872.fa;
RUG10873	1934_1	RUG10873_uncultured_Proteobacterium	RUG10873.fa;
RUG10874	2174_2	RUG10874_uncultured_bacterium	RUG10874.fa;
RUG10875	1016_1	RUG10875_uncultured_Lachnospiraceae_bacterium	RUG10875.fa;
RUG10876	413_0	RUG10876_uncultured_Clostridiales_bacterium	RUG10876.fa;
RUG10878	2052_1	RUG10878_uncultured_Erysipelotrichaceae_bacterium	RUG10878.fa;
RUG10879	746_1	RUG10879_uncultured_Clostridiales_bacterium	RUG10879.fa;
RUG10880	1784_0	RUG10880_uncultured_Prevotellaceae_bacterium	RUG10880.fa;
RUG10881	1776_1	RUG10881_uncultured_Prevotellaceae_bacterium	RUG10881.fa;
RUG10882	1097_1	RUG10882_uncultured_Lachnospiraceae_bacterium	RUG10882.fa;
RUG10883	1405_5	RUG10883_uncultured_Bacteroidia_bacterium	RUG10883.fa;
RUG10884	1189_1	RUG10884_uncultured_bacterium	RUG10884.fa;
RUG10885	688_7	RUG10885_Ruminococcaceae_bacterium	RUG10885.fa;
RUG10886	1355_1	RUG10886_uncultured_Bacteroidia_bacterium	RUG10886.fa;
RUG10887	489_3	RUG10887_uncultured_Coriobacteriaceae_bacterium	RUG10887.fa;
RUG10888	95_9	RUG10888_uncultured_Ruminococcus_sp.	RUG10888.fa;
RUG10889	1157_15	RUG10889_uncultured_Sarcina_sp.	RUG10889.fa;
RUG10890	1596_3	RUG10890_uncultured_Bacteroidales_bacterium	RUG10890.fa;
RUG10891	1336_1	RUG10891_uncultured_Bacteroidia_bacterium	RUG10891.fa;
RUG10892	680_37	RUG10892_Ruminococcaceae_bacterium	RUG10892.fa;
RUG10893	230_73	RUG10893_uncultured_Ruminococcus_sp.	RUG10893.fa;
RUG10894	175_1	RUG10894_uncultured_Ruminococcus_sp.	RUG10894.fa;
RUG10895	1868_8	RUG10895_uncultured_Bacteroidales_bacterium	RUG10895.fa;
RUG10896	1712_2	RUG10896_uncultured_Prevotellaceae_bacterium	RUG10896.fa;
RUG10897	1702_38	RUG10897_uncultured_Bacteroidales_bacterium	RUG10897.fa;
RUG10898	1666_0	RUG10898_methanogenic_archaeon	RUG10898.fa;
RUG10899	2177_0	RUG10899_uncultured_bacterium	RUG10899.fa;
RUG10900	716_8	RUG10900_Ruminococcaceae_bacterium	RUG10900.fa;
RUG10901	113_6	RUG10901_uncultured_Ruminococcus_sp.	RUG10901.fa;
RUG10902	1011_9	RUG10902_uncultured_Lachnospiraceae_bacterium	RUG10902.fa;
RUG10903	216_0	RUG10903_uncultured_Ruminococcus_sp.	RUG10903.fa;
RUG10904	199_1	RUG10904_uncultured_Ruminococcus_sp.	RUG10904.fa;RUG12292.fa;
RUG10905	2329_0	RUG10905_uncultured_Erysipelotrichaceae_bacterium	RUG10905.fa;
RUG10906	1872_3	RUG10906_uncultured_Bacteroidales_bacterium	RUG10906.fa;
RUG10907	1137_2	RUG10907_uncultured_Lachnospiraceae_bacterium	RUG10907.fa;
RUG10908	487_1	RUG10908_uncultured_Coriobacteriaceae_bacterium	RUG10908.fa;
RUG10909	989_3	RUG10909_uncultured_Lachnospiraceae_bacterium	RUG10909.fa;
RUG10910	1165_1	RUG10910_uncultured_Lachnospiraceae_bacterium	RUG10910.fa;
RUG10911	1026_36	RUG10911_uncultured_Lachnospiraceae_bacterium	RUG10911.fa;
RUG10912	1499_1	RUG10912_uncultured_Bacteroidales_bacterium	RUG10912.fa;
RUG10913	1415_2	RUG10913_uncultured_Bacteroidia_bacterium	RUG10913.fa;
RUG10914	431_1	RUG10914_uncultured_Clostridiales_bacterium	RUG10914.fa;
RUG10915	52_3	RUG10915_Ruminococcaceae_bacterium	RUG10915.fa;
RUG10916	1857_1	RUG10916_uncultured_Bacteroidales_bacterium	RUG10916.fa;
RUG10917	2212_5	RUG10917_uncultured_Methanobrevibacter_sp.	RUG10917.fa;
RUG10918	1939_1	RUG10918_uncultured_Proteobacterium	RUG10918.fa;
RUG10919	1728_1	RUG10919_uncultured_Prevotellaceae_bacterium	RUG10919.fa;
RUG10920	230_49	RUG10920_uncultured_Ruminococcus_sp.	RUG10920.fa;
RUG10921	2219_0	RUG10921_uncultured_Methanobrevibacter_sp.	RUG10921.fa;
RUG10922	1398_15	RUG10922_uncultured_Bacteroidia_bacterium	RUG10922.fa;
RUG10923	1612_2	RUG10923_uncultured_Bacteroidales_bacterium	RUG10923.fa;
RUG10924	1157_6	RUG10924_uncultured_Sarcina_sp.	RUG10924.fa;
RUG10925	456_1	RUG10925_Ruminococcaceae_bacterium	RUG10925.fa;
RUG10926	1030_0	RUG10926_uncultured_Lachnospiraceae_bacterium	RUG10926.fa;
RUG10927	1269_14	RUG10927_uncultured_Bacteroidetes_bacterium	RUG10927.fa;
RUG10928	608_2	RUG10928_uncultured_Clostridiales_bacterium	RUG10928.fa;
RUG10929	2299_0	RUG10929_uncultured_Erysipelotrichaceae_bacterium	RUG10929.fa;
RUG10930	1364_5	RUG10930_uncultured_Bacteroidia_bacterium	RUG10930.fa;
RUG10931	492_5	RUG10931_uncultured_Coriobacteriaceae_bacterium	RUG10931.fa;
RUG10932	1133_5	RUG10932_uncultured_Lachnospiraceae_bacterium	RUG10932.fa;
RUG10933	1290_8	RUG10933_uncultured_Bacteroidetes_bacterium	RUG10933.fa;
RUG10934	636_1	RUG10934_uncultured_Clostridiales_bacterium	RUG10934.fa;
RUG10935	1938_1	RUG10935_uncultured_Proteobacterium	RUG10935.fa;RUG12936.fa;
RUG10936	1405_16	RUG10936_uncultured_Bacteroidia_bacterium	RUG10936.fa;
RUG10937	719_1	RUG10937_Ruminococcaceae_bacterium	RUG10937.fa;
RUG10938	1673_3	RUG10938_uncultured_Bacteroidales_bacterium	RUG10938.fa;
RUG10939	236_1	RUG10939_uncultured_Ruminococcus_sp.	RUG10939.fa;
RUG10940	617_1	RUG10940_uncultured_Clostridiales_bacterium	RUG10940.fa;RUG11008.fa;		UBA2853.fa;
RUG10941	1845_2	RUG10941_uncultured_Prevotellaceae_bacterium	RUG10941.fa;
RUG10943	1789_1	RUG10943_uncultured_Prevotellaceae_bacterium	RUG10943.fa;
RUG10944	123_0	RUG10944_uncultured_Ruminococcus_sp.	RUG10944.fa;
RUG10945	1026_10	RUG10945_uncultured_Lachnospiraceae_bacterium	RUG10945.fa;
RUG10946	1379_37	RUG10946_uncultured_Bacteroidia_bacterium	RUG10946.fa;
RUG10947	664_0	RUG10947_uncultured_Clostridiales_bacterium	RUG10947.fa;
RUG10948	1990_1	RUG10948_uncultured_Ruminobacter_sp.	RUG10948.fa;
RUG10949	501_2	RUG10949_uncultured_Coriobacteriaceae_bacterium	RUG10949.fa;
RUG10950	1353_5	RUG10950_uncultured_Bacteroidia_bacterium	RUG10950.fa;		UBA2863.fa;
RUG10951	334_12	RUG10951_uncultured_Succiniclasticum_sp.	RUG10951.fa;
RUG10952	230_60	RUG10952_uncultured_Ruminococcus_sp.	RUG10952.fa;
RUG10953	230_10	RUG10953_uncultured_Ruminococcus_sp.	RUG10953.fa;
RUG10954	1838_1	RUG10954_uncultured_Bacteroidales_bacterium	RUG10954.fa;
RUG10955	1702_17	RUG10955_uncultured_Bacteroidales_bacterium	RUG10955.fa;
RUG10956	476_55	RUG10956_Ruminococcaceae_bacterium	RUG10956.fa;
RUG10957	334_14	RUG10957_uncultured_Succiniclasticum_sp.	RUG10957.fa;
RUG10958	687_4	RUG10958_Ruminococcaceae_bacterium	RUG10958.fa;
RUG10959	2210_1	RUG10959_uncultured_Methanobrevibacter_sp.	RUG10959.fa;
RUG10960	1379_21	RUG10960_uncultured_Bacteroidia_bacterium	RUG10960.fa;
RUG10961	2418_3	RUG10961_uncultured_Spirochaetaceae_bacterium	RUG10961.fa;
RUG10962	2228_0	RUG10962_uncultured_Methanobrevibacter_sp.	RUG10962.fa;
RUG10963	1201_3	RUG10963_uncultured_bacterium	RUG10963.fa;
RUG10964	1605_0	RUG10964_uncultured_Bacteroidales_bacterium	RUG10964.fa;
RUG10965	239_11	RUG10965_uncultured_Ruminococcus_sp.	RUG10965.fa;
RUG10966	567_2	RUG10966_Ruminococcaceae_bacterium	RUG10966.fa;RUG13517.fa;
RUG10967	1521_7	RUG10967_uncultured_Bacteroidia_bacterium	RUG10967.fa;
RUG10968	710_1	RUG10968_Ruminococcaceae_bacterium	RUG10968.fa;
RUG10969	2234_12	RUG10969_uncultured_Methanobrevibacter_sp.	RUG10969.fa;
RUG10970	2314_0	RUG10970_uncultured_Erysipelotrichaceae_bacterium	RUG10970.fa;
RUG10971	223_36	RUG10971_uncultured_Ruminococcus_sp.	RUG10971.fa;
RUG10972	514_0	RUG10972_uncultured_Coriobacteriaceae_bacterium	RUG10972.fa;
RUG10973	1836_2	RUG10973_uncultured_Bacteroidales_bacterium	RUG10973.fa;
RUG10975	629_1	RUG10975_uncultured_Clostridiales_bacterium	RUG10975.fa;
RUG10976	281_0	RUG10976_Ruminococcus_flavefaciens	RUG10976.fa;
RUG10977	1379_5	RUG10977_uncultured_Bacteroidia_bacterium	RUG10977.fa;
RUG10978	1906_6	RUG10978_uncultured_Prevotellaceae_bacterium	RUG10978.fa;
RUG10979	1133_7	RUG10979_uncultured_Lachnospiraceae_bacterium	RUG10979.fa;
RUG10980	1960_1	RUG10980_uncultured_Proteobacterium	RUG10980.fa;
RUG10981	1144_17	RUG10981_uncultured_Lachnospiraceae_bacterium	RUG10981.fa;RUG14546.fa;
RUG10982	1011_11	RUG10982_uncultured_Lachnospiraceae_bacterium	RUG10982.fa;
RUG10983	482_5	RUG10983_uncultured_Coriobacteriaceae_bacterium	RUG10983.fa;
RUG10984	959_1	RUG10984_uncultured_Lachnospiraceae_bacterium	RUG10984.fa;
RUG10985	343_4	RUG10985_uncultured_Acidaminococcus_sp.	RUG10985.fa;
RUG10986	1136_5	RUG10986_uncultured_Lachnospiraceae_bacterium	RUG10844.fa;RUG10986.fa;
RUG10987	1137_4	RUG10987_uncultured_Lachnospiraceae_bacterium	RUG10987.fa;
RUG10988	212_2	RUG10988_uncultured_Ruminococcus_sp.	RUG10988.fa;
RUG10989	263_1	RUG10989_uncultured_Ruminococcus_sp.	RUG10989.fa;
RUG10990	1212_1	RUG10990_uncultured_bacterium	RUG10990.fa;
RUG10991	223_28	RUG10991_uncultured_Ruminococcus_sp.	RUG10991.fa;
RUG10992	958_6	RUG10992_uncultured_Lachnospiraceae_bacterium	RUG10992.fa;
RUG10993	1278_1	RUG10993_uncultured_Bacteroidetes_bacterium	RUG10993.fa;
RUG10994	1832_1	RUG10994_uncultured_Prevotellaceae_bacterium	RUG10994.fa;
RUG10995	1379_26	RUG10995_uncultured_Bacteroidia_bacterium	RUG10995.fa;
RUG10996	687_5	RUG10996_Ruminococcaceae_bacterium	RUG10996.fa;
RUG10997	1204_0	RUG10997_uncultured_bacterium	RUG10997.fa;
RUG10998	605_3	RUG10998_uncultured_Clostridiales_bacterium	RUG10998.fa;
RUG10999	653_1	RUG10999_uncultured_Clostridiales_bacterium	RUG10999.fa;
RUG11000	1269_12	RUG11000_uncultured_Bacteroidetes_bacterium	RUG11000.fa;
RUG11001	1872_1	RUG11001_uncultured_Bacteroidales_bacterium	RUG11001.fa;
RUG11002	1195_4	RUG11002_uncultured_bacterium	RUG11002.fa;
RUG11003	1903_0	RUG11003_uncultured_Prevotellaceae_bacterium	RUG11003.fa;
RUG11004	1564_3	RUG11004_Ruminococcaceae_bacterium	RUG11004.fa;
RUG11005	1398_7	RUG11005_uncultured_Bacteroidia_bacterium	RUG11005.fa;
RUG11006	2091_0	RUG11006_uncultured_bacterium	RUG11006.fa;
RUG11007	1595_5	RUG11007_uncultured_Bacteroidales_bacterium	RUG11007.fa;
RUG11009	1371_1	RUG11009_uncultured_Bacteroidia_bacterium	RUG11009.fa;
RUG11010	223_5	RUG11010_uncultured_Ruminococcus_sp.	RUG11010.fa;
RUG11011	500_1	RUG11011_uncultured_Coriobacteriaceae_bacterium	RUG11011.fa;
RUG11012	621_0	RUG11012_uncultured_Clostridiales_bacterium	RUG11012.fa;
RUG11013	1706_8	RUG11013_uncultured_Bacteroidales_bacterium	RUG11013.fa;
RUG11014	2013_2	RUG11014_uncultured_Elusimicrobium_sp.	RUG11014.fa;
RUG11015	1144_21	RUG11015_uncultured_Lachnospiraceae_bacterium	RUG11015.fa;
RUG11016	1026_11	RUG11016_uncultured_Lachnospiraceae_bacterium	RUG11016.fa;
RUG11017	1846_8	RUG11017_uncultured_Prevotellaceae_bacterium	RUG11017.fa;
RUG11018	1831_2	RUG11018_uncultured_Prevotellaceae_bacterium	RUG11018.fa;
RUG11019	753_0	RUG11019_uncultured_Clostridiales_bacterium	RUG11019.fa;
RUG11020	426_9	RUG11020_uncultured_Clostridiales_bacterium	RUG11020.fa;
RUG11021	959_2	RUG11021_uncultured_Lachnospiraceae_bacterium	RUG11021.fa;
RUG11022	1702_10	RUG11022_uncultured_Bacteroidales_bacterium	RUG11022.fa;
RUG11023	1379_33	RUG11023_uncultured_Bacteroidia_bacterium	RUG11023.fa;
RUG11024	719_3	RUG11024_Ruminococcaceae_bacterium	RUG11024.fa;
RUG11025	1874_0	RUG11025_uncultured_Bacteroidales_bacterium	RUG11025.fa;
RUG11026	1791_1	RUG11026_uncultured_Prevotellaceae_bacterium	RUG11026.fa;
RUG11027	1895_1	RUG11027_uncultured_Prevotellaceae_bacterium	RUG11027.fa;
RUG11028	1338_14	RUG11028_uncultured_Bacteroidia_bacterium	RUG11028.fa;
RUG11029	1904_5	RUG11029_uncultured_Prevotellaceae_bacterium	RUG11029.fa;
RUG11031	334_16	RUG11031_uncultured_Succiniclasticum_sp.	RUG11031.fa;
RUG11032	223_15	RUG11032_uncultured_Ruminococcus_sp.	RUG11032.fa;
RUG11033	1493_4	RUG11033_uncultured_Bacteroidales_bacterium	RUG11033.fa;
RUG11034	230_33	RUG11034_uncultured_Ruminococcus_sp.	RUG11034.fa;
RUG11035	2212_10	RUG11035_uncultured_Methanobrevibacter_sp.	RUG11035.fa;
RUG11036	724_2	RUG11036_Ruminococcaceae_bacterium	RUG11036.fa;
RUG11037	2439_0	RUG11037_uncultured_Spirochaetaceae_bacterium	RUG11037.fa;
RUG11038	1144_16	RUG11038_uncultured_Lachnospiraceae_bacterium	RUG11038.fa;
RUG11039	708_4	RUG11039_Ruminococcaceae_bacterium	RUG11039.fa;
RUG11040	2163_0	RUG11040_uncultured_bacterium	RUG11040.fa;
RUG11041	483_2	RUG11041_uncultured_Coriobacteriaceae_bacterium	RUG11041.fa;
RUG11042	2235_3	RUG11042_uncultured_Methanobrevibacter_sp.	RUG11042.fa;
RUG11043	490_2	RUG11043_uncultured_Coriobacteriaceae_bacterium	RUG11043.fa;
RUG11044	230_30	RUG11044_uncultured_Ruminococcus_sp.	RUG11044.fa;
RUG11045	223_27	RUG11045_uncultured_Ruminococcus_sp.	RUG11045.fa;
RUG11046	2018_1	RUG11046_uncultured_Elusimicrobium_sp.	RUG11046.fa;
RUG11047	931_1	RUG11047_uncultured_Lachnospiraceae_bacterium	RUG11047.fa;
RUG11048	1176_1	RUG11048_uncultured_bacterium	RUG11048.fa;
RUG11049	224_19	RUG11049_uncultured_Ruminococcus_sp.	RUG11049.fa;
RUG11050	476_64	RUG11050_Ruminococcaceae_bacterium	RUG11050.fa;
RUG11051	1833_1	RUG11051_uncultured_Prevotellaceae_bacterium	RUG11051.fa;
RUG11052	652_1	RUG11052_uncultured_Clostridiales_bacterium	RUG11052.fa;
RUG11053	1920_5	RUG11053_uncultured_Bacteroidales_bacterium	RUG11053.fa;
RUG11054	126_0	RUG11054_uncultured_Ruminococcus_sp.	RUG11054.fa;
RUG11055	1728_10	RUG11055_uncultured_Prevotellaceae_bacterium	RUG11055.fa;
RUG11056	1876_7	RUG11056_uncultured_Bacteroidales_bacterium	RUG11056.fa;
RUG11057	1743_25	RUG11057_uncultured_Prevotellaceae_bacterium	RUG11057.fa;
RUG11058	230_64	RUG11058_uncultured_Ruminococcus_sp.	RUG11058.fa;
RUG11059	1985_1	RUG11059_uncultured_Aeromonadales_bacterium	RUG11059.fa;RUG11075.fa;
RUG11060	1602_9	RUG11060_uncultured_Bacteroidales_bacterium	RUG11060.fa;
RUG11061	1672_12	RUG11061_uncultured_Prevotellaceae_bacterium	RUG11061.fa;
RUG11062	223_42	RUG11062_uncultured_Ruminococcus_sp.	RUG11062.fa;
RUG11063	2231_14	RUG11063_uncultured_Methanobrevibacter_sp.	RUG11063.fa;
RUG11064	1241_2	RUG11064_uncultured_Lachnospiraceae_bacterium	RUG11064.fa;
RUG11065	656_4	RUG11065_uncultured_Clostridiales_bacterium	RUG11065.fa;
RUG11066	1023_5	RUG11066_uncultured_Lachnospiraceae_bacterium	RUG11066.fa;
RUG11067	1617_1	RUG11067_uncultured_Bacteroidales_bacterium	RUG11067.fa;
RUG11068	223_46	RUG11068_uncultured_Ruminococcus_sp.	RUG11068.fa;
RUG11069	1574_5	RUG11069_Ruminococcaceae_bacterium	RUG11069.fa;
RUG11070	263_8	RUG11070_uncultured_Ruminococcus_sp.	RUG11070.fa;
RUG11071	1827_0	RUG11071_uncultured_Prevotellaceae_bacterium	RUG11071.fa;
RUG11072	230_29	RUG11072_uncultured_Ruminococcus_sp.	RUG11072.fa;
RUG11073	223_13	RUG11073_uncultured_Ruminococcus_sp.	RUG11073.fa;
RUG11074	531_0	RUG11074_uncultured_Ruminococcus_sp.	RUG11074.fa;
RUG11076	223_19	RUG11076_uncultured_Ruminococcus_sp.	RUG11076.fa;
RUG11078	1854_2	RUG11078_uncultured_Bacteroidales_bacterium	RUG11078.fa;
RUG11079	222_1	RUG11079_uncultured_Ruminococcus_sp.	RUG11079.fa;
RUG11080	1743_28	RUG11080_uncultured_Prevotellaceae_bacterium	RUG11080.fa;
RUG11081	1721_3	RUG11081_uncultured_Prevotellaceae_bacterium	RUG11081.fa;
RUG11082	1269_18	RUG11082_uncultured_Bacteroidetes_bacterium	RUG11082.fa;
RUG11083	710_13	RUG11083_Ruminococcaceae_bacterium	RUG11083.fa;
RUG11084	1727_5	RUG11084_uncultured_Prevotellaceae_bacterium	RUG11084.fa;
RUG11085	2187_1	RUG11085_uncultured_bacterium	RUG11085.fa;
RUG11086	702_0	RUG11086_Ruminococcaceae_bacterium	RUG11086.fa;
RUG11087	748_1	RUG11087_uncultured_Clostridiales_bacterium	RUG11087.fa;		UBA2843.fa;
RUG11088	648_1	RUG11088_uncultured_Clostridiales_bacterium	RUG11088.fa;		UBA2862.fa;
RUG11089	1121_0	RUG11089_uncultured_Lachnospiraceae_bacterium	RUG11089.fa;
RUG11090	1064_0	RUG11090_uncultured_Lachnospiraceae_bacterium	RUG11090.fa;
RUG11091	988_1	RUG11091_uncultured_Lachnospiraceae_bacterium	RUG11091.fa;
RUG11092	1703_1	RUG11092_uncultured_Bacteroidales_bacterium	RUG11092.fa;		UBA2839.fa;
RUG11093	1016_2	RUG11093_uncultured_Lachnospiraceae_bacterium	RUG11093.fa;
RUG11094	2007_1	RUG11094_uncultured_Succinivibrio_sp.	RUG11094.fa;
RUG11095	1753_2	RUG11095_uncultured_Prevotellaceae_bacterium	RUG11095.fa;
RUG11096	244_19	RUG11096_uncultured_Ruminococcus_sp.	RUG11096.fa;
RUG11097	1290_6	RUG11097_uncultured_Bacteroidetes_bacterium	RUG11097.fa;		UBA2840.fa;
RUG11098	223_3	RUG11098_uncultured_Ruminococcus_sp.	RUG11098.fa;
RUG11099	789_2	RUG11099_uncultured_Erysipelotrichaceae_bacterium	RUG11099.fa;
RUG11100	370_2	RUG11100_uncultured_Mitsuokella_sp.	RUG11100.fa;
RUG11101	1165_2	RUG11101_uncultured_Lachnospiraceae_bacterium	RUG11101.fa;
RUG11102	260_0	RUG11102_uncultured_Ruminococcus_sp.	RUG11102.fa;
RUG11103	2234_18	RUG11103_uncultured_Methanobrevibacter_sp.	RUG11103.fa;
RUG11104	1137_16	RUG11104_uncultured_Lachnospiraceae_bacterium	RUG11104.fa;
RUG11105	1804_7	RUG11105_uncultured_Prevotella_sp.	RUG11105.fa;
RUG11106	701_5	RUG11106_Ruminococcaceae_bacterium	RUG11106.fa;
RUG11107	175_2	RUG11107_uncultured_Ruminococcus_sp.	RUG11107.fa;
RUG11108	1706_1	RUG11108_uncultured_Bacteroidales_bacterium	RUG11108.fa;
RUG11109	1144_31	RUG11109_uncultured_Lachnospiraceae_bacterium	RUG11109.fa;
RUG11110	244_20	RUG11110_uncultured_Ruminococcus_sp.	RUG11110.fa;
RUG11111	549_1	RUG11111_uncultured_Ruminococcus_sp.	RUG11111.fa;
RUG11112	394_0	RUG11112_uncultured_Clostridiales_bacterium	RUG11112.fa;
RUG11113	83_0	RUG11113_Ruminococcaceae_bacterium	RUG11113.fa;
RUG11114	524_1	RUG11114_uncultured_Coriobacteriaceae_bacterium	RUG11114.fa;
RUG11115	457_0	RUG11115_Ruminococcaceae_bacterium	RUG11115.fa;
RUG11116	643_1	RUG11116_uncultured_Clostridiales_bacterium	RUG11116.fa;
RUG11117	947_0	RUG11117_uncultured_Lachnospiraceae_bacterium	RUG11117.fa;
RUG11118	2367_0	RUG11118_uncultured_Erysipelotrichaceae_bacterium	RUG11118.fa;
RUG11119	781_1	RUG11119_uncultured_Erysipelotrichaceae_bacterium	RUG11119.fa;
RUG11120	1900_0	RUG11120_uncultured_Bacteroidales_bacterium	RUG11120.fa;
RUG11121	1913_0	RUG11121_uncultured_Bacteroidales_bacterium	RUG11121.fa;
RUG11122	791_0	RUG11122_uncultured_Erysipelotrichaceae_bacterium	RUG11122.fa;
RUG11123	1146_0	RUG11123_Ruminococcaceae_bacterium	RUG11123.fa;
RUG11124	1088_2	RUG11124_uncultured_Lachnospiraceae_bacterium	RUG11124.fa;
RUG11125	898_0	RUG11125_uncultured_Lachnospiraceae_bacterium	RUG11125.fa;
RUG11126	328_0	RUG11126_uncultured_Veillonellaceae_bacterium	RUG11126.fa;
RUG11127	2368_0	RUG11127_uncultured_Erysipelotrichaceae_bacterium	RUG11127.fa;
RUG11128	584_1	RUG11128_Ruminococcaceae_bacterium	RUG11128.fa;
RUG11129	2265_0	RUG11129_uncultured_Clostridiales_bacterium	RUG11129.fa;
RUG11130	734_0	RUG11130_uncultured_Ruminococcus_sp.	RUG11130.fa;
RUG11131	2427_0	RUG11131_uncultured_Spirochaetaceae_bacterium	RUG11131.fa;
RUG11132	2196_0	RUG11132_uncultured_bacterium	RUG11132.fa;
RUG11133	358_1	RUG11133_uncultured_Selenomonas_sp.	RUG11133.fa;
RUG11134	1544_1	RUG11134_uncultured_Bacteroidia_bacterium	RUG11134.fa;
RUG11135	592_0	RUG11135_uncultured_Lachnospiraceae_bacterium	RUG11135.fa;
RUG11136	252_2	RUG11136_Ruminococcaceae_bacterium	RUG11136.fa;
RUG11137	399_0	RUG11137_uncultured_Clostridiales_bacterium	RUG11137.fa;
RUG11138	341_0	RUG11138_uncultured_Clostridiales_bacterium	RUG11138.fa;
RUG11139	1339_0	RUG11139_uncultured_Bacteroidetes_bacterium	RUG11139.fa;
RUG11140	905_0	RUG11140_uncultured_Lachnospiraceae_bacterium	RUG11140.fa;
RUG11141	952_1	RUG11141_uncultured_Lachnospiraceae_bacterium	RUG11141.fa;
RUG11142	730_0	RUG11142_Ruminococcaceae_bacterium	RUG11142.fa;
RUG11143	1167_0	RUG11143_uncultured_Lachnospiraceae_bacterium	RUG11143.fa;
RUG11144	1422_0	RUG11144_uncultured_Bacteroidia_bacterium	RUG11144.fa;
RUG11145	736_1	RUG11145_uncultured_Ruminococcus_sp.	RUG11145.fa;
RUG11146	1013_1	RUG11146_uncultured_Lachnospiraceae_bacterium	RUG11146.fa;
RUG11147	2114_1	RUG11147_uncultured_Dialister_sp.	RUG11147.fa;
RUG11148	1510_1	RUG11148_uncultured_Bacteroidia_bacterium	RUG11148.fa;
RUG11149	316_0	RUG11149_uncultured_Ruminococcus_sp.	RUG11149.fa;
RUG11150	1319_3	RUG11150_uncultured_Bacteroidetes_bacterium	RUG11150.fa;
RUG11151	189_1	RUG11151_uncultured_Lachnoclostridium_sp.	RUG11151.fa;
RUG11152	888_0	RUG11152_uncultured_Spirochaetaceae_bacterium	RUG11152.fa;
RUG11153	131_0	RUG11153_uncultured_Ruminococcus_sp.	RUG11153.fa;
RUG11154	2093_0	RUG11154_uncultured_Clostridiales_bacterium	RUG11154.fa;
RUG11155	12_0	RUG11155_uncultured_Lachnospiraceae_bacterium	RUG11155.fa;
RUG11156	739_0	RUG11156_uncultured_Clostridiales_bacterium	RUG11156.fa;
RUG11157	321_0	RUG11157_Ruminococcaceae_bacterium	RUG11157.fa;
RUG11158	2182_0	RUG11158_uncultured_bacterium	RUG11158.fa;
RUG11159	2089_0	RUG11159_uncultured_Clostridiales_bacterium	RUG11159.fa;
RUG11160	678_0	RUG11160_Ruminococcaceae_bacterium	RUG11160.fa;
RUG11161	792_0	RUG11161_uncultured_Erysipelotrichaceae_bacterium	RUG11161.fa;
RUG11162	1015_0	RUG11162_uncultured_Lachnospiraceae_bacterium	RUG11162.fa;
RUG11163	505_1	RUG11163_uncultured_Coriobacteriaceae_bacterium	RUG11163.fa;
RUG11164	10_0	RUG11164_Ruminococcaceae_bacterium	RUG11164.fa;
RUG11165	141_1	RUG11165_Ruminococcaceae_bacterium	RUG11165.fa;
RUG11166	542_0	RUG11166_uncultured_Lachnospiraceae_bacterium	RUG11166.fa;
RUG11167	1697_0	RUG11167_uncultured_Prevotellaceae_bacterium	RUG11167.fa;
RUG11168	2358_0	RUG11168_uncultured_Erysipelotrichaceae_bacterium	RUG11168.fa;
RUG11169	647_0	RUG11169_uncultured_Clostridiales_bacterium	RUG11169.fa;
RUG11170	1110_0	RUG11170_uncultured_Lachnospiraceae_bacterium	RUG11170.fa;
RUG11171	319_0	RUG11171_uncultured_Ruminococcus_sp.	RUG11171.fa;
RUG11172	129_0	RUG11172_uncultured_Ruminococcus_sp.	RUG11172.fa;
RUG11173	48_0	RUG11173_Fibrobacter_succinogenes	RUG11173.fa;
RUG11174	451_0	RUG11174_uncultured_Prevotellaceae_bacterium	RUG11174.fa;
RUG11175	1214_0	RUG11175_uncultured_Saccharopolyspora_sp.	RUG11175.fa;
RUG11176	444_0	RUG11176_uncultured_Firmicutes_bacterium	RUG11176.fa;
RUG11177	1725_1	RUG11177_uncultured_Prevotellaceae_bacterium	RUG11177.fa;
RUG11178	1125_1	RUG11178_uncultured_Clostridiales_bacterium	RUG11178.fa;
RUG11179	1916_0	RUG11179_uncultured_Bacteroidales_bacterium	RUG11179.fa;
RUG11180	188_0	RUG11180_uncultured_Lachnospiraceae_bacterium	RUG11180.fa;
RUG11181	970_0	RUG11181_uncultured_Lachnospiraceae_bacterium	RUG11181.fa;
RUG11182	1907_2	RUG11182_uncultured_Prevotellaceae_bacterium	RUG11182.fa;
RUG11183	786_0	RUG11183_uncultured_Erysipelotrichaceae_bacterium	RUG11183.fa;
RUG11185	362_1	RUG11185_unclassified_Selenomonadaceae	RUG11185.fa;
RUG11186	283_1	RUG11186_Ruminococcus_flavefaciens	RUG11186.fa;
RUG11187	2020_0	RUG11187_uncultured_Elusimicrobium_sp.	RUG11187.fa;
RUG11188	912_0	RUG11188_uncultured_Lachnospiraceae_bacterium	RUG11188.fa;
RUG11189	1251_0	RUG11189_uncultured_Ruminococcus_sp.	RUG11189.fa;
RUG11190	142_0	RUG11190_Ruminococcaceae_bacterium	RUG11190.fa;
RUG11191	248_1	RUG11191_uncultured_Ruminococcus_sp.	RUG11191.fa;
RUG11192	253_1	RUG11192_Ruminococcaceae_bacterium	RUG11192.fa;
RUG11193	552_0	RUG11193_Ruminococcaceae_bacterium	RUG11193.fa;
RUG11194	2365_0	RUG11194_uncultured_Ureaplasma_sp.	RUG11194.fa;
RUG11195	744_0	RUG11195_uncultured_Clostridiales_bacterium	RUG11195.fa;
RUG11196	468_0	RUG11196_uncultured_bacterium	RUG11196.fa;
RUG11197	2195_0	RUG11197_uncultured_bacterium	RUG11197.fa;
RUG11198	2326_0	RUG11198_uncultured_Erysipelotrichaceae_bacterium	RUG11198.fa;
RUG11199	474_1	RUG11199_Ruminococcaceae_bacterium	RUG11199.fa;
RUG11200	2408_0	RUG11200_uncultured_Lachnospiraceae_bacterium	RUG11200.fa;
RUG11201	499_0	RUG11201_uncultured_Coriobacteriaceae_bacterium	RUG11201.fa;
RUG11202	105_0	RUG11202_uncultured_Ruminococcus_sp.	RUG11202.fa;
RUG11203	51_0	RUG11203_Ruminococcaceae_bacterium	RUG11203.fa;
RUG11204	951_1	RUG11204_uncultured_Lachnospiraceae_bacterium	RUG11204.fa;
RUG11205	504_0	RUG11205_uncultured_Coriobacteriaceae_bacterium	RUG11205.fa;
RUG11206	2186_1	RUG11206_uncultured_bacterium	RUG11206.fa;
RUG11207	249_0	RUG11207_uncultured_Ruminococcus_sp.	RUG11207.fa;
RUG11208	1463_0	RUG11208_uncultured_Erysipelotrichaceae_bacterium	RUG11208.fa;
RUG11209	1351_0	RUG11209_uncultured_Bacteroidia_bacterium	RUG11209.fa;
RUG11210	1220_0	RUG11210_uncultured_Planctomycetes_bacterium	RUG11210.fa;
RUG11211	2387_0	RUG11211_uncultured_bacterium	RUG11211.fa;
RUG11212	564_1	RUG11212_uncultured_Clostridiales_bacterium	RUG11212.fa;
RUG11213	2087_0	RUG11213_uncultured_Clostridiales_bacterium	RUG11213.fa;
RUG11214	1254_0	RUG11214_uncultured_Clostridiales_bacterium	RUG11214.fa;
RUG11215	2355_0	RUG11215_uncultured_Erysipelotrichaceae_bacterium	RUG11215.fa;
RUG11216	1050_1	RUG11216_uncultured_Lachnospiraceae_bacterium	RUG11216.fa;
RUG11217	955_0	RUG11217_uncultured_Lachnospiraceae_bacterium	RUG11217.fa;
RUG11218	378_1	RUG11218_uncultured_Erysipelotrichaceae_bacterium	RUG11218.fa;
RUG11219	305_0	RUG11219_uncultured_Ruminococcus_sp.	RUG11219.fa;
RUG11220	887_0	RUG11220_uncultured_Lachnospiraceae_bacterium	RUG11220.fa;
RUG11221	1929_0	RUG11221_uncultured_Proteobacterium	RUG11221.fa;
RUG11222	595_0	RUG11222_uncultured_Lachnospiraceae_bacterium	RUG11222.fa;
RUG11223	526_0	RUG11223_uncultured_Coriobacteriaceae_bacterium	RUG11223.fa;
RUG11224	2325_0	RUG11224_uncultured_Erysipelotrichaceae_bacterium	RUG11224.fa;
RUG11225	1779_0	RUG11225_uncultured_Prevotellaceae_bacterium	RUG11225.fa;
RUG11226	2409_0	RUG11226_uncultured_Lachnospiraceae_bacterium	RUG11226.fa;
RUG11227	1238_0	RUG11227_uncultured_Bacteroidia_bacterium	RUG11227.fa;
RUG11228	93_0	RUG11228_uncultured_Ruminococcus_sp.	RUG11228.fa;
RUG11229	2444_0	RUG11229_uncultured_Spirochaetaceae_bacterium	RUG11229.fa;
RUG11230	164_1	RUG11230_uncultured_Ruminococcus_sp.	RUG11230.fa;
RUG11231	112_0	RUG11231_uncultured_Ruminococcus_sp.	RUG11231.fa;
RUG11232	1503_5	RUG11232_uncultured_Bacteroidales_bacterium	RUG11232.fa;
RUG11233	101_0	RUG11233_uncultured_Ruminococcus_sp.	RUG11233.fa;
RUG11234	1576_0	RUG11234_Ruminococcaceae_bacterium	RUG11234.fa;
RUG11235	152_1	RUG11235_uncultured_Ruminococcus_sp.	RUG11235.fa;
RUG11236	1073_0	RUG11236_uncultured_Lachnospiraceae_bacterium	RUG11236.fa;
RUG11237	921_0	RUG11237_uncultured_Lachnospiraceae_bacterium	RUG11237.fa;
RUG11238	1156_0	RUG11238_uncultured_Lachnospiraceae_bacterium	RUG11238.fa;
RUG11239	259_1	RUG11239_Ruminococcaceae_bacterium	RUG11239.fa;
RUG11240	778_0	RUG11240_uncultured_Lachnospiraceae_bacterium	RUG11240.fa;
RUG11241	2261_0	RUG11241_uncultured_Erysipelotrichaceae_bacterium	RUG11241.fa;
RUG11243	2078_1	RUG11243_uncultured_Clostridiales_bacterium	RUG11243.fa;
RUG11244	569_0	RUG11244_Ruminococcaceae_bacterium	RUG11244.fa;
RUG11245	174_1	RUG11245_uncultured_Ruminococcus_sp.	RUG11245.fa;
RUG11246	2359_0	RUG11246_uncultured_Erysipelotrichaceae_bacterium	RUG11246.fa;
RUG11247	566_0	RUG11247_uncultured_Clostridiales_bacterium	RUG11247.fa;
RUG11248	579_1	RUG11248_uncultured_Ruminococcus_sp.	RUG11248.fa;
RUG11249	2277_0	RUG11249_uncultured_Erysipelotrichaceae_bacterium	RUG11249.fa;
RUG11250	2343_0	RUG11250_uncultured_Erysipelotrichaceae_bacterium	RUG11250.fa;
RUG11251	72_0	RUG11251_uncultured_Clostridiales_bacterium	RUG11251.fa;
RUG11252	817_0	RUG11252_uncultured_Lachnospiraceae_bacterium	RUG11252.fa;
RUG11253	2164_0	RUG11253_uncultured_bacterium	RUG11253.fa;
RUG11254	245_0	RUG11254_uncultured_Ruminococcus_sp.	RUG11254.fa;
RUG11255	265_0	RUG11255_uncultured_Ruminococcus_sp.	RUG11255.fa;
RUG11256	2017_0	RUG11256_uncultured_Elusimicrobium_sp.	RUG11256.fa;
RUG11257	454_0	RUG11257_uncultured_Bacteroidia_bacterium	RUG11257.fa;
RUG11258	1413_1	RUG11258_uncultured_Bacteroidia_bacterium	RUG11258.fa;
RUG11259	714_0	RUG11259_Ruminococcaceae_bacterium	RUG11259.fa;
RUG11260	2082_0	RUG11260_uncultured_Clostridiales_bacterium	RUG11260.fa;
RUG11261	1495_11	RUG11261_uncultured_Bacteroidales_bacterium	RUG11261.fa;
RUG11262	1379_23	RUG11262_uncultured_Bacteroidia_bacterium	RUG11262.fa;
RUG11263	1589_4	RUG11263_uncultured_Bacteroidales_bacterium	RUG11263.fa;
RUG11264	1026_1	RUG11264_uncultured_Lachnospiraceae_bacterium	RUG11264.fa;
RUG11265	230_53	RUG11265_uncultured_Ruminococcus_sp.	RUG11265.fa;
RUG11266	1743_10	RUG11266_uncultured_Prevotellaceae_bacterium	RUG11266.fa;
RUG11267	680_30	RUG11267_Ruminococcaceae_bacterium	RUG11267.fa;
RUG11268	1593_1	RUG11268_uncultured_Bacteroidales_bacterium	RUG11268.fa;
RUG11269	210_3	RUG11269_uncultured_Ruminococcus_sp.	RUG11269.fa;
RUG11270	1920_1	RUG11270_uncultured_Bacteroidales_bacterium	RUG11270.fa;
RUG11271	1806_2	RUG11271_uncultured_Prevotella_sp.	RUG11271.fa;
RUG11272	646_0	RUG11272_uncultured_Clostridiales_bacterium	RUG11272.fa;
RUG11273	262_3	RUG11273_uncultured_Ruminococcus_sp.	RUG11273.fa;
RUG11274	1026_24	RUG11274_uncultured_Lachnospiraceae_bacterium	RUG11274.fa;
RUG11275	1830_2	RUG11275_uncultured_Prevotella_sp.	RUG11275.fa;
RUG11276	456_5	RUG11276_Ruminococcaceae_bacterium	RUG11276.fa;
RUG11277	1743_6	RUG11277_uncultured_Prevotellaceae_bacterium	RUG11277.fa;
RUG11278	1419_1	RUG11278_uncultured_Bacteroidia_bacterium	RUG11278.fa;
RUG11279	1702_28	RUG11279_uncultured_Bacteroidales_bacterium	RUG11279.fa;
RUG11280	230_55	RUG11280_uncultured_Ruminococcus_sp.	RUG11280.fa;
RUG11281	1277_8	RUG11281_uncultured_Bacteroidetes_bacterium	RUG11281.fa;
RUG11282	1870_4	RUG11282_uncultured_Bacteroidales_bacterium	RUG11282.fa;
RUG11283	214_3	RUG11283_uncultured_Ruminococcus_sp.	RUG11283.fa;
RUG11284	1920_3	RUG11284_uncultured_Bacteroidales_bacterium	RUG11284.fa;
RUG11285	171_0	RUG11285_uncultured_Ruminococcus_sp.	RUG11285.fa;
RUG11286	476_70	RUG11286_Ruminococcaceae_bacterium	RUG11286.fa;
RUG11287	1340_1	RUG11287_uncultured_Bacteroidia_bacterium	RUG11287.fa;
RUG11288	1731_1	RUG11288_uncultured_Prevotellaceae_bacterium	RUG11288.fa;
RUG11289	1495_10	RUG11289_uncultured_Bacteroidales_bacterium	RUG11289.fa;
RUG11290	224_12	RUG11290_uncultured_Ruminococcus_sp.	RUG11290.fa;
RUG11291	1743_5	RUG11291_uncultured_Prevotellaceae_bacterium	RUG11291.fa;
RUG11292	710_2	RUG11292_Ruminococcaceae_bacterium	RUG11292.fa;
RUG11293	1026_39	RUG11293_uncultured_Lachnospiraceae_bacterium	RUG11293.fa;
RUG11294	456_13	RUG11294_Ruminococcaceae_bacterium	RUG11294.fa;
RUG11295	34_0	RUG11295_Fibrobacter_succinogenes	RUG11295.fa;
RUG11296	1523_0	RUG11296_uncultured_Bacteroidia_bacterium	RUG11296.fa;
RUG11297	1750_9	RUG11297_uncultured_Prevotellaceae_bacterium	RUG11297.fa;
RUG11298	1728_4	RUG11298_uncultured_Prevotellaceae_bacterium	RUG11298.fa;
RUG11299	748_15	RUG11299_uncultured_Clostridiales_bacterium	RUG11299.fa;
RUG11300	1503_1	RUG11300_uncultured_Bacteroidales_bacterium	RUG11300.fa;
RUG11301	958_3	RUG11301_uncultured_Lachnospiraceae_bacterium	RUG11301.fa;
RUG11302	1295_2	RUG11302_uncultured_Bacteroidetes_bacterium	RUG11302.fa;
RUG11303	2217_4	RUG11303_uncultured_Methanobrevibacter_sp.	RUG11303.fa;
RUG11304	242_2	RUG11304_uncultured_Ruminococcus_sp.	RUG11304.fa;
RUG11305	1379_22	RUG11305_uncultured_Bacteroidia_bacterium	RUG11305.fa;
RUG11306	230_8	RUG11306_uncultured_Ruminococcus_sp.	RUG11306.fa;
RUG11307	1527_4	RUG11307_uncultured_Bacteroidia_bacterium	RUG11307.fa;
RUG11308	476_24	RUG11308_Ruminococcaceae_bacterium	RUG11308.fa;
RUG11309	1144_11	RUG11309_uncultured_Lachnospiraceae_bacterium	RUG11309.fa;
RUG11310	1502_1	RUG11310_uncultured_Bacteroidales_bacterium	RUG11310.fa;
RUG11311	709_1	RUG11311_Ruminococcaceae_bacterium	RUG11311.fa;
RUG11312	210_1	RUG11312_uncultured_Ruminococcus_sp.	RUG11312.fa;
RUG11313	1743_21	RUG11313_uncultured_Prevotellaceae_bacterium	RUG11313.fa;
RUG11314	222_4	RUG11314_uncultured_Ruminococcus_sp.	RUG11314.fa;
RUG11315	476_6	RUG11315_Ruminococcaceae_bacterium	RUG11315.fa;
RUG11316	1743_13	RUG11316_uncultured_Prevotellaceae_bacterium	RUG11316.fa;
RUG11317	489_4	RUG11317_uncultured_Coriobacteriaceae_bacterium	RUG11317.fa;
RUG11318	748_11	RUG11318_uncultured_Clostridiales_bacterium	RUG11318.fa;
RUG11319	230_63	RUG11319_uncultured_Ruminococcus_sp.	RUG11319.fa;
RUG11320	2403_0	RUG11320_uncultured_Ruminococcus_sp.	RUG11320.fa;
RUG11321	2315_0	RUG11321_uncultured_Erysipelotrichaceae_bacterium	RUG11321.fa;
RUG11322	1743_15	RUG11322_uncultured_Prevotellaceae_bacterium	RUG11322.fa;
RUG11323	710_11	RUG11323_Ruminococcaceae_bacterium	RUG11323.fa;
RUG11324	1379_19	RUG11324_uncultured_Bacteroidia_bacterium	RUG11324.fa;
RUG11325	1623_3	RUG11325_uncultured_Bacteroidales_bacterium	RUG11325.fa;
RUG11326	476_38	RUG11326_Ruminococcaceae_bacterium	RUG11326.fa;
RUG11327	1418_3	RUG11327_uncultured_Bacteroidia_bacterium	RUG11327.fa;
RUG11328	230_59	RUG11328_uncultured_Ruminococcus_sp.	RUG11328.fa;
RUG11329	1620_10	RUG11329_uncultured_Bacteroidales_bacterium	RUG11329.fa;
RUG11330	1589_6	RUG11330_uncultured_Bacteroidales_bacterium	RUG11330.fa;
RUG11331	9_2	RUG11331_uncultured_Actinobacteria_bacterium	RUG11331.fa;
RUG11332	95_11	RUG11332_uncultured_Ruminococcus_sp.	RUG11332.fa;
RUG11333	476_25	RUG11333_Ruminococcaceae_bacterium	RUG11333.fa;
RUG11334	1398_26	RUG11334_uncultured_Bacteroidia_bacterium	RUG11334.fa;
RUG11335	1705_1	RUG11335_uncultured_Bacteroidales_bacterium	RUG11335.fa;
RUG11336	222_2	RUG11336_uncultured_Ruminococcus_sp.	RUG11336.fa;
RUG11337	1849_0	RUG11337_uncultured_Prevotellaceae_bacterium	RUG11337.fa;
RUG11338	230_54	RUG11338_uncultured_Ruminococcus_sp.	RUG11338.fa;
RUG11339	1689_0	RUG11339_uncultured_Prevotellaceae_bacterium	RUG11339.fa;
RUG11340	1776_2	RUG11340_uncultured_Prevotellaceae_bacterium	RUG11340.fa;
RUG11341	296_1	RUG11341_uncultured_Ruminococcus_sp.	RUG11341.fa;
RUG11342	1393_1	RUG11342_uncultured_Bacteroidia_bacterium	RUG11342.fa;
RUG11343	2186_2	RUG11343_uncultured_bacterium	RUG11343.fa;
RUG11344	680_34	RUG11344_Ruminococcaceae_bacterium	RUG11344.fa;
RUG11345	1821_1	RUG11345_uncultured_Prevotellaceae_bacterium	RUG11345.fa;
RUG11346	1278_11	RUG11346_uncultured_Bacteroidetes_bacterium	RUG11346.fa;
RUG11347	223_21	RUG11347_uncultured_Ruminococcus_sp.	RUG11347.fa;
RUG11348	2047_1	RUG11348_uncultured_Erysipelotrichaceae_bacterium	RUG11348.fa;
RUG11349	1128_5	RUG11349_uncultured_Aeromonadales_bacterium	RUG11349.fa;
RUG11350	1494_4	RUG11350_uncultured_Bacteroidales_bacterium	RUG11350.fa;
RUG11351	213_3	RUG11351_uncultured_Ruminococcus_sp.	RUG11351.fa;
RUG11352	1416_1	RUG11352_uncultured_Bacteroidia_bacterium	RUG11352.fa;
RUG11353	1482_10	RUG11353_uncultured_Bacteroidales_bacterium	RUG11353.fa;
RUG11354	532_1	RUG11354_uncultured_Ruminococcus_sp.	RUG11354.fa;
RUG11355	244_11	RUG11355_uncultured_Ruminococcus_sp.	RUG11355.fa;
RUG11356	2417_1	RUG11356_uncultured_Spirochaetaceae_bacterium	RUG11356.fa;
RUG11357	38_1	RUG11357_Fibrobacter_succinogenes	RUG11357.fa;
RUG11358	476_32	RUG11358_Ruminococcaceae_bacterium	RUG11358.fa;
RUG11359	1727_6	RUG11359_uncultured_Prevotellaceae_bacterium	RUG11359.fa;
RUG11360	489_5	RUG11360_uncultured_Coriobacteriaceae_bacterium	RUG11360.fa;
RUG11361	680_14	RUG11361_Ruminococcaceae_bacterium	RUG11361.fa;
RUG11362	1508_0	RUG11362_uncultured_Bacteroidales_bacterium	RUG11362.fa;
RUG11363	2217_3	RUG11363_uncultured_Methanobrevibacter_sp.	RUG10116.fa;RUG11363.fa;
RUG11364	1826_6	RUG11364_uncultured_Prevotellaceae_bacterium	RUG11364.fa;
RUG11365	1593_4	RUG11365_uncultured_Bacteroidales_bacterium	RUG11365.fa;
RUG11366	1493_3	RUG11366_uncultured_Bacteroidales_bacterium	RUG11366.fa;
RUG11367	208_0	RUG11367_uncultured_Ruminococcus_sp.	RUG11367.fa;
RUG11368	501_3	RUG11368_uncultured_Coriobacteriaceae_bacterium	RUG11368.fa;
RUG11369	532_5	RUG11369_uncultured_Ruminococcus_sp.	RUG11369.fa;
RUG11371	1563_3	RUG11371_Ruminococcaceae_bacterium	RUG11371.fa;
RUG11372	228_2	RUG11372_uncultured_Ruminococcus_sp.	RUG11372.fa;
RUG11373	1513_3	RUG11373_uncultured_Bacteroidia_bacterium	RUG11373.fa;
RUG11374	1157_19	RUG11374_uncultured_Sarcina_sp.	RUG11374.fa;
RUG11375	1311_1	RUG11375_uncultured_Bacteroidetes_bacterium	RUG11375.fa;
RUG11376	380_12	RUG11376_uncultured_Erysipelotrichaceae_bacterium	RUG11376.fa;
RUG11377	1350_9	RUG11377_uncultured_Bacteroidia_bacterium	RUG11377.fa;
RUG11378	1743_12	RUG11378_uncultured_Prevotellaceae_bacterium	RUG11378.fa;
RUG11379	1724_4	RUG11379_uncultured_Prevotellaceae_bacterium	RUG11379.fa;
RUG11380	244_5	RUG11380_uncultured_Ruminococcus_sp.	RUG11380.fa;
RUG11381	1405_1	RUG11381_uncultured_Bacteroidia_bacterium	RUG11381.fa;
RUG11382	1336_2	RUG11382_uncultured_Bacteroidia_bacterium	RUG11382.fa;
RUG11383	1366_1	RUG11383_uncultured_Bacteroidia_bacterium	RUG11383.fa;
RUG11384	236_4	RUG11384_uncultured_Ruminococcus_sp.	RUG11384.fa;
RUG11385	1871_0	RUG11385_uncultured_Bacteroidales_bacterium	RUG11385.fa;
RUG11386	2212_1	RUG11386_uncultured_Methanobrevibacter_sp.	RUG11386.fa;
RUG11387	32_4	RUG11387_Fibrobacter_succinogenes	RUG11387.fa;
RUG11388	95_8	RUG11388_uncultured_Ruminococcus_sp.	RUG11388.fa;
RUG11389	476_23	RUG11389_Ruminococcaceae_bacterium	RUG11389.fa;
RUG11390	1405_19	RUG11390_uncultured_Bacteroidia_bacterium	RUG11390.fa;
RUG11391	2077_2	RUG11391_uncultured_Clostridiales_bacterium	RUG11391.fa;
RUG11392	1751_0	RUG11392_uncultured_Prevotellaceae_bacterium	RUG11392.fa;
RUG11393	1154_0	RUG11393_uncultured_Lachnospiraceae_bacterium	RUG11393.fa;
RUG11394	1343_3	RUG11394_uncultured_Bacteroidia_bacterium	RUG11394.fa;
RUG11395	1119_2	RUG11395_uncultured_Lachnospiraceae_bacterium	RUG11395.fa;
RUG11396	1702_6	RUG11396_uncultured_Bacteroidales_bacterium	RUG11396.fa;
RUG11397	694_0	RUG11397_Ruminococcaceae_bacterium	RUG11397.fa;
RUG11398	628_0	RUG11398_Ruminococcaceae_bacterium	RUG11398.fa;
RUG11399	52_4	RUG11399_Ruminococcaceae_bacterium	RUG11399.fa;
RUG11400	1013_3	RUG11400_uncultured_Lachnospiraceae_bacterium	RUG11400.fa;
RUG11401	740_0	RUG11401_uncultured_Clostridiales_bacterium	RUG11401.fa;
RUG11402	456_8	RUG11402_Ruminococcaceae_bacterium	RUG11402.fa;
RUG11403	2240_2	RUG11403_uncultured_Methanobrevibacter_sp.	RUG11403.fa;
RUG11404	108_0	RUG11404_uncultured_Ruminococcus_sp.	RUG11404.fa;
RUG11405	1181_2	RUG11405_uncultured_Sutterellaceae_bacterium	RUG11405.fa;
RUG11406	1406_0	RUG11406_uncultured_Bacteroidia_bacterium	RUG11406.fa;
RUG11407	1375_1	RUG11407_uncultured_Bacteroidia_bacterium	RUG11407.fa;
RUG11408	224_10	RUG11408_uncultured_Ruminococcus_sp.	RUG11408.fa;
RUG11409	1026_14	RUG11409_uncultured_Lachnospiraceae_bacterium	RUG11409.fa;
RUG11410	1485_5	RUG11410_uncultured_Bacteroidales_bacterium	RUG11410.fa;
RUG11411	680_3	RUG11411_Ruminococcaceae_bacterium	RUG11411.fa;
RUG11412	230_40	RUG11412_uncultured_Ruminococcus_sp.	RUG11412.fa;
RUG11413	520_0	RUG11413_uncultured_Coriobacteriaceae_bacterium	RUG11413.fa;
RUG11414	244_17	RUG11414_uncultured_Ruminococcus_sp.	RUG11414.fa;
RUG11415	1144_13	RUG11415_uncultured_Lachnospiraceae_bacterium	RUG11415.fa;
RUG11416	1587_1	RUG11416_uncultured_Bacteroidales_bacterium	RUG11416.fa;
RUG11417	222_6	RUG11417_uncultured_Ruminococcus_sp.	RUG11417.fa;
RUG11418	2212_3	RUG11418_uncultured_Methanobrevibacter_sp.	RUG11418.fa;
RUG11419	476_7	RUG11419_Ruminococcaceae_bacterium	RUG11419.fa;
RUG11420	2070_1	RUG11420_uncultured_Proteobacterium	RUG11420.fa;
RUG11421	1750_3	RUG11421_uncultured_Prevotellaceae_bacterium	RUG11421.fa;
RUG11422	224_22	RUG11422_uncultured_Ruminococcus_sp.	RUG11422.fa;
RUG11423	1818_3	RUG11423_uncultured_Prevotellaceae_bacterium	RUG11423.fa;
RUG11424	1312_8	RUG11424_uncultured_Bacteroidetes_bacterium	RUG11424.fa;
RUG11425	748_12	RUG11425_uncultured_Clostridiales_bacterium	RUG11425.fa;
RUG11426	1702_27	RUG11426_uncultured_Bacteroidales_bacterium	RUG11426.fa;
RUG11427	1183_1	RUG11427_uncultured_Planctomycetes_bacterium	RUG11427.fa;
RUG11428	2237_0	RUG11428_uncultured_Methanobrevibacter_sp.	RUG11428.fa;
RUG11429	1495_6	RUG11429_uncultured_Bacteroidales_bacterium	RUG11429.fa;
RUG11430	476_20	RUG11430_Ruminococcaceae_bacterium	RUG11430.fa;
RUG11431	1398_14	RUG11431_uncultured_Bacteroidia_bacterium	RUG11431.fa;
RUG11432	2064_3	RUG11432_uncultured_Erysipelotrichaceae_bacterium	RUG11432.fa;
RUG11433	167_0	RUG11433_uncultured_Ruminococcus_sp.	RUG11433.fa;
RUG11434	1702_7	RUG11434_uncultured_Bacteroidales_bacterium	RUG11434.fa;
RUG11435	1372_3	RUG11435_uncultured_Bacteroidia_bacterium	RUG11435.fa;
RUG11436	1314_1	RUG11436_uncultured_Bacteroidetes_bacterium	RUG11436.fa;
RUG11437	380_11	RUG11437_uncultured_Erysipelotrichaceae_bacterium	RUG11437.fa;
RUG11438	533_2	RUG11438_uncultured_Ruminococcus_sp.	RUG11438.fa;
RUG11439	1726_0	RUG11439_uncultured_Prevotellaceae_bacterium	RUG11439.fa;
RUG11440	1720_4	RUG11440_uncultured_Prevotellaceae_bacterium	RUG11440.fa;
RUG11441	2240_3	RUG11441_uncultured_Methanobrevibacter_sp.	RUG11441.fa;
RUG11442	1480_4	RUG11442_uncultured_Bacteroidales_bacterium	RUG11442.fa;
RUG11443	14_2	RUG11443_uncultured_bacterium	RUG11443.fa;
RUG11444	1773_1	RUG11444_uncultured_Prevotellaceae_bacterium	RUG11444.fa;
RUG11445	964_0	RUG11445_uncultured_Lachnospiraceae_bacterium	RUG11445.fa;
RUG11446	1063_1	RUG11446_uncultured_Lachnospiraceae_bacterium	RUG11446.fa;RUG14828.fa;
RUG11447	1563_9	RUG11447_Ruminococcaceae_bacterium	RUG11447.fa;
RUG11448	1776_9	RUG11448_uncultured_Prevotellaceae_bacterium	RUG11448.fa;
RUG11449	1287_3	RUG11449_uncultured_Bacteroidetes_bacterium	RUG11449.fa;
RUG11450	1277_3	RUG11450_uncultured_Bacteroidetes_bacterium	RUG11450.fa;
RUG11451	1723_1	RUG11451_uncultured_Prevotellaceae_bacterium	RUG11451.fa;
RUG11452	1868_6	RUG11452_uncultured_Bacteroidales_bacterium	RUG11452.fa;
RUG11453	1353_3	RUG11453_uncultured_Bacteroidia_bacterium	RUG11453.fa;
RUG11454	1904_3	RUG11454_uncultured_Prevotellaceae_bacterium	RUG11454.fa;
RUG11455	1349_9	RUG11455_uncultured_Bacteroidia_bacterium	RUG11455.fa;
RUG11456	380_10	RUG11456_uncultured_Erysipelotrichaceae_bacterium	RUG11456.fa;
RUG11457	1398_5	RUG11457_uncultured_Bacteroidia_bacterium	RUG11457.fa;
RUG11458	230_65	RUG11458_uncultured_Ruminococcus_sp.	RUG11458.fa;
RUG11459	296_3	RUG11459_uncultured_Ruminococcus_sp.	RUG11459.fa;
RUG11460	2038_1	RUG11460_uncultured_Erysipelotrichaceae_bacterium	RUG11460.fa;
RUG11461	1415_3	RUG11461_uncultured_Bacteroidia_bacterium	RUG11461.fa;
RUG11462	2259_0	RUG11462_Ruminococcaceae_bacterium	RUG11462.fa;
RUG11463	1762_0	RUG11463_uncultured_Prevotellaceae_bacterium	RUG11463.fa;
RUG11464	1468_2	RUG11464_uncultured_Bacteroidales_bacterium	RUG11464.fa;
RUG11465	1026_44	RUG11465_uncultured_Lachnospiraceae_bacterium	RUG11465.fa;
RUG11466	1776_7	RUG11466_uncultured_Prevotellaceae_bacterium	RUG11466.fa;
RUG11467	1159_6	RUG11467_uncultured_Lachnospiraceae_bacterium	RUG11467.fa;
RUG11468	247_1	RUG11468_Ruminococcus_bromii	RUG11468.fa;	HUN_Ruminococcus_bromii_strain_YE282.fa;
RUG11469	755_5	RUG11469_uncultured_Bifidobacteriaceae_bacterium	RUG11469.fa;
RUG11470	2413_17	RUG11470_Sharpea_azabuensis	RUG11470.fa;
RUG11471	2310_1	RUG11471_uncultured_Erysipelotrichaceae_bacterium	RUG11471.fa;
RUG11472	1846_15	RUG11472_uncultured_Prevotellaceae_bacterium	RUG11472.fa;
RUG11473	1743_18	RUG11473_uncultured_Prevotellaceae_bacterium	RUG11473.fa;
RUG11474	1802_4	RUG11474_uncultured_Prevotellaceae_bacterium	RUG11474.fa;
RUG11475	230_31	RUG11475_uncultured_Ruminococcus_sp.	RUG11475.fa;
RUG11476	489_6	RUG11476_uncultured_Coriobacteriaceae_bacterium	RUG11476.fa;
RUG11477	1875_3	RUG11477_uncultured_Bacteroidales_bacterium	RUG11477.fa;
RUG11478	1545_2	RUG11478_uncultured_Bacteroidales_bacterium	RUG11478.fa;
RUG11479	1598_0	RUG11479_uncultured_Bacteroidales_bacterium	RUG11479.fa;
RUG11480	1587_7	RUG11480_uncultured_Bacteroidales_bacterium	RUG11480.fa;
RUG11481	1760_7	RUG11481_uncultured_Prevotellaceae_bacterium	RUG11481.fa;
RUG11482	1511_4	RUG11482_uncultured_Bacteroidia_bacterium	RUG11482.fa;
RUG11483	1189_2	RUG11483_uncultured_bacterium	RUG11483.fa;
RUG11484	710_8	RUG11484_Ruminococcaceae_bacterium	RUG11484.fa;
RUG11485	1828_1	RUG11485_uncultured_Prevotellaceae_bacterium	RUG11485.fa;
RUG11486	1720_1	RUG11486_uncultured_Prevotellaceae_bacterium	RUG11486.fa;
RUG11487	1287_1	RUG11487_uncultured_Bacteroidetes_bacterium	RUG11487.fa;
RUG11488	1739_1	RUG11488_uncultured_Prevotellaceae_bacterium	RUG11488.fa;
RUG11489	32_1	RUG11489_Fibrobacter_succinogenes	RUG11489.fa;
RUG11490	1277_2	RUG11490_uncultured_Bacteroidetes_bacterium	RUG11490.fa;
RUG11491	230_71	RUG11491_uncultured_Ruminococcus_sp.	RUG11491.fa;
RUG11492	1495_15	RUG11492_uncultured_Bacteroidales_bacterium	RUG11492.fa;
RUG11493	1752_0	RUG11493_uncultured_Prevotellaceae_bacterium	RUG11493.fa;
RUG11494	1702_13	RUG11494_uncultured_Bacteroidales_bacterium	RUG11077.fa;RUG11494.fa;
RUG11495	1833_4	RUG11495_uncultured_Prevotellaceae_bacterium	RUG11495.fa;
RUG11496	1750_2	RUG11496_uncultured_Prevotellaceae_bacterium	RUG11496.fa;
RUG11497	1809_10	RUG11497_uncultured_Prevotella_sp.	RUG11497.fa;
RUG11498	380_3	RUG11498_uncultured_Erysipelotrichaceae_bacterium	RUG11498.fa;
RUG11499	230_26	RUG11499_uncultured_Ruminococcus_sp.	RUG11499.fa;
RUG11500	1593_3	RUG11500_uncultured_Bacteroidales_bacterium	RUG11500.fa;
RUG11501	224_27	RUG11501_uncultured_Ruminococcus_sp.	RUG11501.fa;
RUG11502	1394_6	RUG11502_uncultured_Bacteroidia_bacterium	RUG11502.fa;
RUG11503	2217_2	RUG11503_uncultured_Methanobrevibacter_sp.	RUG11503.fa;
RUG11504	1527_8	RUG11504_uncultured_Bacteroidia_bacterium	RUG11504.fa;
RUG11505	1379_12	RUG11505_uncultured_Bacteroidia_bacterium	RUG11505.fa;
RUG11506	1818_4	RUG11506_uncultured_Prevotellaceae_bacterium	RUG11506.fa;
RUG11507	476_16	RUG11507_Ruminococcaceae_bacterium	RUG11507.fa;
RUG11508	2038_6	RUG11508_uncultured_Erysipelotrichaceae_bacterium	RUG11508.fa;
RUG11509	959_9	RUG11509_uncultured_Lachnospiraceae_bacterium	RUG11509.fa;
RUG11510	1275_7	RUG11510_uncultured_Bacteroidetes_bacterium	RUG11510.fa;
RUG11511	1527_9	RUG11511_uncultured_Bacteroidia_bacterium	RUG11511.fa;
RUG11512	1482_1	RUG11512_uncultured_Bacteroidales_bacterium	RUG11512.fa;
RUG11513	1340_4	RUG11513_uncultured_Bacteroidia_bacterium	RUG11513.fa;
RUG11514	1297_8	RUG11514_uncultured_Bacteroidetes_bacterium	RUG11514.fa;
RUG11515	244_14	RUG11515_uncultured_Ruminococcus_sp.	RUG11515.fa;
RUG11516	532_2	RUG11516_uncultured_Ruminococcus_sp.	RUG11516.fa;
RUG11517	1826_3	RUG11517_uncultured_Prevotellaceae_bacterium	RUG11517.fa;
RUG11518	1672_15	RUG11518_uncultured_Prevotellaceae_bacterium	RUG11518.fa;
RUG11519	224_26	RUG11519_uncultured_Ruminococcus_sp.	RUG11519.fa;
RUG11520	1181_3	RUG11520_uncultured_Sutterellaceae_bacterium	RUG11520.fa;
RUG11521	680_29	RUG11521_Ruminococcaceae_bacterium	RUG11521.fa;
RUG11522	476_26	RUG11522_Ruminococcaceae_bacterium	RUG11522.fa;
RUG11523	211_9	RUG11523_uncultured_Ruminococcus_sp.	RUG11523.fa;
RUG11524	1743_20	RUG11524_uncultured_Prevotellaceae_bacterium	RUG11524.fa;
RUG11525	224_7	RUG11525_uncultured_Ruminococcus_sp.	RUG11525.fa;
RUG11526	1157_16	RUG11526_uncultured_Sarcina_sp.	RUG11526.fa;
RUG11527	476_10	RUG11527_Ruminococcaceae_bacterium	RUG11527.fa;
RUG11528	230_47	RUG11528_uncultured_Ruminococcus_sp.	RUG11528.fa;
RUG11529	1513_1	RUG11529_uncultured_Bacteroidia_bacterium	RUG11529.fa;
RUG11530	1613_1	RUG11530_uncultured_Bacteroidales_bacterium	RUG11530.fa;
RUG11531	2212_2	RUG11531_uncultured_Methanobrevibacter_sp.	RUG11531.fa;
RUG11532	1806_4	RUG11532_uncultured_Prevotellaceae_bacterium	RUG11532.fa;
RUG11533	1846_14	RUG11533_uncultured_Prevotellaceae_bacterium	RUG11533.fa;
RUG11534	1201_4	RUG11534_uncultured_bacterium	RUG11534.fa;
RUG11535	1312_1	RUG11535_uncultured_Bacteroidetes_bacterium	RUG11535.fa;
RUG11536	1350_12	RUG11536_uncultured_Bacteroidia_bacterium	RUG11536.fa;
RUG11537	456_15	RUG11537_Ruminococcaceae_bacterium	RUG11537.fa;
RUG11538	230_3	RUG11538_uncultured_Ruminococcus_sp.	RUG11538.fa;
RUG11539	1419_4	RUG11539_uncultured_Bacteroidia_bacterium	RUG11539.fa;
RUG11540	1398_19	RUG11540_uncultured_Bacteroidia_bacterium	RUG11540.fa;
RUG11541	95_3	RUG11541_uncultured_Ruminococcus_sp.	RUG11541.fa;RUG11717.fa;
RUG11542	223_35	RUG11542_uncultured_Ruminococcus_sp.	RUG11542.fa;
RUG11543	1829_0	RUG11543_uncultured_Prevotellaceae_bacterium	RUG11543.fa;
RUG11544	103_5	RUG11544_uncultured_Ruminococcus_sp.	RUG11544.fa;
RUG11545	536_0	RUG11545_uncultured_Ruminococcus_sp.	RUG11545.fa;
RUG11546	1773_2	RUG11546_uncultured_Prevotellaceae_bacterium	RUG11546.fa;
RUG11547	1674_1	RUG11547_uncultured_Bacteroidales_bacterium	RUG11547.fa;
RUG11548	1672_13	RUG11548_uncultured_Prevotellaceae_bacterium	RUG11548.fa;
RUG11549	28_3	RUG11549_Fibrobacter_succinogenes	RUG11549.fa;
RUG11550	1273_2	RUG11550_uncultured_Bacteroidetes_bacterium	RUG11550.fa;
RUG11551	1225_0	RUG11551_uncultured_Planctomycetes_bacterium	RUG11551.fa;
RUG11552	1743_17	RUG11552_uncultured_Prevotellaceae_bacterium	RUG11552.fa;
RUG11553	1151_0	RUG11553_uncultured_Lachnospiraceae_bacterium	RUG11553.fa;
RUG11554	1876_6	RUG11554_uncultured_Bacteroidales_bacterium	RUG11554.fa;
RUG11555	476_59	RUG11555_Ruminococcaceae_bacterium	RUG11555.fa;
RUG11556	1743_16	RUG11556_uncultured_Prevotellaceae_bacterium	RUG11556.fa;
RUG11557	1063_2	RUG11557_uncultured_Lachnospiraceae_bacterium	RUG11557.fa;
RUG11558	476_36	RUG11558_Ruminococcaceae_bacterium	RUG11558.fa;
RUG11559	230_27	RUG11559_uncultured_Ruminococcus_sp.	RUG11559.fa;
RUG11561	1144_10	RUG11561_uncultured_Lachnospiraceae_bacterium	RUG11561.fa;RUG11647.fa;
RUG11562	1026_9	RUG11562_uncultured_Lachnospiraceae_bacterium	RUG11562.fa;
RUG11563	1833_9	RUG11563_uncultured_Prevotellaceae_bacterium	RUG11563.fa;
RUG11564	1803_3	RUG11564_uncultured_Prevotellaceae_bacterium	RUG11564.fa;
RUG11565	1745_3	RUG11565_uncultured_Prevotellaceae_bacterium	RUG11565.fa;
RUG11566	1620_8	RUG11566_uncultured_Bacteroidales_bacterium	RUG11566.fa;
RUG11567	680_41	RUG11567_Ruminococcaceae_bacterium	RUG11567.fa;
RUG11568	222_5	RUG11568_uncultured_Ruminococcus_sp.	RUG11568.fa;
RUG11569	1419_3	RUG11569_uncultured_Bacteroidia_bacterium	RUG11569.fa;
RUG11570	1350_6	RUG11570_uncultured_Bacteroidia_bacterium	RUG11570.fa;
RUG11571	456_10	RUG11571_Ruminococcaceae_bacterium	RUG11571.fa;
RUG11572	1297_3	RUG11572_uncultured_Bacteroidetes_bacterium	RUG11572.fa;
RUG11573	710_9	RUG11573_Ruminococcaceae_bacterium	RUG11573.fa;
RUG11574	476_13	RUG11574_Ruminococcaceae_bacterium	RUG11574.fa;
RUG11575	230_50	RUG11575_uncultured_Ruminococcus_sp.	RUG11575.fa;
RUG11576	1589_9	RUG11576_uncultured_Bacteroidales_bacterium	RUG11576.fa;
RUG11577	224_17	RUG11577_uncultured_Ruminococcus_sp.	RUG11577.fa;
RUG11578	1745_1	RUG11578_uncultured_Prevotellaceae_bacterium	RUG11578.fa;
RUG11579	1856_2	RUG11579_uncultured_Bacteroidales_bacterium	RUG11579.fa;
RUG11580	688_3	RUG11580_Ruminococcaceae_bacterium	RUG11580.fa;
RUG11581	230_70	RUG11581_uncultured_Ruminococcus_sp.	RUG11581.fa;
RUG11582	1672_11	RUG11582_uncultured_Prevotellaceae_bacterium	RUG11582.fa;
RUG11583	1482_3	RUG11583_uncultured_Bacteroidales_bacterium	RUG11583.fa;
RUG11584	653_6	RUG11584_uncultured_Clostridiales_bacterium	RUG11584.fa;
RUG11585	1550_3	RUG11585_uncultured_Bacteroidales_bacterium	RUG11585.fa;
RUG11586	263_4	RUG11586_uncultured_Ruminococcus_sp.	RUG11586.fa;
RUG11587	680_1	RUG11587_Ruminococcaceae_bacterium	RUG11587.fa;
RUG11588	2226_0	RUG11588_uncultured_Methanobrevibacter_sp.	RUG11588.fa;
RUG11589	1494_3	RUG11589_uncultured_Bacteroidales_bacterium	RUG11589.fa;
RUG11590	1828_2	RUG11590_uncultured_Prevotellaceae_bacterium	RUG11590.fa;
RUG11591	1379_11	RUG11591_uncultured_Bacteroidia_bacterium	RUG11591.fa;
RUG11592	1311_2	RUG11592_uncultured_Bacteroidetes_bacterium	RUG11592.fa;
RUG11593	1026_25	RUG11593_uncultured_Lachnospiraceae_bacterium	RUG11593.fa;
RUG11594	1472_1	RUG11594_uncultured_Bacteroidales_bacterium	RUG11594.fa;
RUG11595	1398_24	RUG11595_uncultured_Bacteroidia_bacterium	RUG11595.fa;
RUG11596	1589_14	RUG11596_uncultured_Bacteroidales_bacterium	RUG11596.fa;
RUG11597	1750_5	RUG11597_uncultured_Prevotellaceae_bacterium	RUG11597.fa;
RUG11598	190_1	RUG11598_uncultured_Ruminococcus_sp.	RUG11598.fa;
RUG11599	1868_9	RUG11599_uncultured_Bacteroidales_bacterium	RUG11599.fa;
RUG11600	230_4	RUG11600_uncultured_Ruminococcus_sp.	RUG11600.fa;
RUG11601	1026_12	RUG11601_uncultured_Lachnospiraceae_bacterium	RUG11601.fa;
RUG11602	1589_10	RUG11602_uncultured_Bacteroidales_bacterium	RUG11602.fa;
[truncated: 3,575 more rows]
