# Supplementary material for: Compendium of 4,941 rumen metagenome-assembled genomes for rumen microbiome biology and enzyme discovery
Source: Nat Biotechnol. 2019 Aug 2;37(8):953–61. doi: 10.1038/s41587-019-0202-3 (PMC6785717; doi:10.1038/s41587-019-0202-3)
Supplement: Supplementary file 25 — Differential abundance between LME and HME sheep. Differentially abundant genomes between LME (n = 8 animals) and HME (n = 8 animals) sheep, as calculated by DESeq2. baseMean is the average normalized counts across all samples; log2FoldChange is the log2 ratio of LME/HME; lfcSE gives the standard error of the log2FC; stat is the Wald statistic: the log2FC divided by lfcSE, which is compared to a standard normal distribution to generate a two-tailed P value; pvalue is the raw P value, and padj is the adjusted P value (Benjamini–Hochberg correction; also known as FDR). [file 41587_2019_202_MOESM10_ESM.xlsx]

## Sheet: superset.test.withnames
ID	baseMean	log2FoldChange	lfcSE	stat	pvalue	padj	Name
RUG14260	135504	5.37553	0.353187	15.2201	2.60293e-52	1.52141e-48	RUG14260_uncultured_Lachnospiraceae_bacterium
RUG10166	12600.6	4.37346	0.298161	14.6681	1.0319e-48	3.01571e-45	RUG10166_uncultured_Lachnospiraceae_bacterium
RUG13137	7217.68	3.94096	0.274985	14.3316	1.38937e-46	2.70696e-43	RUG13137_uncultured_Lachnospiraceae_bacterium
RUG13401	10366.2	4.45096	0.315957	14.0872	4.54996e-45	6.64863e-42	RUG13401_uncultured_Lachnospiraceae_bacterium
RUG14434	17934.3	4.52004	0.323894	13.9553	2.92117e-44	3.41485e-41	RUG14434_uncultured_Lachnospiraceae_bacterium
RUG13658	9717.88	4.0744	0.29248	13.9305	4.13413e-44	4.02733e-41	RUG13658_uncultured_Lachnospiraceae_bacterium
RUG13896	12442.7	4.0712	0.297494	13.685	1.24875e-42	1.04271e-39	RUG13896_uncultured_Lachnospiraceae_bacterium
RUG13922	11859.7	4.52849	0.333357	13.5845	4.94894e-42	3.61582e-39	RUG13922_uncultured_Lachnospiraceae_bacterium
RUG10202	11944.4	3.95758	0.294028	13.4599	2.69344e-41	1.57432e-38	RUG10202_uncultured_Lachnospiraceae_bacterium
RUG10241	21282.4	4.06845	0.302178	13.4638	2.55507e-41	1.57432e-38	RUG10241_uncultured_Lachnospiraceae_bacterium
RUG10979	15274.7	4.43371	0.333894	13.2788	3.07384e-40	1.63333e-37	RUG10979_uncultured_Lachnospiraceae_bacterium
RUG14082	100311	4.40492	0.332858	13.2336	5.60995e-40	2.73252e-37	RUG14082_uncultured_Lachnospiraceae_bacterium
RUG10156	14086.7	4.23291	0.323542	13.083	4.1162e-39	1.85071e-36	RUG10156_uncultured_Lachnospiraceae_bacterium
RUG12706	98280.9	5.36202	0.416136	12.8853	5.44946e-38	2.27515e-35	RUG12706_Erysipelothrix_rhusiopathiae
RUG11109	16325.2	5.86304	0.467426	12.5432	4.32943e-36	1.68704e-33	RUG11109_uncultured_Lachnospiraceae_bacterium
RUG12700	34695.8	5.82527	0.470089	12.3919	2.89288e-35	1.0568e-32	RUG12700_uncultured_Lachnospiraceae_bacterium
RUG10201	9877.09	5.79225	0.472424	12.2607	1.47226e-34	4.88722e-32	RUG10201_uncultured_Lachnospiraceae_bacterium
RUG12233	19161.1	5.87331	0.479105	12.2589	1.50505e-34	4.88722e-32	RUG12233_uncultured_Lachnospiraceae_bacterium
RUG14433	11965.8	6.01285	0.493161	12.1925	3.40922e-34	1.04879e-31	RUG14433_uncultured_Lachnospiraceae_bacterium
RUG13482	27286.6	5.97417	0.496008	12.0445	2.07308e-33	6.05858e-31	RUG13482_uncultured_Lachnospiraceae_bacterium
RUG10572	9528.59	5.59614	0.465658	12.0177	2.86847e-33	7.98392e-31	RUG10572_uncultured_Lachnospiraceae_bacterium
RUG13934	18190.3	5.85021	0.487287	12.0057	3.31741e-33	8.81374e-31	RUG13934_uncultured_Lachnospiraceae_bacterium
RUG12332	10560.6	5.62159	0.469158	11.9823	4.39928e-33	1.11799e-30	RUG12332_uncultured_Lachnospiraceae_bacterium
RUG12305	11422.7	5.96562	0.501762	11.8893	1.34463e-32	3.27474e-30	RUG12305_uncultured_Lachnospiraceae_bacterium
RUG13999	16064.1	5.10684	0.430681	11.8576	1.96526e-32	4.59479e-30	RUG13999_uncultured_Lachnospiraceae_bacterium
RUG12523	10815.2	5.46629	0.468672	11.6634	1.96128e-31	4.40911e-29	RUG12523_uncultured_Lachnospiraceae_bacterium
RUG13594	12315.7	3.63804	0.312651	11.6361	2.70069e-31	5.8465e-29	RUG13594_uncultured_Lachnospiraceae_bacterium
RUG12114	9339.3	5.35078	0.46041	11.6218	3.19481e-31	6.66917e-29	RUG12114_uncultured_Lachnospiraceae_bacterium
RUG10981	16208.5	5.38832	0.472552	11.4026	4.05759e-30	8.17814e-28	RUG10981_uncultured_Lachnospiraceae_bacterium
RUG13854	19182.7	5.0305	0.444484	11.3176	1.07357e-29	2.09168e-27	RUG13854_uncultured_Lachnospiraceae_bacterium
RUG11015	11432.1	5.25534	0.466478	11.266	1.93172e-29	3.64223e-27	RUG11015_uncultured_Lachnospiraceae_bacterium
RUG12584	11243	-3.34932	0.300129	-11.1596	6.42731e-29	1.17399e-26	RUG12584_uncultured_bacterium
RUG10840	37821.5	6.86622	0.616159	11.1436	7.69543e-29	1.36302e-26	RUG10840_uncultured_Erysipelotrichaceae_bacterium
RUG13996	35393.6	6.93797	0.62372	11.1235	9.63796e-29	1.65688e-26	RUG13996_uncultured_Erysipelotrichaceae_bacterium
RUG10413	13029.2	5.07843	0.458709	11.0711	1.73176e-28	2.89204e-26	RUG10413_uncultured_Lachnospiraceae_bacterium
RUG13591	23396.3	7.42734	0.671617	11.0589	1.98521e-28	3.22321e-26	RUG13591_uncultured_Erysipelotrichaceae_bacterium
RUG10818	29856.7	7.43363	0.674043	11.0284	2.78745e-28	4.40342e-26	RUG10818_uncultured_Erysipelotrichaceae_bacterium
RUG10288	39904.4	-3.31988	0.301345	-11.0169	3.16897e-28	4.87438e-26	RUG10288_uncultured_Clostridiales_bacterium
RUG13394	39834	7.03563	0.639706	10.9982	3.89709e-28	5.84063e-26	RUG13394_uncultured_Erysipelotrichaceae_bacterium
RUG12090	21474.6	5.49538	0.500378	10.9825	4.64129e-28	6.78208e-26	RUG12090_uncultured_Lachnospiraceae_bacterium
RUG14030	38612	7.12013	0.650788	10.9408	7.35571e-28	1.04864e-25	RUG14030_uncultured_Erysipelotrichaceae_bacterium
RUG14688	22327.1	4.94268	0.452869	10.9141	9.86482e-28	1.37285e-25	RUG14688_uncultured_Lachnospiraceae_bacterium
RUG11979	42303.7	4.85509	0.448368	10.8284	2.52652e-27	3.43431e-25	RUG11979_uncultured_Lachnospiraceae_bacterium
RUG13821	15093.9	-3.60516	0.333172	-10.8207	2.74628e-27	3.64819e-25	RUG13821_uncultured_bacterium
RUG13352	37640.7	7.21503	0.667065	10.8161	2.88842e-27	3.75174e-25	RUG13352_uncultured_Erysipelotrichaceae_bacterium
RUG11561	12699.9	5.01931	0.464683	10.8016	3.38279e-27	4.29834e-25	RUG11561_uncultured_Lachnospiraceae_bacterium
RUG10848	8359.94	4.70981	0.437829	10.7572	5.48152e-27	6.81691e-25	RUG10848_uncultured_Lachnospiraceae_bacterium
RUG13920	47475.1	6.69274	0.623801	10.729	7.44265e-27	9.06298e-25	RUG13920_uncultured_Erysipelotrichaceae_bacterium
RUG13102	3903.46	-2.85586	0.268149	-10.6503	1.7387e-26	2.07402e-24	RUG13102_uncultured_Bacteroidia_bacterium
RUG13166	12822.6	4.92098	0.463357	10.6203	2.39816e-26	2.80345e-24	RUG13166_uncultured_Lachnospiraceae_bacterium
RUG12186	13105.4	-3.21786	0.304304	-10.5745	3.9126e-26	4.48415e-24	RUG12186_uncultured_bacterium
RUG13958	15099.8	-3.64	0.344349	-10.5707	4.07458e-26	4.57999e-24	RUG13958_uncultured_bacterium
RUG10564	7635.67	3.27995	0.311171	10.5407	5.60997e-26	6.18684e-24	RUG10564_uncultured_Lachnospiraceae_bacterium
RUG11309	13464.5	4.62814	0.440236	10.5128	7.53816e-26	8.15936e-24	RUG11309_uncultured_Lachnospiraceae_bacterium
RUG12139	10373.2	4.25976	0.406131	10.4886	9.74178e-26	1.03529e-23	RUG12139_uncultured_Lachnospiraceae_bacterium
RUG10061	34240.9	5.01973	0.478946	10.4808	1.05858e-25	1.08894e-23	RUG10061_uncultured_Lachnospiraceae_bacterium
RUG11038	12273.5	5.00747	0.47779	10.4805	1.06193e-25	1.08894e-23	RUG11038_uncultured_Lachnospiraceae_bacterium
RUG13221	3949.84	-1.93919	0.185156	-10.4733	1.14585e-25	1.15474e-23	RUG13221_uncultured_Bacteroidia_bacterium
RUG13747	18295.8	5.07315	0.485506	10.4492	1.47774e-25	1.46396e-23	RUG13747_uncultured_Lachnospiraceae_bacterium
RUG13664	8316.01	4.35152	0.418137	10.4069	2.30524e-25	2.24568e-23	RUG13664_uncultured_Lachnospiraceae_bacterium
RUG11644	43177.9	6.32791	0.608979	10.391	2.72458e-25	2.61068e-23	RUG11644_uncultured_Erysipelotrichaceae_bacterium
RUG12674	39353.8	6.80626	0.655241	10.3874	2.82928e-25	2.66728e-23	RUG12674_uncultured_Erysipelotrichaceae_bacterium
RUG12283	8789.28	4.61377	0.449406	10.2664	9.98866e-25	9.12245e-23	RUG12283_uncultured_Lachnospiraceae_bacterium
RUG13081	32064.5	6.49249	0.63238	10.2668	9.94967e-25	9.12245e-23	RUG13081_uncultured_Erysipelotrichaceae_bacterium
RUG13191	30357.3	4.72903	0.462611	10.2225	1.57286e-24	1.41436e-22	RUG13191_uncultured_Lachnospiraceae_bacterium
RUG12713	151812	4.27716	0.420719	10.1663	2.80343e-24	2.48273e-22	RUG12713_Sharpea_azabuensis
RUG10220	28798.2	4.48531	0.44166	10.1556	3.12927e-24	2.72994e-22	RUG10220_uncultured_Lachnospiraceae_bacterium
RUG10720	12763.8	4.82688	0.475576	10.1495	3.3294e-24	2.86181e-22	RUG10720_uncultured_Lachnospiraceae_bacterium
RUG13578	5046.76	-2.64267	0.260468	-10.1459	3.45655e-24	2.92805e-22	RUG13578_uncultured_Bacteroidia_bacterium
RUG11627	98663.5	3.90682	0.385593	10.132	3.98444e-24	3.32701e-22	RUG11627_Sharpea_azabuensis
RUG13432	10228.7	4.3074	0.426209	10.1063	5.1794e-24	4.26389e-22	RUG13432_uncultured_Lachnospiraceae_bacterium
RUG13916	91909.2	4.2249	0.41959	10.0691	7.56614e-24	6.14223e-22	RUG13916_Sharpea_azabuensis
RUG13588	106567	4.27292	0.425457	10.0431	9.84979e-24	7.84412e-22	RUG13588_Sharpea_azabuensis
SVA_102_bin71	13966.5	-2.0856	0.207681	-10.0423	9.93097e-24	7.84412e-22	SVA_102_bin71_Bacteroidetes
RUG13337	73905.6	4.22441	0.420886	10.0369	1.04869e-23	8.17283e-22	RUG13337_Sharpea_azabuensis
RUG10213	89351.7	4.28165	0.426646	10.0356	1.06313e-23	8.17634e-22	RUG10213_Sharpea_azabuensis
RUG10119	154314	4.12438	0.41121	10.0299	1.12662e-23	8.55208e-22	RUG10119_Sharpea_azabuensis
RUG11470	69770.5	4.12871	0.412284	10.0142	1.31989e-23	9.89068e-22	RUG11470_Sharpea_azabuensis
RUG10722	36116.1	6.52368	0.652309	10.0009	1.51014e-23	1.11731e-21	RUG10722_uncultured_Erysipelotrichaceae_bacterium
RUG10224	151591	4.45492	0.445708	9.99517	1.60011e-23	1.16908e-21	RUG10224_Sharpea_azabuensis
RUG13494	87606.1	-4.64154	0.465399	-9.97326	1.99573e-23	1.44013e-21	RUG13494_uncultured_Clostridiales_bacterium
RUG14671	155330	4.25711	0.427559	9.95678	2.35572e-23	1.67917e-21	RUG14671_Sharpea_azabuensis
RUG10579	139983	4.26431	0.428807	9.94457	2.66313e-23	1.87542e-21	RUG10579_Sharpea_azabuensis
RUG10670	18034	4.21615	0.428539	9.83844	7.68948e-23	5.35059e-21	RUG10670_uncultured_Lachnospiraceae_bacterium
RUG12531	6564.41	-2.70165	0.27503	-9.8231	8.95508e-23	6.15794e-21	RUG12531_uncultured_Bacteroidia_bacterium
RUG14064	179009	3.9514	0.402322	9.82148	9.0994e-23	6.18442e-21	RUG14064_Sharpea_azabuensis
RUG11511	9795.52	-2.46193	0.250811	-9.81587	9.62004e-23	6.46312e-21	RUG11511_uncultured_Bacteroidia_bacterium
RUG13968	37707.6	6.2685	0.639491	9.80233	1.10022e-22	7.30773e-21	RUG13968_uncultured_Erysipelotrichaceae_bacterium
RUG10732	40717.1	6.3711	0.650282	9.79744	1.15473e-22	7.58361e-21	RUG10732_uncultured_Coriobacteriaceae_bacterium
RUG13068	88107.5	4.07681	0.416311	9.79271	1.21007e-22	7.77235e-21	RUG13068_Sharpea_azabuensis
RUG13215	107674	4.23931	0.432856	9.79381	1.19694e-22	7.77235e-21	RUG13215_Sharpea_azabuensis
RUG13724	134618	4.21171	0.43143	9.76221	1.63551e-22	1.03908e-20	RUG13724_Sharpea_azabuensis
RUG10772	11611.3	4.20994	0.431332	9.76032	1.66636e-22	1.0473e-20	RUG10772_uncultured_Lachnospiraceae_bacterium
RUG13431	38792.1	6.40292	0.657077	9.74455	1.94639e-22	1.21028e-20	RUG13431_uncultured_Coriobacteriaceae_bacterium
RUG13573	16094.2	-2.56265	0.263306	-9.73259	2.18953e-22	1.34713e-20	RUG13573_uncultured_bacterium
RUG13132	136303	4.25697	0.437629	9.72734	2.3054e-22	1.40366e-20	RUG13132_Sharpea_azabuensis
HUN_Sharpea_azabuensis_DSM_18934	310188	4.4589	0.46124	9.6672	4.15596e-22	2.50429e-20	HUN_Sharpea_azabuensis_DSM_18934
RUG13185	155776	4.12186	0.4308	9.56791	1.09084e-21	6.50609e-20	RUG13185_Sharpea_azabuensis
RUG14371	19941.6	4.35297	0.455307	9.56052	1.17163e-21	6.91734e-20	RUG14371_uncultured_Lachnospiraceae_bacterium
RUG13084	16492.3	1.82372	0.191085	9.54405	1.37358e-21	8.02857e-20	RUG13084_uncultured_Lachnospiraceae_bacterium
RUG13190	2990.93	-2.55445	0.267903	-9.53497	1.49929e-21	8.67656e-20	RUG13190_uncultured_Bacteroidia_bacterium
HUN_Sharpea_azabuensis_strain_DSM_20406	348261	4.39429	0.462933	9.49227	2.26065e-21	1.29544e-19	HUN_Sharpea_azabuensis_strain_DSM_20406
RUG11706	13168.5	2.40324	0.25534	9.41192	4.87141e-21	2.7644e-19	RUG11706_uncultured_Lachnospiraceae_bacterium
RUG10280	12921.3	4.19257	0.446472	9.39043	5.97559e-21	3.3584e-19	RUG10280_uncultured_Lachnospiraceae_bacterium
RUG10206	40078.9	5.82285	0.621304	9.37198	7.11862e-21	3.9627e-19	RUG10206_uncultured_Coriobacteriaceae_bacterium
RUG11974	4428.24	-3.21922	0.343774	-9.36437	7.65067e-21	4.21869e-19	RUG11974_uncultured_Bacteroidia_bacterium
RUG14546	23475.3	4.228	0.45275	9.33848	9.77249e-21	5.33834e-19	RUG14546_uncultured_Lachnospiraceae_bacterium
RUG13396	27783.9	5.94465	0.637733	9.32154	1.14666e-20	6.20575e-19	RUG13396_uncultured_Coriobacteriaceae_bacterium
RUG10675	18356	3.30656	0.354883	9.31733	1.19303e-20	6.39746e-19	RUG10675_uncultured_Lachnospiraceae_bacterium
RUG11043	34336.6	5.57637	0.599068	9.30841	1.29763e-20	6.88086e-19	RUG11043_uncultured_Coriobacteriaceae_bacterium
RUG13340	37241	6.17299	0.663216	9.30767	1.30672e-20	6.88086e-19	RUG13340_uncultured_Coriobacteriaceae_bacterium
RUG12144	13740.1	2.91838	0.314305	9.28517	1.61454e-20	8.42586e-19	RUG12144_uncultured_Lachnospiraceae_bacterium
RUG14941	37360.4	5.43528	0.5859	9.27679	1.74654e-20	9.03411e-19	RUG14941_uncultured_Coriobacteriaceae_bacterium
RUG12200	39313.6	5.95144	0.641686	9.27469	1.7813e-20	9.13307e-19	RUG12200_uncultured_Coriobacteriaceae_bacterium
RUG12528	2157.19	2.4852	0.268279	9.26352	1.97799e-20	1.00533e-18	RUG12528_uncultured_Lachnospiraceae_bacterium
HUN_Sharpea_azabuensis_strain_KH1P5	218184	4.0224	0.435076	9.24528	2.34618e-20	1.18219e-18	HUN_Sharpea_azabuensis_strain_KH1P5
RUG14007	49211.2	6.14875	0.665241	9.24289	2.39919e-20	1.19857e-18	RUG14007_uncultured_Coriobacteriaceae_bacterium
RUG12146	42354.6	6.12245	0.66298	9.23474	2.58908e-20	1.28247e-18	RUG12146_uncultured_Coriobacteriaceae_bacterium
HUN_Sharpea_azabuensis_strain_KH2P10	223054	4.02249	0.436689	9.21134	3.22085e-20	1.58201e-18	HUN_Sharpea_azabuensis_strain_KH2P10
RUG13326	113980	3.63119	0.395538	9.18037	4.29602e-20	2.09252e-18	RUG13326_Sharpea_azabuensis
RUG13681	46335.7	6.09338	0.664406	9.17117	4.67926e-20	2.26035e-18	RUG13681_uncultured_Coriobacteriaceae_bacterium
RUG10228	9890.77	3.94805	0.431139	9.15726	5.32306e-20	2.55027e-18	RUG10228_uncultured_Lachnospiraceae_bacterium
RUG11998	19195.1	3.12631	0.342732	9.12172	7.39406e-20	3.51368e-18	RUG11998_uncultured_Lachnospiraceae_bacterium
RUG12838	4738.25	-2.4782	0.275188	-9.0055	2.14692e-19	1.012e-17	RUG12838_uncultured_bacterium
RUG12761	9686.93	2.10823	0.234899	8.97508	2.83158e-19	1.30319e-17	RUG12761_uncultured_Lachnospiraceae_bacterium
RUG13092	11414.4	-2.80387	0.312363	-8.97631	2.80009e-19	1.30319e-17	RUG13092_uncultured_Bacteroidia_bacterium
RUG13914	4898.78	-1.99888	0.222704	-8.97553	2.81993e-19	1.30319e-17	RUG13914_uncultured_Bacteroidia_bacterium
RUG13173	9859.78	-3.06133	0.342811	-8.93008	4.25706e-19	1.94395e-17	RUG13173_uncultured_Bacteroidia_bacterium
RUG14807	5261.93	-1.87157	0.209971	-8.91346	4.94641e-19	2.24122e-17	RUG14807_uncultured_Bacteroidia_bacterium
RUG14786	8364.4	-1.9262	0.216742	-8.8871	6.27231e-19	2.82013e-17	RUG14786_uncultured_Bacteroidia_bacterium
RUG13766	5708.44	-1.7296	0.195096	-8.86538	7.62466e-19	3.402e-17	RUG13766_uncultured_Bacteroidia_bacterium
RUG11504	6661.73	-2.39673	0.270961	-8.84532	9.12696e-19	4.04145e-17	RUG11504_uncultured_Bacteroidia_bacterium
RUG12061	5142.63	2.86788	0.324421	8.84	9.57179e-19	4.20655e-17	RUG12061_uncultured_Lachnospiraceae_bacterium
UBA3290	380658	-5.88994	0.667199	-8.82786	1.06697e-18	4.65407e-17	UBA3290_Bacteroidales
RUG10249	51192.8	5.72869	0.65258	8.77853	1.65628e-18	7.17109e-17	RUG10249_uncultured_Coriobacteriaceae_bacterium
RUG10079	14475.1	4.0779	0.464996	8.76974	1.79083e-18	7.69662e-17	RUG10079_uncultured_Lachnospiraceae_bacterium
RUG11415	15007.5	4.00813	0.457623	8.75858	1.97718e-18	8.43549e-17	RUG11415_uncultured_Lachnospiraceae_bacterium
RUG12049	4794.03	-2.54497	0.292077	-8.71333	2.95076e-18	1.24979e-16	RUG12049_uncultured_Bacteroidia_bacterium
RUG12320	7626.22	-2.64193	0.304584	-8.67391	4.17535e-18	1.75575e-16	RUG12320_uncultured_Bacteroidia_bacterium
RUG13663	4495.72	-1.6616	0.191634	-8.67067	4.29593e-18	1.79355e-16	RUG13663_uncultured_Bacteroidia_bacterium
RUG12048	5155.12	-3.3639	0.388094	-8.66775	4.40746e-18	1.82706e-16	RUG12048_uncultured_Bacteroidia_bacterium
RUG12242	9272.74	2.54124	0.293578	8.6561	4.88184e-18	2.00946e-16	RUG12242_uncultured_Lachnospiraceae_bacterium
HUN_Olsenella_sp_KH3B4	27394.9	3.68406	0.42623	8.64336	5.45846e-18	2.2311e-16	HUN_Olsenella_sp_KH3B4
RUG11647	12044.2	3.47396	0.4066	8.54393	1.29733e-17	5.2659e-16	RUG11647_uncultured_Lachnospiraceae_bacterium
RUG13057	7595.49	-2.3655	0.277738	-8.51702	1.63709e-17	6.59916e-16	RUG13057_uncultured_Bacteroidia_bacterium
RUG11910	16505.3	3.3002	0.388459	8.49562	1.96874e-17	7.88172e-16	RUG11910_uncultured_Lachnospiraceae_bacterium
HUN_Bifidobacterium_pseudolongum_subsp_globosum_DSM_20092	2099.45	2.64487	0.311663	8.48631	2.13296e-17	8.48106e-16	HUN_Bifidobacterium_pseudolongum_subsp_globosum_DSM_20092
RUG14714	13578.8	-3.68556	0.437513	-8.4239	3.64162e-17	1.43819e-15	RUG14714_uncultured_Bacteroidia_bacterium
RUG10567	3057.97	2.65764	0.315948	8.41163	4.04355e-17	1.58621e-15	RUG10567_uncultured_Lachnospiraceae_bacterium
RUG13310	10608.1	-2.84667	0.338696	-8.4048	4.28601e-17	1.65906e-15	RUG13310_uncultured_Bacteroidia_bacterium
RUG13758	30755.6	-3.50927	0.417518	-8.40509	4.27541e-17	1.65906e-15	RUG13758_uncultured_Clostridiales_bacterium
RUG13242	3881.29	-2.31037	0.275343	-8.39087	4.82543e-17	1.85557e-15	RUG13242_uncultured_Bacteroidia_bacterium
RUG11307	7709.62	-2.42889	0.289973	-8.37625	5.46412e-17	2.08744e-15	RUG11307_uncultured_Bacteroidia_bacterium
RUG10169	4654.03	2.31414	0.277104	8.35114	6.76081e-17	2.56603e-15	RUG10169_uncultured_Lachnospiraceae_bacterium
RUG10271	17807.7	2.97469	0.356883	8.33518	7.73823e-17	2.91806e-15	RUG10271_uncultured_Lachnospiraceae_bacterium
RUG11296	7332.12	-2.59123	0.312103	-8.30247	1.01965e-16	3.82041e-15	RUG11296_uncultured_Bacteroidia_bacterium
RUG13997	85760.1	6.08959	0.735727	8.27697	1.26352e-16	4.70398e-15	RUG13997_uncultured_Coriobacteriaceae_bacterium
RUG13888	27613.1	4.06509	0.491556	8.26984	1.34135e-16	4.96213e-15	RUG13888_uncultured_Lachnospiraceae_bacterium
RUG10230	13196.3	2.3291	0.283076	8.22783	1.90642e-16	7.00818e-15	RUG10230_uncultured_Lachnospiraceae_bacterium
RUG14699	6706.14	-2.3719	0.289161	-8.20272	2.35014e-16	8.58535e-15	RUG14699_uncultured_Bacteroidia_bacterium
RUG12947	12628.3	-3.71292	0.452918	-8.19777	2.44878e-16	8.89015e-15	RUG12947_uncultured_Bacteroidia_bacterium
RUG11195	53266.3	-3.9775	0.48569	-8.18938	2.62576e-16	9.47379e-15	RUG11195_uncultured_Clostridiales_bacterium
RUG10458	13812.3	-3.87443	0.473559	-8.1815	2.80326e-16	1.00522e-14	RUG10458_uncultured_Bacteroidia_bacterium
RUG11750	25060.2	5.19158	0.636772	8.15297	3.55105e-16	1.2656e-14	RUG11750_uncultured_Erysipelotrichaceae_bacterium
RUG13752	6849.21	2.26789	0.278552	8.14168	3.89819e-16	1.38091e-14	RUG13752_uncultured_Lachnospiraceae_bacterium
SVA_106_bin19	11401.5	-1.58225	0.198373	-7.97611	1.51012e-15	5.31727e-14	SVA_106_bin19_Bacteroidetes
RUG12277	14224.9	2.36662	0.298783	7.92086	2.35882e-15	8.25588e-14	RUG12277_uncultured_Lachnospiraceae_bacterium
RUG12454	5315.37	-2.77667	0.350809	-7.91505	2.4715e-15	8.59876e-14	RUG12454_uncultured_Bacteroidia_bacterium
RUG10342	13256.9	-3.29872	0.420801	-7.83915	4.53599e-15	1.56881e-13	RUG10342_uncultured_Bacteroidia_bacterium
RUG10932	29141.8	2.38133	0.304772	7.81348	5.56293e-15	1.90148e-13	RUG10932_uncultured_Lachnospiraceae_bacterium
RUG13110	5154.84	-2.89046	0.3699	-7.81416	5.53314e-15	1.90148e-13	RUG13110_uncultured_Bacteroidia_bacterium
RUG10617	14331	-3.68647	0.473711	-7.78211	7.13271e-15	2.42388e-13	RUG10617_uncultured_Bacteroidia_bacterium
RUG10058	27274.2	2.33144	0.299785	7.77704	7.42388e-15	2.50824e-13	RUG10058_uncultured_Lachnospiraceae_bacterium
RUG14460	51942	-4.0891	0.527769	-7.74789	9.34313e-15	3.13854e-13	RUG14460_uncultured_Bacteroidia_bacterium
RUG13824	386303	-6.33177	0.824404	-7.68042	1.58567e-14	5.29613e-13	RUG13824_uncultured_Lachnospiraceae_bacterium
RUG11983	3627.38	2.17428	0.283153	7.67884	1.6054e-14	5.33156e-13	RUG11983_uncultured_Lachnospiraceae_bacterium
RUG12126	5134.22	2.58241	0.33734	7.6552	1.93008e-14	6.37008e-13	RUG12126_uncultured_Coriobacteriaceae_bacterium
RUG13648	4531.82	-1.62953	0.212884	-7.65455	1.93991e-14	6.37008e-13	RUG13648_uncultured_Bacteroidia_bacterium
RUG12859	8825.97	-1.92996	0.2534	-7.61628	2.61096e-14	8.52573e-13	RUG12859_uncultured_bacterium
RUG10987	3414.52	2.95091	0.387936	7.6067	2.81183e-14	9.13065e-13	RUG10987_uncultured_Lachnospiraceae_bacterium
RUG13181	10651.7	-2.44846	0.322747	-7.58629	3.29196e-14	1.06307e-12	RUG13181_uncultured_Clostridiales_bacterium
RUG14033	15355.8	-4.07476	0.537544	-7.58033	3.44685e-14	1.10697e-12	RUG14033_Ruminococcaceae_bacterium
RUG14613	6802.51	-3.05585	0.405678	-7.53269	4.97048e-14	1.58757e-12	RUG14613_uncultured_Bacteroidia_bacterium
RUG10207	11453.6	3.48589	0.463998	7.51272	5.79112e-14	1.83963e-12	RUG10207_uncultured_Olsenella_sp.
RUG12660	6215.81	2.0296	0.271239	7.4827	7.28129e-14	2.30049e-12	RUG12660_uncultured_Lachnospiraceae_bacterium
RUG14854	7403.86	-2.5041	0.334687	-7.48191	7.32512e-14	2.3019e-12	RUG14854_uncultured_Ruminococcus_sp.
RUG13782	5775.22	-1.57839	0.211271	-7.47089	7.96554e-14	2.48976e-12	RUG13782_uncultured_Bacteroidia_bacterium
RUG11609	7453.41	-2.26883	0.303883	-7.46611	8.26014e-14	2.56811e-12	RUG11609_uncultured_Bacteroidia_bacterium
RUG13639	3696.94	2.45321	0.33015	7.4306	1.08102e-13	3.34316e-12	RUG13639_uncultured_Lachnospiraceae_bacterium
RUG13351	54647.1	5.19343	0.700389	7.41506	1.21568e-13	3.73981e-12	RUG13351_uncultured_Spirochaetales_bacterium
RUG10717	13252.2	3.70078	0.502904	7.35882	1.85542e-13	5.67796e-12	RUG10717_uncultured_Olsenella_sp.
RUG13126	12547.6	1.85874	0.252972	7.34761	2.01781e-13	6.14277e-12	RUG13126_uncultured_Lachnospiraceae_bacterium
RUG11570	2918.41	-1.95574	0.267159	-7.32051	2.47027e-13	7.48121e-12	RUG11570_uncultured_Bacteroidia_bacterium
RUG11650	10206.5	3.44415	0.470563	7.31922	2.49424e-13	7.51487e-12	RUG11650_uncultured_Olsenella_sp.
RUG13385	2160.85	1.57235	0.215435	7.29849	2.91012e-13	8.72291e-12	RUG13385_uncultured_Lachnospiraceae_bacterium
RUG10439	7238.19	-1.93419	0.265703	-7.27952	3.35019e-13	9.99076e-12	RUG10439_uncultured_Bacteroidia_bacterium
RUG10128	6442	-1.59714	0.21966	-7.27095	3.56965e-13	1.05912e-11	RUG10128_uncultured_Bacteroidia_bacterium
RUG13022	4878.53	-1.49791	0.206134	-7.26665	3.68513e-13	1.08786e-11	RUG13022_uncultured_Bacteroidia_bacterium
RUG10902	8847.56	1.9722	0.271513	7.26374	3.76545e-13	1.10598e-11	RUG10902_uncultured_Lachnospiraceae_bacterium
RUG13146	16652.6	-3.89703	0.537195	-7.2544	4.03447e-13	1.17907e-11	RUG13146_Ruminococcaceae_bacterium
RUG10763	4682.11	-2.71963	0.374974	-7.25286	4.08071e-13	1.18665e-11	RUG10763_uncultured_Bacteroidia_bacterium
RUG12545	3919.83	-2.85234	0.393411	-7.25028	4.15925e-13	1.20351e-11	RUG12545_uncultured_Bacteroidia_bacterium
RUG13292	5010.65	-3.87006	0.533868	-7.24909	4.19581e-13	1.2081e-11	RUG13292_uncultured_Proteobacterium
RUG11958	18457.9	-3.46821	0.479404	-7.23443	4.67496e-13	1.33947e-11	RUG11958_uncultured_Bacteroidia_bacterium
RUG12769	6071.22	-1.95915	0.271302	-7.22128	5.1502e-13	1.46843e-11	RUG12769_uncultured_Bacteroidia_bacterium
RUG13069	46728.6	6.74653	0.93538	7.21261	5.48904e-13	1.55745e-11	RUG13069_uncultured_Megasphaera_sp.
RUG10557	44096.3	6.62304	0.921251	7.18918	6.51839e-13	1.84058e-11	RUG10557_uncultured_Megasphaera_sp.
HUN_Bifidobacterium_boum_DSM_20432	2032.63	1.91259	0.267027	7.16251	7.92109e-13	2.2259e-11	HUN_Bifidobacterium_boum_DSM_20432
RUG13930	56202.6	6.59105	0.921962	7.14894	8.74513e-13	2.44571e-11	RUG13930_uncultured_Megasphaera_sp.
RUG11536	4031.55	-1.61435	0.226272	-7.13455	9.71064e-13	2.70279e-11	RUG11536_uncultured_Bacteroidia_bacterium
HUN_Megasphaera_elsdenii_strain_J1	109063	6.80363	0.95742	7.10622	1.19266e-12	3.30385e-11	HUN_Megasphaera_elsdenii_strain_J1
RUG13736	11180.7	1.97576	0.278598	7.09179	1.32387e-12	3.65002e-11	RUG13736_uncultured_Lachnospiraceae_bacterium
RUG14758	21109.5	3.73981	0.527721	7.08672	1.37329e-12	3.76848e-11	RUG14758_uncultured_Lachnospiraceae_bacterium
RUG13478	13806.7	-3.74348	0.531294	-7.04596	1.84184e-12	5.03064e-11	RUG13478_Ruminococcaceae_bacterium
HUN_Megasphaera_elsdenii_strain_YE34	50181.1	6.28119	0.892844	7.03504	1.99203e-12	5.41555e-11	HUN_Megasphaera_elsdenii_strain_YE34
RUG10251	12371.5	3.44886	0.492145	7.00783	2.42047e-12	6.51966e-11	RUG10251_uncultured_Olsenella_sp.
RUG10808	5831.48	2.60701	0.371984	7.00838	2.41091e-12	6.51966e-11	RUG10808_uncultured_Coriobacteriaceae_bacterium
RUG10223	9317.26	3.35595	0.479608	6.99727	2.60999e-12	6.99787e-11	RUG10223_uncultured_Olsenella_sp.
HUN_Eubacterium_pyruvativorans_strain_KHGC13	11602.7	2.62419	0.376171	6.97605	3.03587e-12	8.06576e-11	HUN_Eubacterium_pyruvativorans_strain_KHGC13
RUG14908	25966	-2.19023	0.313941	-6.97656	3.02492e-12	8.06576e-11	RUG14908_uncultured_Clostridiales_bacterium
HUN_Eubacterium_pyruvativorans_strain_KHPC4	11719.1	2.58487	0.371345	6.96084	3.38258e-12	8.94624e-11	HUN_Eubacterium_pyruvativorans_strain_KHPC4
RUG10162	14701.2	-3.67255	0.528	-6.95558	3.51114e-12	9.24443e-11	RUG10162_Ruminococcaceae_bacterium
HUN_Eubacterium_pyruvativorans_strain_i6	8403.93	2.38498	0.343504	6.94311	3.83562e-12	1.00535e-10	HUN_Eubacterium_pyruvativorans_strain_i6
RUG10065	4711.08	2.85752	0.411802	6.93908	3.94653e-12	1.0298e-10	RUG10065_Eubacterium_pyruvativorans
HUN_Lactobacillus_ruminis_strain_WC1T17	1124.61	1.69108	0.244422	6.91871	4.55789e-12	1.18404e-10	HUN_Lactobacillus_ruminis_strain_WC1T17
RUG10277	5066.93	1.98504	0.28724	6.91075	4.82113e-12	1.24688e-10	RUG10277_uncultured_Lachnospiraceae_bacterium
RUG13172	4281.37	-2.75334	0.39847	-6.90977	4.85441e-12	1.24996e-10	RUG13172_uncultured_Bacteroidia_bacterium
RUG10723	8800.28	3.77711	0.548634	6.88457	5.79615e-12	1.4859e-10	RUG10723_uncultured_Olsenella_sp.
RUG12143	994.433	1.41186	0.2051	6.88379	5.82808e-12	1.48756e-10	RUG12143_uncultured_Lachnospiraceae_bacterium
RUG13739	50542.5	6.56137	0.956401	6.86048	6.86285e-12	1.74406e-10	RUG13739_uncultured_Megasphaera_sp.
RUG14636	4261.68	-5.79027	0.844596	-6.85567	7.09806e-12	1.79602e-10	RUG14636_uncultured_Proteobacterium
RUG10231	6812.49	3.59235	0.524291	6.85182	7.29155e-12	1.83703e-10	RUG10231_uncultured_Olsenella_sp.
RUG12110	7171.78	3.60248	0.526513	6.84215	7.80152e-12	1.95708e-10	RUG12110_uncultured_Olsenella_sp.
RUG13028	8089.61	3.32335	0.486408	6.83243	8.34879e-12	2.08541e-10	RUG13028_uncultured_Olsenella_sp.
RUG10593	763.087	1.53337	0.224541	6.82891	8.55611e-12	2.12811e-10	RUG10593_uncultured_Bifidobacterium_sp.
RUG13129	3691.47	2.72053	0.399152	6.81578	9.37543e-12	2.32201e-10	RUG13129_Eubacterium_pyruvativorans
RUG12612	70007.7	-2.22907	0.327537	-6.80555	1.00667e-11	2.48269e-10	RUG12612_uncultured_bacterium
RUG11471	73564.6	3.85376	0.566567	6.80194	1.03218e-11	2.5349e-10	RUG11471_uncultured_Erysipelotrichaceae_bacterium
RUG14689	7265.88	1.41993	0.209083	6.7912	1.11203e-11	2.71959e-10	RUG14689_uncultured_Lachnospiraceae_bacterium
RUG13334	7948.34	2.76546	0.407531	6.78589	1.15371e-11	2.80976e-10	RUG13334_uncultured_Erysipelotrichaceae_bacterium
RUG10861	4193.7	-1.73402	0.25562	-6.78359	1.17223e-11	2.84301e-10	RUG10861_uncultured_Bacteroidia_bacterium
RUG12426	6023.81	-2.66862	0.393783	-6.77689	1.22794e-11	2.96583e-10	RUG12426_uncultured_Bacteroidia_bacterium
RUG11912	12341.4	4.08542	0.60351	6.76944	1.29286e-11	3.10978e-10	RUG11912_Olsenella_umbonata
RUG14022	1806.37	2.30828	0.341125	6.76668	1.31773e-11	3.1566e-10	RUG14022_uncultured_Lachnospiraceae_bacterium
RUG10986	2464.31	1.95421	0.289407	6.75246	1.4536e-11	3.46787e-10	RUG10986_uncultured_Lachnospiraceae_bacterium
RUG11691	7032.07	-1.62948	0.241785	-6.73937	1.59074e-11	3.77963e-10	RUG11691_uncultured_Bacteroidia_bacterium
RUG13196	7719.22	-2.74481	0.407958	-6.72818	1.71795e-11	4.06535e-10	RUG13196_uncultured_Bacteroidia_bacterium
RUG10844	1548.99	1.94209	0.289789	6.70175	2.05944e-11	4.85381e-10	RUG10844_uncultured_Lachnospiraceae_bacterium
RUG12278	5020.68	1.92406	0.287653	6.68883	2.24964e-11	5.28079e-10	RUG12278_uncultured_Lachnospiraceae_bacterium
RUG13210	9100.76	3.91475	0.586163	6.67861	2.41226e-11	5.63987e-10	RUG13210_Olsenella_umbonata
RUG10677	5404.8	-2.68756	0.403468	-6.66115	2.71695e-11	6.32693e-10	RUG10677_uncultured_Bacteroidia_bacterium
RUG14175	30489.1	4.3564	0.654788	6.65314	2.86907e-11	6.65464e-10	RUG14175_uncultured_Oribacterium_sp.
RUG13866	4040.03	-1.63882	0.246363	-6.65206	2.89016e-11	6.67706e-10	RUG13866_uncultured_Clostridiales_bacterium
RUG13286	38337	-2.33767	0.351712	-6.64655	3.00042e-11	6.90452e-10	RUG13286_uncultured_Lachnospiraceae_bacterium
RUG10814	4546.1	2.69205	0.405262	6.64273	3.0793e-11	7.05824e-10	RUG10814_Eubacterium_pyruvativorans
RUG11896	11701.6	3.94395	0.594221	6.63717	3.19765e-11	7.30089e-10	RUG11896_uncultured_Olsenella_sp.
RUG10459	5280.33	-1.7753	0.267848	-6.62801	3.40243e-11	7.73821e-10	RUG10459_uncultured_Bacteroidia_bacterium
RUG10601	2534.8	1.99221	0.30125	6.61315	3.76226e-11	8.52342e-10	RUG10601_uncultured_Coriobacteriaceae_bacterium
RUG10560	13725.8	3.82801	0.579021	6.61117	3.81305e-11	8.60514e-10	RUG10560_uncultured_Olsenella_sp.
RUG14482	69032.5	-4.4411	0.671822	-6.61053	3.82952e-11	8.60905e-10	RUG14482_uncultured_Bacteroidia_bacterium
HUN_Megasphaera_elsdenii_T81	68116.5	5.62325	0.853833	6.58589	4.52168e-11	1.01261e-09	HUN_Megasphaera_elsdenii_T81
RUG13632	13902.5	3.19025	0.485142	6.57591	4.83561e-11	1.07878e-09	RUG13632_uncultured_Lachnospiraceae_bacterium
RUG14442	12259.1	3.54289	0.53899	6.5732	4.92441e-11	1.09442e-09	RUG14442_uncultured_Olsenella_sp.
HUN_Olsenella_sp_kh2p3	7898.56	2.21748	0.337394	6.57239	4.95143e-11	1.09625e-09	HUN_Olsenella_sp_kh2p3
RUG11083	8200.29	-2.50642	0.381472	-6.5704	5.01793e-11	1.10678e-09	RUG11083_Ruminococcaceae_bacterium
RUG10181	1093.82	-3.63196	0.552873	-6.56926	5.05672e-11	1.10699e-09	RUG10181_uncultured_Proteobacterium
RUG12256	14310.1	3.7352	0.568573	6.56944	5.05043e-11	1.10699e-09	RUG12256_uncultured_Olsenella_sp.
RUG12142	8656.2	3.38148	0.515403	6.56085	5.3503e-11	1.16688e-09	RUG12142_uncultured_Olsenella_sp.
RUG12527	13894.3	3.80368	0.58052	6.5522	5.66966e-11	1.23194e-09	RUG12527_Olsenella_umbonata
RUG12066	8362.11	-2.49433	0.381241	-6.54266	6.04343e-11	1.30829e-09	RUG12066_uncultured_Bacteroidia_bacterium
RUG10931	5131.06	2.12768	0.326516	6.5163	7.20614e-11	1.55424e-09	RUG10931_uncultured_Coriobacteriaceae_bacterium
RUG13613	1033.13	1.80787	0.277486	6.51518	7.26029e-11	1.56016e-09	RUG13613_uncultured_Lachnospiraceae_bacterium
RUG11634	8799.59	-2.41281	0.373021	-6.4683	9.91115e-11	2.122e-09	RUG11634_Ruminococcaceae_bacterium
RUG11373	2250.09	-1.08962	0.168523	-6.46569	1.00836e-10	2.15105e-09	RUG11373_uncultured_Bacteroidia_bacterium
RUG11484	5899.07	-2.58221	0.399439	-6.46459	1.01573e-10	2.15888e-09	RUG11484_Ruminococcaceae_bacterium
RUG10578	5788.72	-2.63542	0.407753	-6.46327	1.02464e-10	2.16993e-09	RUG10578_Ruminococcaceae_bacterium
RUG11811	36780.6	6.82641	1.06177	6.42926	1.28225e-10	2.70569e-09	RUG11811_uncultured_Megasphaera_sp.
RUG13589	18226.8	3.26131	0.508201	6.41735	1.38663e-10	2.91541e-09	RUG13589_uncultured_Lachnospiraceae_bacterium
RUG14674	10289.5	1.57139	0.246045	6.38662	1.69593e-10	3.55295e-09	RUG14674_uncultured_Lachnospiraceae_bacterium
RUG14553	29501.1	1.5269	0.239292	6.38088	1.76069e-10	3.67543e-09	RUG14553_uncultured_Lachnospiraceae_bacterium
RUG12874	10484.1	-2.19292	0.344136	-6.37223	1.86293e-10	3.87503e-09	RUG12874_uncultured_Ruminococcus_sp.
RUG12281	12215	-2.70101	0.426721	-6.32967	2.45678e-10	5.09216e-09	RUG12281_Ruminococcaceae_bacterium
RUG14478	10457	-2.40739	0.380879	-6.32061	2.60536e-10	5.38103e-09	RUG14478_Ruminococcaceae_bacterium
RUG10643	8216.97	-2.73019	0.432097	-6.31848	2.64153e-10	5.43653e-09	RUG10643_Ruminococcaceae_bacterium
RUG10886	99834.1	-4.21243	0.666883	-6.3166	2.67381e-10	5.48366e-09	RUG10886_uncultured_Bacteroidia_bacterium
RUG14700	39355.2	-1.97557	0.3132	-6.3077	2.83203e-10	5.78785e-09	RUG14700_uncultured_bacterium
RUG14537	21673.7	-2.30852	0.366444	-6.2998	2.98034e-10	6.06971e-09	RUG14537_uncultured_bacterium
RUG12651	5309.27	1.91902	0.305125	6.28929	3.18918e-10	6.47249e-09	RUG12651_uncultured_Coriobacteriaceae_bacterium
RUG13617	12269.2	3.15731	0.502385	6.28464	3.28606e-10	6.64603e-09	RUG13617_uncultured_Lachnospiraceae_bacterium
RUG10256	3116.96	1.88815	0.302112	6.24982	4.10923e-10	8.28222e-09	RUG10256_uncultured_Lachnospiraceae_bacterium
RUG11720	18102.9	-2.66292	0.426728	-6.24033	4.36659e-10	8.77069e-09	RUG11720_Ruminococcaceae_bacterium
RUG12328	5602.39	1.98397	0.318012	6.23868	4.41291e-10	8.83338e-09	RUG12328_uncultured_Coriobacteriaceae_bacterium
RUG10592	42249.2	3.09457	0.496589	6.23164	4.6158e-10	9.20796e-09	RUG10592_uncultured_Erysipelotrichaceae_bacterium
RUG11534	26105.9	-2.31792	0.372834	-6.21702	5.0668e-10	1.00733e-08	RUG11534_uncultured_bacterium
RUG14498	4391.59	-5.21171	0.838373	-6.21646	5.08505e-10	1.00753e-08	RUG14498_uncultured_Proteobacterium
RUG10114	10289.3	-2.51298	0.404915	-6.20619	5.42854e-10	1.06834e-08	RUG10114_Ruminococcaceae_bacterium
RUG13976	7016.41	-2.64089	0.425495	-6.20663	5.41324e-10	1.06834e-08	RUG13976_Ruminococcaceae_bacterium
RUG12520	6557.8	1.42713	0.230246	6.19826	5.70915e-10	1.1198e-08	RUG12520_uncultured_Coriobacteriaceae_bacterium
RUG11977	32189.1	-2.74406	0.444797	-6.16924	6.86198e-10	1.34141e-08	RUG11977_uncultured_Lachnospiraceae_bacterium
RUG11887	9381.72	-2.40373	0.390083	-6.16209	7.1793e-10	1.39877e-08	RUG11887_Ruminococcaceae_bacterium
RUG11758	10045.4	-1.78765	0.290776	-6.14786	7.85334e-10	1.52501e-08	RUG11758_uncultured_Bacteroidia_bacterium
RUG13845	8128.7	-2.2788	0.371105	-6.14058	8.22222e-10	1.59135e-08	RUG13845_uncultured_Bacteroidia_bacterium
RUG10011	13113.4	-2.18569	0.356473	-6.13143	8.70946e-10	1.68009e-08	RUG10011_Ruminococcaceae_bacterium
RUG10982	14207.8	1.51435	0.247903	6.10865	1.00479e-09	1.93191e-08	RUG10982_uncultured_Lachnospiraceae_bacterium
RUG14543	27899.4	-1.83987	0.301592	-6.10054	1.05712e-09	2.02587e-08	RUG14543_Ruminococcaceae_bacterium
RUG10963	23786.5	-2.17672	0.357344	-6.09138	1.11941e-09	2.13823e-08	RUG10963_uncultured_bacterium
RUG13673	13189.3	1.67818	0.275852	6.08363	1.17489e-09	2.23688e-08	RUG13673_uncultured_Lachnospiraceae_bacterium
RUG10548	15948.2	-2.04346	0.336524	-6.07225	1.26132e-09	2.39364e-08	RUG10548_uncultured_Butyrivibrio_sp.
RUG12621	14232.1	-2.57966	0.426015	-6.05532	1.40138e-09	2.65083e-08	RUG12621_Ruminococcaceae_bacterium
RUG14836	4009.61	-2.96223	0.489539	-6.05107	1.4389e-09	2.71303e-08	RUG14836_uncultured_Planctomycetes_bacterium
RUG11810	31452.3	-2.45722	0.406237	-6.04872	1.46003e-09	2.744e-08	RUG11810_uncultured_bacterium
RUG10066	45499.7	-2.74085	0.453316	-6.04623	1.48276e-09	2.77779e-08	RUG10066_Ruminococcaceae_bacterium
HUN_Butyrivibrio_hungatei_strain_XBD2006	24243	-2.20623	0.365233	-6.0406	1.53542e-09	2.86725e-08	HUN_Butyrivibrio_hungatei_strain_XBD2006
RUG11573	6410.87	-2.07657	0.344014	-6.03631	1.57674e-09	2.93504e-08	RUG11573_Ruminococcaceae_bacterium
RUG12308	17870.8	-2.06748	0.342883	-6.0297	1.64264e-09	3.048e-08	RUG12308_uncultured_bacterium
RUG13239	13318.8	-1.5321	0.254177	-6.02766	1.66346e-09	3.07687e-08	RUG13239_uncultured_Bacteroidia_bacterium
RUG11881	9697.29	-1.95516	0.324664	-6.02212	1.7215e-09	3.17418e-08	RUG11881_uncultured_Bacteroidia_bacterium
RUG13307	19973.5	-2.12174	0.352757	-6.01474	1.80181e-09	3.31182e-08	RUG13307_uncultured_bacterium
RUG10640	53590.9	-2.14002	0.356442	-6.00385	1.92696e-09	3.53074e-08	RUG10640_uncultured_bacterium
RUG13015	10714.7	-2.06064	0.343509	-5.99881	1.98772e-09	3.63069e-08	RUG13015_Ruminococcaceae_bacterium
RUG14632	43450.3	-1.92674	0.321257	-5.99752	2.00353e-09	3.64817e-08	RUG14632_uncultured_bacterium
HUN_Megasphaera_elsdenii_strain_DSM_20460	63600.5	4.79966	0.800714	5.99422	2.0446e-09	3.71139e-08	HUN_Megasphaera_elsdenii_strain_DSM_20460
RUG13256	492.023	-3.12101	0.521169	-5.98848	2.11815e-09	3.833e-08	RUG13256_uncultured_Proteobacterium
RUG13657	14031.7	1.02319	0.171005	5.98338	2.18556e-09	3.94279e-08	RUG13657_uncultured_Bacteroidetes_bacterium
RUG12675	2156.94	-3.44239	0.575653	-5.97997	2.23181e-09	4.01382e-08	RUG12675_uncultured_Proteobacterium
UBA3824	34470.2	-4.04417	0.677462	-5.9696	2.37838e-09	4.26431e-08	UBA3824_Bacteroidales
RUG11697	5328.8	-1.34366	0.225766	-5.95158	2.65571e-09	4.74698e-08	RUG11697_uncultured_Bacteroidia_bacterium
RUG14732	5798.62	-1.96484	0.330355	-5.94767	2.71994e-09	4.84697e-08	RUG14732_uncultured_Bacteroidia_bacterium
RUG12661	11664.1	2.21722	0.372926	5.94547	2.75669e-09	4.89753e-08	RUG12661_uncultured_Lachnospiraceae_bacterium
RUG11509	6614.81	1.66927	0.281253	5.93511	2.93653e-09	5.20122e-08	RUG11509_uncultured_Lachnospiraceae_bacterium
RUG11048	15624	-1.91825	0.323424	-5.93108	3.00946e-09	5.29828e-08	RUG11048_uncultured_bacterium
RUG14298	63843	4.40332	0.742365	5.93147	3.00232e-09	5.29828e-08	RUG14298_uncultured_Oribacterium_sp.
RUG14474	2525.16	1.24553	0.210109	5.92801	3.06624e-09	5.38204e-08	RUG14474_uncultured_Lachnospiraceae_bacterium
RUG13585	18213.6	-2.0885	0.35238	-5.92683	3.08844e-09	5.40476e-08	RUG13585_Ruminococcaceae_bacterium
RUG13049	5098.85	-2.4467	0.413048	-5.92351	3.15147e-09	5.49862e-08	RUG13049_uncultured_Bacteroidia_bacterium
RUG14471	14533.5	2.62308	0.443661	5.91234	3.37275e-09	5.86719e-08	RUG14471_uncultured_Olsenella_sp.
RUG14369	7061.73	-1.60029	0.270746	-5.91066	3.40735e-09	5.90978e-08	RUG14369_uncultured_Bacteroidia_bacterium
HUN_Olsenella_umbonata_strain_DSM_22619	112859	4.02185	0.681461	5.90181	3.59536e-09	6.21743e-08	HUN_Olsenella_umbonata_strain_DSM_22619
RUG12705	4214.02	2.49253	0.424657	5.8695	4.37102e-09	7.53647e-08	RUG12705_Eubacterium_pyruvativorans
RUG13926	5886.61	2.11278	0.360242	5.86488	4.49467e-09	7.72687e-08	RUG13926_uncultured_Bacteroidia_bacterium
RUG11789	101384	-5.01846	0.856248	-5.86099	4.60103e-09	7.88652e-08	RUG11789_uncultured_Lachnospiraceae_bacterium
RUG11796	5969.87	-2.69943	0.461818	-5.84522	5.05885e-09	8.6459e-08	RUG11796_uncultured_Planctomycetes_bacterium
RUG13750	8376.35	1.50113	0.257131	5.83799	5.28337e-09	9.00329e-08	RUG13750_uncultured_Coriobacteriaceae_bacterium
RUG12029	26027.6	1.69578	0.29102	5.82701	5.64279e-09	9.58783e-08	RUG12029_uncultured_Lachnospiraceae_bacterium
RUG12266	5809.79	-2.32833	0.399653	-5.82588	5.68108e-09	9.62491e-08	RUG12266_uncultured_Bacteroidia_bacterium
RUG10796	5797.07	2.30338	0.395537	5.82342	5.76545e-09	9.73961e-08	RUG10796_uncultured_Bacteroidia_bacterium
RUG11677	5904.49	-1.63856	0.281717	-5.81632	6.01581e-09	1.01333e-07	RUG11677_uncultured_Spirochaetaceae_bacterium
RUG13808	2440.99	-1.3933	0.23978	-5.81074	6.2196e-09	1.04464e-07	RUG13808_uncultured_Clostridiales_bacterium
RUG11916	2924.08	1.71292	0.29494	5.8077	6.33387e-09	1.06079e-07	RUG11916_uncultured_Coriobacteriaceae_bacterium
RUG13018	6581.08	-1.75902	0.304371	-5.7792	7.50571e-09	1.25345e-07	RUG13018_uncultured_Lachnospiraceae_bacterium
RUG10408	7151.29	-1.5047	0.260419	-5.778	7.55959e-09	1.25786e-07	RUG10408_uncultured_Bacteroidia_bacterium
RUG11823	23868.7	-2.25196	0.389772	-5.77765	7.57516e-09	1.25786e-07	RUG11823_uncultured_bacterium
RUG10063	28130.8	-1.93551	0.335226	-5.77375	7.75262e-09	1.28368e-07	RUG10063_Ruminococcaceae_bacterium
RUG10868	7309.1	-1.77109	0.306936	-5.77022	7.91696e-09	1.30719e-07	RUG10868_uncultured_Spirochaetaceae_bacterium
RUG11981	3297.05	1.99789	0.346354	5.76835	8.00523e-09	1.31804e-07	RUG11981_uncultured_Coriobacteriaceae_bacterium
RUG11455	11491.6	-1.78096	0.309033	-5.76301	8.26279e-09	1.35663e-07	RUG11455_uncultured_Bacteroidia_bacterium
RUG14144	24242	-2.36403	0.410266	-5.76218	8.30337e-09	1.35947e-07	RUG14144_Ruminococcaceae_bacterium
RUG11104	1962.24	1.60492	0.279378	5.74463	9.21244e-09	1.5041e-07	RUG11104_uncultured_Lachnospiraceae_bacterium
UBA3681	62269.3	3.64369	0.634531	5.74233	9.33802e-09	1.52035e-07	UBA3681_Bacteroidales
RUG13070	1000.37	-3.27044	0.570013	-5.73748	9.60948e-09	1.56021e-07	RUG13070_uncultured_Proteobacterium
RUG12693	12484	1.29447	0.225652	5.73658	9.6608e-09	1.56419e-07	RUG12693_uncultured_Lachnospiraceae_bacterium
RUG13540	8567.25	-1.9419	0.33871	-5.7332	9.85522e-09	1.59126e-07	RUG13540_Ruminococcaceae_bacterium
RUG11543	861087	-3.48756	0.608423	-5.73214	9.91741e-09	1.59689e-07	RUG11543_uncultured_Prevotellaceae_bacterium
RUG11292	9456.31	-1.77738	0.310183	-5.73008	1.00381e-08	1.6119e-07	RUG11292_Ruminococcaceae_bacterium
RUG14344	2598.8	-3.15582	0.551029	-5.72715	1.02132e-08	1.63552e-07	RUG14344_uncultured_Proteobacterium
RUG10977	5012.54	1.72724	0.301678	5.72544	1.03164e-08	1.64752e-07	RUG10977_uncultured_Bacteroidia_bacterium
RUG11023	6334.11	2.09277	0.365969	5.71844	1.07508e-08	1.71222e-07	RUG11023_uncultured_Bacteroidia_bacterium
RUG12958	1507.94	-3.25367	0.570404	-5.70415	1.16927e-08	1.8531e-07	RUG12958_uncultured_Proteobacterium
RUG13474	3747.74	2.33313	0.40903	5.70406	1.16988e-08	1.8531e-07	RUG13474_Eubacterium_pyruvativorans
RUG10960	5985.03	2.09879	0.368021	5.7029	1.17784e-08	1.86067e-07	RUG10960_uncultured_Bacteroidia_bacterium
RUG13563	1035.18	-0.829608	0.145745	-5.6922	1.25413e-08	1.97585e-07	RUG13563_uncultured_bacterium
RUG12107	1121.85	1.54765	0.272248	5.68469	1.31047e-08	2.05906e-07	RUG12107_uncultured_Lachnospiraceae_bacterium
RUG14598	7018.24	1.92757	0.34052	5.66066	1.50796e-08	2.36301e-07	RUG14598_uncultured_Bacteroidia_bacterium
RUG13130	13550.7	1.24832	0.220775	5.65426	1.56515e-08	2.44607e-07	RUG13130_uncultured_Lachnospiraceae_bacterium
RUG10080	14875.1	2.18211	0.38676	5.64202	1.68067e-08	2.6196e-07	RUG10080_uncultured_Olsenella_sp.
RUG11256	542.618	-2.27658	0.405135	-5.61931	1.91724e-08	2.98039e-07	RUG11256_uncultured_Elusimicrobium_sp.
HUN_Kandleria_vitulina_strain_WCC7	209814	4.13048	0.73621	5.61047	2.0178e-08	3.1284e-07	HUN_Kandleria_vitulina_strain_WCC7
RUG10479	5499.27	-2.06868	0.369435	-5.59959	2.14861e-08	3.31676e-07	RUG10479_uncultured_Bacteroidia_bacterium
RUG11692	933.611	-2.81674	0.503041	-5.59942	2.15065e-08	3.31676e-07	RUG11692_uncultured_Proteobacterium
RUG13893	4323.05	1.40082	0.250366	5.59511	2.20478e-08	3.39129e-07	RUG13893_uncultured_Olsenella_sp.
RUG10097	28640.9	-1.76087	0.314898	-5.59188	2.24626e-08	3.43915e-07	RUG10097_uncultured_Lachnospiraceae_bacterium
RUG10558	6897.81	2.33374	0.417386	5.59132	2.25354e-08	3.43915e-07	RUG10558_uncultured_Bacteroidia_bacterium
RUG14138	4876.55	-1.9206	0.343473	-5.59171	2.24848e-08	3.43915e-07	RUG14138_uncultured_Bacteroidia_bacterium
RUG10993	23265.4	-2.10273	0.376418	-5.58615	2.32154e-08	3.53369e-07	RUG10993_uncultured_Bacteroidetes_bacterium
RUG13595	12151.2	1.29433	0.231737	5.58535	2.33229e-08	3.54084e-07	RUG13595_uncultured_Lachnospiraceae_bacterium
RUG10735	8277.27	1.77961	0.318784	5.5825	2.3709e-08	3.59013e-07	RUG10735_uncultured_Bacteroidia_bacterium
RUG13155	8402.25	-1.92853	0.345592	-5.58036	2.40025e-08	3.62518e-07	RUG13155_Ruminococcaceae_bacterium
RUG11875	4562.48	-1.94136	0.348441	-5.57156	2.52468e-08	3.80329e-07	RUG11875_uncultured_bacterium
RUG11963	9715.08	-4.76981	0.857323	-5.56362	2.64241e-08	3.97041e-07	RUG11963_uncultured_Proteobacterium
RUG13661	4290.14	1.48427	0.266837	5.56246	2.65997e-08	3.98654e-07	RUG13661_uncultured_Lachnospiraceae_bacterium
RUG11323	11534.5	-1.77552	0.319449	-5.55808	2.72756e-08	4.07739e-07	RUG11323_Ruminococcaceae_bacterium
RUG10004	36540.4	-2.9267	0.526779	-5.55583	2.76295e-08	4.11976e-07	RUG10004_uncultured_Bacteroidales_bacterium
RUG10768	3276.89	-1.24816	0.225061	-5.54588	2.92473e-08	4.34989e-07	RUG10768_uncultured_Clostridiales_bacterium
RUG12541	1830.56	-0.658341	0.11887	-5.53831	3.05397e-08	4.53057e-07	RUG12541_uncultured_bacterium
RUG13452	47813.6	2.79075	0.506448	5.51044	3.57944e-08	5.29667e-07	RUG13452_uncultured_Erysipelotrichaceae_bacterium
RUG13429	8013.6	2.40392	0.436538	5.50678	3.65454e-08	5.39413e-07	RUG13429_uncultured_Bacteroidia_bacterium
HUN_Kandleria_vitulina_MC3001	207162	4.14722	0.755909	5.4864	4.1021e-08	6.03949e-07	HUN_Kandleria_vitulina_MC3001
RUG14603	9278.05	2.45681	0.448094	5.4828	4.18658e-08	6.14838e-07	RUG14603_uncultured_Olsenella_sp.
RUG10032	7717.86	1.60382	0.292796	5.47761	4.31101e-08	6.31525e-07	RUG10032_uncultured_Bacteroidia_bacterium
RUG10747	1020.87	-3.02538	0.553063	-5.47022	4.49487e-08	6.56813e-07	RUG10747_uncultured_Proteobacterium
RUG10028	8454.65	-1.45682	0.267028	-5.45569	4.87826e-08	7.11058e-07	RUG10028_uncultured_Bacteroidia_bacterium
RUG10289	38125.9	-3.03218	0.556058	-5.453	4.95276e-08	7.20121e-07	RUG10289_uncultured_Bacteroidales_bacterium
RUG10192	376.769	2.37078	0.434827	5.45225	4.9736e-08	7.21358e-07	RUG10192_uncultured_Streptococcus_sp.
HUN_Streptococcus_gallolyticus_strain_VTM2R47	1100.02	2.96833	0.544957	5.44691	5.12525e-08	7.38242e-07	HUN_Streptococcus_gallolyticus_strain_VTM2R47
RUG11353	37423.4	-3.04695	0.55936	-5.44721	5.11656e-08	7.38242e-07	RUG11353_uncultured_Bacteroidales_bacterium
RUG13746	6978.91	1.73146	0.317885	5.44682	5.12791e-08	7.38242e-07	RUG13746_uncultured_Bacteroidia_bacterium
RUG11485	130619	-2.17702	0.40025	-5.43915	5.35355e-08	7.68833e-07	RUG11485_uncultured_Prevotellaceae_bacterium
RUG13568	1277.44	-2.66483	0.490218	-5.436	5.44896e-08	7.80616e-07	RUG13568_uncultured_Proteobacterium
RUG11150	2206.45	-2.05902	0.379447	-5.42637	5.75128e-08	8.21913e-07	RUG11150_uncultured_Bacteroidetes_bacterium
HUN_Kandleria_vitulina_strain_KH4T7	213451	4.05939	0.749494	5.41617	6.08883e-08	8.6803e-07	HUN_Kandleria_vitulina_strain_KH4T7
RUG14159	8726.41	-1.82431	0.336979	-5.41371	6.17336e-08	8.77939e-07	RUG14159_Ruminococcaceae_bacterium
RUG13913	8888.01	-1.79654	0.331932	-5.41237	6.21952e-08	8.82356e-07	RUG13913_Ruminococcaceae_bacterium
RUG13566	6336.24	-1.58321	0.292651	-5.40988	6.30685e-08	8.92579e-07	RUG13566_uncultured_Spirochaetaceae_bacterium
RUG13993	5706.59	1.72524	0.320203	5.38796	7.12638e-08	1.00613e-06	RUG13993_uncultured_Bacteroidia_bacterium
RUG14463	42001.4	-2.12946	0.395509	-5.3841	7.2807e-08	1.02544e-06	RUG14463_uncultured_bacterium
RUG14235	10645.9	1.38492	0.257674	5.37469	7.67145e-08	1.07788e-06	RUG14235_uncultured_Lachnospiraceae_bacterium
RUG14752	11518.2	1.81454	0.337662	5.37383	7.7082e-08	1.08044e-06	RUG14752_uncultured_Olsenella_sp.
RUG10475	448.63	-2.62323	0.488263	-5.37259	7.7615e-08	1.08531e-06	RUG10475_uncultured_Proteobacterium
RUG13974	88886.6	4.9976	0.930324	5.37188	7.79178e-08	1.08694e-06	RUG13974_Prevotella_bryantii
RUG11837	1844.57	-1.96627	0.366522	-5.36466	8.11039e-08	1.1287e-06	RUG11837_uncultured_Bacteroidetes_bacterium
RUG10385	4094.08	-1.38319	0.258818	-5.34426	9.07855e-08	1.26043e-06	RUG10385_uncultured_Bacteroidia_bacterium
RUG14190	21187.1	3.54862	0.665049	5.33589	9.50791e-08	1.31691e-06	RUG14190_uncultured_Lachnospiraceae_bacterium
HUN_Kandleria_vitulina_WCE2011	190721	4.12301	0.772879	5.33462	9.57465e-08	1.32302e-06	HUN_Kandleria_vitulina_WCE2011
RUG13321	10596.5	-1.54266	0.289388	-5.33078	9.77937e-08	1.34812e-06	RUG13321_uncultured_Bacteroidia_bacterium
RUG12653	5052.65	2.31325	0.434406	5.32509	1.00902e-07	1.38769e-06	RUG12653_uncultured_Bacteroidia_bacterium
RUG14921	10424.3	2.33681	0.439114	5.32165	1.02831e-07	1.41091e-06	RUG14921_uncultured_Coriobacteriaceae_bacterium
RUG11047	5771.21	-1.53847	0.290064	-5.30391	1.13351e-07	1.54988e-06	RUG11047_uncultured_Lachnospiraceae_bacterium
RUG13033	1842.18	1.88012	0.354493	5.30368	1.1349e-07	1.54988e-06	RUG13033_uncultured_Lachnospiraceae_bacterium
RUG10873	2061.71	-2.03549	0.383949	-5.30146	1.14877e-07	1.56517e-06	RUG10873_uncultured_Proteobacterium
RUG13442	1477.83	1.30167	0.245787	5.29591	1.18426e-07	1.60976e-06	RUG13442_uncultured_Lachnospiraceae_bacterium
RUG13372	3267.5	1.06689	0.20165	5.29082	1.21767e-07	1.65134e-06	RUG13372_uncultured_Lachnospiraceae_bacterium
RUG12355	8759.27	1.51224	0.285884	5.28969	1.22527e-07	1.6578e-06	RUG12355_uncultured_Bacteroidia_bacterium
RUG10038	3969.37	2.04278	0.38664	5.28341	1.26798e-07	1.71163e-06	RUG10038_Eubacterium_pyruvativorans
RUG10096	2240.34	-2.96706	0.563268	-5.26758	1.38234e-07	1.8617e-06	RUG10096_uncultured_Proteobacterium
RUG10243	5538.98	1.48533	0.282379	5.26005	1.44018e-07	1.93128e-06	RUG10243_uncultured_Lachnospiraceae_bacterium
RUG10499	2227.86	-2.90112	0.551544	-5.25999	1.44061e-07	1.93128e-06	RUG10499_uncultured_Proteobacterium
RUG13506	62942.2	2.6092	0.496848	5.2515	1.50868e-07	2.0179e-06	RUG13506_uncultured_Erysipelotrichaceae_bacterium
HUN_Kandleria_vitulina_DSM_20405	180873	4.04784	0.772033	5.2431	1.57903e-07	2.10718e-06	HUN_Kandleria_vitulina_DSM_20405
RUG14890	22141.5	-3.99575	0.762547	-5.24001	1.6057e-07	2.13788e-06	RUG14890_uncultured_Veillonellaceae_bacterium
RUG14616	502.063	-1.91793	0.366224	-5.23705	1.63165e-07	2.1675e-06	RUG14616_uncultured_Ruminococcus_sp.
RUG12669	2943.15	1.46456	0.28037	5.22365	1.75431e-07	2.32127e-06	RUG12669_uncultured_Clostridiales_bacterium
RUG14429	62796.8	-3.10779	0.594958	-5.22354	1.75535e-07	2.32127e-06	RUG14429_Ruminococcaceae_bacterium
UBA7584	1336.87	-1.17263	0.224808	-5.21612	1.82712e-07	2.41072e-06	UBA7584_Catabacter
RUG10021	7606.36	-1.32259	0.253732	-5.21253	1.86286e-07	2.45235e-06	RUG10021_uncultured_Bacteroidia_bacterium
RUG13371	5190.48	1.62509	0.31216	5.20596	1.92994e-07	2.53495e-06	RUG13371_uncultured_Coriobacteriaceae_bacterium
RUG14324	7915.67	2.0877	0.401588	5.19861	2.0078e-07	2.6313e-06	RUG14324_uncultured_Bacteroidia_bacterium
RUG10656	9107.13	-0.994815	0.191481	-5.19536	2.04321e-07	2.67171e-06	RUG10656_uncultured_Clostridiales_bacterium
RUG13907	5121.56	-1.44368	0.278127	-5.19072	2.09486e-07	2.73313e-06	RUG13907_uncultured_Clostridiales_bacterium
RUG14722	8135.68	1.87547	0.361447	5.18878	2.11673e-07	2.75551e-06	RUG14722_uncultured_Bacteroidia_bacterium
HUN_Streptococcus_equinus_strain_H24	576.266	2.37618	0.458165	5.18629	2.14527e-07	2.78647e-06	HUN_Streptococcus_equinus_strain_H24
RUG14056	5088.75	-1.46904	0.283281	-5.18581	2.15084e-07	2.7875e-06	RUG14056_uncultured_Clostridiales_bacterium
RUG13669	32238.5	2.6551	0.512419	5.18151	2.20102e-07	2.84623e-06	RUG13669_uncultured_Erysipelotrichaceae_bacterium
RUG11700	10982.8	1.84633	0.356572	5.17801	2.24271e-07	2.89374e-06	RUG11700_uncultured_Bacteroidia_bacterium
SVA_106_bin39	37319.7	-4.2648	0.823732	-5.17741	2.24986e-07	2.89657e-06	SVA_106_bin39_Firmicutes
RUG11895	3554.05	-1.31511	0.254094	-5.17568	2.27084e-07	2.91716e-06	RUG11895_uncultured_Clostridiales_bacterium
RUG14477	40316.2	-1.63806	0.316565	-5.17449	2.2853e-07	2.92929e-06	RUG14477_Ruminococcaceae_bacterium
RUG11041	5911.42	2.0837	0.403085	5.16938	2.34871e-07	3.00398e-06	RUG11041_uncultured_Coriobacteriaceae_bacterium
RUG11611	17921.5	0.996355	0.192779	5.16837	2.36149e-07	3.01374e-06	RUG11611_uncultured_Bacteroidia_bacterium
RUG10464	2538.63	1.24422	0.241023	5.16225	2.43994e-07	3.10707e-06	RUG10464_uncultured_Lachnospiraceae_bacterium
RUG12594	5751.84	-1.40727	0.272776	-5.15908	2.48172e-07	3.1534e-06	RUG12594_uncultured_Bacteroidia_bacterium
RUG10211	1367.91	1.17206	0.227834	5.14435	2.68446e-07	3.40362e-06	RUG10211_uncultured_Lachnospiraceae_bacterium
HUN_Bifidobacterium_thermophilum_DSM_20212	1212.28	1.79739	0.349673	5.1402	2.74442e-07	3.4721e-06	HUN_Bifidobacterium_thermophilum_DSM_20212
RUG14396	4025.51	-2.07762	0.404879	-5.13146	2.87508e-07	3.62956e-06	RUG14396_uncultured_Bacteroidia_bacterium
RUG10577	474.579	-2.46834	0.481499	-5.12637	2.95374e-07	3.72082e-06	RUG10577_uncultured_Elusimicrobium_sp.
RUG12537	2981.03	-2.60391	0.50853	-5.12046	3.04786e-07	3.83113e-06	RUG12537_uncultured_Proteobacterium
RUG13243	5620.29	-1.44048	0.281566	-5.11598	3.12114e-07	3.91482e-06	RUG13243_uncultured_Spirochaetaceae_bacterium
RUG12755	11934.9	1.69762	0.332172	5.11067	3.2102e-07	4.0179e-06	RUG12755_uncultured_Bacteroidia_bacterium
HUN_Streptococcus_gallolyticus_strain_VTM1R29	842.824	3.03004	0.594088	5.10032	3.39088e-07	4.23498e-06	HUN_Streptococcus_gallolyticus_strain_VTM1R29
RUG13593	1255.14	1.36393	0.267529	5.09827	3.42768e-07	4.27181e-06	RUG13593_uncultured_Lachnospiraceae_bacterium
HUN_Streptococcus_gallolyticus_strain_VTM1R27	847.63	3.02927	0.594445	5.09596	3.46982e-07	4.31512e-06	HUN_Streptococcus_gallolyticus_strain_VTM1R27
RUG11018	140056	-2.23962	0.440115	-5.08872	3.60496e-07	4.47367e-06	RUG11018_uncultured_Prevotellaceae_bacterium
RUG14189	18365.3	1.55098	0.305178	5.08221	3.73078e-07	4.62e-06	RUG14189_uncultured_Clostridiales_bacterium
RUG13136	7211.34	1.54223	0.304428	5.06602	4.06227e-07	5.01987e-06	RUG13136_uncultured_Coriobacteriaceae_bacterium
RUG13365	16415	-1.9293	0.381044	-5.06319	4.12292e-07	5.08407e-06	RUG13365_uncultured_bacterium
RUG12273	1510.1	0.791491	0.156456	5.05887	4.21753e-07	5.18978e-06	RUG12273_uncultured_Bacteroidia_bacterium
RUG12333	5055.2	1.18831	0.235095	5.05456	4.31373e-07	5.29701e-06	RUG12333_uncultured_Lachnospiraceae_bacterium
RUG10176	5678.55	-2.05269	0.406557	-5.04895	4.44242e-07	5.44359e-06	RUG10176_uncultured_Bacteroidia_bacterium
RUG10240	3685.47	1.44372	0.286301	5.04267	4.59089e-07	5.61375e-06	RUG10240_uncultured_Clostridiales_bacterium
RUG14511	1523.22	-1.52573	0.30276	-5.03939	4.67009e-07	5.69868e-06	RUG14511_uncultured_Proteobacterium
RUG14605	40458.7	1.4025	0.278853	5.02952	4.91711e-07	5.9876e-06	RUG14605_uncultured_Lachnospiraceae_bacterium
UBA3814	18465.8	-1.62586	0.325238	-4.99898	5.76334e-07	7.00347e-06	UBA3814_Lachnospiraceae
HUN_Eubacterium_callanderi_strain_NLAE_zl_G225	3638.38	1.17757	0.235673	4.99662	5.83438e-07	7.0751e-06	HUN_Eubacterium_callanderi_strain_NLAE_zl_G225
RUG11665	5207.82	-1.19536	0.239389	-4.99339	5.93301e-07	7.1798e-06	RUG11665_uncultured_Bacteroidia_bacterium
RUG13647	7342.95	-2.09299	0.420415	-4.9784	6.41135e-07	7.74264e-06	RUG13647_Ruminococcaceae_bacterium
UBA3842	9736.12	-2.73669	0.550862	-4.96801	6.76424e-07	8.15195e-06	UBA3842_Bacteroidales
RUG10093	2675.1	-2.99482	0.603405	-4.9632	6.93418e-07	8.32244e-06	RUG10093_uncultured_Proteobacterium
UBA1724	1950.43	-0.937105	0.188807	-4.9633	6.93046e-07	8.32244e-06	UBA1724_Lentisphaeria
RUG14197	16283.6	2.90791	0.586046	4.96191	6.98049e-07	8.36086e-06	RUG14197_uncultured_Lachnospiraceae_bacterium
RUG13302	26027.2	2.23447	0.450638	4.95848	7.10485e-07	8.49241e-06	RUG13302_uncultured_Erysipelotrichaceae_bacterium
RUG12096	3918.08	1.44741	0.292481	4.94873	7.46986e-07	8.91048e-06	RUG12096_uncultured_Coriobacteriaceae_bacterium
RUG11944	9071.55	-1.99023	0.402439	-4.94541	7.59834e-07	9.04527e-06	RUG11944_uncultured_Lachnospiraceae_bacterium
RUG13772	4250.67	-1.9622	0.396988	-4.94271	7.7044e-07	9.15289e-06	RUG13772_uncultured_Bacteroidetes_bacterium
RUG13675	3210.95	1.57048	0.318228	4.93506	8.01257e-07	9.49968e-06	RUG13675_uncultured_Clostridiales_bacterium
RUG11914	436.286	1.27245	0.258068	4.93069	8.19401e-07	9.67556e-06	RUG11914_uncultured_Bifidobacterium_sp.
RUG12707	8440.55	1.96943	0.399411	4.93084	8.18775e-07	9.67556e-06	RUG12707_uncultured_Bacteroidia_bacterium
HUN_Streptococcus_equinus_strain_Sb09	654.931	2.92846	0.593997	4.9301	8.21884e-07	9.6853e-06	HUN_Streptococcus_equinus_strain_Sb09
RUG11362	25155.5	-1.91936	0.389631	-4.92611	8.38815e-07	9.86494e-06	RUG11362_uncultured_Bacteroidales_bacterium
RUG12182	4297.59	-1.92292	0.39064	-4.92247	8.54566e-07	1.003e-05	RUG12182_uncultured_Bacteroidia_bacterium
RUG14625	1103.74	-0.680071	0.138241	-4.91947	8.67773e-07	1.01646e-05	RUG14625_uncultured_Ruminococcus_sp.
RUG11178	18318.6	1.66846	0.339615	4.91279	8.97897e-07	1.04964e-05	RUG11178_uncultured_Clostridiales_bacterium
RUG10869	64309.9	-1.24456	0.253434	-4.91077	9.07191e-07	1.05839e-05	RUG10869_uncultured_bacterium
RUG13225	165214	4.16829	0.849998	4.90388	9.39616e-07	1.09404e-05	RUG13225_Kandleria_vitulina
RUG13100	5192.08	1.22845	0.250981	4.89458	9.85154e-07	1.14478e-05	RUG13100_uncultured_Denitrobacterium_sp.
RUG11825	12537.3	-2.8949	0.591551	-4.89375	9.89328e-07	1.14735e-05	RUG11825_uncultured_bacterium
RUG13133	34063.5	2.57653	0.526843	4.89051	1.00575e-06	1.16408e-05	RUG13133_uncultured_Erysipelotrichaceae_bacterium
RUG10616	130362	-2.09562	0.430303	-4.8701	1.1154e-06	1.28845e-05	RUG10616_uncultured_Prevotellaceae_bacterium
RUG14781	7716.74	-1.17946	0.243435	-4.84505	1.26577e-06	1.45926e-05	RUG14781_uncultured_Clostridiales_bacterium
RUG14406	34793.3	1.87162	0.386943	4.83694	1.31852e-06	1.51707e-05	RUG14406_uncultured_Bacteroidales_bacterium
HUN_Kandleria_vitulina_strain_S3b	520384	4.18165	0.864726	4.83581	1.32605e-06	1.52274e-05	HUN_Kandleria_vitulina_strain_S3b
HUN_Bifidobacterium_merycicum_DSM_6492	3673.71	1.33961	0.277508	4.82726	1.38424e-06	1.58644e-05	HUN_Bifidobacterium_merycicum_DSM_6492
HUN_Oribacterium_sp_WCC10	42292	1.81441	0.376073	4.82463	1.40265e-06	1.6044e-05	HUN_Oribacterium_sp_WCC10
RUG14408	48933.7	-2.12518	0.440641	-4.82293	1.41463e-06	1.61495e-05	RUG14408_uncultured_Bacteroidetes_bacterium
RUG11324	19774	1.05958	0.220146	4.81309	1.48612e-06	1.69325e-05	RUG11324_uncultured_Bacteroidia_bacterium
RUG12825	121069	2.36969	0.492461	4.81192	1.49484e-06	1.69987e-05	RUG12825_uncultured_Methanobacteriaceae_archaeon
RUG14492	13862.2	-1.59344	0.331234	-4.81062	1.50465e-06	1.70771e-05	RUG14492_uncultured_bacterium
RUG10859	24298.8	-1.38946	0.288883	-4.80979	1.5109e-06	1.71148e-05	RUG10859_uncultured_Butyrivibrio_sp.
RUG14739	25315	-1.91372	0.397954	-4.80889	1.51773e-06	1.71588e-05	RUG14739_uncultured_Bacteroidetes_bacterium
RUG12694	22242	-1.83188	0.381225	-4.80524	1.54568e-06	1.74411e-05	RUG12694_uncultured_Bacteroidetes_bacterium
RUG10148	1842.93	1.25815	0.262221	4.79806	1.60214e-06	1.80086e-05	RUG10148_uncultured_Erysipelotrichaceae_bacterium
UBA7488	520.742	-1.63227	0.340184	-4.79821	1.60088e-06	1.80086e-05	UBA7488_Alphaproteobacteria
RUG11949	1842.06	-2.64821	0.553206	-4.78702	1.69279e-06	1.8961e-05	RUG11949_uncultured_Proteobacterium
RUG12070	11599.1	2.01399	0.420725	4.78695	1.69335e-06	1.8961e-05	RUG12070_uncultured_Bacteroidia_bacterium
RUG12194	31346.9	2.41953	0.506687	4.77519	1.79537e-06	2.00649e-05	RUG12194_uncultured_Erysipelotrichaceae_bacterium
RUG10980	1018.97	-2.41152	0.505079	-4.77454	1.8012e-06	2.00916e-05	RUG10980_uncultured_Proteobacterium
RUG14654	50763.9	-1.67299	0.350529	-4.77278	1.81704e-06	2.02297e-05	RUG14654_Ruminococcaceae_bacterium
RUG11653	11609.5	1.27701	0.267849	4.76763	1.86405e-06	2.07136e-05	RUG11653_uncultured_Bacteroidia_bacterium
RUG13287	2037.12	-1.23142	0.259755	-4.74072	2.12964e-06	2.362e-05	RUG13287_uncultured_Clostridiales_bacterium
RUG11014	397.798	-2.09269	0.442188	-4.73258	2.21681e-06	2.45402e-05	RUG11014_uncultured_Elusimicrobium_sp.
RUG12172	2106.94	-2.56626	0.542421	-4.73112	2.2329e-06	2.46716e-05	RUG12172_uncultured_Proteobacterium
RUG14034	12135.5	-1.21471	0.25704	-4.72575	2.29271e-06	2.52847e-05	RUG14034_uncultured_Clostridiales_bacterium
RUG12478	138320	-1.88078	0.398523	-4.71937	2.36582e-06	2.60418e-05	RUG12478_uncultured_bacterium
RUG13817	23373.9	-2.82337	0.599043	-4.71314	2.43923e-06	2.67994e-05	RUG13817_uncultured_Elusimicrobium_sp.
RUG13375	3012.59	-3.61671	0.767485	-4.71242	2.44798e-06	2.68451e-05	RUG13375_uncultured_Proteobacterium
RUG10912	36546.1	1.94779	0.413628	4.70903	2.48902e-06	2.72441e-05	RUG10912_uncultured_Bacteroidales_bacterium
RUG14510	40403.8	-1.24985	0.265665	-4.70462	2.5434e-06	2.77873e-05	RUG14510_uncultured_bacterium
RUG11994	41991.6	-2.08604	0.443466	-4.70395	2.55181e-06	2.78271e-05	RUG11994_uncultured_Bacteroidetes_bacterium
RUG11590	163294	-1.97974	0.421197	-4.70026	2.59831e-06	2.82815e-05	RUG11590_uncultured_Prevotellaceae_bacterium
RUG12113	100484	3.54656	0.755116	4.69671	2.64384e-06	2.87235e-05	RUG12113_uncultured_Lachnospiraceae_bacterium
RUG10466	53964.2	-2.85699	0.609352	-4.68857	2.75116e-06	2.97873e-05	RUG10466_uncultured_Prevotellaceae_bacterium
RUG12432	49655.8	-1.45763	0.310895	-4.68851	2.75195e-06	2.97873e-05	RUG12432_uncultured_bacterium
RUG12192	80511.6	-2.83961	0.606341	-4.6832	2.82433e-06	3.05142e-05	RUG12192_uncultured_Prevotellaceae_bacterium
HUN_Lachnospiraceae_bacterium_MC2017	27577.8	2.00998	0.429349	4.68146	2.84841e-06	3.07177e-05	HUN_Lachnospiraceae_bacterium_MC2017
RUG11514	44325.4	-2.10059	0.449069	-4.67765	2.90181e-06	3.1219e-05	RUG11514_uncultured_Bacteroidetes_bacterium
RUG14465	46577.3	-1.8999	0.406188	-4.67738	2.90558e-06	3.1219e-05	RUG14465_uncultured_Bacteroidetes_bacterium
RUG10764	13164.5	-1.5911	0.340495	-4.67291	2.96964e-06	3.17904e-05	RUG10764_uncultured_Clostridiales_bacterium
RUG12920	2300.37	-0.580007	0.124121	-4.67293	2.96936e-06	3.17904e-05	RUG12920_uncultured_Ruminococcus_sp.
RUG10159	349510	3.48724	0.747354	4.66611	3.06953e-06	3.27996e-05	RUG10159_uncultured_Bacteroidales_bacterium
RUG13650	88085	-2.76504	0.593375	-4.65986	3.16429e-06	3.37505e-05	RUG13650_Ruminococcaceae_bacterium
HUN_Streptococcus_equinus_strain_Ye01	528.805	2.62312	0.563425	4.65566	3.22944e-06	3.43827e-05	HUN_Streptococcus_equinus_strain_Ye01
RUG10770	1238.88	-0.694846	0.149316	-4.65352	3.26315e-06	3.46783e-05	RUG10770_uncultured_bacterium
SVA_105_bin65	31525	-2.22826	0.47976	-4.64454	3.40838e-06	3.6156e-05	SVA_105_bin65_Bacteroidetes
HUN_Streptococcus_equinus_B315	322.685	2.6297	0.568333	4.62704	3.7092e-06	3.92759e-05	HUN_Streptococcus_equinus_B315
RUG14481	401.928	-1.9043	0.412025	-4.6218	3.80427e-06	4.02097e-05	RUG14481_uncultured_Proteobacterium
RUG13780	1772.96	-1.14775	0.248402	-4.62052	3.82773e-06	4.03846e-05	RUG13780_uncultured_Clostridiales_bacterium
RUG12919	136423	2.62821	0.569235	4.6171	3.89144e-06	4.09828e-05	RUG12919_uncultured_Megasphaera_sp.
RUG12190	68386.6	-2.7513	0.596576	-4.61182	3.99151e-06	4.19611e-05	RUG12190_uncultured_bacterium
RUG14565	31452.9	-1.33179	0.289426	-4.60147	4.19526e-06	4.40239e-05	RUG14565_uncultured_bacterium
RUG13377	7461.6	-1.69645	0.368853	-4.59924	4.24027e-06	4.44164e-05	RUG13377_Ruminococcaceae_bacterium
RUG10415	73979	-1.95801	0.425831	-4.59809	4.26377e-06	4.45827e-05	RUG10415_uncultured_bacterium
RUG14452	83651.8	3.48404	0.759561	4.58691	4.49861e-06	4.69542e-05	RUG14452_uncultured_Lachnospiraceae_bacterium
RUG14226	4617.42	0.850023	0.185449	4.58358	4.57073e-06	4.76219e-05	RUG14226_uncultured_Clostridiales_bacterium
RUG10539	33335.3	-3.47936	0.759328	-4.58215	4.60212e-06	4.77928e-05	RUG10539_uncultured_bacterium
UBA1248	2403.7	-0.648833	0.141602	-4.58209	4.60348e-06	4.77928e-05	UBA1248_Clostridiales
RUG10274	6787.35	1.47342	0.321647	4.58086	4.63062e-06	4.79894e-05	RUG10274_uncultured_Bacteroidia_bacterium
RUG11072	225.505	-1.66048	0.362673	-4.57844	4.68456e-06	4.84624e-05	RUG11072_uncultured_Ruminococcus_sp.
RUG11318	2807.51	-1.09469	0.239526	-4.57023	4.87196e-06	5.02877e-05	RUG11318_uncultured_Clostridiales_bacterium
RUG14500	77247.7	-2.67734	0.585857	-4.56996	4.87821e-06	5.02877e-05	RUG14500_uncultured_bacterium
RUG10599	9547.57	1.08457	0.237624	4.56421	5.01383e-06	5.15948e-05	RUG10599_uncultured_Coriobacteriaceae_bacterium
UBA6829	5881.38	-1.66871	0.365667	-4.56347	5.03159e-06	5.16865e-05	UBA6829_Verrucomicrobia
RUG13721	1424.56	1.75575	0.384805	4.5627	5.05009e-06	5.17856e-05	RUG13721_Bifidobacterium_merycicum_
RUG10253	35224	-1.59103	0.348984	-4.55904	5.13883e-06	5.26033e-05	RUG10253_uncultured_bacterium
RUG11154	8460.8	-1.8953	0.415854	-4.55762	5.17373e-06	5.28679e-05	RUG11154_uncultured_Clostridiales_bacterium
RUG12301	184421	-1.94622	0.427157	-4.55621	5.20852e-06	5.31305e-05	RUG12301_uncultured_Prevotellaceae_bacterium
RUG10946	15060.6	1.29293	0.283834	4.55525	5.23239e-06	5.3281e-05	RUG10946_uncultured_Bacteroidia_bacterium
RUG10811	6774.39	1.23076	0.270286	4.55354	5.27515e-06	5.36231e-05	RUG10811_uncultured_Olsenella_sp.
RUG12364	94090.8	-1.98555	0.436907	-4.54456	5.50497e-06	5.58621e-05	RUG12364_uncultured_bacterium
RUG10730	18206.2	1.45907	0.321197	4.54262	5.55593e-06	5.62815e-05	RUG10730_uncultured_Lachnospiraceae_bacterium
RUG13153	46954.3	-1.93336	0.425789	-4.54064	5.60824e-06	5.66964e-05	RUG13153_uncultured_Bacteroidetes_bacterium
UBA6987	47377.8	1.25159	0.27566	4.54034	5.61629e-06	5.66964e-05	UBA6987_Lachnospiraceae
RUG12056	56317.1	-1.37731	0.303427	-4.53918	5.64736e-06	5.69118e-05	RUG12056_Ruminococcaceae_bacterium
RUG11645	41230.6	-1.93192	0.426595	-4.52869	5.93504e-06	5.97079e-05	RUG11645_uncultured_Bacteroidetes_bacterium
RUG13787	64263.1	-2.7368	0.60473	-4.52566	6.02059e-06	6.04645e-05	RUG13787_uncultured_Prevotellaceae_bacterium
RUG12491	6213.25	0.823428	0.182041	4.52331	6.0881e-06	6.10376e-05	RUG12491_uncultured_Lachnospiraceae_bacterium
RUG12856	3859.18	-0.642079	0.142081	-4.5191	6.21023e-06	6.21555e-05	RUG12856_uncultured_Bacteroidia_bacterium
SVA_106_bin32	1957.15	-1.51666	0.335964	-4.51434	6.35131e-06	6.34588e-05	SVA_106_bin32_Proteobacteria
RUG10386	76624.8	-1.23404	0.274214	-4.50028	6.78632e-06	6.76895e-05	RUG10386_uncultured_Prevotellaceae_bacterium
RUG10760	3741.21	-1.42018	0.315612	-4.49978	6.80254e-06	6.77357e-05	RUG10760_uncultured_Bacteroidia_bacterium
HUN_Bifidobacterium_pseudolongum_AGR2145	607.293	0.802285	0.178398	4.49717	6.88655e-06	6.83699e-05	HUN_Bifidobacterium_pseudolongum_AGR2145
RUG11702	2129.12	1.25116	0.278216	4.49707	6.88962e-06	6.83699e-05	RUG11702_uncultured_Lachnospiraceae_bacterium
RUG11682	63762.2	-2.61766	0.582176	-4.49635	6.91309e-06	6.84865e-05	RUG11682_uncultured_Prevotellaceae_bacterium
RUG12179	1680.67	-0.695341	0.154669	-4.49566	6.93546e-06	6.85918e-05	RUG12179_uncultured_Ruminococcus_sp.
RUG12254	2219.59	-1.11564	0.248202	-4.49487	6.9611e-06	6.87291e-05	RUG12254_uncultured_Clostridiales_bacterium
RUG12975	4117.68	-0.80176	0.178403	-4.49409	6.98694e-06	6.88679e-05	RUG12975_uncultured_Ruminococcus_sp.
RUG14830	34409.7	-2.17291	0.483926	-4.49016	7.11681e-06	7.00299e-05	RUG14830_Ruminococcaceae_bacterium
RUG14821	31228.5	-1.23747	0.275663	-4.48909	7.15293e-06	7.0267e-05	RUG14821_uncultured_bacterium
RUG14608	99330.9	-1.96197	0.437388	-4.48565	7.26923e-06	7.12897e-05	RUG14608_uncultured_bacterium
RUG11672	443.49	-1.72322	0.384501	-4.4817	7.40496e-06	7.24992e-05	RUG11672_uncultured_Ruminococcus_sp.
RUG12088	98117.6	-1.95731	0.436991	-4.47907	7.49683e-06	7.32758e-05	RUG12088_uncultured_bacterium
RUG11319	465.873	-1.82736	0.408309	-4.47544	7.62534e-06	7.44076e-05	RUG11319_uncultured_Ruminococcus_sp.
RUG11002	122725	-1.99504	0.44581	-4.47508	7.63835e-06	7.44102e-05	RUG11002_uncultured_bacterium
RUG13883	40683.1	-1.34499	0.300772	-4.47179	7.75679e-06	7.54383e-05	RUG13883_Ruminococcaceae_bacterium
RUG11635	2364.87	-3.04296	0.680788	-4.46976	7.83072e-06	7.59048e-05	RUG11635_uncultured_Proteobacterium
RUG13531	3370.6	-1.30542	0.292034	-4.47011	7.81794e-06	7.59048e-05	RUG13531_uncultured_Clostridiales_bacterium
RUG12688	9873.23	0.862246	0.193246	4.4619	8.12344e-06	7.86118e-05	RUG12688_uncultured_Lachnospiraceae_bacterium
RUG13236	16167.6	-2.67138	0.598832	-4.46098	8.15845e-06	7.88201e-05	RUG13236_uncultured_Prevotellaceae_bacterium
RUG14555	6526.04	1.25243	0.280983	4.45732	8.29921e-06	8.00476e-05	RUG14555_uncultured_Bacteroidia_bacterium
HUN_Streptococcus_equinus_2B	645.978	2.00859	0.451556	4.44814	8.66158e-06	8.34051e-05	HUN_Streptococcus_equinus_2B
UBA7550	4621.14	-1.70227	0.382765	-4.44729	8.69609e-06	8.35998e-05	UBA7550_Verrucomicrobia
RUG10602	77787.7	2.12998	0.479686	4.44036	8.98092e-06	8.59141e-05	RUG10602_Ruminococcus_flavefaciens
RUG13387	1279.25	1.30827	0.294619	4.44056	8.97268e-06	8.59141e-05	RUG13387_uncultured_Erysipelotrichaceae_bacterium
UBA6458	3983.3	-1.70051	0.382938	-4.44069	8.96695e-06	8.59141e-05	UBA6458_Verrucomicrobia
RUG11640	8144.32	-2.16426	0.487745	-4.43727	9.11055e-06	8.68698e-05	RUG11640_uncultured_Bacteroidetes_bacterium
RUG13827	1928.12	-3.41619	0.769872	-4.43735	9.10712e-06	8.68698e-05	RUG13827_uncultured_Proteobacterium
HUN_Streptococcus_equinus_SN033	397.236	2.35904	0.531829	4.43571	9.17702e-06	8.73611e-05	HUN_Streptococcus_equinus_SN033
RUG11262	8844.29	1.28547	0.290199	4.42962	9.44007e-06	8.9719e-05	RUG11262_uncultured_Bacteroidia_bacterium
RUG14321	30918.7	-1.37453	0.310419	-4.42797	9.51228e-06	9.02585e-05	RUG14321_Ruminococcaceae_bacterium
RUG12106	6610.29	0.747297	0.168792	4.42732	9.54129e-06	9.03871e-05	RUG12106_uncultured_Lachnospiraceae_bacterium
RUG10396	733.293	-1.26833	0.286544	-4.4263	9.58626e-06	9.06662e-05	RUG10396_uncultured_Elusimicrobium_sp.
RUG14119	10233.6	1.10915	0.250801	4.42242	9.76005e-06	9.21608e-05	RUG14119_uncultured_Lachnospiraceae_bacterium
RUG14630	23920.1	1.6695	0.377996	4.4167	1.00219e-05	9.44806e-05	RUG14630_uncultured_Planctomycetes_bacterium
RUG14073	1986.95	-3.46315	0.785388	-4.40947	1.03624e-05	9.75333e-05	RUG14073_uncultured_Proteobacterium
RUG10266	5444.73	1.55204	0.352011	4.40906	1.03821e-05	9.75619e-05	RUG10266_uncultured_Bacteroidia_bacterium
RUG10042	4468.58	1.13016	0.256528	4.40561	1.05487e-05	9.88096e-05	RUG10042_uncultured_Denitrobacterium_sp.
UBA3677	177824	3.79721	0.861871	4.40577	1.05407e-05	9.88096e-05	UBA3677_Porphyromonadaceae
RUG10409	3278.33	-0.968018	0.219808	-4.40393	1.06306e-05	9.94177e-05	RUG10409_uncultured_Clostridiales_bacterium
HUN_Bifidobacterium_breve_strain_RP2	1583.05	1.914	0.434753	4.4025	1.0701e-05	9.99161e-05	HUN_Bifidobacterium_breve_strain_RP2
RUG13619	19225.8	1.28045	0.290943	4.40103	1.07741e-05	0.000100438	RUG13619_uncultured_Lachnospiraceae_bacterium
RUG13228	23432.2	-1.97875	0.450509	-4.39226	1.12181e-05	0.00010441	RUG13228_uncultured_Bacteroidia_bacterium
RUG11917	1862.86	1.19764	0.272701	4.39178	1.12429e-05	0.000104475	RUG11917_uncultured_Lachnospiraceae_bacterium
RUG12428	1101.92	-0.636122	0.144889	-4.39041	1.13139e-05	0.000104967	RUG12428_uncultured_bacterium
RUG14766	17920.2	-1.94031	0.442089	-4.38896	1.13896e-05	0.000105503	RUG14766_Ruminococcaceae_bacterium
RUG11661	475.142	-1.82664	0.417494	-4.37525	1.21295e-05	0.000112178	RUG11661_uncultured_Ruminococcus_sp.
RUG10518	19209.2	-2.4549	0.561675	-4.37067	1.23864e-05	0.000114374	RUG10518_uncultured_Elusimicrobium_sp.
RUG14504	12281.4	1.23584	0.282972	4.36736	1.25759e-05	0.00011594	RUG14504_uncultured_Bacteroidia_bacterium
RUG11639	8999.01	-0.900141	0.206164	-4.36613	1.26466e-05	0.000116226	RUG11639_uncultured_Bacteroidales_bacterium
RUG13241	778.211	-1.74279	0.399151	-4.36625	1.26396e-05	0.000116226	RUG13241_uncultured_Ruminococcus_sp.
RUG13182	28810.2	1.70426	0.390791	4.36106	1.29432e-05	0.000118765	RUG13182_uncultured_Planctomycetes_bacterium
RUG13154	33988.7	1.94734	0.447386	4.3527	1.34471e-05	0.000123195	RUG13154_uncultured_Lachnospiraceae_bacterium
RUG13559	15080.7	-1.49753	0.344143	-4.35147	1.3523e-05	0.000123503	RUG13559_uncultured_Lachnospiraceae_bacterium
RUG14148	2456.77	-0.734706	0.168841	-4.35147	1.35227e-05	0.000123503	RUG14148_uncultured_Ruminococcus_sp.
RUG12196	4061.07	1.27255	0.29248	4.3509	1.3558e-05	0.00012363	RUG12196_uncultured_Lachnospiraceae_bacterium
RUG10619	38886.6	-1.18553	0.272794	-4.34589	1.38713e-05	0.00012629	RUG10619_uncultured_bacterium
HUN_Olsenella_umbonata_strain_WCP15	4993.88	1.44839	0.333455	4.3436	1.40167e-05	0.000127414	HUN_Olsenella_umbonata_strain_WCP15
RUG10422	134851	-2.19392	0.505342	-4.34145	1.41543e-05	0.000128466	RUG10422_uncultured_Bacteroidia_bacterium
HUN_Lachnospiraceae_bacterium_NK4A144	37459.3	1.41349	0.32577	4.3389	1.43194e-05	0.000129763	HUN_Lachnospiraceae_bacterium_NK4A144
RUG10600	593.66	1.02301	0.235915	4.33633	1.44881e-05	0.000131088	RUG10600_uncultured_Bifidobacteriaceae_bacterium
HUN_Streptococcus_gallolyticus_strain_VTM3R24	876.624	3.04614	0.703085	4.33254	1.47401e-05	0.000132903	HUN_Streptococcus_gallolyticus_strain_VTM3R24
HUN_Streptococcus_gallolyticus_strain_VTM3R42	871.42	2.99053	0.690288	4.33229	1.47569e-05	0.000132903	HUN_Streptococcus_gallolyticus_strain_VTM3R42
RUG13982	2608.18	0.892213	0.20594	4.33239	1.47502e-05	0.000132903	RUG13982_uncultured_Erysipelotrichaceae_bacterium
RUG13071	60908.1	-2.08508	0.481457	-4.33077	1.48587e-05	0.000133614	RUG13071_Ruminococcaceae_bacterium
HUN_Lachnospiraceae_bacterium_NK3A20	20459.4	1.21798	0.281556	4.32587	1.51931e-05	0.000136242	HUN_Lachnospiraceae_bacterium_NK3A20
RUG12346	14440.7	-1.70871	0.395004	-4.32581	1.51975e-05	0.000136242	RUG12346_uncultured_Ruminococcus_sp.
RUG10142	2597.44	1.68993	0.390858	4.32364	1.53479e-05	0.000137379	RUG10142_uncultured_Erysipelotrichaceae_bacterium
RUG14850	12063.7	-2.09381	0.485062	-4.31657	1.5847e-05	0.000141629	RUG14850_uncultured_Bacteroidales_bacterium
RUG10662	212849	-4.08014	0.945739	-4.31423	1.6016e-05	0.000142922	RUG10662_uncultured_Elusimicrobium_sp.
RUG10613	17742.2	-1.42814	0.331236	-4.31154	1.62118e-05	0.000144448	RUG10613_uncultured_Bacteroidia_bacterium
RUG11427	24872.6	1.67083	0.387651	4.31013	1.63158e-05	0.000144933	RUG11427_uncultured_Planctomycetes_bacterium
RUG13822	15401.8	-1.40185	0.325235	-4.31027	1.63059e-05	0.000144933	RUG13822_uncultured_bacterium
RUG13779	4302.03	-0.964127	0.22393	-4.30549	1.66617e-05	0.000147781	RUG13779_uncultured_Ruminococcus_sp.
RUG11222	34550.4	-2.32056	0.539458	-4.30164	1.69538e-05	0.000150144	RUG11222_uncultured_Lachnospiraceae_bacterium
RUG14833	43987.8	-2.73856	0.637698	-4.29445	1.75123e-05	0.000154855	RUG14833_uncultured_Lachnospiraceae_bacterium
RUG14491	25903.4	-1.30447	0.303783	-4.29409	1.75413e-05	0.000154878	RUG14491_uncultured_bacterium
RUG14272	7290.23	-1.40875	0.328133	-4.29323	1.76093e-05	0.000155244	RUG14272_uncultured_Ruminococcus_sp.
RUG11130	12784.4	-1.0674	0.248756	-4.29097	1.77896e-05	0.000156597	RUG11130_uncultured_Ruminococcus_sp.
HUN_Mitsuokella_jalaludinii_DSM_13811	5162.72	1.98319	0.462689	4.28622	1.81736e-05	0.000159737	HUN_Mitsuokella_jalaludinii_DSM_13811
RUG10711	12000.9	-1.05523	0.24647	-4.28135	1.85765e-05	0.000163033	RUG10711_uncultured_Bacteroidia_bacterium
RUG12721	285987	-2.13364	0.498626	-4.27905	1.87692e-05	0.000164477	RUG12721_uncultured_Prevotellaceae_bacterium
RUG12374	160820	-2.5598	0.598409	-4.27767	1.88856e-05	0.000165208	RUG12374_uncultured_Prevotellaceae_bacterium
RUG13029	3788.97	1.03727	0.2425	4.2774	1.89091e-05	0.000165208	RUG13029_uncultured_Denitrobacterium_sp.
UBA3834	147578	-3.283	0.767607	-4.27692	1.89496e-05	0.000165314	UBA3834_Bacteroidales
RUG14410	605.304	-1.2056	0.282074	-4.27407	1.91939e-05	0.000167196	RUG14410_uncultured_Elusimicrobium_sp.
RUG14458	6976.36	-1.71988	0.402545	-4.27251	1.93289e-05	0.000168121	RUG14458_uncultured_Bacteroidetes_bacterium
RUG12881	13605.1	1.37651	0.322279	4.27117	1.94453e-05	0.000168882	RUG12881_uncultured_Coriobacteriaceae_bacterium
HUN_Eubacterium_cellulosolvens_LD2006	21005.5	0.796824	0.186963	4.26193	2.02671e-05	0.000175759	HUN_Eubacterium_cellulosolvens_LD2006
RUG10589	2279.35	1.19506	0.280629	4.25849	2.0581e-05	0.000178216	RUG10589_uncultured_Lachnospiraceae_bacterium
HUN_Streptococcus_equinus_strain_MPR1	311.164	2.4939	0.585786	4.25736	2.06853e-05	0.000178854	HUN_Streptococcus_equinus_strain_MPR1
RUG11132	6233.76	-2.01491	0.473983	-4.25101	2.12808e-05	0.000183732	RUG11132_uncultured_bacterium
RUG11512	9187.83	-2.02458	0.476429	-4.2495	2.14252e-05	0.000184705	RUG11512_uncultured_Bacteroidales_bacterium
HUN_Olsenella_sp_KH1P3	4973.49	1.42331	0.334979	4.24895	2.14772e-05	0.000184881	HUN_Olsenella_sp_KH1P3
RUG14456	1037.29	-1.94392	0.457753	-4.24667	2.16976e-05	0.000186503	RUG14456_uncultured_Proteobacterium
RUG14036	40073.5	-2.24929	0.530161	-4.24266	2.20888e-05	0.000189587	RUG14036_Ruminococcaceae_bacterium
HUN_Bifidobacterium_adolescentis_DSM_20087	890.31	0.8948	0.211075	4.23926	2.24255e-05	0.000192097	HUN_Bifidobacterium_adolescentis_DSM_20087
RUG11704	17510.4	1.67367	0.394823	4.23905	2.2447e-05	0.000192097	RUG11704_uncultured_Erysipelotrichaceae_bacterium
RUG14910	2304.44	0.596739	0.140873	4.23601	2.27531e-05	0.000194433	RUG14910_uncultured_Lachnospiraceae_bacterium
RUG12003	1282.72	0.946519	0.223629	4.23254	2.31069e-05	0.000197168	RUG12003_uncultured_Lachnospiraceae_bacterium
HUN_Acidaminococcus_fermentans_strain_pGA_4	2345.89	1.36168	0.321841	4.2309	2.32753e-05	0.000198315	HUN_Acidaminococcus_fermentans_strain_pGA_4
HUN_Butyrivibrio_sp_INlla14	41613.7	-1.13929	0.269633	-4.22533	2.3859e-05	0.000202698	HUN_Butyrivibrio_sp_INlla14
RUG10691	1524.59	-1.56236	0.369736	-4.22561	2.38295e-05	0.000202698	RUG10691_uncultured_Rhodospirillales_bacterium
RUG13908	30137	-2.26887	0.537217	-4.22337	2.40676e-05	0.000204173	RUG13908_Ruminococcaceae_bacterium
HUN_Prevotella_bryantii_strain_KHPX14	112178	3.17629	0.753454	4.21564	2.49067e-05	0.000210985	HUN_Prevotella_bryantii_strain_KHPX14
RUG13361	12684.3	-1.12422	0.26675	-4.21452	2.5031e-05	0.0002115	RUG13361_uncultured_Clostridiales_bacterium
RUG14088	137559	-2.51682	0.597189	-4.21444	2.50398e-05	0.0002115	RUG14088_uncultured_Prevotellaceae_bacterium
RUG13147	2081.25	-3.2545	0.772811	-4.21125	2.53956e-05	0.000214195	RUG13147_uncultured_Proteobacterium
RUG14256	1540	-0.640783	0.152265	-4.20834	2.57249e-05	0.00021666	RUG14256_uncultured_Ruminococcus_sp.
RUG10283	13916.8	-2.25576	0.536884	-4.20157	2.65065e-05	0.000222921	RUG10283_uncultured_Bacteroidetes_bacterium
RUG13444	60189.5	1.61053	0.383417	4.20048	2.66351e-05	0.000223681	RUG13444_uncultured_Erysipelotrichaceae_bacterium
RUG11600	198.712	-1.70104	0.405044	-4.19965	2.67324e-05	0.000224177	RUG11600_uncultured_Ruminococcus_sp.
RUG12872	12949.6	-2.50122	0.595929	-4.19718	2.70258e-05	0.000226312	RUG12872_uncultured_Lachnospiraceae_bacterium
RUG11299	5065.66	-0.985094	0.23478	-4.19582	2.71886e-05	0.000227025	RUG11299_uncultured_Clostridiales_bacterium
SVA_103_bin114	93348.3	-3.01279	0.71802	-4.19596	2.71714e-05	0.000227025	SVA_103_bin114_CandidatedivisionSR1
RUG14797	276560	-1.87537	0.447101	-4.19452	2.73454e-05	0.000228008	RUG14797_uncultured_Prevotellaceae_bacterium
HUN_Prevotella_bryantii_C21a	105585	3.23885	0.772445	4.19298	2.75313e-05	0.000229231	HUN_Prevotella_bryantii_C21a
RUG10057	23115.9	-1.94892	0.464856	-4.19253	2.75855e-05	0.000229356	RUG10057_uncultured_Bacteroidia_bacterium
RUG12414	1678.12	-0.495219	0.118292	-4.18639	2.83421e-05	0.000235312	RUG12414_uncultured_bacterium
RUG13204	69549.3	-1.55579	0.372196	-4.18002	2.91484e-05	0.000241663	RUG13204_uncultured_Clostridiales_bacterium
RUG12723	10599.1	1.729	0.41455	4.17079	3.03539e-05	0.000251295	RUG12723_uncultured_Lachnospiraceae_bacterium
SOL_GPROT1	5206.15	0.872936	0.209313	4.17048	3.03962e-05	0.000251295	SOL_GPROT1_Aeromonadaceae
HUN_Fusobacterium_necrophorum_HUN048	2793.04	1.12959	0.27122	4.16484	3.11567e-05	0.000257219	HUN_Fusobacterium_necrophorum_HUN048
RUG12094	55128.5	-1.5361	0.369066	-4.16213	3.15293e-05	0.000259928	RUG12094_uncultured_Bacteroidales_bacterium
RUG13245	3785.09	-0.919268	0.220896	-4.16153	3.16118e-05	0.00026024	RUG13245_uncultured_Ruminococcus_sp.
RUG14279	10536.1	-2.33067	0.560299	-4.15969	3.18687e-05	0.000261986	RUG14279_uncultured_Lachnospiraceae_bacterium
HUN_Blautia_wexlerae_AGR2146	12558.2	0.90396	0.217334	4.15931	3.19208e-05	0.000262046	HUN_Blautia_wexlerae_AGR2146
RUG13654	6996.54	1.79507	0.432306	4.1523	3.29148e-05	0.000269827	RUG13654_uncultured_Bacteroidia_bacterium
RUG10134	44437	-1.88962	0.455272	-4.15052	3.31719e-05	0.000271174	RUG10134_uncultured_Bacteroidia_bacterium
RUG10193	169075	-2.54993	0.614362	-4.15054	3.31698e-05	0.000271174	RUG10193_uncultured_Prevotellaceae_bacterium
UBA3868	3607.74	-1.34231	0.323478	-4.14963	3.3302e-05	0.000271858	UBA3868_Bacteroidales
RUG13985	40709.8	-1.80212	0.434584	-4.14677	3.37192e-05	0.000274497	RUG13985_Ruminococcaceae_bacterium
SOL_APROT2	791.273	-1.41943	0.34229	-4.14687	3.37047e-05	0.000274497	SOL_APROT2_Rhodospirillaceae
RUG11100	3949.42	1.90473	0.459905	4.14157	3.44941e-05	0.000280025	RUG11100_uncultured_Mitsuokella_sp.
RUG12514	27314.5	-1.42403	0.343833	-4.14162	3.44861e-05	0.000280025	RUG12514_uncultured_bacterium
RUG13240	3755.02	-1.84855	0.446403	-4.14099	3.45803e-05	0.000280335	RUG13240_uncultured_Bacteroidia_bacterium
RUG11483	90452.6	-0.988409	0.23886	-4.13803	3.50293e-05	0.000283582	RUG11483_uncultured_bacterium
HUN_Desulfovibrio_desulfuricans_strain_DSM_7057	4234.27	-0.647201	0.156574	-4.13352	3.57255e-05	0.000288818	HUN_Desulfovibrio_desulfuricans_strain_DSM_7057
RUG11689	5602.72	-1.21903	0.295051	-4.1316	3.60245e-05	0.000290833	RUG11689_uncultured_Bacteroidia_bacterium
RUG10453	407.501	-1.51763	0.367927	-4.1248	3.71052e-05	0.000299117	RUG10453_uncultured_Ruminococcus_sp.
RUG14599	54984.6	-1.36396	0.330696	-4.12451	3.7153e-05	0.000299117	RUG14599_uncultured_Lachnospiraceae_bacterium
RUG14156	2313.26	-1.48851	0.361112	-4.12201	3.75579e-05	0.000301961	RUG14156_uncultured_bacterium
HUN_Faecalicatena_contorta_strain_NLAE_zl_C134_Ga0104392_101	8471.28	0.774877	0.188038	4.12086	3.77459e-05	0.000303056	HUN_Faecalicatena_contorta_strain_NLAE_zl_C134_Ga0104392_101
HUN_Butyrivibrio_sp_XBB1001	34693.6	-1.22957	0.298822	-4.11471	3.87665e-05	0.000310823	HUN_Butyrivibrio_sp_XBB1001
RUG11869	2277.2	-0.647399	0.157366	-4.11397	3.88907e-05	0.000311392	RUG11869_uncultured_Ruminococcus_sp.
HUN_Streptococcus_gallolyticus_strain_ATCC_700065	2337.42	3.00484	0.730772	4.11188	3.92454e-05	0.000313373	HUN_Streptococcus_gallolyticus_strain_ATCC_700065
UBA3684	180636	3.14822	0.765638	4.11189	3.92437e-05	0.000313373	UBA3684_Bacteroidales
RUG12758	425864	-2.2157	0.539129	-4.10978	3.96032e-05	0.000315799	RUG12758_uncultured_Prevotellaceae_bacterium
HUN_Streptococcus_equinus_strain_AG46	889.261	1.83257	0.44595	4.10936	3.96753e-05	0.000315943	HUN_Streptococcus_equinus_strain_AG46
RUG10983	4164.37	1.26608	0.308242	4.10741	4.00114e-05	0.000318186	RUG10983_uncultured_Coriobacteriaceae_bacterium
RUG13515	11255.2	-1.26125	0.30719	-4.10576	4.02983e-05	0.000320032	RUG13515_uncultured_Bacteroidia_bacterium
RUG13674	652985	2.97846	0.726069	4.10217	4.09296e-05	0.000324451	RUG13674_Fibrobacter_succinogenes
RUG14341	16255.4	1.78097	0.434176	4.10196	4.09658e-05	0.000324451	RUG14341_uncultured_Bacteroidales_bacterium
RUG12363	58337.5	1.0477	0.255573	4.09941	4.14201e-05	0.000327231	RUG12363_uncultured_Bacteroidales_bacterium
RUG12493	29539.7	-0.901595	0.219935	-4.09936	4.14287e-05	0.000327231	RUG12493_Ruminococcaceae_bacterium
RUG10033	10380.5	-2.05173	0.50168	-4.08971	4.31905e-05	0.000340686	RUG10033_uncultured_Bacteroidales_bacterium
RUG13434	160841	-2.38197	0.582759	-4.0874	4.36226e-05	0.00034363	RUG13434_Ruminococcaceae_bacterium
HUN_Streptococcus_equinus_strain_pGA_7	414.755	1.9776	0.484291	4.08349	4.43638e-05	0.000348999	HUN_Streptococcus_equinus_strain_pGA_7
HUN_Lachnospiraceae_bacterium_G41	7588.89	-1.12244	0.274977	-4.08193	4.46636e-05	0.000350416	HUN_Lachnospiraceae_bacterium_G41
RUG13543	105918	-0.978741	0.239774	-4.08193	4.46638e-05	0.000350416	RUG13543_uncultured_Prevotellaceae_bacterium
RUG14713	16830	-1.28272	0.314316	-4.08099	4.48436e-05	0.000351355	RUG14713_uncultured_Clostridiales_bacterium
RUG14884	17762.7	1.21596	0.298005	4.08035	4.49672e-05	0.000351851	RUG14884_Ruminococcaceae_bacterium
HUN_Olsenella_umbonata_strain_KHGC19	5452.64	1.35984	0.333323	4.07966	4.51016e-05	0.000352431	HUN_Olsenella_umbonata_strain_KHGC19
RUG12762	1861.33	1.04193	0.255683	4.07508	4.59983e-05	0.000358959	RUG12762_uncultured_Bacteroidia_bacterium
RUG12800	1663.31	-0.662757	0.162712	-4.0732	4.63724e-05	0.000361396	RUG12800_uncultured_Ruminococcus_sp.
RUG13089	937.44	-2.96602	0.728548	-4.07114	4.67833e-05	0.000364112	RUG13089_uncultured_Proteobacterium
RUG12302	9311.18	1.24927	0.306941	4.07008	4.69967e-05	0.000365287	RUG12302_uncultured_Bacteroidia_bacterium
RUG10984	2663	0.88941	0.218861	4.06381	4.82775e-05	0.000374744	RUG10984_uncultured_Lachnospiraceae_bacterium
RUG10702	4263.4	-1.4477	0.357418	-4.05043	5.11241e-05	0.000396314	RUG10702_Ruminococcaceae_bacterium
RUG10344	79957.4	-2.31966	0.573413	-4.04535	5.22457e-05	0.000404472	RUG10344_uncultured_Prevotellaceae_bacterium
RUG13697	11954.7	-2.01074	0.497612	-4.04077	5.32764e-05	0.000411905	RUG13697_uncultured_Bacteroidales_bacterium
RUG11243	1791.26	-1.40588	0.348014	-4.03973	5.35122e-05	0.000413182	RUG11243_uncultured_Clostridiales_bacterium
HUN_Streptococcus_equinus_strain_MPR2	320.228	2.34828	0.5814	4.03901	5.36764e-05	0.000413903	HUN_Streptococcus_equinus_strain_MPR2
RUG13086	17321.5	-1.60404	0.3972	-4.03836	5.38272e-05	0.000414519	RUG13086_uncultured_Bacteroidia_bacterium
RUG12004	2362.92	0.991709	0.245797	4.03467	5.46785e-05	0.000420521	RUG12004_uncultured_Lachnospiraceae_bacterium
RUG13349	1685.99	1.10054	0.27344	4.02479	5.70271e-05	0.000438007	RUG13349_uncultured_Erysipelotrichaceae_bacterium
RUG12400	4036.96	1.26332	0.313976	4.02361	5.73134e-05	0.000439629	RUG12400_uncultured_Bacteroidia_bacterium
RUG10403	645.407	-0.536521	0.133353	-4.0233	5.7389e-05	0.000439632	RUG10403_uncultured_Ruminococcus_sp.
RUG10400	488.454	-1.23066	0.305934	-4.02264	5.75502e-05	0.000440289	RUG10400_uncultured_Ruminococcus_sp.
RUG13080	540.405	1.47076	0.366991	4.00763	6.13321e-05	0.000468609	RUG13080_uncultured_Streptococcus_sp.
RUG13020	476.097	-1.4545	0.363149	-4.00524	6.19538e-05	0.000472742	RUG13020_uncultured_Ruminococcus_sp.
RUG12208	45131	2.24582	0.560958	4.00355	6.23991e-05	0.000475519	RUG12208_Fibrobacter_succinogenes
HUN_Clostridium_innocuum_strain_NLAE_zl_C381	3783.9	0.896488	0.224127	3.99991	6.33673e-05	0.000482268	HUN_Clostridium_innocuum_strain_NLAE_zl_C381
RUG10496	18667.8	1.2273	0.307061	3.99692	6.4171e-05	0.00048775	RUG10496_Ruminococcaceae_bacterium
RUG12869	1420.88	-1.4	0.350319	-3.99637	6.43211e-05	0.000488256	RUG12869_uncultured_bacterium
RUG12243	183942	0.868367	0.217518	3.99215	6.54761e-05	0.000496378	RUG12243_uncultured_Succiniclasticum_sp.
RUG14562	34647.6	1.81695	0.45518	3.99172	6.55947e-05	0.000496633	RUG14562_Fibrobacter_succinogenes
RUG14397	6828.75	-2.22726	0.558591	-3.98729	6.68324e-05	0.00050535	RUG14397_uncultured_bacterium
HUN_Prevotella_bryantii_strain_FB3001	115534	3.12441	0.784387	3.98325	6.79799e-05	0.000513362	HUN_Prevotella_bryantii_strain_FB3001
RUG10831	1324.07	-0.782224	0.196935	-3.972	7.12717e-05	0.000537527	RUG10831_uncultured_bacterium
HUN_Lachnospiraceae_bacterium_ND2006	9852.58	0.670466	0.168838	3.97106	7.15522e-05	0.000538947	HUN_Lachnospiraceae_bacterium_ND2006
RUG14735	227.067	-1.57106	0.395894	-3.96838	7.23628e-05	0.000544351	RUG14735_uncultured_Ruminococcus_sp.
RUG13915	7069.73	-1.87826	0.473589	-3.96601	7.30853e-05	0.000549079	RUG13915_uncultured_Ruminococcus_sp.
RUG11920	4380.66	0.758006	0.191154	3.96541	7.32686e-05	0.000549749	RUG11920_uncultured_Lachnospiraceae_bacterium
RUG10568	8720.96	1.65849	0.418374	3.96413	7.36626e-05	0.000551998	RUG10568_uncultured_Bacteroidia_bacterium
RUG11919	6705.36	-2.13198	0.537929	-3.9633	7.39196e-05	0.000553214	RUG11919_uncultured_bacterium
RUG11436	7214.59	-1.76829	0.446289	-3.96221	7.42603e-05	0.000555053	RUG11436_uncultured_Bacteroidetes_bacterium
RUG13979	2448.69	1.11918	0.282511	3.96154	7.44681e-05	0.000555895	RUG13979_uncultured_Clostridiales_bacterium
RUG11911	19593.3	1.58733	0.400732	3.96107	7.46138e-05	0.000556273	RUG11911_uncultured_Prevotellaceae_bacterium
RUG12689	18974.6	1.59641	0.403421	3.95718	7.58391e-05	0.000564126	RUG12689_uncultured_Erysipelotrichaceae_bacterium
RUG12830	7313.25	0.80297	0.202918	3.95712	7.58602e-05	0.000564126	RUG12830_uncultured_Lachnospiraceae_bacterium
RUG10790	32014.1	2.06086	0.520961	3.95587	7.6255e-05	0.000566341	RUG10790_Fibrobacter_succinogenes
UBA2448	40660	-2.20181	0.556785	-3.9545	7.66953e-05	0.000568888	UBA2448_Prevotellaceae
RUG11450	3877.85	1.39033	0.351671	3.9535	7.70173e-05	0.000570553	RUG11450_uncultured_Bacteroidetes_bacterium
RUG10146	16758	1.35814	0.34369	3.95166	7.76121e-05	0.000574232	RUG10146_uncultured_Coriobacteriaceae_bacterium
RUG14059	172711	0.871175	0.220619	3.94877	7.85522e-05	0.000580452	RUG14059_uncultured_Succiniclasticum_sp.
RUG12823	2787	-1.08652	0.275176	-3.94845	7.86588e-05	0.000580506	RUG12823_uncultured_Ruminococcus_sp.
RUG10164	199775	0.852679	0.216225	3.94349	8.03056e-05	0.000591912	RUG10164_uncultured_Succiniclasticum_sp.
RUG12648	340976	1.88164	0.47752	3.94045	8.13285e-05	0.000598697	RUG12648_uncultured_Lachnospiraceae_bacterium
RUG11940	22830.8	-1.07945	0.274052	-3.93886	8.18685e-05	0.000601689	RUG11940_uncultured_Clostridiales_bacterium
RUG12130	210936	0.875294	0.222232	3.93865	8.19409e-05	0.000601689	RUG12130_uncultured_Succiniclasticum_sp.
RUG13906	1424.67	1.50324	0.381881	3.93641	8.27088e-05	0.000606566	RUG13906_uncultured_Acidaminococcus_sp.
RUG10520	13267.5	-2.36232	0.600253	-3.93553	8.3013e-05	0.000608034	RUG10520_uncultured_Lachnospiraceae_bacterium
RUG10158	164112	-2.09407	0.532645	-3.93147	8.44291e-05	0.000617632	RUG10158_Ruminococcaceae_bacterium
RUG10967	7372.81	-1.11091	0.282672	-3.93004	8.49318e-05	0.000620533	RUG10967_uncultured_Bacteroidia_bacterium
RUG10729	3221.65	1.18666	0.302085	3.92823	8.55736e-05	0.000624442	RUG10729_uncultured_Coriobacteriaceae_bacterium
HUN_Selenomonas_ruminantium_strain_S137	31453.5	2.19144	0.55805	3.92696	8.60249e-05	0.000626952	HUN_Selenomonas_ruminantium_strain_S137
RUG11004	10056.4	-1.50131	0.382463	-3.92538	8.65947e-05	0.000630319	RUG11004_Ruminococcaceae_bacterium
RUG11160	36139.1	-1.58444	0.403807	-3.92376	8.71774e-05	0.000633771	RUG11160_Ruminococcaceae_bacterium
RUG13554	1909.91	1.48655	0.378965	3.92265	8.7579e-05	0.000635111	RUG13554_uncultured_Proteobacterium
RUG14915	7003.56	-2.17701	0.554951	-3.9229	8.749e-05	0.000635111	RUG14915_uncultured_bacterium
UBA2866	7225.79	-1.52032	0.387698	-3.92141	8.8033e-05	0.000637612	UBA2866_Candidatus_Saccharibacteria
RUG10995	13449.3	0.995255	0.254048	3.91758	8.94415e-05	0.000647012	RUG10995_uncultured_Bacteroidia_bacterium
RUG11490	6119.99	1.23911	0.31662	3.91355	9.09509e-05	0.000657118	RUG11490_uncultured_Bacteroidetes_bacterium
RUG14783	1504.61	-0.818461	0.209253	-3.91135	9.17819e-05	0.000662303	RUG14783_uncultured_bacterium
RUG13925	56371	0.928761	0.237564	3.90952	9.24798e-05	0.000666516	RUG13925_uncultured_Bacteroidales_bacterium
UBA1206	2841.26	-0.573435	0.146689	-3.9092	9.26027e-05	0.00066658	UBA1206_Clostridiales
RUG14275	4691.11	-0.88252	0.225811	-3.90821	9.29806e-05	0.000668477	RUG14275_uncultured_Ruminococcus_sp.
RUG11338	467.685	-1.32446	0.338968	-3.90734	9.33186e-05	0.000670083	RUG11338_uncultured_Ruminococcus_sp.
RUG10907	2273.27	1.00718	0.258149	3.90154	9.55818e-05	0.000685492	RUG10907_uncultured_Lachnospiraceae_bacterium
RUG12880	29001.5	-2.36666	0.607119	-3.89819	9.69161e-05	0.000694209	RUG12880_uncultured_Lachnospiraceae_bacterium
RUG12051	2713.29	-0.93565	0.240074	-3.89733	9.72574e-05	0.000695801	RUG12051_uncultured_Clostridiales_bacterium
RUG14639	5669.27	-1.65736	0.425406	-3.89596	9.78117e-05	0.000698912	RUG14639_uncultured_Bacteroidia_bacterium
RUG11954	1168.47	-0.595612	0.153071	-3.89109	9.97967e-05	0.000712224	RUG11954_uncultured_bacterium
RUG14829	3996.61	-1.32197	0.340347	-3.88419	0.000102672	0.000731848	RUG14829_Ruminococcaceae_bacterium
HUN_Dorea_sp_AGR2135	10669	1.24871	0.321559	3.8833	0.00010305	0.000732756	HUN_Dorea_sp_AGR2135
RUG10737	386.322	-1.45147	0.373768	-3.88335	0.000103026	0.000732756	RUG10737_uncultured_Ruminococcus_sp.
RUG12129	68941.8	1.52349	0.392857	3.87798	0.000105326	0.000747122	RUG12129_Ruminococcaceae_bacterium
RUG13683	241847	2.71185	0.699249	3.87823	0.000105217	0.000747122	RUG13683_Ruminococcaceae_bacterium
RUG13523	25488.2	0.8213	0.211888	3.8761	0.000106145	0.000752018	RUG13523_uncultured_Bacteroidetes_bacterium
RUG13970	18781.3	-2.24867	0.580387	-3.87442	0.000106878	0.000756296	RUG13970_uncultured_Lachnospiraceae_bacterium
RUG11931	1191.89	-0.46533	0.120118	-3.87395	0.000107088	0.000756864	RUG11931_uncultured_Ruminococcus_sp.
RUG13144	8586.79	1.15654	0.298922	3.86902	0.000109273	0.00077138	RUG13144_uncultured_Coriobacteriaceae_bacterium
RUG10275	27615.4	-1.08745	0.281302	-3.86579	0.000110731	0.000780521	RUG10275_uncultured_Bacteroidia_bacterium
RUG10287	32027.2	-2.2149	0.572983	-3.86556	0.000110835	0.000780521	RUG10287_Ruminococcaceae_bacterium
RUG11760	211072	0.853497	0.220845	3.8647	0.000111228	0.00078234	RUG11760_uncultured_Succiniclasticum_sp.
RUG10247	502.982	1.27336	0.329567	3.86374	0.000111663	0.000783986	RUG10247_uncultured_Bacteroidia_bacterium
RUG13430	3346.21	1.09626	0.283742	3.8636	0.00011173	0.000783986	RUG13430_uncultured_Coriobacteriaceae_bacterium
RUG14295	1185.75	-0.661612	0.17129	-3.86253	0.00011222	0.000786479	RUG14295_uncultured_bacterium
RUG14015	1467.87	1.1466	0.297162	3.85849	0.000114089	0.000798622	RUG14015_uncultured_Acidaminococcus_sp.
RUG13611	59315.9	1.64759	0.427142	3.85724	0.000114674	0.000801759	RUG13611_Ruminococcaceae_bacterium
HUN_Streptococcus_equinus_strain_C277	308.318	1.40039	0.363533	3.85216	0.000117081	0.000816633	HUN_Streptococcus_equinus_strain_C277
RUG13382	854.036	1.52942	0.397003	3.85241	0.000116963	0.000816633	RUG13382_uncultured_Bacteroidia_bacterium
SVA_103_bin94	4241.46	1.34077	0.348212	3.85045	0.000117902	0.000821381	SVA_103_bin94_Fibrobacteres
RUG12080	10867	-1.55171	0.403259	-3.84793	0.00011912	0.000828874	RUG12080_uncultured_Bacteroidales_bacterium
RUG11376	18487.9	1.05307	0.273991	3.84346	0.000121314	0.000843138	RUG11376_uncultured_Erysipelotrichaceae_bacterium
RUG13462	15639.4	-2.19514	0.571416	-3.84159	0.000122241	0.000848575	RUG13462_uncultured_Lachnospiraceae_bacterium
RUG12458	18711.5	-2.16535	0.563824	-3.84047	0.0001228	0.000851443	RUG12458_uncultured_Lachnospiraceae_bacterium
RUG11744	424.661	-1.08809	0.283419	-3.83915	0.000123463	0.000855023	RUG11744_uncultured_Ruminococcus_sp.
RUG13208	22405.2	1.00766	0.262663	3.83632	0.000124891	0.00086389	RUG13208_uncultured_Erysipelotrichaceae_bacterium
RUG11311	54782.6	-1.86598	0.486928	-3.83214	0.000127031	0.000877654	RUG11311_Ruminococcaceae_bacterium
HUN_Bifidobacterium_longum_AGR2137	1289.82	0.879011	0.229688	3.82697	0.000129728	0.000895233	HUN_Bifidobacterium_longum_AGR2137
RUG10045	18187.5	-1.38866	0.363104	-3.82441	0.000131083	0.000903517	RUG10045_uncultured_Bacteroidia_bacterium
RUG12561	203.029	-1.47292	0.385209	-3.82368	0.000131476	0.000905153	RUG12561_uncultured_Ruminococcus_sp.
UBA2715	24260.1	1.74516	0.456803	3.82038	0.000133248	0.000916274	UBA2715_Porphyromonadaceae
RUG11989	62245.2	1.53836	0.403677	3.81086	0.000138482	0.00095115	RUG11989_Ruminococcaceae_bacterium
RUG14669	90985.4	-0.969285	0.254402	-3.81005	0.000138938	0.000953162	RUG14669_uncultured_Prevotellaceae_bacterium
RUG10819	3610.51	1.98417	0.522106	3.80032	0.00014451	0.000990226	RUG10819_uncultured_Mitsuokella_sp.
RUG13189	11974.2	-2.12227	0.558775	-3.79807	0.000145827	0.000998077	RUG13189_uncultured_Bacteroidetes_bacterium
RUG12263	250563	-1.80638	0.475738	-3.797	0.00014646	0.00100124	RUG12263_uncultured_Lachnospiraceae_bacterium
RUG11424	5275.19	-1.81028	0.477778	-3.78896	0.000151278	0.00103123	RUG11424_uncultured_Bacteroidetes_bacterium
RUG12030	1263.6	-1.63395	0.43124	-3.78896	0.000151282	0.00103123	RUG12030_uncultured_Ruminococcus_sp.
RUG12245	2850.64	1.06807	0.281903	3.7888	0.000151376	0.00103123	RUG12245_uncultured_Coriobacteriaceae_bacterium
RUG12325	649042	2.70031	0.71285	3.78805	0.000151833	0.00103314	RUG12325_uncultured_Prevotellaceae_bacterium
RUG12406	735.446	-1.02244	0.2701	-3.78542	0.000153449	0.00104292	RUG12406_uncultured_Ruminococcus_sp.
HUN_Lactobacillus_ruminis_DSM_20403_=_NBRC_102161_strain_DSM_20403	619.18	0.635247	0.167856	3.78448	0.000154031	0.00104529	HUN_Lactobacillus_ruminis_DSM_20403_=_NBRC_102161_strain_DSM_20403
RUG10629	405.63	-1.72592	0.456076	-3.78428	0.000154156	0.00104529	RUG10629_uncultured_Ruminococcus_sp.
RUG13708	8444.65	-1.68337	0.44498	-3.78302	0.000154936	0.00104936	RUG13708_uncultured_Ruminococcus_sp.
RUG13602	93153.7	2.16896	0.573541	3.78169	0.000155765	0.00105376	RUG13602_uncultured_Prevotella_sp.
RUG13320	45139.2	-1.7912	0.473973	-3.77911	0.000157392	0.00106353	RUG13320_Ruminococcaceae_bacterium
RUG12593	21087.7	-1.36568	0.361412	-3.77874	0.000157622	0.00106386	RUG12593_uncultured_Ruminococcus_sp.
UBA2844	18513.5	1.56143	0.413354	3.77746	0.000158435	0.00106811	UBA2844_Porphyromonadaceae
RUG12582	2524.62	-1.28202	0.33964	-3.77465	0.000160231	0.00107897	RUG12582_Ruminococcaceae_bacterium
RUG13688	4786.28	1.03101	0.273234	3.77336	0.000161067	0.00108335	RUG13688_uncultured_Coriobacteriaceae_bacterium
RUG14712	5208.88	0.967757	0.256635	3.77095	0.000162629	0.00109261	RUG14712_uncultured_Lachnospiraceae_bacterium
RUG10621	5900.98	1.22111	0.32394	3.76956	0.000163536	0.00109744	RUG10621_uncultured_Bacteroidetes_bacterium
RUG11545	2093.78	-0.51969	0.137888	-3.76892	0.000163958	0.00109901	RUG11545_uncultured_Ruminococcus_sp.
RUG10044	785485	2.53076	0.671567	3.76844	0.000164268	0.00109983	RUG10044_uncultured_Prevotellaceae_bacterium
RUG11143	11353.3	0.966008	0.25639	3.76773	0.000164741	0.00110173	RUG11143_uncultured_Lachnospiraceae_bacterium
RUG13139	4506	0.741516	0.196891	3.76612	0.000165804	0.00110757	RUG13139_uncultured_Methanobrevibacter_sp.
RUG14730	8702.97	-1.03566	0.275265	-3.7624	0.00016829	0.00112289	RUG14730_Ruminococcaceae_bacterium
RUG12655	3077.97	0.559178	0.148679	3.76098	0.000169247	0.00112799	RUG12655_uncultured_Lachnospiraceae_bacterium
HUN_Butyrivibrio_hungatei_NK4A153	6480.67	-0.764122	0.203256	-3.75941	0.000170315	0.00113382	HUN_Butyrivibrio_hungatei_NK4A153
RUG12668	11400.3	1.31233	0.349113	3.75904	0.000170565	0.00113419	RUG12668_uncultured_Lachnospiraceae_bacterium
RUG12696	6520.34	-0.81569	0.217164	-3.7561	0.000172579	0.00114628	RUG12696_uncultured_Ruminococcus_sp.
SOL_APROT3	1008.79	-1.61759	0.430782	-3.75501	0.000173337	0.00115001	SOL_APROT3_Rhodospirillaceae
RUG11437	16259.4	0.990017	0.263705	3.75426	0.000173852	0.00115212	RUG11437_uncultured_Erysipelotrichaceae_bacterium
RUG13359	54364.1	0.879873	0.234421	3.75338	0.000174465	0.00115487	RUG13359_uncultured_Bacteroidales_bacterium
RUG10441	538.309	-1.38157	0.368278	-3.75144	0.000175825	0.00115993	RUG10441_uncultured_Ruminococcus_sp.
RUG10646	4551.6	-0.802662	0.213952	-3.75159	0.000175713	0.00115993	RUG10646_Ruminococcaceae_bacterium
RUG11581	156.524	-1.47719	0.393738	-3.7517	0.000175637	0.00115993	RUG11581_uncultured_Ruminococcus_sp.
HUN_Desulfovibrio_legallii_strain_KHC7	8433.76	-0.936592	0.249744	-3.75021	0.000176688	0.00116431	HUN_Desulfovibrio_legallii_strain_KHC7
HUN_Lactobacillus_ruminis_ATCC_27782	1337.47	0.633443	0.168986	3.7485	0.000177894	0.00116967	HUN_Lactobacillus_ruminis_ATCC_27782
SOL_APROT1	10878.3	-2.47263	0.659633	-3.74849	0.000177902	0.00116967	SOL_APROT1_Rhodospirillaceae
RUG12463	20867.9	-0.965462	0.257832	-3.74454	0.000180727	0.00118691	RUG12463_uncultured_Lachnospiraceae_bacterium
HUN_Dorea_longicatena_AGR2136	96019.6	2.6781	0.716738	3.7365	0.000186597	0.00122271	HUN_Dorea_longicatena_AGR2136
RUG14837	2887.34	-0.951625	0.25468	-3.73654	0.000186566	0.00122271	RUG14837_uncultured_Ruminococcus_sp.
RUG11921	1347.11	1.20382	0.322328	3.73475	0.0001879	0.00122987	RUG11921_uncultured_Erysipelotrichaceae_bacterium
RUG12797	6439.24	-1.09893	0.294748	-3.72835	0.000192734	0.0012601	RUG12797_uncultured_Lachnospiraceae_bacterium
RUG12595	29506.9	-1.74052	0.466964	-3.72732	0.000193527	0.00126387	RUG12595_uncultured_Lachnospiraceae_bacterium
HUN_Bifidobacterium_bifidum_strain_Calf96	2004.39	0.577323	0.155026	3.72404	0.000196057	0.00127697	HUN_Bifidobacterium_bifidum_strain_Calf96
HUN_Streptococcus_equinus_strain_SI	538.587	2.00045	0.537171	3.72406	0.000196046	0.00127697	HUN_Streptococcus_equinus_strain_SI
RUG10822	3415.92	0.936724	0.251545	3.72388	0.000196187	0.00127697	RUG10822_uncultured_Clostridiales_bacterium
HUN_Streptococcus_equinus_strain_ES1	298.187	1.41788	0.380956	3.72189	0.000197734	0.0012856	HUN_Streptococcus_equinus_strain_ES1
RUG13198	36006.3	-2.23456	0.600432	-3.72159	0.000197975	0.00128574	RUG13198_Ruminococcaceae_bacterium
RUG13870	5284.83	-3.22191	0.866651	-3.71766	0.00020108	0.00130445	RUG13870_uncultured_Proteobacterium
RUG10492	869.642	-2.03526	0.547513	-3.71728	0.000201383	0.00130497	RUG10492_uncultured_Proteobacterium
RUG12587	99969	2.48991	0.670039	3.71606	0.00020235	0.00130978	RUG12587_uncultured_Bacteroidales_bacterium
RUG12572	16518.8	-1.404	0.377951	-3.71477	0.000203391	0.00131507	RUG12572_uncultured_Bacteroidales_bacterium
RUG10985	1889.75	0.986869	0.26589	3.71157	0.000205979	0.00132835	RUG10985_uncultured_Acidaminococcus_sp.
RUG11336	718.772	-0.67587	0.182107	-3.71139	0.000206127	0.00132835	RUG11336_uncultured_Ruminococcus_sp.
RUG13791	12673.8	-1.02707	0.276715	-3.71165	0.000205911	0.00132835	RUG13791_uncultured_Bacteroidia_bacterium
RUG12533	59879.9	-1.63825	0.442156	-3.70515	0.000211267	0.00135997	RUG12533_uncultured_Prevotellaceae_bacterium
RUG12620	80948.9	-1.53181	0.413647	-3.70318	0.000212914	0.00136907	RUG12620_uncultured_Prevotellaceae_bacterium
RUG10474	631.311	-1.07269	0.289977	-3.69922	0.000216261	0.00138906	RUG10474_uncultured_Ruminococcus_sp.
RUG13678	50569.4	2.91144	0.787174	3.69859	0.000216798	0.00139098	RUG13678_Fibrobacter_succinogenes
RUG14704	27278.6	-2.43388	0.658175	-3.69793	0.000217367	0.0013931	RUG14704_Ruminococcaceae_bacterium
RUG11906	28720.9	-1.48546	0.402833	-3.68754	0.000226431	0.00144961	RUG11906_uncultured_Bacteroidia_bacterium
RUG11383	17859.3	-1.84446	0.500289	-3.6868	0.000227091	0.00145224	RUG11383_uncultured_Bacteroidia_bacterium
RUG14724	91197.4	-1.59211	0.432435	-3.68173	0.000231659	0.00147984	RUG14724_uncultured_Prevotellaceae_bacterium
SOL_BACT8	10134.7	-1.78642	0.485437	-3.68003	0.000233203	0.00148807	SOL_BACT8_Bacteroidales
RUG12664	573.563	0.924966	0.251441	3.67866	0.000234463	0.00149448	RUG12664_uncultured_Bifidobacterium_sp.
RUG10430	302.952	-1.41882	0.38606	-3.67513	0.000237726	0.00151362	RUG10430_uncultured_Ruminococcus_sp.
RUG10893	727.296	-1.34874	0.36711	-3.67394	0.000238843	0.00151908	RUG10893_uncultured_Ruminococcus_sp.
RUG12963	6189.07	1.12225	0.305976	3.66777	0.000244675	0.00155303	RUG12963_uncultured_Bacteroidia_bacterium
RUG14624	548.115	-1.29732	0.353711	-3.66773	0.000244711	0.00155303	RUG14624_uncultured_Ruminococcus_sp.
RUG13567	2782.21	-0.742854	0.202667	-3.6654	0.000246957	0.00156558	RUG13567_uncultured_Bacteroidia_bacterium
RUG13491	73240.2	-1.36997	0.374325	-3.65983	0.000252381	0.00159823	RUG13491_uncultured_Prevotellaceae_bacterium
RUG10953	258.688	-1.37765	0.37708	-3.65347	0.000258717	0.00163658	RUG10953_uncultured_Ruminococcus_sp.
RUG11305	8897.67	0.965641	0.26438	3.65247	0.000259727	0.00163942	RUG11305_uncultured_Bacteroidia_bacterium
RUG14893	3346.96	1.08619	0.297376	3.65257	0.000259627	0.00163942	RUG14893_uncultured_Olsenella_sp.
HUN_Blautia_sp_SF_50	15618.1	0.962274	0.263495	3.65196	0.000260246	0.00164089	HUN_Blautia_sp_SF_50
RUG10246	4768.47	0.959843	0.262849	3.65169	0.000260522	0.00164089	RUG10246_uncultured_Coriobacteriaceae_bacterium
RUG14485	315.041	-1.36218	0.3733	-3.64901	0.000263253	0.00165453	RUG14485_uncultured_Ruminococcus_sp.
RUG14572	270980	-1.18175	0.323852	-3.64904	0.000263219	0.00165453	RUG14572_uncultured_Prevotellaceae_bacterium
RUG13238	2402.84	-0.913155	0.250379	-3.64708	0.000265232	0.00166518	RUG13238_uncultured_Bacteroidia_bacterium
UBA4331	140638	2.54105	0.697313	3.64406	0.000268369	0.00168306	UBA4331_Bacteroidales
RUG13986	6626.47	-1.29658	0.356552	-3.63645	0.000276418	0.00173169	RUG13986_Ruminococcaceae_bacterium
HUN_Streptococcus_equinus_strain_Sb05	393.499	0.807929	0.222353	3.63355	0.000279548	0.00174942	HUN_Streptococcus_equinus_strain_Sb05
RUG13203	45486.3	2.27985	0.628335	3.62841	0.000285177	0.00178274	RUG13203_Fibrobacter_succinogenes
RUG12956	962.37	-1.597	0.440269	-3.62733	0.000286372	0.0017883	RUG12956_uncultured_Proteobacterium
RUG12413	7629.9	-1.06817	0.29489	-3.62229	0.000292012	0.00181769	RUG12413_uncultured_Lachnospiraceae_bacterium
RUG12421	9183.25	-1.51188	0.417341	-3.62265	0.000291597	0.00181769	RUG12421_uncultured_Bacteroidales_bacterium
UBA1426	4805.16	0.695121	0.191887	3.62256	0.000291706	0.00181769	UBA1426_Firmicutes
RUG14791	243.004	-1.44797	0.400177	-3.61834	0.000296504	0.00184369	RUG14791_uncultured_Ruminococcus_sp.
RUG13628	16443.8	1.00271	0.277155	3.61785	0.000297055	0.00184515	RUG13628_uncultured_Coriobacteriaceae_bacterium
RUG10884	112263	-0.998927	0.276207	-3.61659	0.000298514	0.00184845	RUG10884_uncultured_bacterium
RUG10920	263.002	-1.28726	0.355928	-3.61664	0.000298457	0.00184845	RUG10920_uncultured_Ruminococcus_sp.
RUG11106	83390.3	1.41263	0.390598	3.61657	0.000298535	0.00184845	RUG11106_Ruminococcaceae_bacterium
RUG14651	5334.34	-0.825022	0.228264	-3.61434	0.000301113	0.00186244	RUG14651_uncultured_Clostridiales_bacterium
RUG10714	1316.16	-0.976455	0.270429	-3.61076	0.0003053	0.00188634	RUG10714_uncultured_Elusimicrobium_sp.
RUG13309	18390.8	0.966421	0.267789	3.60888	0.000307516	0.00189803	RUG13309_uncultured_Erysipelotrichaceae_bacterium
RUG10395	94515.5	-1.49269	0.413751	-3.60771	0.000308911	0.00190463	RUG10395_uncultured_Prevotellaceae_bacterium
RUG12625	42618.8	2.26104	0.628147	3.59953	0.000318788	0.00196345	RUG12625_Fibrobacter_succinogenes
RUG13179	110408	-1.83414	0.509779	-3.59792	0.000320775	0.00197361	RUG13179_uncultured_Prevotellaceae_bacterium
RUG14384	12399.9	-1.88794	0.52483	-3.59724	0.000321607	0.00197665	RUG14384_uncultured_Bacteroidales_bacterium
RUG13978	294066	-1.90863	0.530635	-3.59689	0.000322044	0.00197725	RUG13978_uncultured_Prevotellaceae_bacterium
RUG14882	100.124	0.903658	0.251307	3.59584	0.000323352	0.00198321	RUG14882_uncultured_Lactobacillus_sp.
RUG10117	527.256	0.88394	0.24609	3.59194	0.000328225	0.00200888	RUG10117_uncultured_Streptococcus_sp.
RUG11498	16468.8	0.892837	0.24856	3.59204	0.000328103	0.00200888	RUG11498_uncultured_Erysipelotrichaceae_bacterium
RUG10139	2361.42	0.921544	0.256752	3.58924	0.000331646	0.00202346	RUG10139_uncultured_Lachnospiraceae_bacterium
RUG11328	845.433	-0.918739	0.255951	-3.58951	0.000331303	0.00202346	RUG11328_uncultured_Ruminococcus_sp.
RUG11777	17734.4	1.74879	0.487161	3.58976	0.000330978	0.00202346	RUG11777_uncultured_Bacteroidales_bacterium
RUG12264	40048.9	-1.45337	0.405002	-3.58855	0.000332516	0.00202656	RUG12264_uncultured_Lachnospiraceae_bacterium
RUG14820	25359.4	-1.5305	0.426526	-3.58829	0.000332848	0.00202656	RUG14820_uncultured_Bacteroidia_bacterium
UBA1407	2333.45	-0.478642	0.133412	-3.5877	0.000333607	0.00202906	UBA1407_Lentisphaeria
RUG10749	450.697	-0.802671	0.224067	-3.58228	0.000340612	0.00206864	RUG10749_uncultured_Ruminococcus_sp.
RUG13073	6122.98	0.676349	0.188813	3.58212	0.000340821	0.00206864	RUG13073_uncultured_Ruminococcus_sp.
HUN_Lachnobacterium_bovis_strain_S1b	4290.19	0.681325	0.190488	3.57675	0.000347898	0.0021094	HUN_Lachnobacterium_bovis_strain_S1b
RUG11973	16678.2	-1.77235	0.495786	-3.57483	0.000350458	0.00212272	RUG11973_uncultured_Bacteroidia_bacterium
RUG11394	9726.45	-1.0477	0.293505	-3.56961	0.000357518	0.00216324	RUG11394_uncultured_Bacteroidia_bacterium
RUG12401	10793.5	-1.0629	0.298102	-3.56556	0.000363079	0.00219462	RUG12401_uncultured_Bacteroidetes_bacterium
HUN_Eubacterium_limosum_strain_SA11	6213.4	0.884415	0.24833	3.56145	0.000368811	0.0022262	HUN_Eubacterium_limosum_strain_SA11
RUG13712	1871.96	-0.983845	0.276267	-3.5612	0.000369157	0.0022262	RUG13712_uncultured_Bacteroidia_bacterium
RUG14210	4960.12	-1.0371	0.291239	-3.561	0.000369446	0.0022262	RUG14210_uncultured_Bacteroidales_bacterium
RUG10054	9699.88	-1.12532	0.316079	-3.56023	0.000370524	0.0022304	RUG10054_uncultured_Bacteroidetes_bacterium
RUG13805	290.111	-1.5063	0.423374	-3.55785	0.000373897	0.00224838	RUG13805_uncultured_Ruminococcus_sp.
RUG11616	271.755	-1.36759	0.384508	-3.55672	0.00037552	0.00225582	RUG11616_uncultured_Ruminococcus_sp.
RUG11559	221.845	-1.35922	0.382358	-3.55484	0.000378206	0.00226498	RUG11559_uncultured_Ruminococcus_sp.
RUG12334	22316.8	0.931405	0.261995	3.55505	0.000377903	0.00226498	RUG12334_uncultured_Erysipelotrichaceae_bacterium
RUG14446	1073.2	-0.923843	0.259866	-3.55508	0.000377868	0.00226498	RUG14446_uncultured_Ruminococcus_sp.
RUG14142	12384.3	1.12243	0.316152	3.55028	0.000384824	0.00230225	RUG14142_uncultured_Erysipelotrichaceae_bacterium
RUG10124	16606.9	-1.41546	0.398732	-3.5499	0.000385382	0.00230288	RUG10124_uncultured_Bacteroidales_bacterium
RUG13745	20181.4	2.77396	0.78147	3.54967	0.000385718	0.00230288	RUG13745_Fibrobacter_succinogenes
RUG12246	4969.82	-2.00029	0.563615	-3.54904	0.000386643	0.00230605	RUG12246_uncultured_Rhodospirillales_bacterium
RUG12118	577440	2.63648	0.743847	3.54439	0.000393522	0.00234469	RUG12118_uncultured_Bacteroidales_bacterium
RUG10389	19522.1	-1.30239	0.367563	-3.54332	0.000395127	0.00234707	RUG10389_uncultured_Bacteroidia_bacterium
RUG11290	185.41	-0.732558	0.206733	-3.54349	0.000394865	0.00234707	RUG11290_uncultured_Ruminococcus_sp.
RUG12870	6596.3	0.809602	0.228471	3.54356	0.000394764	0.00234707	RUG12870_uncultured_Lachnoclostridium_sp.
RUG11488	19585.7	-1.69211	0.477587	-3.54304	0.000395539	0.00234713	RUG11488_uncultured_Prevotellaceae_bacterium
RUG14666	14144.8	-1.7031	0.480845	-3.54189	0.00039727	0.00235501	RUG14666_uncultured_Bacteroidales_bacterium
SVA_101B_bin82	24894.3	-1.13533	0.320844	-3.53858	0.000402289	0.00238235	SVA_101B_bin82_Bacteroidetes
RUG13948	16442	-1.24413	0.351649	-3.53799	0.00040318	0.00238521	RUG13948_uncultured_Bacteroidia_bacterium
HUN_Streptococcus_equinus_strain_pR_5	507.703	1.50002	0.424156	3.53648	0.000405493	0.00239647	HUN_Streptococcus_equinus_strain_pR_5
RUG10387	2003.2	-0.971341	0.274713	-3.53584	0.000406481	0.00239746	RUG10387_uncultured_Ruminococcus_sp.
RUG12124	3411.67	1.69593	0.479614	3.53603	0.000406182	0.00239746	RUG12124_uncultured_Mitsuokella_sp.
RUG11563	96059	-1.55509	0.440062	-3.5338	0.000409639	0.00241365	RUG11563_uncultured_Prevotellaceae_bacterium
SOL_TM71	6061.59	-1.48053	0.419018	-3.53332	0.000410371	0.00241553	SOL_TM71_Bacteria
RUG10129	252482	1.98414	0.562198	3.52926	0.00041673	0.00245049	RUG10129_uncultured_Bacteroidia_bacterium
RUG10388	15790.6	0.977741	0.277237	3.52673	0.000420726	0.0024715	RUG10388_uncultured_Erysipelotrichaceae_bacterium
RUG10433	425886	-2.36318	0.670224	-3.52595	0.000421972	0.00247633	RUG10433_uncultured_Prevotellaceae_bacterium
RUG13207	42693.6	1.59177	0.451716	3.52384	0.000425344	0.00249362	RUG13207_uncultured_Erysipelotrichaceae_bacterium
RUG13044	266196	1.78044	0.505582	3.52156	0.000429014	0.00251261	RUG13044_uncultured_Lachnospiraceae_bacterium
RUG12058	586968	2.39769	0.68176	3.51691	0.000436595	0.00255445	RUG12058_uncultured_Prevotellaceae_bacterium
RUG13289	24130.8	-1.95205	0.555636	-3.51318	0.000442774	0.00258802	RUG13289_uncultured_Lachnospiraceae_bacterium
RUG11086	52824.6	-1.28444	0.365654	-3.51273	0.000443533	0.00258986	RUG11086_Ruminococcaceae_bacterium
HUN_Slackia_heliotrinireducens_DSM_20476	25439.7	0.942367	0.268323	3.51206	0.000444647	0.00259377	HUN_Slackia_heliotrinireducens_DSM_20476
RUG12336	40938.6	-1.85168	0.527306	-3.51159	0.000445434	0.00259577	RUG12336_uncultured_Bacteroidia_bacterium
RUG11201	62555.6	-1.70708	0.486945	-3.50569	0.000455419	0.00265132	RUG11201_uncultured_Coriobacteriaceae_bacterium
RUG14726	468560	-2.33293	0.665826	-3.50381	0.000458647	0.00266746	RUG14726_uncultured_Prevotellaceae_bacterium
RUG13031	36433	1.69601	0.484421	3.50111	0.000463322	0.00269197	RUG13031_uncultured_Erysipelotrichaceae_bacterium
RUG12160	14726.6	-1.26802	0.363083	-3.49237	0.000478749	0.00277849	RUG12160_uncultured_Bacteroidales_bacterium
RUG14079	426.53	1.06175	0.30404	3.49214	0.000479165	0.00277849	RUG14079_Lactobacillus_ruminis
RUG11505	10405	1.06605	0.305557	3.48888	0.000485057	0.00280987	RUG11505_uncultured_Bacteroidia_bacterium
RUG10671	16259.1	0.94946	0.272203	3.48806	0.000486542	0.0028129	RUG10671_uncultured_Erysipelotrichaceae_bacterium
RUG12741	221.507	-1.53861	0.441097	-3.48814	0.000486395	0.0028129	RUG12741_uncultured_Ruminococcus_sp.
RUG10297	10157.9	-1.05769	0.303343	-3.48679	0.000488857	0.0028207	RUG10297_uncultured_Bacteroidetes_bacterium
RUG11564	109979	-1.66795	0.478335	-3.487	0.000488476	0.0028207	RUG11564_uncultured_Prevotellaceae_bacterium
UBA1389	874.206	-0.378159	0.108559	-3.48345	0.00049499	0.00285327	UBA1389_Clostridiales
RUG11474	480001	-2.29514	0.659226	-3.48156	0.000498502	0.002869	RUG11474_uncultured_Prevotellaceae_bacterium
RUG14660	11907.9	0.879502	0.252625	3.48145	0.0004987	0.002869	RUG14660_uncultured_Blautia_sp.
RUG10402	556075	-2.26624	0.651401	-3.47903	0.00050324	0.00288943	RUG10402_uncultured_Prevotellaceae_bacterium
RUG11282	10787.5	-1.75143	0.503415	-3.47911	0.000503089	0.00288943	RUG11282_uncultured_Bacteroidales_bacterium
RUG12017	3090.03	1.23356	0.354693	3.47781	0.00050552	0.00289967	RUG12017_uncultured_Bacteroidia_bacterium
SVA_106_bin111	365108	-2.88035	0.828444	-3.47682	0.000507403	0.00290762	SVA_106_bin111_Bacteroidetes
RUG12138	1673.53	-1.27048	0.365501	-3.476	0.000508956	0.00291366	RUG12138_uncultured_bacterium
RUG12589	602116	2.41723	0.695772	3.47418	0.000512425	0.00292953	RUG12589_uncultured_Prevotellaceae_bacterium
RUG14904	8063.35	-1.11324	0.320446	-3.47402	0.000512731	0.00292953	RUG14904_uncultured_Lachnospiraceae_bacterium
UBA4230	391234	1.36356	0.393009	3.46955	0.000521331	0.00297576	UBA4230_Bacteroidales
RUG11475	161.674	-1.41163	0.407253	-3.46623	0.000527807	0.00300979	RUG11475_uncultured_Ruminococcus_sp.
RUG13275	109134	1.72236	0.497307	3.46337	0.000533456	0.00303904	RUG13275_uncultured_Bacteroidia_bacterium
RUG14468	304194	-2.79242	0.806456	-3.46258	0.000535024	0.003045	RUG14468_uncultured_Prevotellaceae_bacterium
RUG11197	2636.96	-1.26047	0.364087	-3.46199	0.0005362	0.00304872	RUG11197_uncultured_bacterium
RUG12632	43507.1	1.06637	0.308443	3.45727	0.000545669	0.00309955	RUG12632_uncultured_Bacteroidales_bacterium
RUG11281	6881.7	1.10806	0.320578	3.45644	0.000547353	0.00310609	RUG11281_uncultured_Bacteroidetes_bacterium
RUG10070	25865.2	1.34041	0.387956	3.45505	0.000550183	0.00311913	RUG10070_uncultured_Bacteroidales_bacterium
RUG13797	6758.28	-1.75437	0.507986	-3.45358	0.000553198	0.00313318	RUG13797_uncultured_Bacteroidetes_bacterium
RUG11052	40784.4	-1.76067	0.509913	-3.45288	0.000554628	0.00313824	RUG11052_uncultured_Clostridiales_bacterium
Hess_AS1a_Clostridiales	1522.15	-1.19423	0.345919	-3.45234	0.000555756	0.00314158	Hess_AS1a_Clostridiales
RUG13895	2.5758e+06	2.93934	0.851528	3.45184	0.000556784	0.00314435	RUG13895_uncultured_Prevotellaceae_bacterium
RUG10353	1017.77	-0.913468	0.26467	-3.45135	0.000557787	0.00314698	RUG10353_uncultured_Ruminococcus_sp.
RUG10363	229.729	-1.0913	0.316332	-3.44986	0.000560873	0.00316133	RUG10363_uncultured_Ruminococcus_sp.
RUG11242	1588.15	-0.998216	0.289744	-3.44516	0.000570718	0.00321373	RUG11242_uncultured_Bacteroidetes_bacterium
RUG12265	40847.6	1.60691	0.466676	3.44332	0.000574616	0.00323256	RUG12265_uncultured_Erysipelotrichaceae_bacterium
RUG11855	18415.8	1.18348	0.343734	3.443	0.000575294	0.00323326	RUG11855_uncultured_Clostridiales_bacterium
RUG13290	72667.2	2.4076	0.699668	3.44105	0.000579453	0.00325351	RUG13290_uncultured_Bacteroidales_bacterium
HUN_Corynebacterium_vitaeruminis_DSM_20294	1242.82	0.616469	0.179394	3.4364	0.000589505	0.00330481	HUN_Corynebacterium_vitaeruminis_DSM_20294
RUG11769	74162.3	-1.46914	0.427537	-3.4363	0.00058972	0.00330481	RUG11769_uncultured_Prevotellaceae_bacterium
RUG14172	17287	1.19682	0.348404	3.43515	0.000592223	0.00331565	RUG14172_uncultured_Clostridiales_bacterium
RUG14318	3666.46	-1.04807	0.305538	-3.43026	0.000603003	0.00337278	RUG14318_uncultured_Sutterellaceae_bacterium
RUG12081	108728	1.49297	0.43581	3.42574	0.000613137	0.00342618	RUG12081_Ruminococcaceae_bacterium
RUG10642	17452.2	0.955315	0.278912	3.42515	0.000614467	0.00342741	RUG10642_uncultured_Erysipelotrichaceae_bacterium
RUG10673	95087.8	1.48254	0.432877	3.42486	0.000615116	0.00342741	RUG10673_Ruminococcaceae_bacterium
RUG13205	22209.8	0.794511	0.231978	3.42494	0.00061493	0.00342741	RUG13205_uncultured_Ruminococcus_sp.
RUG11664	144867	-1.57805	0.460969	-3.42333	0.0006186	0.00344354	RUG11664_uncultured_Prevotellaceae_bacterium
RUG12135	2631.27	-0.995895	0.291066	-3.42154	0.000622666	0.00346287	RUG12135_uncultured_Bacteroidales_bacterium
RUG14798	13904.1	-1.03532	0.302645	-3.4209	0.00062414	0.00346777	RUG14798_uncultured_Bacteroidia_bacterium
RUG11412	281.451	-1.26375	0.369464	-3.4205	0.000625064	0.00346956	RUG11412_uncultured_Ruminococcus_sp.
SVA_102_bin1	9650.45	-1.51019	0.441547	-3.42023	0.00062569	0.00346956	SVA_102_bin1_CandidatedivisionSR1
SVA_105_bin24	3429.63	-0.763307	0.22319	-3.41999	0.000626243	0.00346956	SVA_105_bin24_Bacteroidetes
RUG10343	250.106	-1.32502	0.387488	-3.41951	0.000627337	0.00347234	RUG10343_uncultured_Ruminococcus_sp.
RUG14642	39476.5	-1.71593	0.50206	-3.41777	0.000631371	0.00349135	RUG14642_uncultured_Bacteroidia_bacterium
RUG11683	15452.6	0.757915	0.221854	3.41627	0.000634846	0.00350394	RUG11683_Fibrobacter_succinogenes
RUG13538	17981.8	-1.84907	0.541238	-3.41637	0.000634623	0.00350394	RUG13538_uncultured_Lachnospiraceae_bacterium
RUG13271	5110.39	-1.48581	0.434968	-3.41592	0.000635674	0.0035052	RUG13271_uncultured_Clostridiales_bacterium
HUN_Cellvibrio_sp_BR_O59_Scaffold1	1145.67	0.485325	0.142212	3.41269	0.000643254	0.00354366	HUN_Cellvibrio_sp_BR_O59_Scaffold1
HUN_Streptococcus_henryi_strain_A_4	1297.15	0.890419	0.261094	3.41034	0.000648831	0.00357102	HUN_Streptococcus_henryi_strain_A_4
RUG11817	38741.5	1.20998	0.354995	3.40843	0.000653382	0.00359268	RUG11817_uncultured_Clostridiales_bacterium
RUG14069	33736.7	1.63151	0.479455	3.40285	0.000666876	0.00366343	RUG14069_uncultured_Erysipelotrichaceae_bacterium
HUN_Methanobacterium_formicicum_strain_BRM9	3264.43	0.663235	0.195156	3.39849	0.000677588	0.00371878	HUN_Methanobacterium_formicicum_strain_BRM9
RUG13795	19412.1	1.6713	0.491968	3.39718	0.00068084	0.00373275	RUG13795_uncultured_Bacteroidales_bacterium
RUG14005	7749.43	0.686804	0.202182	3.39695	0.000681411	0.00373275	RUG14005_uncultured_Oribacterium_sp.
RUG12944	9508.89	-1.09675	0.323149	-3.39394	0.000688956	0.00377055	RUG12944_Ruminococcaceae_bacterium
RUG10294	5414.47	-1.81831	0.535938	-3.39276	0.000691915	0.0037832	RUG10294_uncultured_Bacteroidetes_bacterium
RUG11372	2653.19	-0.934887	0.275634	-3.39177	0.00069443	0.0037934	RUG11372_uncultured_Ruminococcus_sp.
RUG11759	6713.13	1.19171	0.351533	3.39005	0.000698799	0.00381371	RUG11759_Ruminococcaceae_bacterium
RUG12439	36567.4	1.91454	0.5653	3.38677	0.000707209	0.003856	RUG12439_Fibrobacter_succinogenes
RUG13266	13862.3	-0.638444	0.18874	-3.38265	0.00071789	0.0039106	RUG13266_Ruminococcaceae_bacterium
RUG10468	57051.7	1.94747	0.576002	3.38101	0.00072219	0.00393035	RUG10468_uncultured_Bacteroidales_bacterium
RUG10305	771.434	1.06888	0.31642	3.37805	0.000730027	0.00396931	RUG10305_Ruminococcaceae_bacterium
RUG12396	19265.3	-2.10087	0.622259	-3.3762	0.000734935	0.00399228	RUG12396_uncultured_Rhodospirillales_bacterium
RUG13737	39192.7	-1.56351	0.46374	-3.37152	0.000747543	0.004057	RUG13737_uncultured_Ruminococcus_sp.
RUG10801	6779.84	0.912502	0.270781	3.36989	0.000751977	0.00407728	RUG10801_uncultured_Lachnospiraceae_bacterium
RUG10276	76336.5	1.54943	0.46004	3.36803	0.000757082	0.00410115	RUG10276_uncultured_Erysipelotrichaceae_bacterium
RUG11560	352.778	0.684266	0.203269	3.3663	0.000761834	0.00412307	RUG11560_uncultured_Bifidobacterium_sp.
RUG12485	5415.35	1.12717	0.335013	3.36455	0.000766674	0.00414543	RUG12485_uncultured_Bacteroidia_bacterium
RUG12828	1306.28	-0.517154	0.153794	-3.36265	0.000771979	0.00417025	RUG12828_uncultured_Ruminococcus_sp.
RUG14125	1952.69	-0.930711	0.276816	-3.3622	0.000773243	0.00417323	RUG14125_uncultured_bacterium
RUG10450	514.687	-1.47658	0.43952	-3.35953	0.000780748	0.00420984	RUG10450_uncultured_Ruminococcus_sp.
RUG10259	322.946	0.711671	0.212038	3.35633	0.000789848	0.00425499	RUG10259_Ruminococcaceae_bacterium
HUN_Acidaminococcus_fermentans_strain_WCC6	4813.38	1.17127	0.349044	3.35564	0.000791822	0.0042617	HUN_Acidaminococcus_fermentans_strain_WCC6
RUG12274	3322.13	1.00973	0.300935	3.3553	0.000792793	0.00426299	RUG12274_uncultured_Coriobacteriaceae_bacterium
SVA_103_bin11	4003.72	-1.01475	0.302559	-3.35389	0.000796846	0.00428085	SVA_103_bin11_Bacteroidetes
SVA_106_bin5	3857.36	-0.667212	0.199137	-3.35051	0.000806617	0.00432936	SVA_106_bin5_Bacteroidetes
RUG13919	5824.3	1.11006	0.331401	3.34959	0.000809301	0.00433978	RUG13919_uncultured_Bacteroidetes_bacterium
RUG11044	364.119	-1.37403	0.410295	-3.34888	0.000811399	0.00434705	RUG11044_uncultured_Ruminococcus_sp.
RUG12535	360.884	-1.3539	0.404843	-3.34427	0.000824993	0.00441583	RUG12535_uncultured_Ruminococcus_sp.
UBA4220	94962.5	2.1802	0.652109	3.34331	0.000827857	0.00442711	UBA4220_Bacteroidales
RUG13788	17146.2	0.909523	0.272075	3.34291	0.00082905	0.00442943	RUG13788_uncultured_Erysipelotrichaceae_bacterium
HUN_Lachnospiraceae_bacterium_KH1T2	8908.12	0.61767	0.18501	3.33857	0.000842121	0.00449516	HUN_Lachnospiraceae_bacterium_KH1T2
RUG13324	7417.3	-1.25325	0.375845	-3.3345	0.000854541	0.00455729	RUG13324_Ruminococcaceae_bacterium
HUN_Streptococcus_equinus_strain_AR3	990.524	1.27781	0.383377	3.33304	0.000859041	0.00457536	HUN_Streptococcus_equinus_strain_AR3
RUG10660	15607.9	0.947794	0.284376	3.33289	0.000859494	0.00457536	RUG10660_uncultured_Erysipelotrichaceae_bacterium
RUG12330	2585.36	0.936224	0.281046	3.33121	0.000864688	0.00459882	RUG12330_uncultured_Coriobacteriaceae_bacterium
RUG12678	3235.84	0.958174	0.287763	3.32973	0.000869312	0.00461921	RUG12678_uncultured_Coriobacteriaceae_bacterium
RUG13691	1734.99	0.583597	0.17534	3.32838	0.000873527	0.00463739	RUG13691_uncultured_Bacteroidia_bacterium
RUG14701	17609.1	-1.58933	0.477737	-3.32679	0.000878513	0.00465963	RUG14701_uncultured_Lachnospiraceae_bacterium
RUG13954	167465	2.90499	0.873446	3.3259	0.000881338	0.00467037	RUG13954_uncultured_Bacteroidales_bacterium
RUG14110	5430.42	0.535621	0.161136	3.32403	0.000887273	0.00469756	RUG14110_uncultured_Methanobrevibacter_sp.
RUG14302	9704.17	1.21987	0.367124	3.32277	0.000891292	0.00471457	RUG14302_uncultured_Erysipelotrichaceae_bacterium
RUG13759	9012.11	-0.945505	0.284675	-3.32135	0.000895823	0.00473426	RUG13759_uncultured_Bacteroidetes_bacterium
RUG14300	2417.81	-1.23383	0.371717	-3.31928	0.000902512	0.0047653	RUG14300_uncultured_Clostridiales_bacterium
RUG12150	1280.76	0.817016	0.246244	3.31791	0.00090693	0.0047843	RUG12150_uncultured_Aeromonadales_bacterium
RUG12268	3076.54	-1.16163	0.350235	-3.31672	0.000910803	0.0048004	RUG12268_uncultured_bacterium
RUG11568	660.6	-0.514816	0.15527	-3.31562	0.000914398	0.004815	RUG11568_uncultured_Ruminococcus_sp.
RUG14001	3010.31	0.888564	0.268049	3.31492	0.000916677	0.00482266	RUG14001_uncultured_Lachnospiraceae_bacterium
RUG13472	56950.9	1.93891	0.584947	3.31467	0.000917506	0.00482268	RUG13472_uncultured_Bacteroidales_bacterium
RUG11375	11321.2	-1.72723	0.522562	-3.30532	0.000948689	0.00498211	RUG11375_uncultured_Bacteroidetes_bacterium
RUG14727	2.19276e+06	2.76866	0.837785	3.30473	0.000950664	0.004988	RUG14727_uncultured_Prevotellaceae_bacterium
RUG10634	3662.89	-1.47227	0.445777	-3.3027	0.000957576	0.00501526	RUG10634_uncultured_bacterium
RUG11443	3945.98	-1.41375	0.428056	-3.30271	0.000957544	0.00501526	RUG11443_uncultured_bacterium
RUG14070	1369.88	-1.2692	0.384459	-3.30126	0.000962509	0.00503659	RUG14070_uncultured_Proteobacterium
RUG11495	71634.8	-1.15972	0.351395	-3.30034	0.000965678	0.00504865	RUG11495_uncultured_Prevotellaceae_bacterium
RUG12949	44087.6	1.98144	0.600827	3.29786	0.000974251	0.00508549	RUG12949_uncultured_Bacteroidales_bacterium
RUG13686	8738.59	0.747845	0.226771	3.2978	0.000974464	0.00508549	RUG13686_uncultured_Lachnospiraceae_bacterium
RUG11140	4530.73	0.47931	0.145522	3.29372	0.000988697	0.0051533	RUG11140_uncultured_Lachnospiraceae_bacterium
RUG11671	10274.9	0.777984	0.236213	3.29357	0.000989223	0.0051533	RUG11671_Fibrobacter_succinogenes
RUG10734	1771.17	0.80872	0.245628	3.29247	0.000993131	0.00516446	RUG10734_uncultured_Lachnospiraceae_bacterium
UBA760	603.658	1.30617	0.396693	3.29265	0.00099248	0.00516446	UBA760_Bacteroidales
SVA_105_bin109	1402.01	-1.07343	0.326063	-3.29208	0.000994496	0.00516696	SVA_105_bin109_Proteobacteria
RUG10952	711.381	-1.0174	0.309166	-3.2908	0.000999025	0.00518588	RUG10952_uncultured_Ruminococcus_sp.
RUG11024	52993.5	-1.94639	0.591598	-3.29006	0.00100165	0.0051949	RUG11024_Ruminococcaceae_bacterium
RUG10625	7833.65	-1.15963	0.352509	-3.28966	0.00100309	0.00519775	RUG10625_uncultured_Bacteroidia_bacterium
RUG10516	24647.7	-1.52473	0.464714	-3.28101	0.00103436	0.00535505	RUG10516_uncultured_Lachnospiraceae_bacterium
RUG10208	1564.9	0.958659	0.292301	3.27969	0.0010392	0.00537534	RUG10208_uncultured_Lachnospiraceae_bacterium
RUG10937	39511.2	-2.04719	0.624921	-3.27592	0.00105319	0.00544286	RUG10937_Ruminococcaceae_bacterium
RUG10506	1934.26	-0.520888	0.159144	-3.27306	0.0010639	0.00549338	RUG10506_uncultured_Ruminococcus_sp.
RUG12127	24383.6	-1.20342	0.367859	-3.27141	0.00107014	0.00551196	RUG12127_uncultured_Prevotellaceae_bacterium
RUG14004	673167	2.41647	0.738646	3.27149	0.00106981	0.00551196	RUG14004_uncultured_Bacteroidales_bacterium
RUG14937	10704.9	0.928674	0.28388	3.27136	0.00107033	0.00551196	RUG14937_uncultured_Lachnospiraceae_bacterium
RUG14276	8028.79	1.85963	0.568712	3.26989	0.0010759	0.00553579	RUG14276_uncultured_Clostridiales_bacterium
RUG11591	7386.3	0.917262	0.280603	3.26889	0.0010797	0.00555042	RUG11591_uncultured_Bacteroidia_bacterium
RUG13542	2696.78	-1.50438	0.460704	-3.26539	0.00109315	0.00561464	RUG13542_uncultured_Ruminococcus_sp.
RUG10526	15251.9	1.97806	0.606133	3.26342	0.00110078	0.00564887	RUG10526_uncultured_Planctomycetes_bacterium
RUG11654	1612.47	-0.917073	0.281164	-3.2617	0.00110747	0.00567821	RUG11654_uncultured_Ruminococcus_sp.
HUN_Peptostreptococcus_sp_D1	2119.34	0.537153	0.164818	3.25907	0.00111778	0.00571105	HUN_Peptostreptococcus_sp_D1
RUG11087	8423.73	-0.950933	0.291779	-3.25908	0.00111772	0.00571105	RUG11087_uncultured_Clostridiales_bacterium
RUG12791	17062.8	-1.17294	0.359855	-3.25947	0.00111621	0.00571105	RUG12791_uncultured_Prevotellaceae_bacterium
RUG12840	6775.73	1.01915	0.312666	3.25956	0.00111586	0.00571105	RUG12840_uncultured_Coriobacteriaceae_bacterium
RUG14421	7059.58	-1.60443	0.492406	-3.25835	0.0011206	0.00572045	RUG14421_uncultured_Bacteroidetes_bacterium
RUG10666	5467.62	1.07513	0.33024	3.25559	0.00113158	0.00577147	RUG10666_uncultured_Bacteroidetes_bacterium
RUG12100	18749.4	-1.44881	0.445247	-3.25394	0.00113815	0.0057999	RUG12100_uncultured_Methanobrevibacter_sp.
RUG13171	7924.41	-0.954238	0.293374	-3.25263	0.00114341	0.00582165	RUG13171_uncultured_Bacteroidetes_bacterium
RUG11728	382.07	-1.21416	0.373651	-3.24945	0.00115628	0.00588205	RUG11728_uncultured_Ruminococcus_sp.
RUG10081	57999.6	1.20284	0.370545	3.24613	0.00116984	0.00594583	RUG10081_uncultured_Erysipelotrichaceae_bacterium
HUN_Proteus_mirabilis_strain_NLAE_zl_C285	565.243	0.534252	0.164622	3.24532	0.00117317	0.00595402	HUN_Proteus_mirabilis_strain_NLAE_zl_C285
RUG10113	183084	2.95768	0.911389	3.24525	0.00117349	0.00595402	RUG10113_uncultured_Bacteroidales_bacterium
RUG11306	312.711	-1.07309	0.330809	-3.24383	0.00117936	0.00597861	RUG11306_uncultured_Ruminococcus_sp.
RUG10317	491.373	-0.981302	0.302728	-3.24153	0.00118889	0.00602172	RUG10317_uncultured_Ruminococcus_sp.
RUG10752	26917.5	0.744235	0.22968	3.24031	0.00119401	0.00604241	RUG10752_Fibrobacter_succinogenes
RUG12929	1052.82	0.566331	0.174843	3.23908	0.00119917	0.00605804	RUG12929_uncultured_Ureaplasma_sp.
RUG13992	14804.9	-1.18127	0.364686	-3.23913	0.00119894	0.00605804	RUG13992_uncultured_Bacteroidales_bacterium
RUG12839	20460.8	-1.39683	0.431466	-3.23741	0.0012062	0.00608827	RUG12839_uncultured_Clostridiales_bacterium
UBA4683	966.179	-0.82882	0.256077	-3.2366	0.00120963	0.00610032	UBA4683_Catabacter
RUG11962	2895.11	-1.16531	0.360306	-3.23421	0.00121978	0.00614622	RUG11962_Ruminococcaceae_bacterium
RUG11456	18063.8	0.802607	0.248377	3.23141	0.0012318	0.00620145	RUG11456_uncultured_Erysipelotrichaceae_bacterium
RUG12324	10144.9	-0.975539	0.301944	-3.23086	0.00123419	0.00620815	RUG12324_uncultured_Bacteroidetes_bacterium
RUG12120	2854.24	0.849564	0.263062	3.22952	0.00123999	0.00623193	RUG12120_uncultured_Lachnospiraceae_bacterium
SVA_101B_bin84	4317.5	-1.71555	0.531441	-3.22811	0.00124609	0.00625722	SVA_101B_bin84_Firmicutes
RUG12860	12089.7	-0.618126	0.191525	-3.22738	0.00124928	0.00626783	RUG12860_uncultured_Desulfovibrio_sp.
RUG14538	2580.16	-0.927872	0.288676	-3.21423	0.00130795	0.00655659	RUG14538_uncultured_Bacteroidia_bacterium
RUG13885	82893.8	1.40464	0.437174	3.21301	0.00131352	0.00657887	RUG13885_uncultured_Erysipelotrichaceae_bacterium
RUG14255	2854.48	-1.08658	0.338345	-3.21146	0.00132064	0.00660887	RUG14255_Ruminococcaceae_bacterium
RUG11288	60844.7	-1.8374	0.572777	-3.20788	0.00133719	0.00668594	RUG11288_uncultured_Prevotellaceae_bacterium
RUG12128	1358.89	0.707984	0.2208	3.20645	0.00134386	0.00670782	RUG12128_uncultured_Dialister_sp.
RUG14280	895.713	0.728728	0.227263	3.20654	0.00134341	0.00670782	RUG14280_uncultured_Corynebacterium_sp.
RUG14872	33114.1	2.60522	0.81278	3.20532	0.00134913	0.0067284	RUG14872_uncultured_Spirochaetaceae_bacterium
RUG13338	591.767	0.767997	0.239816	3.20244	0.00136268	0.00679017	RUG13338_Ruminococcaceae_bacterium
RUG12137	3402.63	0.689073	0.215226	3.20162	0.00136656	0.00680371	RUG12137_uncultured_Acidaminococcus_sp.
RUG13504	846.821	1.1939	0.372981	3.20096	0.00136968	0.00681345	RUG13504_uncultured_Bifidobacterium_sp.
RUG13187	45208.8	-2.03003	0.634244	-3.20071	0.00137092	0.00681378	RUG13187_Ruminococcaceae_bacterium
RUG13347	1470.37	1.31276	0.410338	3.19922	0.00137802	0.00684325	RUG13347_uncultured_Lachnospiraceae_bacterium
RUG10101	72637.7	-1.57982	0.494037	-3.19778	0.00138488	0.00687149	RUG10101_Ruminococcaceae_bacterium
RUG12748	5088.42	-1.0386	0.324964	-3.19606	0.00139319	0.00690684	RUG12748_Ruminococcaceae_bacterium
RUG13356	3345.87	-1.12082	0.350818	-3.19486	0.00139898	0.00692972	RUG13356_uncultured_bacterium
RUG13801	2622.91	-0.517986	0.162145	-3.19458	0.00140033	0.0069305	RUG13801_uncultured_Lachnospiraceae_bacterium
RUG10918	1682.24	-1.25883	0.394158	-3.19373	0.00140449	0.00694523	RUG10918_uncultured_Proteobacterium
RUG11114	7351.96	0.92807	0.290643	3.19316	0.00140725	0.00694712	RUG11114_uncultured_Coriobacteriaceae_bacterium
RUG14343	45388.8	1.70396	0.53362	3.19321	0.00140699	0.00694712	RUG14343_Fibrobacter_succinogenes
SOL_TREPO2	15172.4	1.19083	0.372992	3.19263	0.00140983	0.00695395	SOL_TREPO2_
RUG10349	91147.2	-1.41327	0.44281	-3.19159	0.00141494	0.0069733	RUG10349_uncultured_Prevotellaceae_bacterium
RUG12518	41065.8	1.85967	0.583088	3.18935	0.00142591	0.00702145	RUG12518_Fibrobacter_succinogenes
RUG13800	805.889	-0.547816	0.171783	-3.18899	0.00142769	0.00702427	RUG13800_uncultured_Ruminococcus_sp.
RUG11122	64492	1.25454	0.393427	3.18875	0.00142891	0.00702437	RUG11122_uncultured_Erysipelotrichaceae_bacterium
RUG10377	873.425	-1.41327	0.443404	-3.18733	0.00143593	0.00705296	RUG10377_uncultured_Ruminococcus_sp.
RUG13828	21693.8	-1.46866	0.461041	-3.18553	0.00144491	0.00709109	RUG13828_uncultured_Prevotellaceae_bacterium
RUG12217	1304.8	-1.0938	0.343652	-3.18288	0.00145819	0.00715028	RUG12217_uncultured_Ruminococcus_sp.
RUG14416	8324.6	-0.779916	0.245105	-3.18197	0.00146275	0.00716663	RUG14416_uncultured_Clostridiales_bacterium
RUG10405	14198	-1.53018	0.481039	-3.181	0.00146769	0.0071848	RUG10405_uncultured_Bacteroidetes_bacterium
RUG12979	319.896	-1.20997	0.380454	-3.18034	0.00147102	0.0071951	RUG12979_uncultured_Ruminococcus_sp.
RUG10360	57587.4	-1.38358	0.435142	-3.17961	0.00147475	0.0072073	RUG10360_uncultured_Prevotellaceae_bacterium
RUG13209	4592.34	0.935821	0.294378	3.17898	0.00147793	0.00721681	RUG13209_uncultured_Coriobacteriaceae_bacterium
RUG14203	17710.9	2.22202	0.69908	3.1785	0.00148041	0.00722288	RUG14203_uncultured_Erysipelotrichaceae_bacterium
RUG13409	22423.8	1.014	0.319207	3.17661	0.00149008	0.00726397	RUG13409_uncultured_Clostridiales_bacterium
RUG12649	11110.9	0.519683	0.163609	3.17636	0.00149134	0.00726407	RUG12649_uncultured_Lachnospiraceae_bacterium
RUG12722	49636.2	-0.986729	0.310736	-3.17546	0.00149599	0.00728067	RUG12722_uncultured_Clostridiales_bacterium
RUG11212	34890.9	1.00507	0.316633	3.17423	0.00150233	0.0073054	RUG11212_uncultured_Clostridiales_bacterium
RUG14337	850.803	-0.917582	0.289133	-3.17357	0.00150578	0.00731001	RUG14337_uncultured_Ruminococcus_sp.
RUG14352	1862.21	-2.48166	0.781931	-3.17376	0.00150477	0.00731001	RUG14352_uncultured_Proteobacterium
RUG11549	42962.1	1.70902	0.539037	3.1705	0.00152176	0.00738135	RUG11549_Fibrobacter_succinogenes
RUG12601	63916.7	-1.53835	0.485279	-3.17002	0.00152426	0.00738135	RUG12601_Ruminococcaceae_bacterium
RUG14521	6479.72	-1.03276	0.325768	-3.17024	0.00152315	0.00738135	RUG14521_Ruminococcaceae_bacterium
RUG12075	8317.21	-0.809078	0.255361	-3.16837	0.00153298	0.00741132	RUG12075_uncultured_Bacteroidetes_bacterium
RUG12786	29092.7	-1.46359	0.461914	-3.16853	0.00153212	0.00741132	RUG12786_Ruminococcaceae_bacterium
RUG14897	1618.6	-0.640704	0.202438	-3.16493	0.00155118	0.00749309	RUG14897_uncultured_Ruminococcus_sp.
HUN_Lachnospiraceae_bacterium_A10	8540.93	0.825483	0.261044	3.16224	0.0015656	0.0075565	HUN_Lachnospiraceae_bacterium_A10
RUG13937	33497.6	0.859347	0.271829	3.16135	0.00157041	0.00757346	RUG13937_uncultured_Bacteroidales_bacterium
HUN_Clostridium_clostridioforme_strain_ATCC_25537	5446.74	0.460319	0.145642	3.16062	0.00157434	0.00758616	HUN_Clostridium_clostridioforme_strain_ATCC_25537
RUG13344	1229.83	-2.22932	0.705424	-3.16026	0.00157628	0.00758927	RUG13344_uncultured_Proteobacterium
RUG12798	23497	0.989976	0.313425	3.15858	0.0015854	0.00762622	RUG12798_uncultured_Clostridiales_bacterium
SOL_PREV32	176383	-1.34379	0.42547	-3.15837	0.00158657	0.00762622	SOL_PREV32_Prevotellaceae
RUG10838	1061.27	-1.46319	0.463482	-3.15695	0.00159428	0.00765702	RUG10838_uncultured_Proteobacterium
RUG14167	6210.11	1.07753	0.341616	3.15423	0.00160925	0.00772055	RUG14167_uncultured_Lachnospiraceae_bacterium
RUG14803	8175.78	-0.768039	0.243508	-3.15406	0.00161015	0.00772055	RUG14803_uncultured_Clostridiales_bacterium
RUG13159	23633.9	-0.816792	0.259075	-3.15272	0.00161758	0.00774978	RUG13159_uncultured_Chloroflexi_bacterium
RUG10325	2726.04	-0.858812	0.272575	-3.15074	0.00162856	0.0077927	RUG10325_uncultured_Ruminococcus_sp.
RUG10547	7736.61	-0.818458	0.259776	-3.15063	0.0016292	0.0077927	RUG10547_uncultured_Prevotellaceae_bacterium
RUG10140	4142.81	1.11696	0.35458	3.15009	0.00163221	0.00780071	RUG10140_uncultured_Erysipelotrichaceae_bacterium
RUG10366	9091.55	-0.742453	0.235801	-3.14864	0.00164032	0.00783305	RUG10366_Ruminococcaceae_bacterium
RUG10633	252786	2.76163	0.878767	3.14262	0.00167443	0.00798943	RUG10633_uncultured_Bacteroidales_bacterium
RUG11666	314.05	-1.08502	0.345346	-3.14182	0.00167902	0.0080048	RUG11666_uncultured_Ruminococcus_sp.
HUN_Streptococcus_equinus_strain_GA_1	369.762	1.59988	0.509523	3.13997	0.00168967	0.00804901	HUN_Streptococcus_equinus_strain_GA_1
RUG10862	3083.61	-1.18189	0.376677	-3.13767	0.00170297	0.00810573	RUG10862_Ruminococcaceae_bacterium
RUG11161	50854.5	1.63173	0.52058	3.13444	0.00172185	0.00818896	RUG11161_uncultured_Erysipelotrichaceae_bacterium
RUG11853	3542.58	-0.881872	0.28166	-3.13098	0.00174225	0.00827923	RUG11853_uncultured_Sutterellaceae_bacterium
RUG12627	386.624	-1.25287	0.400214	-3.1305	0.00174507	0.00828589	RUG12627_uncultured_Ruminococcus_sp.
RUG13864	57290.9	1.9357	0.618512	3.12961	0.00175036	0.00830427	RUG13864_uncultured_Spirochaetaceae_bacterium
RUG13807	1079.51	-0.422886	0.135167	-3.12863	0.00175624	0.0083254	RUG13807_uncultured_Ruminococcus_sp.
RUG13833	2850.69	-0.892731	0.285454	-3.12741	0.00176357	0.00835336	RUG13833_uncultured_Ruminococcus_sp.
RUG11232	3831.34	-0.800206	0.255922	-3.12676	0.00176745	0.0083588	RUG11232_uncultured_Bacteroidales_bacterium
UBA2839	33978.7	1.11778	0.357489	3.12674	0.00176757	0.0083588	UBA2839_Prevotellaceae
RUG11843	9680.01	1.4917	0.477248	3.12563	0.00177424	0.00838353	RUG11843_uncultured_Lachnospiraceae_bacterium
RUG12903	43151.6	1.22264	0.391268	3.12483	0.00177909	0.00839967	RUG12903_uncultured_Lachnospiraceae_bacterium
RUG13552	19358.4	2.03328	0.650991	3.12336	0.00178799	0.00843485	RUG13552_uncultured_Bacteroidales_bacterium
RUG14192	711.219	-0.638587	0.204563	-3.12171	0.00179806	0.00847551	RUG14192_uncultured_Proteobacterium
RUG14794	14072.8	2.0534	0.658501	3.11829	0.00181901	0.00856737	RUG14794_uncultured_Prevotellaceae_bacterium
HUN_Alysiella_crassa_DSM_2578	3781.45	0.877655	0.281802	3.11444	0.00184294	0.0086731	HUN_Alysiella_crassa_DSM_2578
RUG11280	414.825	-1.35229	0.434334	-3.11348	0.00184897	0.00869447	RUG11280_uncultured_Ruminococcus_sp.
RUG12766	42625.3	0.956892	0.307504	3.11181	0.00185947	0.00873683	RUG12766_uncultured_Bacteroidales_bacterium
UBA4357	85555.8	1.77431	0.570239	3.11153	0.00186122	0.00873802	UBA4357_Bacteroidales
RUG11071	185907	-1.26772	0.408366	-3.10437	0.00190686	0.00894512	RUG11071_uncultured_Prevotellaceae_bacterium
HUN_Lachnospiraceae_bacterium_JC7	68641.3	1.31622	0.424064	3.10383	0.00191032	0.00895415	HUN_Lachnospiraceae_bacterium_JC7
HUN_Butyrivibrio_fibrisolvens_strain_AR40	28612.3	0.949782	0.306412	3.09969	0.00193722	0.00906569	HUN_Butyrivibrio_fibrisolvens_strain_AR40
RUG11993	443.814	0.948783	0.306077	3.09982	0.0019364	0.00906569	RUG11993_Ruminococcaceae_bacterium
RUG10316	8754.61	-0.770083	0.248567	-3.09809	0.00194775	0.00910376	RUG10316_uncultured_Prevotellaceae_bacterium
RUG11128	2982.23	-1.03409	0.333794	-3.09798	0.00194847	0.00910376	RUG11128_Ruminococcaceae_bacterium
SOL_FIRM20	6309.75	-0.649866	0.209822	-3.09723	0.0019534	0.00911949	SOL_FIRM20_Lachnospiraceae
RUG13592	12208.2	0.906996	0.292996	3.09559	0.00196422	0.0091627	RUG13592_uncultured_Erysipelotrichaceae_bacterium
HUN_Selenomonas_ruminantium_strain_C3	35379.4	1.82172	0.588607	3.09498	0.00196829	0.00917439	HUN_Selenomonas_ruminantium_strain_C3
RUG12935	228.889	0.823761	0.26643	3.09185	0.00198915	0.00925508	RUG12935_uncultured_Bifidobacteriaceae_bacterium
RUG13931	9259.85	-1.54688	0.500338	-3.09167	0.00199036	0.00925508	RUG13931_uncultured_Clostridiales_bacterium
RUG14588	989.619	-1.40083	0.453078	-3.09181	0.0019894	0.00925508	RUG14588_uncultured_Ruminococcus_sp.
RUG12407	6769.93	-0.827849	0.267949	-3.08958	0.00200442	0.00931308	RUG12407_Ruminococcaceae_bacterium
RUG10650	83316.1	-1.61344	0.522298	-3.08912	0.00200747	0.0093178	RUG10650_Fibrobacter_succinogenes
RUG12718	1560.22	0.446126	0.144426	3.08895	0.00200863	0.0093178	RUG12718_uncultured_Aeromonadales_bacterium
RUG13460	26795.2	-1.30825	0.423566	-3.08865	0.00201067	0.00931989	RUG13460_uncultured_Clostridiales_bacterium
RUG12153	22371.3	-0.838855	0.271678	-3.08768	0.00201725	0.00934299	RUG12153_uncultured_Clostridiales_bacterium
RUG11406	14843.6	0.874437	0.283701	3.08225	0.00205443	0.00950762	RUG11406_uncultured_Bacteroidia_bacterium
RUG12391	14922.8	-1.50243	0.487506	-3.08186	0.00205709	0.00951241	RUG12391_uncultured_Bacteroidales_bacterium
RUG13285	27052.9	-1.67732	0.544591	-3.07996	0.00207028	0.00956582	RUG13285_uncultured_Bacteroidales_bacterium
RUG11051	84133.1	-1.27294	0.413807	-3.07617	0.00209677	0.00968061	RUG11051_uncultured_Prevotellaceae_bacterium
RUG14711	32096.3	-2.32769	0.758	-3.07084	0.00213459	0.00984744	RUG14711_uncultured_bacterium
RUG11068	2028.59	-1.36352	0.444197	-3.06962	0.00214334	0.00987998	RUG11068_uncultured_Ruminococcus_sp.
RUG14879	5705.98	-0.831511	0.271306	-3.06484	0.00217784	0.0100311	RUG14879_uncultured_Bacteroidia_bacterium
RUG14061	17674.5	-1.20418	0.392962	-3.06438	0.00218125	0.0100389	RUG14061_uncultured_Bacteroidales_bacterium
RUG12261	1993.98	-1.08428	0.354042	-3.06259	0.00219432	0.0100898	RUG12261_uncultured_Ruminococcus_sp.
RUG14426	676.639	-1.0098	0.329741	-3.06239	0.00219577	0.0100898	RUG14426_uncultured_Ruminococcus_sp.
RUG13339	11598.7	-2.68825	0.877961	-3.06192	0.00219921	0.0100977	RUG13339_uncultured_Clostridiales_bacterium
RUG10550	703.758	0.634243	0.207416	3.05782	0.00222951	0.0102128	RUG10550_Ruminococcaceae_bacterium
RUG12994	101704	1.53599	0.50231	3.05786	0.00222925	0.0102128	RUG12994_uncultured_Prevotellaceae_bacterium
RUG13098	8641.24	-0.948504	0.310156	-3.05815	0.00222708	0.0102128	RUG13098_uncultured_Bacteroidetes_bacterium
RUG14053	49475	-0.841701	0.275656	-3.05345	0.00226226	0.0103547	RUG14053_Ruminococcaceae_bacterium
RUG14792	1014.36	-0.430909	0.141166	-3.0525	0.00226941	0.0103793	RUG14792_Ruminococcaceae_bacterium
HUN_Lachnospiraceae_bacterium_FD2005	7201.74	0.910677	0.298373	3.05214	0.00227216	0.0103822	HUN_Lachnospiraceae_bacterium_FD2005
RUG11572	5587.97	-0.74724	0.24484	-3.05195	0.00227361	0.0103822	RUG11572_uncultured_Bacteroidetes_bacterium
RUG13304	48695	0.785596	0.257581	3.0499	0.00228918	0.0104451	RUG13304_uncultured_Bacteroidales_bacterium
RUG14173	2456.87	-1.08748	0.356744	-3.04835	0.002301	0.0104909	RUG14173_uncultured_bacterium
SOL_FIRM3	8235.85	-1.16019	0.381149	-3.04393	0.00233512	0.0106382	SOL_FIRM3_Catabacteriaceae
RUG13123	26800.1	1.40032	0.460074	3.04368	0.00233703	0.0106386	RUG13123_uncultured_Desulfovibrio_sp.
RUG10841	384.545	-1.16647	0.383324	-3.04305	0.00234196	0.0106527	RUG10841_uncultured_Ruminococcus_sp.
RUG10324	5322.37	-0.846409	0.278204	-3.04241	0.00234692	0.010667	RUG10324_uncultured_Prevotellaceae_bacterium
RUG12888	5335.51	-0.799382	0.262893	-3.04071	0.0023602	0.010719	RUG12888_Ruminococcaceae_bacterium
RUG14150	16796.4	-0.709624	0.233674	-3.03681	0.00239095	0.0108502	RUG14150_uncultured_Prevotellaceae_bacterium
RUG14762	7272.02	-1.14119	0.375977	-3.03527	0.00240322	0.0108975	RUG14762_Ruminococcaceae_bacterium
RUG12304	1882.27	0.762108	0.251291	3.03277	0.00242321	0.0109796	RUG12304_uncultured_Lachnospiraceae_bacterium
RUG11310	6196.1	-0.839271	0.276778	-3.03229	0.00242707	0.0109886	RUG11310_uncultured_Bacteroidales_bacterium
HUN_Erysipelotrichaceae_bacterium_NK3D112	80140.8	1.16141	0.38321	3.03073	0.00243964	0.0110369	HUN_Erysipelotrichaceae_bacterium_NK3D112
RUG12868	8124.83	-0.775204	0.255956	-3.02866	0.00245638	0.011104	RUG12868_uncultured_Lachnospiraceae_bacterium
RUG14584	15361.8	-1.36573	0.451242	-3.02661	0.00247316	0.0111712	RUG14584_uncultured_Bacteroidales_bacterium
RUG11763	1169.21	0.476514	0.157496	3.02556	0.00248176	0.0112014	RUG11763_Ruminococcaceae_bacterium
RUG14886	800.117	-1.61551	0.534609	-3.02186	0.00251231	0.0113306	RUG14886_uncultured_Proteobacterium
RUG13101	1527.11	1.09383	0.362189	3.02006	0.00252727	0.0113893	RUG13101_uncultured_Ruminococcus_sp.
RUG14933	3870.19	0.623296	0.206725	3.0151	0.00256892	0.0115681	RUG14933_uncultured_Clostridiales_bacterium
RUG11975	9119.45	-0.895582	0.297295	-3.01243	0.00259163	0.0116614	RUG11975_uncultured_Bacteroidia_bacterium
RUG10685	36804.7	1.30828	0.434628	3.01011	0.0026115	0.0117417	RUG10685_uncultured_Erysipelotrichaceae_bacterium
RUG11408	936.072	-0.542608	0.180343	-3.00876	0.00262315	0.011785	RUG11408_uncultured_Ruminococcus_sp.
RUG13830	7958.43	-0.917836	0.305381	-3.00555	0.00265104	0.0119012	RUG13830_uncultured_Bacteroidales_bacterium
HUN_Selenomonas_sp_FC4001	37652	1.78924	0.595363	3.00529	0.00265324	0.0119019	HUN_Selenomonas_sp_FC4001
RUG10767	5988.99	-0.718512	0.239103	-3.00503	0.00265558	0.0119033	RUG10767_uncultured_Ruminococcus_sp.
HUN_Denitrobacterium_detoxificans_strain_DSM_21843	9630.58	0.809678	0.270334	2.9951	0.00274353	0.0122881	HUN_Denitrobacterium_detoxificans_strain_DSM_21843
HUN_Ruminococcus_gnavus_AGR2154	18747.2	0.648128	0.216425	2.9947	0.00274713	0.0122948	HUN_Ruminococcus_gnavus_AGR2154
RUG14117	50502.7	0.994786	0.332212	2.99443	0.00274958	0.0122963	RUG14117_uncultured_Lachnospiraceae_bacterium
RUG12014	108325	-1.66163	0.555052	-2.99366	0.00275655	0.0123102	RUG12014_uncultured_Prevotellaceae_bacterium
RUG12371	30386.1	0.824844	0.275534	2.99362	0.0027569	0.0123102	RUG12371_uncultured_Bacteroidales_bacterium
HUN_Corynebacterium_vitaeruminis_Ga6A13	939.732	0.636771	0.213013	2.98935	0.00279571	0.012474	HUN_Corynebacterium_vitaeruminis_Ga6A13
RUG10205	16388.7	0.784053	0.262303	2.98911	0.00279792	0.0124743	RUG10205_Ruminococcus_flavefaciens
RUG13774	66052.3	-1.21958	0.408377	-2.9864	0.00282279	0.0125756	RUG13774_uncultured_Prevotellaceae_bacterium
RUG13436	1122.67	0.819182	0.27436	2.98579	0.00282843	0.0125912	RUG13436_uncultured_Erysipelotrichaceae_bacterium
RUG10278	1.32666e+06	2.08088	0.697013	2.98542	0.00283187	0.0125969	RUG10278_uncultured_Prevotellaceae_bacterium
RUG12410	7507.08	-0.708142	0.23727	-2.98455	0.00284	0.0126234	RUG12410_uncultured_Bacteroidetes_bacterium
UBA2714	52230.5	1.7912	0.600592	2.98238	0.00286013	0.0127032	UBA2714_Bacteroidales
RUG11300	5105.59	-0.666944	0.223679	-2.9817	0.00286657	0.0127186	RUG11300_uncultured_Bacteroidales_bacterium
RUG13040	10195.9	-0.97025	0.325418	-2.98155	0.00286795	0.0127186	RUG13040_uncultured_Bacteroidia_bacterium
UBA1715	2945.22	-0.855193	0.287037	-2.97938	0.00288828	0.0127991	UBA1715_Bacteroidales
HUN_Pseudobutyrivibrio_sp_MD2005	14909.6	0.873289	0.293177	2.97871	0.00289462	0.0128175	HUN_Pseudobutyrivibrio_sp_MD2005
RUG12373	44978.1	-1.45461	0.488801	-2.97587	0.00292157	0.012927	RUG12373_uncultured_Clostridiales_bacterium
RUG11529	2333.09	-0.55682	0.187473	-2.97013	0.00297669	0.0131609	RUG11529_uncultured_Bacteroidia_bacterium
RUG10879	7544.32	-0.560567	0.188851	-2.96831	0.00299441	0.0132293	RUG10879_uncultured_Clostridiales_bacterium
HUN_Selenomonas_ruminantium_subsp_lactilytica_TAM6421_DNA	33688.7	1.51465	0.510422	2.96745	0.00300278	0.0132562	HUN_Selenomonas_ruminantium_subsp_lactilytica_TAM6421_DNA
HUN_Selenomonas_ruminantium_strain_DSM_2872	35285.2	1.80664	0.608976	2.96669	0.00301028	0.0132793	HUN_Selenomonas_ruminantium_strain_DSM_2872
RUG14284	2427.68	0.683377	0.230383	2.96627	0.00301433	0.0132871	RUG14284_Erysipelothrix_rhusiopathiae
RUG10786	15482.3	1.59565	0.538026	2.96574	0.00301952	0.01329	RUG10786_uncultured_Bacteroidales_bacterium
RUG14540	15057.8	0.87375	0.294597	2.96592	0.00301781	0.01329	RUG14540_Fibrobacter_succinogenes
RUG12097	15894.9	1.39836	0.471581	2.96525	0.00302439	0.0133014	RUG12097_uncultured_Erysipelotrichaceae_bacterium
RUG14917	970.354	0.861785	0.290777	2.96373	0.00303931	0.013357	RUG14917_uncultured_Erysipelotrichaceae_bacterium
RUG10002	1.20108e+06	2.0349	0.68687	2.96257	0.00305078	0.0133973	RUG10002_uncultured_Prevotellaceae_bacterium
RUG10791	25962.1	-0.794999	0.268514	-2.96073	0.00306911	0.0134576	RUG10791_uncultured_Prevotellaceae_bacterium
RUG14656	33523.3	1.26814	0.428287	2.96095	0.00306692	0.0134576	RUG14656_uncultured_Bacteroidales_bacterium
RUG10798	36786.8	0.633743	0.214196	2.95871	0.00308932	0.013536	RUG10798_uncultured_Ruminococcus_sp.
RUG11631	128410	-1.56456	0.529337	-2.95569	0.00311968	0.0136588	RUG11631_uncultured_Prevotellaceae_bacterium
RUG14551	1080.66	1.15796	0.391903	2.95471	0.00312961	0.013692	RUG14551_uncultured_Veillonellaceae_bacterium
SVA_104_bin169	2985.94	-1.59299	0.539766	-2.95126	0.00316478	0.0138355	SVA_104_bin169_Firmicutes
RUG12189	5697.05	-0.676617	0.229324	-2.95048	0.00317279	0.0138602	RUG12189_uncultured_Bacteroidales_bacterium
RUG14216	2478.02	-1.23911	0.420184	-2.94897	0.00318833	0.0139177	RUG14216_uncultured_Planctomycetes_bacterium
RUG14737	427.811	0.515585	0.174995	2.94629	0.00321608	0.0140284	RUG14737_Ruminococcaceae_bacterium
RUG11991	51281.4	-1.50874	0.512469	-2.94406	0.00323935	0.0141193	RUG11991_uncultured_Prevotellaceae_bacterium
RUG10870	51996.1	0.932928	0.317385	2.93942	0.00328827	0.0143218	RUG10870_uncultured_Bacteroidia_bacterium
RUG10068	15559.7	0.741173	0.252282	2.93787	0.00330472	0.0143828	RUG10068_Ruminococcus_flavefaciens
RUG13135	1728.91	0.562083	0.191418	2.93642	0.00332027	0.014429	RUG13135_uncultured_Lachnospiraceae_bacterium
RUG13796	578.261	-1.12382	0.38271	-2.93647	0.00331967	0.014429	RUG13796_uncultured_Ruminococcus_sp.
RUG14095	6187	-0.662836	0.22585	-2.93485	0.00333707	0.0144912	RUG14095_uncultured_Lachnospiraceae_bacterium
HUN_Ruminococcus_albus_8	222683	1.63679	0.557835	2.93417	0.00334436	0.0145121	HUN_Ruminococcus_albus_8
HUN_Selenomonas_ruminantium_strain_L14	47000.9	1.75893	0.600175	2.93069	0.00338212	0.0146651	HUN_Selenomonas_ruminantium_strain_L14
RUG11771	5455.69	-0.716262	0.244518	-2.92928	0.00339747	0.0147207	RUG11771_uncultured_Bacteroidia_bacterium
RUG11908	24118.9	1.36494	0.466396	2.92656	0.0034273	0.0148389	RUG11908_uncultured_Erysipelotrichaceae_bacterium
RUG12900	4011.89	-0.807688	0.276125	-2.92509	0.00344362	0.0148985	RUG12900_uncultured_Proteobacterium
RUG10016	21872.6	1.29547	0.443199	2.923	0.00346676	0.0149876	RUG10016_uncultured_Lachnospiraceae_bacterium
RUG14320	3130.53	-1.1866	0.406069	-2.92217	0.00347605	0.0150166	RUG14320_Ruminococcaceae_bacterium
RUG13731	2461.71	0.829828	0.284075	2.92116	0.00348728	0.015054	RUG13731_uncultured_Aeromonadales_bacterium
RUG12141	72945.4	1.10958	0.380451	2.9165	0.00353982	0.0152696	RUG12141_Ruminococcaceae_bacterium
RUG10874	1771.57	-1.00782	0.345636	-2.91584	0.00354728	0.0152792	RUG10874_uncultured_bacterium
RUG13362	661.858	-1.16026	0.397895	-2.91599	0.0035456	0.0152792	RUG13362_uncultured_Proteobacterium
RUG11703	955953	2.10331	0.721461	2.91534	0.00355299	0.0152925	RUG11703_uncultured_Prevotella_sp.
RUG14519	77401.5	-1.19928	0.412135	-2.90992	0.00361521	0.0155489	RUG14519_uncultured_Prevotellaceae_bacterium
RUG10457	66481	-1.03498	0.35589	-2.90816	0.00363568	0.0156254	RUG10457_uncultured_Prevotellaceae_bacterium
RUG13433	287.688	1.37824	0.474067	2.90728	0.0036459	0.0156578	RUG13433_uncultured_Bacteroidia_bacterium
RUG11131	9244.59	0.970336	0.333902	2.90605	0.00366022	0.0157078	RUG11131_uncultured_Spirochaetaceae_bacterium
UBA5219	1394.83	0.600957	0.206857	2.90518	0.00367047	0.0157402	UBA5219_Bacteroidales
RUG11209	25281.1	-1.32404	0.456095	-2.903	0.00369612	0.0158386	RUG11209_uncultured_Bacteroidia_bacterium
RUG11550	14038.4	-1.38712	0.477907	-2.9025	0.00370199	0.0158521	RUG11550_uncultured_Bacteroidetes_bacterium
HUN_Selenomonas_ruminantium_AC2024	43804.7	1.70758	0.58858	2.90119	0.00371754	0.015907	HUN_Selenomonas_ruminantium_AC2024
RUG14333	2905.29	-0.449592	0.155025	-2.90013	0.00373009	0.0159491	RUG14333_uncultured_Ruminococcus_sp.
RUG11990	23379.3	-1.06862	0.3687	-2.89835	0.00375131	0.0160281	RUG11990_uncultured_Methanobrevibacter_sp.
RUG12148	1745.84	0.841484	0.291476	2.88697	0.00388971	0.0166073	RUG12148_uncultured_Selenomonas_sp.
RUG13541	35480.7	-1.1418	0.396281	-2.88129	0.00396054	0.016885	RUG13541_uncultured_Coriobacteriaceae_bacterium
RUG14622	71236.5	-1.7548	0.609015	-2.88138	0.00395941	0.016885	RUG14622_uncultured_Prevotellaceae_bacterium
RUG11799	6661.27	-0.636202	0.220933	-2.87962	0.00398155	0.0169622	RUG11799_uncultured_Lachnospiraceae_bacterium
RUG12104	215912	1.11951	0.389721	2.87258	0.00407129	0.0173319	RUG12104_uncultured_Clostridiales_bacterium
RUG10107	193490	-1.53622	0.534873	-2.87212	0.00407731	0.0173449	RUG10107_uncultured_Prevotella_sp.
RUG10446	8347.25	-0.957257	0.333582	-2.86963	0.0041095	0.0174691	RUG10446_uncultured_Bacteroidetes_bacterium
RUG10447	8664.1	0.887031	0.309253	2.8683	0.00412685	0.0175174	RUG10447_uncultured_Methanobrevibacter_sp.
RUG12946	25979.8	-0.993794	0.346455	-2.86847	0.00412464	0.0175174	RUG12946_uncultured_Methanobrevibacter_sp.
HUN_Clostridioides_mangenotii_LM2	2873.94	0.458589	0.159919	2.86764	0.00413547	0.0175412	HUN_Clostridioides_mangenotii_LM2
RUG11417	904.34	-0.466719	0.162771	-2.86734	0.00413942	0.0175453	RUG11417_uncultured_Ruminococcus_sp.
UBA2748	49969.9	1.75882	0.61425	2.86336	0.0041917	0.017754	UBA2748_Bacteroidales
RUG10111	15280.2	-1.65297	0.577732	-2.86114	0.00422116	0.0178658	RUG10111_uncultured_Prevotellaceae_bacterium
RUG10399	235889	-1.28979	0.450881	-2.8606	0.00422843	0.0178768	RUG10399_uncultured_Lachnospiraceae_bacterium
RUG13966	3320.78	-0.450152	0.157369	-2.86049	0.00422987	0.0178768	RUG13966_uncultured_Ruminococcus_sp.
RUG12052	39216.1	1.23639	0.432562	2.8583	0.00425913	0.0179486	RUG12052_uncultured_Erysipelotrichaceae_bacterium
RUG12378	888.327	-0.825241	0.288686	-2.85861	0.00425508	0.0179486	RUG12378_uncultured_Ruminococcus_sp.
RUG14484	3113.65	-0.829636	0.290249	-2.85836	0.00425842	0.0179486	RUG14484_uncultured_Methanobrevibacter_sp.
UBA1194	2416.88	-0.432846	0.151399	-2.85897	0.00425017	0.0179486	UBA1194_Clostridiales
RUG10300	35049.5	-0.835105	0.292504	-2.85502	0.00430338	0.018122	RUG10300_uncultured_Prevotellaceae_bacterium
RUG13570	535.023	0.566651	0.198594	2.85331	0.00432663	0.0181936	RUG13570_Ruminococcaceae_bacterium
RUG14609	30913.1	1.02953	0.360801	2.85345	0.00432467	0.0181936	RUG14609_Fibrobacter_succinogenes
HUN_Alysiella_filiformis_DSM_16848	20178.5	0.656342	0.230088	2.85256	0.00433679	0.0182233	HUN_Alysiella_filiformis_DSM_16848
RUG11345	941137	2.00901	0.704365	2.85222	0.00434144	0.0182297	RUG11345_uncultured_Prevotellaceae_bacterium
HUN_Clostridium_aminophilum_strain_F	12934	0.487857	0.171083	2.85158	0.0043503	0.0182434	HUN_Clostridium_aminophilum_strain_F
RUG12109	1409.85	0.749618	0.262883	2.85153	0.00435095	0.0182434	RUG12109_uncultured_Lachnospiraceae_bacterium
RUG10010	19533.9	1.33825	0.469598	2.84978	0.00437496	0.0183309	RUG10010_uncultured_Bacteroidales_bacterium
RUG13050	75603.2	0.780798	0.274115	2.84844	0.00439346	0.0183952	RUG13050_uncultured_Clostridiales_bacterium
RUG10563	1498.98	0.926819	0.325411	2.84815	0.00439748	0.0183989	RUG10563_uncultured_Acidaminococcus_sp.
RUG10695	126409	1.78968	0.628738	2.84646	0.00442079	0.0184832	RUG10695_uncultured_Bacteroidetes_bacterium
RUG14928	8743.43	0.786789	0.276483	2.8457	0.00443137	0.0185142	RUG14928_uncultured_Lachnospiraceae_bacterium
RUG14249	11224.4	0.879151	0.309095	2.84427	0.00445132	0.0185843	RUG14249_uncultured_Coriobacteriaceae_bacterium
RUG10899	2471.16	-1.11639	0.392654	-2.84319	0.00446649	0.018633	RUG10899_uncultured_bacterium
RUG13901	1232.43	-1.94152	0.682917	-2.84298	0.00446936	0.018633	RUG13901_uncultured_Proteobacterium
RUG11806	37814.3	1.15169	0.405158	2.84258	0.00447498	0.0186431	RUG11806_uncultured_Erysipelotrichaceae_bacterium
Hess_AH_Bacteroidales	2794.8	-0.874678	0.307731	-2.84235	0.00447825	0.0186434	Hess_AH_Bacteroidales
RUG10777	92273.9	-0.761314	0.267933	-2.84144	0.0044911	0.0186836	RUG10777_uncultured_Prevotellaceae_bacterium
HUN_Streptococcus_equinus_strain_MPR4	537.211	1.76424	0.621103	2.84049	0.00450444	0.0187125	HUN_Streptococcus_equinus_strain_MPR4
RUG13609	1956.62	0.512891	0.180553	2.84066	0.00450198	0.0187125	RUG13609_uncultured_Clostridiales_bacterium
RUG13331	39531.3	1.05365	0.371316	2.8376	0.00454542	0.0188693	RUG13331_uncultured_Bacteroidia_bacterium
RUG10624	279.565	0.741189	0.26182	2.83092	0.00464149	0.0192545	RUG10624_Ruminococcaceae_bacterium
RUG11821	18465.4	1.86525	0.659268	2.82928	0.00466528	0.0193394	RUG11821_uncultured_Erysipelotrichaceae_bacterium
RUG13420	9173.53	1.12984	0.399432	2.82861	0.00467509	0.0193663	RUG13420_Ruminococcus_flavefaciens
SOL_FIRM1	3295.2	-1.67928	0.59385	-2.82779	0.00468707	0.0194022	SOL_FIRM1_Selenomonadaceae
RUG13719	1970.48	0.591297	0.209134	2.82736	0.00469337	0.0194145	RUG13719_uncultured_Bacteroidia_bacterium
RUG12403	959.085	-0.608514	0.215271	-2.82673	0.00470254	0.0194387	RUG12403_uncultured_Ruminococcus_sp.
HUN_Basfia_succiniciproducens_strain_KPR_2	960.486	0.789475	0.279853	2.82104	0.00478683	0.0197428	HUN_Basfia_succiniciproducens_strain_KPR_2
RUG10157	327.818	-1.03695	0.367602	-2.82085	0.00478961	0.0197428	RUG10157_uncultured_Elusimicrobium_sp.
RUG10185	86065.2	-1.11466	0.395136	-2.82094	0.00478826	0.0197428	RUG10185_uncultured_Prevotellaceae_bacterium
RUG10968	13678.3	-0.651198	0.230828	-2.82114	0.00478533	0.0197428	RUG10968_Ruminococcaceae_bacterium
RUG14924	18798.2	0.685723	0.243116	2.82056	0.00479401	0.019747	RUG14924_uncultured_Bacteroidia_bacterium
RUG12637	18850.6	1.44462	0.512306	2.81984	0.0048048	0.0197775	RUG12637_Fibrobacter_succinogenes
RUG13950	457.126	-0.927113	0.328941	-2.81848	0.00482518	0.0198474	RUG13950_uncultured_Ruminococcus_sp.
SVA_102_bin14	259330	1.34101	0.476228	2.81589	0.00486425	0.0199941	SVA_102_bin14_Firmicutes
RUG14548	2426.38	0.961968	0.341729	2.815	0.00487767	0.0200351	RUG14548_uncultured_Lachnospiraceae_bacterium
RUG12924	2848.36	-0.502903	0.178871	-2.81155	0.00493041	0.0202376	RUG12924_uncultured_Ruminococcus_sp.
RUG11813	1714.47	-0.463257	0.164787	-2.81125	0.00493498	0.0202421	RUG11813_uncultured_Ruminococcus_sp.
RUG10594	71259.9	1.10216	0.392506	2.80802	0.00498478	0.0204177	RUG10594_uncultured_Clostridiales_bacterium
RUG11034	405.328	-1.06251	0.378358	-2.80823	0.00498147	0.0204177	RUG11034_uncultured_Ruminococcus_sp.
RUG10799	738.727	0.815092	0.290432	2.80649	0.00500851	0.0204862	RUG10799_uncultured_Erysipelotrichaceae_bacterium
RUG14126	32350	0.838374	0.298715	2.80661	0.00500666	0.0204862	RUG14126_uncultured_Lachnospiraceae_bacterium
RUG12730	1246.73	0.70594	0.251762	2.804	0.00504729	0.0206304	RUG12730_uncultured_Erysipelotrichaceae_bacterium
RUG13006	551.195	-0.658139	0.234981	-2.80081	0.00509745	0.0208208	RUG13006_uncultured_Aeromonadales_bacterium
RUG11668	171.267	-1.18805	0.424246	-2.80037	0.00510436	0.02083	RUG11668_uncultured_Ruminococcus_sp.
RUG14841	19537.6	-1.02971	0.367724	-2.80022	0.00510683	0.02083	RUG14841_uncultured_bacterium
RUG11386	4567.47	-0.670582	0.23974	-2.79712	0.00515608	0.021002	RUG11386_uncultured_Methanobrevibacter_sp.
RUG12156	50680.9	-0.958866	0.342806	-2.79711	0.00515618	0.021002	RUG12156_uncultured_Prevotellaceae_bacterium
RUG14230	5492.93	0.969813	0.346774	2.79667	0.00516315	0.0210158	RUG14230_uncultured_Spirochaetaceae_bacterium
RUG12038	40537.7	1.42482	0.509532	2.79634	0.00516858	0.0210232	RUG12038_uncultured_Bacteroidetes_bacterium
RUG12559	416.921	0.633538	0.226898	2.79217	0.00523561	0.021281	RUG12559_Ruminococcaceae_bacterium
RUG10071	4322.52	0.550132	0.197146	2.79048	0.00526293	0.0212965	RUG10071_uncultured_Lachnospiraceae_bacterium
RUG10524	27271.5	1.26046	0.451644	2.79082	0.00525754	0.0212965	RUG10524_uncultured_Erysipelotrichaceae_bacterium
RUG10694	2779.2	-1.03933	0.372358	-2.79122	0.005251	0.0212965	RUG10694_uncultured_bacterium
RUG11371	4404.66	-0.890646	0.319187	-2.79036	0.00526492	0.0212965	RUG11371_Ruminococcaceae_bacterium
RUG11774	1068.23	-0.735474	0.263474	-2.79145	0.00524722	0.0212965	RUG11774_Ruminococcaceae_bacterium
RUG12079	2047.95	0.717257	0.256942	2.79151	0.0052462	0.0212965	RUG12079_uncultured_Streptococcus_sp.
RUG12540	2081.36	-0.857885	0.307425	-2.79055	0.00526178	0.0212965	RUG12540_uncultured_Ruminococcus_sp.
HUN_Butyrivibrio_fibrisolvens_AB2020	20798.4	1.10828	0.397551	2.78777	0.0053073	0.0214477	HUN_Butyrivibrio_fibrisolvens_AB2020
RUG14493	1305.86	-0.975456	0.349924	-2.78762	0.00530962	0.0214477	RUG14493_uncultured_bacterium
RUG10850	68742.9	-0.858883	0.308162	-2.78712	0.00531791	0.0214663	RUG10850_uncultured_Prevotellaceae_bacterium
SVA_106_bin54	24535.8	1.49368	0.537059	2.78122	0.00541547	0.021845	SVA_106_bin54_Spirochaetes
RUG14350	95885.4	1.778	0.639695	2.77945	0.00544504	0.0219492	RUG14350_uncultured_Bacteroidetes_bacterium
RUG10598	928.941	1.22766	0.441809	2.7787	0.00545764	0.0219696	RUG10598_Selenomonas_bovis
RUG13653	2661.37	-0.681492	0.245238	-2.7789	0.00545439	0.0219696	RUG13653_uncultured_bacterium
RUG13376	10746.7	-1.03453	0.372604	-2.77648	0.0054951	0.0221052	RUG13376_Ruminococcaceae_bacterium
RUG11425	4047.57	-0.594469	0.214233	-2.77487	0.00552239	0.0221997	RUG11425_uncultured_Clostridiales_bacterium
RUG10083	69283.8	-1.28491	0.463134	-2.77437	0.00553079	0.0222182	RUG10083_uncultured_Prevotellaceae_bacterium
HUN_Streptococcus_equinus_ATCC_33317	1184.65	0.904629	0.326099	2.7741	0.00553553	0.022222	HUN_Streptococcus_equinus_ATCC_33317
RUG14911	7267	0.434587	0.156824	2.77117	0.00558551	0.0224072	RUG14911_uncultured_Lachnospiraceae_bacterium
HUN_Bacteroides_sp_AR29	8016.34	0.604985	0.21843	2.76969	0.00561091	0.0224937	HUN_Bacteroides_sp_AR29
HUN_Shigella_sonnei_strain_NLAE_zl_G496	523.542	0.477823	0.172675	2.76718	0.00565435	0.0226523	HUN_Shigella_sonnei_strain_NLAE_zl_G496
RUG14487	25691.8	1.80414	0.652057	2.76685	0.00566012	0.0226599	RUG14487_uncultured_Bacteroidales_bacterium
RUG11628	9318.93	0.787611	0.284755	2.76593	0.00567612	0.0227083	RUG11628_uncultured_Bacteroidia_bacterium
RUG13325	8539	-0.572046	0.206868	-2.76527	0.00568751	0.0227384	RUG13325_Ruminococcaceae_bacterium
HUN_Lachnospiraceae_bacterium_FE2018	71626.6	0.743191	0.268823	2.76461	0.00569912	0.0227692	HUN_Lachnospiraceae_bacterium_FE2018
RUG10244	3173.21	0.534789	0.193493	2.76387	0.00571201	0.0228051	RUG10244_uncultured_Methanobrevibacter_sp.
RUG14188	24077	0.941421	0.340718	2.76305	0.00572644	0.0228471	RUG14188_uncultured_Bacteroidia_bacterium
RUG11058	276.266	-0.751664	0.272559	-2.75781	0.00581908	0.0232009	RUG11058_uncultured_Ruminococcus_sp.
UBA4359	502663	2.2581	0.819344	2.75599	0.00585145	0.023314	UBA4359_Prevotellaceae
RUG13438	176871	1.25477	0.455588	2.75418	0.00588397	0.0234276	RUG13438_uncultured_Lachnospiraceae_bacterium
RUG10486	11029.3	-1.02488	0.372241	-2.75328	0.00590006	0.0234757	RUG10486_uncultured_Erysipelotrichaceae_bacterium
RUG10471	7281.26	-0.983848	0.357663	-2.75077	0.00594556	0.0236407	RUG10471_uncultured_Bacteroidia_bacterium
RUG14274	1416.03	-1.134	0.412503	-2.74907	0.00597638	0.0237471	RUG14274_uncultured_Planctomycetes_bacterium
RUG11604	178.364	-1.27573	0.464328	-2.74748	0.00600544	0.0238463	RUG11604_uncultured_Ruminococcus_sp.
RUG14864	13758.1	-0.647897	0.23588	-2.74672	0.00601938	0.0238855	RUG14864_uncultured_Lachnospiraceae_bacterium
RUG10800	3076.16	-0.995062	0.362321	-2.74636	0.00602611	0.0238959	RUG10800_uncultured_Fusobacterium_sp.
RUG12708	51057.9	0.810045	0.295447	2.74176	0.00611115	0.0242167	RUG12708_uncultured_Clostridiales_bacterium
RUG11976	7257	-0.736039	0.268662	-2.73965	0.00615049	0.0243561	RUG11976_Ruminococcaceae_bacterium
RUG12078	22966.6	-1.39825	0.510435	-2.73933	0.00615644	0.0243632	RUG12078_uncultured_Bacteroidales_bacterium
HUN_Ruminococcus_flavefaciens_FD_1	136533	1.26655	0.462467	2.73867	0.00616878	0.0243955	HUN_Ruminococcus_flavefaciens_FD_1
RUG13917	18582.1	-0.999416	0.365119	-2.73723	0.00619588	0.0244861	RUG13917_uncultured_Clostridiales_bacterium
RUG13373	36155	1.1869	0.433656	2.73695	0.00620108	0.0244901	RUG13373_uncultured_Bacteroidales_bacterium
RUG14777	1289.99	-1.23898	0.452745	-2.7366	0.00620772	0.0244997	RUG14777_uncultured_Ruminococcus_sp.
RUG11346	10444.2	-0.893767	0.326812	-2.7348	0.00624178	0.0246176	RUG11346_uncultured_Bacteroidetes_bacterium
RUG10794	1308.43	0.93548	0.342147	2.73415	0.00625417	0.0246498	RUG10794_uncultured_Aeromonadales_bacterium
RUG13863	3563.1	-0.664809	0.24339	-2.73145	0.00630565	0.0248359	RUG13863_uncultured_Bacteroidia_bacterium
HUN_Selenomonas_ruminantium_strain_HD4	18291.2	1.39078	0.509249	2.73104	0.0063134	0.0248497	HUN_Selenomonas_ruminantium_strain_HD4
HUN_Selenomonas_sp_ND2010	8812.52	1.20711	0.442162	2.73002	0.00633311	0.0249105	HUN_Selenomonas_sp_ND2010
RUG10298	26224.4	-0.970739	0.356073	-2.72624	0.00640611	0.0251807	RUG10298_uncultured_Clostridiales_bacterium
RUG14844	2433.6	-1.02753	0.377353	-2.723	0.00646913	0.0254113	RUG14844_uncultured_bacterium
RUG12215	1055.11	-0.698751	0.256686	-2.72221	0.00648478	0.0254557	RUG12215_uncultured_Ruminococcus_sp.
RUG14361	52736.7	-1.15775	0.425477	-2.72106	0.00650735	0.0255271	RUG14361_uncultured_Prevotellaceae_bacterium
HUN_Lachnospiraceae_bacterium_P6A3	29361.5	0.703362	0.258516	2.72077	0.00651304	0.0255323	HUN_Lachnospiraceae_bacterium_P6A3
RUG14505	7977.92	-0.717003	0.263586	-2.72019	0.00652453	0.0255602	RUG14505_Ruminococcaceae_bacterium
RUG12209	24713.2	-1.18384	0.435647	-2.71744	0.00657899	0.0257391	RUG12209_uncultured_Prevotellaceae_bacterium
RUG13480	8008.07	-0.892132	0.328274	-2.71764	0.0065749	0.0257391	RUG13480_uncultured_Bacteroidetes_bacterium
RUG12779	12889.1	0.890376	0.327797	2.71624	0.0066027	0.0258146	RUG12779_uncultured_Clostridiales_bacterium
RUG10375	204.805	-1.04735	0.385643	-2.71584	0.00661079	0.0258289	RUG10375_uncultured_Ruminococcus_sp.
RUG10582	2333.89	-1.05184	0.387644	-2.71341	0.00665955	0.026002	RUG10582_uncultured_bacterium
RUG11129	19103	1.12862	0.416035	2.7128	0.00667167	0.026032	RUG11129_uncultured_Clostridiales_bacterium
RUG11259	29465.4	-1.17607	0.433748	-2.71141	0.00669972	0.026124	RUG11259_Ruminococcaceae_bacterium
RUG10833	825.083	0.825793	0.304797	2.70932	0.00674216	0.0262719	RUG10833_uncultured_Erysipelotrichaceae_bacterium
RUG10235	4584.05	0.807762	0.298718	2.70409	0.00684908	0.0266708	RUG10235_uncultured_Coriobacteriaceae_bacterium
RUG13668	993.488	0.786828	0.291184	2.70216	0.00688896	0.0268082	RUG13668_uncultured_Erysipelotrichaceae_bacterium
RUG12091	28689.9	0.762857	0.28255	2.6999	0.0069361	0.0269737	RUG12091_uncultured_Bacteroidales_bacterium
RUG14740	24314.6	1.08733	0.403095	2.69744	0.00698746	0.0271554	RUG14740_uncultured_Bacteroidia_bacterium
RUG13061	9932.39	1.18712	0.440165	2.69699	0.00699703	0.0271745	RUG13061_uncultured_Proteobacterium
RUG14200	3406.74	0.501508	0.186263	2.69248	0.00709238	0.0275265	RUG14200_Ruminococcaceae_bacterium
RUG10726	58347.7	1.27249	0.473009	2.69021	0.00714077	0.0276959	RUG10726_uncultured_Prevotella_sp.
RUG14000	5506.29	1.10329	0.41018	2.68977	0.00715019	0.0277141	RUG14000_Selenomonas_ruminantium
RUG11079	1019.69	-0.52289	0.194585	-2.68721	0.00720521	0.0279088	RUG11079_uncultured_Ruminococcus_sp.
RUG14518	6848.92	0.802907	0.298825	2.68688	0.00721232	0.0279179	RUG14518_uncultured_Bacteroidetes_bacterium
RUG12122	10569.7	0.447866	0.166765	2.68561	0.00723976	0.0280056	RUG12122_uncultured_Lachnospiraceae_bacterium
RUG11482	3444.58	-0.946408	0.352639	-2.68379	0.00727939	0.0281402	RUG11482_uncultured_Bacteroidia_bacterium
RUG11493	88620.6	-1.06393	0.396607	-2.68257	0.00730595	0.0282242	RUG11493_uncultured_Prevotellaceae_bacterium
RUG10994	77966.8	-0.943906	0.351961	-2.68185	0.00732167	0.0282663	RUG10994_uncultured_Prevotellaceae_bacterium
RUG14054	20675.3	-1.021	0.380797	-2.68121	0.00733559	0.0283013	RUG14054_uncultured_Methanobrevibacter_sp.
RUG10733	1096.48	0.743828	0.277673	2.6788	0.00738871	0.0284875	RUG10733_uncultured_Erysipelotrichaceae_bacterium
RUG11583	12000.2	-1.36045	0.508108	-2.67749	0.00741769	0.0285804	RUG11583_uncultured_Bacteroidales_bacterium
UBA4636	1389.66	-0.536805	0.200613	-2.67583	0.00745455	0.0287035	UBA4636_Catabacter
RUG11384	693.88	-0.626796	0.234385	-2.67421	0.0074905	0.0288229	RUG11384_uncultured_Ruminococcus_sp.
HUN_Fibrobacter_succinogenes_subsp_elongatus_strain_HM2	462772	2.5399	0.950895	2.67106	0.00756126	0.0290187	HUN_Fibrobacter_succinogenes_subsp_elongatus_strain_HM2
RUG10955	7106.89	1.00835	0.377458	2.67142	0.00755321	0.0290187	RUG10955_uncultured_Bacteroidales_bacterium
RUG14205	1571.94	-0.536296	0.200771	-2.67118	0.00755854	0.0290187	RUG14205_Fibrobacter_succinogenes
RUG14720	1257.63	0.620087	0.23214	2.67118	0.00755845	0.0290187	RUG14720_uncultured_Bacteroidia_bacterium
RUG11138	964.035	-0.535774	0.200745	-2.66893	0.00760934	0.0291695	RUG11138_uncultured_Clostridiales_bacterium
RUG14283	22668	-1.06419	0.39874	-2.66888	0.00761051	0.0291695	RUG14283_Ruminococcaceae_bacterium
RUG13701	19794.8	-0.677112	0.253824	-2.66764	0.00763851	0.0292576	RUG13701_uncultured_Bacteroidales_bacterium
HUN_Enterococcus_casseliflavus_strain_NLAE_zl_G268	676.845	0.602096	0.225826	2.6662	0.00767146	0.0293213	HUN_Enterococcus_casseliflavus_strain_NLAE_zl_G268
HUN_Succinivibrio_dextrinosolvens_strain_22B	22513	1.79274	0.672439	2.66603	0.00767522	0.0293213	HUN_Succinivibrio_dextrinosolvens_strain_22B
RUG11314	1166.23	-0.636221	0.238605	-2.66642	0.00766647	0.0293213	RUG11314_uncultured_Ruminococcus_sp.
RUG13422	427.402	0.922711	0.346098	2.66604	0.00767508	0.0293213	RUG13422_uncultured_Bifidobacterium_sp.
RUG11432	20583.4	-1.9374	0.727059	-2.66471	0.00770547	0.0294177	RUG11432_uncultured_Erysipelotrichaceae_bacterium
RUG13088	8642.91	-1.0344	0.388406	-2.66319	0.00774041	0.0295318	RUG13088_uncultured_Bacteroidetes_bacterium
RUG11223	11034.4	0.685181	0.257345	2.6625	0.00775616	0.0295726	RUG11223_uncultured_Coriobacteriaceae_bacterium
RUG12054	36283.7	1.52364	0.573164	2.6583	0.00785352	0.0299243	RUG12054_uncultured_Bacteroidales_bacterium
RUG11064	8436.01	0.495409	0.18643	2.65734	0.00787594	0.0299901	RUG11064_uncultured_Lachnospiraceae_bacterium
RUG13053	38812.9	1.36471	0.513874	2.65573	0.00791377	0.0301035	RUG13053_uncultured_Bacteroidales_bacterium
RUG14627	2457.71	-0.607074	0.228599	-2.65563	0.00791602	0.0301035	RUG14627_uncultured_Bacteroidia_bacterium
UBA4262	37019.1	0.970482	0.365531	2.65499	0.00793106	0.0301411	UBA4262_Porphyromonadaceae
RUG11538	259.08	-0.929989	0.350493	-2.65338	0.00796908	0.0302659	RUG11538_uncultured_Ruminococcus_sp.
RUG14595	4776.27	1.54029	0.580552	2.65315	0.00797441	0.0302665	RUG14595_uncultured_Succinivibrio_sp.
RUG13458	370.485	0.625522	0.235842	2.65229	0.00799474	0.030324	RUG13458_Ruminococcaceae_bacterium
RUG12686	1140.45	0.642822	0.242455	2.65131	0.00801804	0.0303926	RUG12686_uncultured_Erysipelotrichaceae_bacterium
RUG11641	7713.44	-0.847338	0.319642	-2.6509	0.00802783	0.03041	RUG11641_uncultured_Bacteroidia_bacterium
RUG11857	53184.6	1.25142	0.472448	2.64881	0.00807769	0.0305758	RUG11857_uncultured_Bacteroidales_bacterium
RUG12836	31963.5	-1.43049	0.540089	-2.64862	0.00808205	0.0305758	RUG12836_uncultured_Prevotellaceae_bacterium
Hess_AWa_Clostridiales	2206.77	-0.413065	0.156002	-2.64782	0.00810132	0.0306289	Hess_AWa_Clostridiales
UBA3215	81709.2	-1.63485	0.617512	-2.64748	0.00810941	0.0306396	UBA3215_Ruminococcaceae
RUG14091	12410.3	0.711455	0.268765	2.64713	0.00811782	0.0306516	RUG14091_uncultured_Coriobacteriaceae_bacterium
HUN_Prevotella_sp_ne3005	226839	-1.37188	0.518524	-2.64574	0.00815121	0.0307578	HUN_Prevotella_sp_ne3005
RUG10076	1.06751e+06	1.92311	0.727292	2.64421	0.0081883	0.0308778	RUG10076_uncultured_Prevotellaceae_bacterium
RUG14516	24160.5	-1.00707	0.381213	-2.64175	0.00824779	0.0310821	RUG14516_Ruminococcaceae_bacterium
RUG11871	13290.1	1.38186	0.5232	2.64116	0.00826219	0.0311163	RUG11871_uncultured_Prevotellaceae_bacterium
HUN_Eubacterium_oxidoreducens_strain_DSM_3217	14262.3	0.392267	0.14855	2.64064	0.00827489	0.0311441	HUN_Eubacterium_oxidoreducens_strain_DSM_3217
RUG12252	50625.7	-1.08962	0.413366	-2.63597	0.00838981	0.031536	RUG12252_uncultured_Coriobacteriaceae_bacterium
RUG13103	805.802	0.799667	0.30336	2.63604	0.0083881	0.031536	RUG13103_uncultured_Veillonellaceae_bacterium
RUG12575	2704.11	-1.00435	0.381113	-2.63531	0.00840594	0.0315763	RUG12575_uncultured_bacterium
RUG11123	14031.1	-0.956866	0.363278	-2.63397	0.00843918	0.0316808	RUG11123_Ruminococcaceae_bacterium
RUG10291	6609.05	-1.15349	0.437988	-2.63361	0.0084483	0.0316882	RUG10291_uncultured_Ruminococcus_sp.
RUG11028	9249.89	0.499369	0.189625	2.63346	0.008452	0.0316882	RUG11028_uncultured_Bacteroidia_bacterium
RUG10829	996.196	-0.758933	0.288363	-2.63187	0.00849162	0.0318164	RUG10829_uncultured_Rhodospirillales_bacterium
RUG10132	48946.8	1.40942	0.535638	2.63129	0.00850619	0.0318505	RUG10132_uncultured_Bacteroidales_bacterium
RUG14715	18558.9	0.835863	0.317704	2.63095	0.00851476	0.0318622	RUG14715_Fibrobacter_succinogenes
HUN_Basfia_succiniciproducens_strain_DSM_22022	895.929	0.731575	0.278122	2.63041	0.00852824	0.0318922	HUN_Basfia_succiniciproducens_strain_DSM_22022
RUG10697	588.871	-1.04654	0.398061	-2.62909	0.00856129	0.0319953	RUG10697_uncultured_Ruminococcus_sp.
UBA1195	2184.97	-0.738394	0.280957	-2.62814	0.00858534	0.0320647	UBA1195_Bacteroidales
RUG12237	60905.3	0.646348	0.245986	2.62758	0.00859943	0.0320969	RUG12237_uncultured_Methanobrevibacter_sp.
RUG14308	12355.9	-1.21955	0.464233	-2.62701	0.00861378	0.0321094	RUG14308_uncultured_Spirochaetaceae_bacterium
UBA1107	357.705	0.513385	0.195416	2.62714	0.00861059	0.0321094	UBA1107_Bacteroidales
RUG10676	2105.12	-0.913984	0.348102	-2.62562	0.00864913	0.0322001	RUG10676_uncultured_Bacteroidales_bacterium
SOL_FIBRO1	41800	-1.40043	0.533348	-2.62574	0.00864607	0.0322001	SOL_FIBRO1_Fibrobacteraceae
RUG13825	2078.27	-0.427711	0.16303	-2.62351	0.008703	0.03238	RUG13825_uncultured_Ruminococcus_sp.
RUG11463	355652	-1.02864	0.392286	-2.62216	0.00873752	0.0324878	RUG11463_uncultured_Prevotellaceae_bacterium
RUG10001	1209.88	-0.795965	0.303619	-2.62159	0.0087521	0.0325213	RUG10001_uncultured_Elusimicrobium_sp.
RUG14094	593.568	-1.10476	0.421579	-2.62054	0.00877919	0.0326012	RUG14094_uncultured_Proteobacterium
RUG12539	1396.84	-0.62699	0.239323	-2.61985	0.00879681	0.0326459	RUG12539_uncultured_Bacteroidia_bacterium
RUG11731	398.514	-1.15739	0.442053	-2.61822	0.00883885	0.0327811	RUG11731_uncultured_Ruminococcus_sp.
RUG13064	4080.17	-0.454687	0.173819	-2.61586	0.00890019	0.0329877	RUG13064_uncultured_Ruminococcus_sp.
RUG13406	9825.37	0.60591	0.231747	2.61453	0.00893497	0.0330956	RUG13406_uncultured_Lachnospiraceae_bacterium
RUG14206	23476	0.861365	0.329569	2.61361	0.00895915	0.0331642	RUG14206_uncultured_Coriobacteriaceae_bacterium
RUG12971	35494.9	-0.952949	0.364757	-2.61256	0.00898668	0.033245	RUG12971_uncultured_Bacteroidia_bacterium
RUG12709	109537	1.65623	0.634297	2.61112	0.00902456	0.0333641	RUG12709_uncultured_Bacteroidetes_bacterium
RUG14501	49779.8	-0.765197	0.293845	-2.60408	0.00921204	0.0340356	RUG14501_uncultured_Prevotellaceae_bacterium
RUG11555	1025.24	0.602065	0.231227	2.60379	0.00922004	0.0340437	RUG11555_Ruminococcaceae_bacterium
RUG10913	46269.3	1.03101	0.396115	2.60282	0.00924611	0.0341184	RUG10913_uncultured_Bacteroidia_bacterium
HUN_Lachnospiraceae_bacterium_G11	57727.5	0.888561	0.341502	2.60192	0.00927036	0.0341658	HUN_Lachnospiraceae_bacterium_G11
RUG12464	13686.2	-0.643127	0.247175	-2.60191	0.00927065	0.0341658	RUG12464_uncultured_Bacteroidia_bacterium
RUG10940	51277.7	0.742826	0.285835	2.59879	0.00935533	0.0344345	RUG10940_uncultured_Clostridiales_bacterium
RUG12341	30935	-0.942816	0.362776	-2.5989	0.00935239	0.0344345	RUG12341_uncultured_Coriobacteriaceae_bacterium
RUG12565	128402	-1.58081	0.609617	-2.59312	0.00951084	0.0349848	RUG12565_Ruminococcaceae_bacterium
RUG11948	19339	-0.640772	0.247304	-2.59103	0.00956892	0.0351763	RUG11948_uncultured_Chloroflexi_bacterium
RUG10445	426.828	-0.81868	0.316132	-2.58968	0.00960652	0.0352923	RUG10445_uncultured_Ruminococcus_sp.
RUG11042	17918.6	-0.959159	0.370624	-2.58795	0.00965483	0.0354475	RUG11042_uncultured_Methanobrevibacter_sp.
RUG10017	2733.41	0.457431	0.176815	2.58706	0.00967976	0.0355168	RUG10017_uncultured_Ruminococcus_sp.
RUG11690	11927.1	-0.842102	0.325952	-2.58351	0.00978001	0.0358599	RUG11690_uncultured_Bacteroidetes_bacterium
RUG14539	4935.17	-1.37954	0.534065	-2.5831	0.00979168	0.0358599	RUG14539_uncultured_Bacteroidetes_bacterium
RUG14683	103965	1.91035	0.73954	2.58316	0.0097899	0.0358599	RUG14683_Fibrobacter_succinogenes
UBA4626	1224.86	-0.777414	0.300993	-2.58283	0.00979934	0.0358655	UBA4626_Catabacter
RUG11725	3821.41	-0.829842	0.321429	-2.58173	0.00983078	0.035958	RUG11725_uncultured_Prevotellaceae_bacterium
RUG12663	2212.21	0.667826	0.258805	2.58042	0.00986805	0.0360718	RUG12663_uncultured_Lachnospiraceae_bacterium
HUN_Succinivibrio_dextrinosolvens_strain_ACV_10	3211.27	1.07686	0.4182	2.57498	0.0100245	0.0366208	HUN_Succinivibrio_dextrinosolvens_strain_ACV_10
RUG14472	2223.05	0.440596	0.171195	2.57365	0.0100631	0.0367388	RUG14472_Ruminococcaceae_bacterium
RUG12306	2833.9	0.70509	0.274076	2.57261	0.0100936	0.0368271	RUG12306_uncultured_Coriobacteriaceae_bacterium
RUG12390	352.38	0.736638	0.286719	2.5692	0.0101935	0.0371683	RUG12390_Ruminococcaceae_bacterium
RUG14049	135952	-1.67211	0.651172	-2.56785	0.0102332	0.0372899	RUG14049_Ruminococcaceae_bacterium
RUG10301	450.756	-1.03874	0.404727	-2.56651	0.0102726	0.0374103	RUG10301_uncultured_Ruminococcus_sp.
HUN_Lachnobacterium_bovis_NK4B19	9548.87	0.647544	0.252419	2.56535	0.0103071	0.0374892	HUN_Lachnobacterium_bovis_NK4B19
RUG11685	268.465	-1.12067	0.436837	-2.56542	0.010305	0.0374892	RUG11685_uncultured_Ruminococcus_sp.
RUG14888	1044.62	0.926152	0.361058	2.56511	0.0103144	0.0374924	RUG14888_uncultured_Ureaplasma_sp.
RUG13900	60709.7	-0.967506	0.377284	-2.5644	0.0103356	0.0375459	RUG13900_uncultured_Lachnospiraceae_bacterium
RUG12239	5113.23	0.536353	0.209238	2.56336	0.0103664	0.0376346	RUG12239_uncultured_Lachnospiraceae_bacterium
RUG14824	3199.71	-0.817104	0.318881	-2.56241	0.0103949	0.0377147	RUG14824_uncultured_bacterium
RUG13085	877.618	-1.07594	0.420223	-2.5604	0.0104553	0.0378868	RUG13085_uncultured_Ruminococcus_sp.
RUG13638	4163.19	0.744225	0.290664	2.56043	0.0104542	0.0378868	RUG13638_uncultured_Erysipelotrichaceae_bacterium
RUG10203	1705.45	0.80527	0.314567	2.55993	0.0104692	0.0379135	RUG10203_uncultured_Lachnospiraceae_bacterium
RUG12602	4983.53	-0.73106	0.285701	-2.55883	0.0105025	0.0380105	RUG12602_Ruminococcaceae_bacterium
RUG12285	45924.6	-0.865033	0.33815	-2.55813	0.0105235	0.0380632	RUG12285_uncultured_Prevotellaceae_bacterium
RUG12854	23256	0.802114	0.313643	2.55741	0.0105455	0.0381192	RUG12854_uncultured_Lachnospiraceae_bacterium
RUG11746	603.448	-0.603853	0.236152	-2.55705	0.0105563	0.0381345	RUG11746_Ruminococcaceae_bacterium
RUG12298	16758.4	1.09043	0.426847	2.55462	0.0106305	0.0383789	RUG12298_uncultured_Lachnospiraceae_bacterium
HUN_Butyrivibrio_fibrisolvens_WTE3004	18642.1	1.065	0.416991	2.55401	0.0106491	0.0384221	HUN_Butyrivibrio_fibrisolvens_WTE3004
RUG10421	6885.46	-0.767195	0.300511	-2.55297	0.0106809	0.0385133	RUG10421_uncultured_Bacteroidia_bacterium
RUG14768	8789.05	-1.13227	0.443571	-2.55263	0.0106913	0.0385269	RUG14768_Ruminococcaceae_bacterium
RUG12020	3195.54	-0.83101	0.325685	-2.55158	0.0107236	0.0386196	RUG12020_uncultured_bacterium
RUG10195	5537.61	1.27951	0.501619	2.55075	0.010749	0.0386871	RUG10195_uncultured_Succinivibrio_sp.
RUG13391	10799.7	-0.827921	0.324893	-2.54829	0.0108252	0.0389376	RUG13391_uncultured_Bacteroidetes_bacterium
RUG12123	518.991	0.511449	0.200821	2.5468	0.0108717	0.0390807	RUG12123_uncultured_Bacteroidia_bacterium
RUG14265	1918.16	-1.00058	0.393146	-2.54506	0.010926	0.0392515	RUG14265_uncultured_Spirochaetales_bacterium
UBA4334	472955	2.16672	0.851613	2.54426	0.010951	0.0393173	UBA4334_Prevotellaceae
HUN_Clostridium_clostridioforme_strain_NLAE_zl_C196	5578.3	0.429977	0.169127	2.54234	0.0110115	0.0395101	HUN_Clostridium_clostridioforme_strain_NLAE_zl_C196
RUG11624	45024.1	1.02025	0.40157	2.54066	0.0110642	0.0396643	RUG11624_uncultured_Bacteroidia_bacterium
RUG12067	8724.49	-0.532847	0.209737	-2.54054	0.011068	0.0396643	RUG12067_uncultured_Lachnospiraceae_bacterium
HUN_Ruminococcus_flavefaciens_strain_Y1	15723.8	0.55656	0.21913	2.53986	0.0110896	0.0396929	HUN_Ruminococcus_flavefaciens_strain_Y1
RUG14262	3179.92	-0.432454	0.170263	-2.53992	0.0110877	0.0396929	RUG14262_uncultured_Clostridiales_bacterium
RUG13526	38341.8	-0.670826	0.264634	-2.53492	0.0112472	0.0402326	RUG13526_uncultured_Clostridiales_bacterium
HUN_Clostridium_clostridioforme_AGR2157	8757.99	0.475208	0.18753	2.53404	0.0112756	0.0403093	HUN_Clostridium_clostridioforme_AGR2157
RUG11698	8069.47	-1.25045	0.494111	-2.5307	0.0113835	0.0406704	RUG11698_uncultured_Bacteroidetes_bacterium
RUG12005	274601	-1.45772	0.576096	-2.53034	0.0113952	0.0406872	RUG12005_uncultured_Prevotellaceae_bacterium
RUG12083	10351	0.730376	0.288674	2.53011	0.0114027	0.0406892	RUG12083_uncultured_Bacteroidia_bacterium
RUG11782	55292.9	-0.926681	0.3663	-2.52984	0.0114114	0.0406954	RUG11782_uncultured_Bacteroidales_bacterium
HUN_Butyrivibrio_fibrisolvens_YRB2005	23805.4	1.04015	0.411222	2.5294	0.0114258	0.0407189	HUN_Butyrivibrio_fibrisolvens_YRB2005
RUG13014	2780.01	-0.376269	0.148778	-2.52906	0.011437	0.0407189	RUG13014_uncultured_Ruminococcus_sp.
RUG13122	94446.7	1.85978	0.735384	2.529	0.0114389	0.0407189	RUG13122_Fibrobacter_succinogenes
RUG10505	2176.73	-1.98782	0.786081	-2.52878	0.0114461	0.0407197	RUG10505_uncultured_Proteobacterium
RUG10623	12457.2	0.438085	0.173432	2.52597	0.0115379	0.0409714	RUG10623_Ruminococcaceae_bacterium
RUG14266	24372.5	-1.70646	0.67555	-2.52604	0.0115357	0.0409714	RUG14266_uncultured_Spirochaetaceae_bacterium
RUG14731	334.822	-1.08079	0.427833	-2.52619	0.0115306	0.0409714	RUG14731_uncultured_Ruminococcus_sp.
HUN_Pseudobutyrivibrio_ruminis_CF1b	6945.46	0.645341	0.255686	2.52396	0.0116042	0.041182	HUN_Pseudobutyrivibrio_ruminis_CF1b
RUG11588	41863.5	1.25557	0.49756	2.52345	0.0116208	0.0412158	RUG11588_uncultured_Methanobrevibacter_sp.
RUG14257	15982.8	0.730871	0.28978	2.52216	0.0116637	0.0413429	RUG14257_uncultured_Spirochaetaceae_bacterium
RUG10151	1.20202e+06	1.80161	0.714615	2.52108	0.0116994	0.0414441	RUG10151_uncultured_Prevotellaceae_bacterium
HUN_Butyrivibrio_fibrisolvens_MD2001	22707.1	0.923824	0.36675	2.51895	0.0117706	0.0416713	HUN_Butyrivibrio_fibrisolvens_MD2001
RUG11959	3887.51	-0.709512	0.281764	-2.51811	0.0117987	0.0417455	RUG11959_uncultured_Ruminococcus_sp.
HUN_Clostridium_clostridioforme_strain_NLAE_zl_G208	5229.58	0.451882	0.179581	2.51631	0.011859	0.0419335	HUN_Clostridium_clostridioforme_strain_NLAE_zl_G208
RUG11445	77876.2	1.15406	0.458859	2.51506	0.0119013	0.0420575	RUG11445_uncultured_Lachnospiraceae_bacterium
RUG10364	116153	1.83064	0.730105	2.50737	0.0121634	0.0429319	RUG10364_Fibrobacter_succinogenes
RUG14066	10866.7	-0.992342	0.395747	-2.50752	0.0121583	0.0429319	RUG14066_uncultured_Ruminococcus_sp.
HUN_Succinivibrio_dextrinosolvens_DSM_3072	2200.71	0.93788	0.37422	2.50623	0.0122027	0.0430445	HUN_Succinivibrio_dextrinosolvens_DSM_3072
RUG10546	10575.9	2.27069	0.906556	2.50474	0.0122542	0.043174	RUG10546_uncultured_Planctomycetes_bacterium
RUG10712	13060.6	0.721122	0.287897	2.50479	0.0122524	0.043174	RUG10712_uncultured_Bacteroidia_bacterium
HUN_Bifidobacterium_sp_AGR2158	1111.56	0.457539	0.182702	2.50429	0.0122696	0.0432022	HUN_Bifidobacterium_sp_AGR2158
RUG13143	4817.32	0.588952	0.235459	2.5013	0.0123739	0.0435435	RUG13143_uncultured_Clostridiales_bacterium
RUG11695	323.875	0.544513	0.21796	2.49822	0.0124817	0.0438963	RUG11695_Ruminococcaceae_bacterium
RUG12043	30444.9	-0.908492	0.363747	-2.49759	0.0125039	0.043948	RUG12043_uncultured_Coriobacteriaceae_bacterium
HUN_Ruminococcaceae_bacterium_R_25_Ga0066889_11	7933.81	-0.744852	0.298362	-2.49647	0.0125438	0.0440193	HUN_Ruminococcaceae_bacterium_R_25_Ga0066889_11
RUG11105	95690.2	1.52989	0.612844	2.49638	0.0125468	0.0440193	RUG11105_uncultured_Prevotella_sp.
RUG11461	46733.4	0.756733	0.30311	2.49656	0.0125404	0.0440193	RUG11461_uncultured_Bacteroidia_bacterium
RUG11401	11594.5	-0.838	0.335736	-2.49601	0.0125599	0.0440307	RUG11401_uncultured_Clostridiales_bacterium
RUG13306	976.295	-0.760746	0.304803	-2.49586	0.0125651	0.0440307	RUG13306_uncultured_Ruminococcus_sp.
RUG13392	4017.13	1.16852	0.468409	2.49465	0.012608	0.0441544	RUG13392_Ruminococcus_flavefaciens
HUN_Butyrivibrio_fibrisolvens_DSM_3071	18413.9	0.406339	0.162977	2.49323	0.0126586	0.0443049	HUN_Butyrivibrio_fibrisolvens_DSM_3071
HUN_Pseudobutyrivibrio_sp_JW11	10225.5	0.62503	0.250822	2.49193	0.012705	0.044441	HUN_Pseudobutyrivibrio_sp_JW11
HUN_Bifidobacterium_ruminantium_DSM_6489	586.049	0.615608	0.247291	2.48941	0.0127955	0.0447306	HUN_Bifidobacterium_ruminantium_DSM_6489
RUG10839	8791.84	1.06021	0.42619	2.48765	0.0128592	0.0448995	RUG10839_uncultured_Erysipelotrichaceae_bacterium
RUG13446	17742.9	-0.966171	0.388365	-2.48779	0.012854	0.0448995	RUG13446_uncultured_Coriobacteriaceae_bacterium
RUG14133	3743.61	0.713826	0.287075	2.48655	0.0128989	0.0450114	RUG14133_Bacillus_coagulans
RUG10198	7321.93	-0.788468	0.317301	-2.48492	0.0129582	0.0451497	RUG10198_uncultured_Bacteroidales_bacterium
RUG11473	5400.37	-0.78654	0.316493	-2.48517	0.0129488	0.0451497	RUG11473_uncultured_Prevotellaceae_bacterium
RUG14194	676.958	-0.953485	0.383724	-2.48482	0.0129617	0.0451497	RUG14194_uncultured_Proteobacterium
RUG11439	41698.3	-0.683203	0.275095	-2.48351	0.0130093	0.0452885	RUG11439_uncultured_Prevotellaceae_bacterium
RUG12022	4851.23	0.658456	0.265229	2.4826	0.0130428	0.0453781	RUG12022_uncultured_Lachnospiraceae_bacterium
RUG14160	1897.83	-0.779564	0.314058	-2.48223	0.0130562	0.0453978	RUG14160_uncultured_Clostridiales_bacterium
RUG10513	2036.12	-0.473762	0.191253	-2.47715	0.0132438	0.0459678	RUG10513_uncultured_Ruminococcus_sp.
RUG13597	2874.57	0.419047	0.169165	2.47715	0.0132435	0.0459678	RUG13597_uncultured_Lachnospiraceae_bacterium
RUG14285	3023.39	-1.08171	0.436612	-2.4775	0.0132305	0.0459678	RUG14285_uncultured_bacterium
UBA1176	3333.12	-0.734022	0.29638	-2.47663	0.013263	0.0460072	UBA1176_Bacteroidales
RUG11889	15618.8	-1.34034	0.541562	-2.47495	0.0133256	0.0461972	RUG11889_uncultured_Ruminococcus_sp.
RUG11151	6230.29	0.513408	0.207897	2.46953	0.0135292	0.0468564	RUG11151_uncultured_Lachnoclostridium_sp.
RUG14680	58308.4	-0.94334	0.382003	-2.46946	0.0135318	0.0468564	RUG14680_uncultured_Prevotellaceae_bacterium
HUN_Succinivibrio_dextrinosolvens_H5	2583.34	1.01283	0.410445	2.46764	0.0136006	0.0470666	HUN_Succinivibrio_dextrinosolvens_H5
RUG12701	25131.8	0.834684	0.338365	2.46682	0.013632	0.0471474	RUG12701_uncultured_Bacteroidales_bacterium
HUN_Butyrivibrio_fibrisolvens_FE2007	48021	1.22854	0.498076	2.46656	0.0136417	0.0471522	HUN_Butyrivibrio_fibrisolvens_FE2007
RUG12262	65939.8	-0.808351	0.327751	-2.46636	0.0136495	0.0471522	RUG12262_uncultured_Prevotellaceae_bacterium
RUG12009	58770.3	-0.999163	0.405318	-2.46513	0.0136963	0.0472858	RUG12009_uncultured_Prevotellaceae_bacterium
RUG13603	1781.88	0.591831	0.24022	2.4637	0.013751	0.0474465	RUG13603_uncultured_Lachnospiraceae_bacterium
RUG12386	105247	-0.594674	0.241644	-2.46095	0.013857	0.0477841	RUG12386_uncultured_Prevotellaceae_bacterium
RUG11850	2005.56	0.497521	0.202389	2.45824	0.0139618	0.0480888	RUG11850_uncultured_Ruminococcus_sp.
RUG13374	1262.14	-0.85366	0.34724	-2.45841	0.0139553	0.0480888	RUG13374_uncultured_euryarchaeote
RUG12457	1211.27	0.509756	0.207471	2.457	0.0140103	0.0482094	RUG12457_Ruminococcaceae_bacterium
RUG14294	36423.1	-1.43999	0.586096	-2.45692	0.0140133	0.0482094	RUG14294_uncultured_Lachnospiraceae_bacterium
RUG11743	7240.33	-0.59886	0.243926	-2.45509	0.014085	0.0484009	RUG11743_uncultured_Bacteroidales_bacterium
RUG14096	61131.8	1.31701	0.536443	2.45507	0.0140855	0.0484009	RUG14096_Erysipelothrix_rhusiopathiae
RUG10816	12699.3	-1.2226	0.498123	-2.45441	0.0141117	0.0484492	RUG10816_uncultured_Lachnospiraceae_bacterium
RUG13929	95115.2	-1.28152	0.522153	-2.45429	0.0141162	0.0484492	RUG13929_uncultured_Bacteroidia_bacterium
RUG13798	5324.62	-1.04472	0.425709	-2.45408	0.0141246	0.0484499	RUG13798_uncultured_Bacteroidetes_bacterium
RUG14847	2545.48	-0.681721	0.278104	-2.45132	0.0142334	0.0487944	RUG14847_Ruminococcaceae_bacterium
RUG13312	6609.38	0.935241	0.381967	2.44849	0.0143458	0.0491508	RUG13312_uncultured_Bacteroidetes_bacterium
RUG11387	81700.1	1.58896	0.649849	2.44512	0.0144802	0.0495822	RUG11387_Fibrobacter_succinogenes
RUG10925	794.277	-0.380174	0.155576	-2.44365	0.0145397	0.0497568	RUG10925_Ruminococcaceae_bacterium
RUG12023	23388.4	1.11833	0.457689	2.44343	0.0145482	0.0497568	RUG12023_uncultured_Lachnospiraceae_bacterium
RUG11076	234.311	-0.451984	0.185102	-2.44181	0.0146138	0.0499517	RUG11076_uncultured_Ruminococcus_sp.
RUG12590	67061.7	-1.27145	0.520893	-2.44091	0.0146503	0.0500472	RUG12590_uncultured_Prevotellaceae_bacterium
HUN_Lachnobacterium_bovis_C6A12	3828.73	0.507572	0.208016	2.44006	0.0146849	0.0501144	HUN_Lachnobacterium_bovis_C6A12
RUG13757	616.26	-0.751334	0.307923	-2.44	0.0146871	0.0501144	RUG13757_uncultured_Ruminococcus_sp.
RUG10141	7683.39	0.691578	0.283535	2.43913	0.0147226	0.0502062	RUG10141_uncultured_Erysipelotrichaceae_bacterium
RUG10456	2560.27	0.914961	0.375278	2.43809	0.0147651	0.0503218	RUG10456_uncultured_Bacteroidales_bacterium
RUG12065	68132.2	-0.738347	0.303021	-2.43662	0.0148252	0.0504679	RUG12065_uncultured_Prevotellaceae_bacterium
RUG13768	676.655	-0.37478	0.1538	-2.43681	0.0148176	0.0504679	RUG13768_uncultured_Ruminococcus_sp.
RUG10034	4284	0.353569	0.145137	2.43611	0.0148464	0.0504811	RUG10034_uncultured_Lachnospiraceae_bacterium
RUG11008	40045	0.698325	0.286646	2.43619	0.0148428	0.0504811	RUG11008_uncultured_Clostridiales_bacterium
RUG12939	8955.04	-0.874194	0.358948	-2.43544	0.0148739	0.0505452	RUG12939_uncultured_Bacteroidia_bacterium
RUG10262	5262.17	-0.665986	0.273484	-2.43519	0.0148839	0.05055	RUG10262_uncultured_Aeromonadales_bacterium
RUG14561	69136.8	-0.858938	0.352926	-2.43376	0.0149427	0.0507203	RUG14561_uncultured_Prevotellaceae_bacterium
RUG14533	76928.2	1.25497	0.516064	2.43181	0.0150237	0.0509655	RUG14533_uncultured_Bacteroidales_bacterium
RUG12116	8473.88	0.576741	0.237188	2.43158	0.0150332	0.0509683	RUG12116_uncultured_Bacteroidales_bacterium
RUG12484	15775.3	0.737827	0.303551	2.43065	0.0150716	0.0510687	RUG12484_uncultured_Bacteroidia_bacterium
RUG10710	553.759	-0.943957	0.388759	-2.42813	0.0151768	0.0513063	RUG10710_uncultured_Ruminococcus_sp.
RUG11835	6823.5	0.446533	0.183882	2.42837	0.015167	0.0513063	RUG11835_uncultured_Lachnospiraceae_bacterium
RUG14411	178880	1.57917	0.650337	2.42823	0.0151728	0.0513063	RUG14411_Selenomonas_ruminantium
SVA_103_bin60	1992.26	-0.530703	0.218516	-2.42867	0.0151545	0.0513063	SVA_103_bin60_Bacteroidetes
RUG12086	12583.8	0.624081	0.257118	2.42722	0.0152151	0.0514061	RUG12086_uncultured_Methanobrevibacter_sp.
RUG14363	3207.16	-0.698979	0.288469	-2.42307	0.0153901	0.0519673	RUG14363_uncultured_Ruminococcus_sp.
RUG11930	9868.47	-1.16775	0.482187	-2.42178	0.0154448	0.0521219	RUG11930_uncultured_Lachnospiraceae_bacterium
RUG14018	6727.85	0.668008	0.275966	2.42062	0.0154942	0.0522581	RUG14018_uncultured_Erysipelotrichaceae_bacterium
RUG14243	6202.63	0.486107	0.201056	2.41777	0.0156159	0.0526384	RUG14243_uncultured_Lachnospiraceae_bacterium
RUG10566	29719.8	1.10527	0.457204	2.41746	0.0156294	0.0526536	RUG10566_uncultured_Bacteroidales_bacterium
UBA7862	1357.74	-0.649354	0.268793	-2.41582	0.0156999	0.0528605	UBA7862_Catabacter
RUG11112	5498.99	0.483707	0.200277	2.4152	0.0157268	0.0529205	RUG11112_uncultured_Clostridiales_bacterium
RUG10693	440.374	-0.435186	0.180236	-2.41453	0.0157555	0.0529866	RUG10693_uncultured_Ruminococcus_sp.
HUN_Butyrivibrio_sp_AE2015	19948.2	0.813937	0.337431	2.41216	0.0158585	0.0533023	HUN_Butyrivibrio_sp_AE2015
RUG10029	4623.2	0.867151	0.359734	2.41053	0.0159293	0.0533361	RUG10029_uncultured_Succiniclasticum_sp.
RUG12202	6886.81	-0.529829	0.219785	-2.41067	0.0159234	0.0533361	RUG12202_uncultured_Bacteroidales_bacterium
RUG12801	2651.28	-0.449771	0.186497	-2.41169	0.0158789	0.0533361	RUG12801_Ruminococcaceae_bacterium
RUG12810	1039.52	0.619587	0.256978	2.41105	0.0159066	0.0533361	RUG12810_uncultured_Corynebacterium_sp.
RUG12991	17235.7	-1.46828	0.609129	-2.41046	0.0159324	0.0533361	RUG12991_uncultured_Erysipelotrichaceae_bacterium
RUG13876	47180.2	-0.911264	0.377963	-2.41099	0.0159094	0.0533361	RUG13876_uncultured_Bacteroidales_bacterium
RUG13991	34316.7	1.13934	0.472644	2.41057	0.0159274	0.0533361	RUG13991_uncultured_Bacteroidales_bacterium
RUG13252	3479.01	0.503825	0.209095	2.40955	0.015972	0.0534382	RUG13252_uncultured_Coriobacteriaceae_bacterium
RUG12633	8236.18	0.993314	0.412508	2.40799	0.0160407	0.0536066	RUG12633_uncultured_Bacteroidetes_bacterium
SVA_104_bin118	14920.4	-0.754524	0.313331	-2.40807	0.0160371	0.0536066	SVA_104_bin118_Bacteroidetes
RUG11578	49584.5	-1.24664	0.517815	-2.4075	0.0160623	0.0536482	RUG11578_uncultured_Prevotellaceae_bacterium
RUG12002	3549.89	0.820445	0.341086	2.40539	0.0161552	0.0538966	RUG12002_Selenomonas_ruminantium
RUG14315	9277.72	-1.24264	0.516598	-2.40543	0.0161535	0.0538966	RUG14315_uncultured_Bacteroidia_bacterium
RUG12650	1470.86	-0.707166	0.29413	-2.40427	0.0162049	0.0540317	RUG12650_uncultured_euryarchaeote
RUG14403	28259.5	-0.885278	0.368265	-2.40392	0.0162204	0.0540527	RUG14403_uncultured_Bacteroidales_bacterium
RUG12412	1422.58	-0.657098	0.2734	-2.40343	0.0162422	0.0540944	RUG12412_uncultured_Ruminococcus_sp.
RUG10761	5360.03	-1.0516	0.437824	-2.40187	0.0163115	0.0542941	RUG10761_uncultured_Bacteroidetes_bacterium
RUG12744	166553	1.59655	0.664774	2.40165	0.0163214	0.0542963	RUG12744_Selenomonas_ruminantium
HUN_Butyrivibrio_sp_Su6	21494	0.894231	0.372499	2.40063	0.0163669	0.0544168	HUN_Butyrivibrio_sp_Su6
SOL_FIRM16	12962.5	0.432499	0.180207	2.40002	0.0163943	0.0544768	SOL_FIRM16_Lachnospiraceae
RUG13114	120101	1.51414	0.63127	2.39856	0.0164596	0.0546317	RUG13114_Selenomonas_ruminantium
SOL_BACT30	22095.9	-0.610827	0.254659	-2.39861	0.0164574	0.0546317	SOL_BACT30_Prevotellaceae
SVA_104_bin102	219431	1.36483	0.569409	2.39692	0.0165335	0.0548459	SVA_104_bin102_Fibrobacteres
RUG12684	1814.26	0.545976	0.228308	2.3914	0.0167841	0.0556455	RUG12684_uncultured_Lachnospiraceae_bacterium
HUN_Anaerovibrio_lipolyticus_DSM_3074	125294	1.24674	0.521535	2.39051	0.0168248	0.0557474	HUN_Anaerovibrio_lipolyticus_DSM_3074
RUG12293	413.673	-1.03167	0.431602	-2.39031	0.0168339	0.0557474	RUG12293_uncultured_Proteobacterium
RUG14191	27111.9	-1.44529	0.604751	-2.3899	0.016853	0.0557474	RUG14191_Ruminococcus_flavefaciens
UBA7284	2587.07	0.469167	0.196304	2.39	0.0168485	0.0557474	UBA7284_Bacteroidales
RUG11551	3805.76	-0.734952	0.307576	-2.3895	0.0168715	0.055777	RUG11551_uncultured_Planctomycetes_bacterium
HUN_Anaerovibrio_lipolyticus_LB2005	77053.1	1.22966	0.514673	2.38922	0.0168844	0.0557881	HUN_Anaerovibrio_lipolyticus_LB2005
RUG11381	11773.4	0.640066	0.267953	2.38873	0.0169069	0.0558311	RUG11381_uncultured_Bacteroidia_bacterium
RUG11120	3222.3	0.596041	0.249822	2.38586	0.0170393	0.0562365	RUG11120_uncultured_Bacteroidales_bacterium
SVA_105_bin58	85124.9	0.630489	0.2643	2.3855	0.0170558	0.056259	SVA_105_bin58_Bacteroidetes
RUG13045	141189	1.59577	0.669077	2.38503	0.0170775	0.0562879	RUG13045_Selenomonas_ruminantium
RUG13623	29048	0.790899	0.331628	2.3849	0.0170838	0.0562879	RUG13623_uncultured_Clostridiales_bacterium
RUG14604	762.496	0.552282	0.231615	2.38448	0.0171032	0.05632	RUG14604_uncultured_Veillonellaceae_bacterium
RUG14745	3579.82	0.805324	0.338023	2.38246	0.0171976	0.0565992	RUG14745_uncultured_Erysipelotrichaceae_bacterium
RUG13945	386.347	0.487729	0.20474	2.38219	0.0172099	0.0566076	RUG13945_Ruminococcaceae_bacterium
RUG10736	20055.4	1.21929	0.512826	2.37758	0.0174264	0.0572877	RUG10736_uncultured_Methanobrevibacter_sp.
RUG14842	31918.9	0.583337	0.245822	2.37301	0.0176439	0.0579701	RUG14842_uncultured_Clostridiales_bacterium
HUN_Actinomyces_ruminicola_strain_KPR_7B	1447.65	0.544671	0.229572	2.37255	0.0176658	0.0580094	HUN_Actinomyces_ruminicola_strain_KPR_7B
UBA1770	2098.47	-0.290002	0.12227	-2.37181	0.0177011	0.0580927	UBA1770_Clostridiales
RUG11489	127063	1.62024	0.683513	2.37046	0.0177659	0.0582725	RUG11489_Fibrobacter_succinogenes
RUG12737	3933.94	0.593643	0.250534	2.36951	0.0178115	0.0583894	RUG12737_uncultured_Lachnospiraceae_bacterium
RUG11177	13960.6	-0.669319	0.282624	-2.36823	0.0178735	0.0585598	RUG11177_uncultured_Prevotellaceae_bacterium
RUG12654	186385	1.60488	0.677852	2.36759	0.0179042	0.0586276	RUG12654_Selenomonas_ruminantium
RUG13717	71495.1	-1.34068	0.566491	-2.36664	0.0179505	0.0587461	RUG13717_uncultured_Bacteroidales_bacterium
RUG10649	1815.42	-0.728136	0.30796	-2.36438	0.0180602	0.0590721	RUG10649_uncultured_Ruminococcus_sp.
UBA794	2368.1	0.485294	0.205329	2.36349	0.0181037	0.0591814	UBA794_Ruminococcaceae
HUN_Selenomonas_ruminantium_strain_Z108	9608.11	1.07499	0.455159	2.3618	0.0181864	0.0594183	HUN_Selenomonas_ruminantium_strain_Z108
RUG12317	6627.32	-1.18347	0.501545	-2.35965	0.0182923	0.0596977	RUG12317_uncultured_Lachnospiraceae_bacterium
RUG13180	223111	-0.788439	0.334114	-2.35979	0.0182854	0.0596977	RUG13180_uncultured_Prevotellaceae_bacterium
RUG10644	8921.35	-0.824507	0.349539	-2.35884	0.0183321	0.059794	RUG10644_uncultured_Bacteroidetes_bacterium
RUG10163	11370.7	-0.645944	0.2741	-2.3566	0.0184431	0.0599956	RUG10163_uncultured_Bacteroidetes_bacterium
RUG10709	50013.5	0.750546	0.31848	2.35665	0.0184405	0.0599956	RUG10709_uncultured_Bacteroidia_bacterium
RUG10825	384.96	0.699863	0.296968	2.3567	0.0184382	0.0599956	RUG10825_uncultured_Bifidobacterium_sp.
RUG14586	55858.4	-0.889971	0.377657	-2.35656	0.0184452	0.0599956	RUG14586_uncultured_Prevotellaceae_bacterium
RUG14839	6788.31	-1.00043	0.424428	-2.35713	0.0184168	0.0599956	RUG14839_uncultured_Clostridiales_bacterium
RUG10885	20605.6	-0.738579	0.313536	-2.35564	0.0184907	0.0601101	RUG10885_Ruminococcaceae_bacterium
RUG10215	10185.1	1.17498	0.49887	2.35529	0.0185084	0.0601343	RUG10215_uncultured_Ruminococcus_sp.
RUG13700	5871.95	0.619484	0.263074	2.3548	0.0185329	0.0601805	RUG13700_uncultured_Bacteroidetes_bacterium
HUN_Lachnospiraceae_bacterium_MA2020	10013	0.445925	0.189504	2.35312	0.0186168	0.0604194	HUN_Lachnospiraceae_bacterium_MA2020
RUG13475	10887.9	-0.671462	0.285395	-2.35275	0.0186352	0.0604454	RUG13475_uncultured_Lachnospiraceae_bacterium
UBA2853	58946.4	0.655605	0.278955	2.35022	0.0187626	0.0608248	UBA2853_Catabacter
RUG13220	87199.4	-1.22135	0.520114	-2.34824	0.0188626	0.0611151	RUG13220_uncultured_Bacteroidia_bacterium
RUG11467	93000.4	1.16607	0.496867	2.34684	0.0189335	0.0613109	RUG11467_uncultured_Lachnospiraceae_bacterium
HUN_Butyrivibrio_fibrisolvens_ND3005	51683.8	1.16979	0.498698	2.34569	0.018992	0.0614466	HUN_Butyrivibrio_fibrisolvens_ND3005
RUG12906	879.788	-0.60755	0.259017	-2.3456	0.0189964	0.0614466	RUG12906_uncultured_bacterium
RUG14528	57896.2	-1.16231	0.49566	-2.34498	0.0190282	0.0615153	RUG14528_uncultured_bacterium
RUG12292	3325.44	0.536322	0.228836	2.3437	0.0190936	0.0616929	RUG12292_uncultured_Ruminococcus_sp.
RUG12235	10324.6	0.664607	0.283794	2.34187	0.0191876	0.0619623	RUG12235_Ruminococcaceae_bacterium
RUG12553	5054.45	-0.733543	0.313282	-2.34148	0.0192077	0.0619928	RUG12553_Ruminococcaceae_bacterium
RUG10636	31714.8	0.85121	0.363835	2.33955	0.019307	0.0622446	RUG10636_Fibrobacter_succinogenes
RUG13932	4194.04	0.817586	0.349447	2.33966	0.0193014	0.0622446	RUG13932_uncultured_Erysipelotrichaceae_bacterium
RUG10046	520.493	-0.8471	0.362177	-2.33891	0.01934	0.0623166	RUG10046_uncultured_Ruminococcus_sp.
RUG12050	100710	1.56517	0.66931	2.33848	0.0193625	0.0623547	RUG12050_Fibrobacter_succinogenes
RUG10144	8979.78	0.437822	0.187295	2.33761	0.0194077	0.0624316	RUG10144_uncultured_Prevotellaceae_bacterium
RUG13473	7582.71	0.738214	0.31578	2.33775	0.0194002	0.0624316	RUG13473_uncultured_Erysipelotrichaceae_bacterium
RUG12055	199098	1.30374	0.557862	2.33703	0.0194375	0.062493	RUG12055_uncultured_Prevotellaceae_bacterium
HUN_Pseudobutyrivibrio_ruminis_strain_ACV_9	8598.79	0.575046	0.246389	2.33389	0.0196014	0.0629851	HUN_Pseudobutyrivibrio_ruminis_strain_ACV_9
RUG10369	196162	-1.09551	0.469675	-2.33249	0.0196749	0.0631656	RUG10369_uncultured_Prevotellaceae_bacterium
RUG11030	3964.47	0.401059	0.17195	2.33241	0.0196791	0.0631656	RUG11030_uncultured_Lachnospiraceae_bacterium
UBA1745	3380.13	0.382467	0.164088	2.33087	0.0197604	0.0633918	UBA1745_Bacteroidales
SOL_PREV28	259320	1.33329	0.572657	2.32825	0.0198989	0.0638011	SOL_PREV28_Prevotellaceae
UBA6330	3449.39	-0.567431	0.243968	-2.32584	0.0200271	0.0641767	UBA6330_Clostridiales
RUG11316	8169.52	-0.721417	0.31021	-2.32557	0.0200413	0.0641869	RUG11316_uncultured_Prevotellaceae_bacterium
RUG10327	19222.6	-1.01283	0.436032	-2.32284	0.0201879	0.0645857	RUG10327_uncultured_Bacteroidales_bacterium
RUG11571	756.393	-0.487481	0.209853	-2.32297	0.0201808	0.0645857	RUG11571_Ruminococcaceae_bacterium
SOL_FIRM7	2639.02	-0.446023	0.192092	-2.32193	0.0202369	0.0647071	SOL_FIRM7_Ruminococcaceae
HUN_Enterococcus_sp_kppr_6	1210.06	0.392337	0.169011	2.32136	0.0202674	0.0647691	HUN_Enterococcus_sp_kppr_6
RUG12671	30081.8	-0.966487	0.416465	-2.32069	0.0203034	0.0648487	RUG12671_uncultured_Lachnospiraceae_bacterium
RUG10611	780.982	-0.779282	0.33651	-2.31578	0.0205704	0.0656658	RUG10611_uncultured_Ruminococcus_sp.
RUG14154	2990.64	-0.674123	0.291245	-2.31463	0.0206333	0.0658307	RUG14154_Ruminococcaceae_bacterium
RUG14818	3488.36	-0.731611	0.316184	-2.31388	0.0206745	0.065926	RUG14818_uncultured_bacterium
HUN_Butyrivibrio_sp_TB	54061.3	1.20398	0.520428	2.31345	0.0206982	0.0659296	HUN_Butyrivibrio_sp_TB
RUG13170	407.324	0.522232	0.225718	2.31365	0.0206871	0.0659296	RUG13170_Ruminococcaceae_bacterium
RUG13596	269.723	0.639917	0.27671	2.31259	0.0207453	0.0660436	RUG13596_uncultured_Bacteroidia_bacterium
RUG11192	8126.34	0.714963	0.309439	2.31052	0.0208595	0.0663629	RUG11192_Ruminococcaceae_bacterium
RUG11481	73182	-0.806739	0.349183	-2.31036	0.0208683	0.0663629	RUG11481_uncultured_Prevotellaceae_bacterium
RUG12592	7134.47	0.424084	0.18372	2.30832	0.0209813	0.0666862	RUG12592_uncultured_Bacteroidia_bacterium
RUG11626	154670	1.40594	0.60931	2.30744	0.0210305	0.066806	RUG11626_uncultured_Prevotellaceae_bacterium
RUG13539	18270.7	-0.848743	0.367893	-2.30704	0.0210529	0.0668409	RUG13539_uncultured_Clostridiales_bacterium
RUG11660	145883	-1.1315	0.490635	-2.3062	0.0210994	0.0669521	RUG11660_uncultured_Prevotellaceae_bacterium
RUG12085	2358.74	-0.560507	0.243089	-2.30577	0.0211237	0.0669929	RUG12085_uncultured_Lachnospiraceae_bacterium
HUN_Streptococcus_equinus_strain_Sb13	215.361	0.443696	0.192551	2.3043	0.021206	0.0672175	HUN_Streptococcus_equinus_strain_Sb13
RUG11254	3466.4	-0.660502	0.286722	-2.30363	0.0212434	0.0672994	RUG11254_uncultured_Ruminococcus_sp.
UBA2730	6217.48	0.633468	0.275032	2.30325	0.0212648	0.0673309	UBA2730_Bacillales
RUG10755	1685.99	-0.329867	0.143352	-2.3011	0.0213861	0.0676418	RUG10755_uncultured_Ruminococcus_sp.
RUG13692	10652.1	-0.69081	0.300186	-2.30128	0.021376	0.0676418	RUG13692_uncultured_Bacteroidia_bacterium
RUG12244	826.53	0.533692	0.23195	2.30089	0.021398	0.0676427	RUG12244_uncultured_Lachnospiraceae_bacterium
RUG10630	178.303	-0.98592	0.428787	-2.29932	0.0214865	0.0677492	RUG10630_uncultured_Ruminococcus_sp.
RUG12978	62396.1	-0.887193	0.385804	-2.29959	0.0214712	0.0677492	RUG12978_uncultured_Prevotellaceae_bacterium
RUG13784	53031.1	-1.12867	0.490882	-2.29927	0.0214897	0.0677492	RUG13784_uncultured_Prevotellaceae_bacterium
RUG14359	585.458	-0.440858	0.19172	-2.29949	0.0214773	0.0677492	RUG14359_uncultured_Ruminococcus_sp.
SOL_FIRM10	16846.4	-1.09106	0.474403	-2.29986	0.0214563	0.0677492	SOL_FIRM10_Ruminococcaceae
RUG11377	4521.49	-0.834397	0.363068	-2.29818	0.0215513	0.067907	RUG11377_uncultured_Bacteroidia_bacterium
RUG13564	36429.8	1.75286	0.763661	2.29533	0.021714	0.0683827	RUG13564_uncultured_Bacteroidales_bacterium
RUG14444	30402.5	-0.612193	0.266797	-2.2946	0.021756	0.0684782	RUG14444_uncultured_Bacteroidales_bacterium
HUN_Ruminobacter_sp_RM87	1353.85	-0.587301	0.256065	-2.29357	0.0218155	0.0686283	HUN_Ruminobacter_sp_RM87
RUG10048	3685.98	-0.295171	0.128755	-2.2925	0.021877	0.0687478	RUG10048_Ruminococcaceae_bacterium
RUG12680	1376.06	0.914599	0.398932	2.29262	0.0218699	0.0687478	RUG12680_Selenomonas_bovis
RUG14127	28633.4	1.41525	0.617776	2.29088	0.0219702	0.0690035	RUG14127_uncultured_Spirochaetaceae_bacterium
RUG10668	6736.82	-0.473885	0.206934	-2.29002	0.0220199	0.0691226	RUG10668_uncultured_Bacteroidetes_bacterium
RUG13928	14638.7	-0.559245	0.244316	-2.28902	0.0220781	0.069268	RUG13928_uncultured_Lachnospiraceae_bacterium
RUG10091	72091.6	1.19215	0.520936	2.28848	0.0221098	0.0693302	RUG10091_uncultured_Lachnospiraceae_bacterium
RUG10926	6559.31	0.499816	0.218596	2.28648	0.0222261	0.0696576	RUG10926_uncultured_Lachnospiraceae_bacterium
RUG10597	84393.9	1.60163	0.701168	2.28423	0.0223582	0.070034	RUG10597_uncultured_Prevotella_sp.
HUN_Methanobrevibacter_wolinii_SH	11713.6	0.50765	0.222385	2.28276	0.0224447	0.0702676	HUN_Methanobrevibacter_wolinii_SH
RUG11867	4993.54	-0.988876	0.43332	-2.28209	0.0224838	0.0703277	RUG11867_uncultured_Erysipelotrichaceae_bacterium
RUG14755	34607.2	1.43203	0.627526	2.28202	0.022488	0.0703277	RUG14755_uncultured_Spirochaetaceae_bacterium
HUN_Pseudobutyrivibrio_ruminis_DSM_9787	8886.87	0.558836	0.24511	2.27994	0.022611	0.0706746	HUN_Pseudobutyrivibrio_ruminis_DSM_9787
RUG12940	766.48	0.769995	0.338175	2.27691	0.0227915	0.0711627	RUG12940_uncultured_Proteobacterium
RUG14114	57113.3	1.1406	0.50091	2.27706	0.0227825	0.0711627	RUG14114_uncultured_Erysipelotrichaceae_bacterium
HUN_Lachnospiraceae_bacterium_C7	7907.81	0.374485	0.164509	2.27638	0.0228232	0.0712234	HUN_Lachnospiraceae_bacterium_C7
RUG14106	2842.7	-0.6693	0.294076	-2.27595	0.0228492	0.0712667	RUG14106_uncultured_Bacteroidales_bacterium
RUG10478	16896	-0.979108	0.430346	-2.27517	0.022896	0.0713416	RUG10478_uncultured_Bacteroidales_bacterium
RUG10743	9007.73	-0.854239	0.375467	-2.27514	0.0228977	0.0713416	RUG10743_uncultured_Methanobrevibacter_sp.
RUG13150	39864.3	0.832469	0.366229	2.27308	0.0230212	0.0716883	RUG13150_uncultured_Erysipelotrichaceae_bacterium
RUG14208	676.366	-1.05519	0.464599	-2.27119	0.0231357	0.0720064	RUG14208_uncultured_Proteobacterium
RUG13025	45412	-0.872974	0.384507	-2.27037	0.0231849	0.0720871	RUG13025_Ruminococcaceae_bacterium
SVA_106_bin108	585075	-1.20128	0.529116	-2.27035	0.0231863	0.0720871	SVA_106_bin108_Bacteroidetes
RUG11699	4866.39	0.728505	0.320988	2.26957	0.0232336	0.072196	RUG11699_uncultured_Bacteroidetes_bacterium
SVA_106_bin94	140642	1.42394	0.627799	2.26814	0.0233207	0.072428	SVA_106_bin94_Firmicutes
HUN_Blautia_schinkii_DSM_10518	11775.5	0.501281	0.221168	2.26652	0.0234198	0.0726585	HUN_Blautia_schinkii_DSM_10518
RUG10155	3803.26	0.511398	0.225616	2.26667	0.0234102	0.0726585	RUG10155_uncultured_Lachnospiraceae_bacterium
RUG12199	46636.7	-0.658185	0.290441	-2.26616	0.0234418	0.0726883	RUG12199_uncultured_Prevotellaceae_bacterium
RUG14370	3058.81	0.575876	0.254446	2.26326	0.02362	0.0732018	RUG14370_uncultured_Succinivibrio_sp.
RUG11101	37928.2	0.657202	0.290426	2.26289	0.0236426	0.073233	RUG11101_uncultured_Lachnospiraceae_bacterium
HUN_Micrococcus_luteus_strain_VTM4R57	2541.36	0.537492	0.237551	2.26263	0.0236582	0.0732428	HUN_Micrococcus_luteus_strain_VTM4R57
SVA_105_bin118	1763.03	-0.488225	0.216007	-2.26023	0.0238072	0.0736648	SVA_105_bin118_Bacteroidetes
RUG10860	1123.46	-1.21131	0.536188	-2.25912	0.0238758	0.0738106	RUG10860_uncultured_Ruminococcus_sp.
RUG14224	3030.72	0.564702	0.249972	2.25906	0.0238795	0.0738106	RUG14224_uncultured_Coriobacteriaceae_bacterium
RUG10573	99926.4	-1.71691	0.760301	-2.2582	0.0239333	0.0739378	RUG10573_uncultured_Lachnospiraceae_bacterium
RUG10921	11248.9	-0.824526	0.365177	-2.25788	0.0239531	0.0739598	RUG10921_uncultured_Methanobrevibacter_sp.
RUG11688	662.862	-0.404838	0.179388	-2.25677	0.0240226	0.0741352	RUG11688_Ruminococcaceae_bacterium
RUG12641	7058.24	-1.42702	0.633127	-2.25393	0.0242006	0.0746452	RUG12641_uncultured_Lachnospiraceae_bacterium
RUG10935	1482.73	-1.59634	0.708772	-2.25226	0.0243059	0.0749129	RUG10935_uncultured_Proteobacterium
RUG11501	1280.14	-0.597019	0.265089	-2.25215	0.024313	0.0749129	RUG11501_uncultured_Ruminococcus_sp.
RUG12093	1412.67	0.71879	0.319619	2.2489	0.0245189	0.0755075	RUG12093_uncultured_Succinivibrio_sp.
RUG10586	1188	-0.353349	0.157178	-2.24809	0.0245707	0.0755894	RUG10586_uncultured_Bacteroidales_bacterium
RUG11517	51763.2	-0.819561	0.364561	-2.24808	0.0245714	0.0755894	RUG11517_uncultured_Prevotellaceae_bacterium
RUG12603	99965.4	-1.75451	0.781266	-2.24573	0.0247214	0.0760107	RUG12603_uncultured_Lachnospiraceae_bacterium
SVA_105_bin69	4949.58	-0.404674	0.180361	-2.24369	0.0248521	0.0763725	SVA_105_bin69_Bacteroidetes
RUG13607	18206.1	-0.83718	0.373237	-2.24303	0.024895	0.076464	RUG13607_uncultured_Coriobacteriaceae_bacterium
HUN_Micrococcales_bacterium_KH10	468.95	0.467787	0.208573	2.2428	0.02491	0.07647	HUN_Micrococcales_bacterium_KH10
RUG13558	1920.98	-0.472032	0.210518	-2.24224	0.0249459	0.0765	RUG13558_uncultured_Lachnospiraceae_bacterium
RUG14129	1880.68	-0.622466	0.277587	-2.24242	0.0249344	0.0765	RUG14129_Ruminococcaceae_bacterium
SOL_FIRM13	12883.8	-0.90755	0.404804	-2.24195	0.0249645	0.0765167	SOL_FIRM13_Ruminococcaceae
RUG12573	48010.3	-0.627596	0.280092	-2.24068	0.0250468	0.0767289	RUG12573_uncultured_Lachnospiraceae_bacterium
RUG14631	7873.35	-0.898221	0.401135	-2.2392	0.025143	0.0769832	RUG14631_Ruminococcaceae_bacterium
RUG13741	2908.12	-0.80009	0.357973	-2.23506	0.0254136	0.0777709	RUG13741_uncultured_bacterium
RUG11503	7665.05	-0.803104	0.3594	-2.23457	0.0254458	0.0778287	RUG11503_uncultured_Methanobrevibacter_sp.
RUG10780	10463.3	0.780341	0.349272	2.2342	0.0254702	0.0778316	RUG10780_uncultured_Bacteroidia_bacterium
RUG13393	2641.74	0.511383	0.228894	2.23415	0.0254734	0.0778316	RUG13393_uncultured_Clostridiales_bacterium
RUG13078	792.508	-0.931174	0.416987	-2.2331	0.0255422	0.0780011	RUG13078_uncultured_Proteobacterium
RUG11858	7979.1	-1.04427	0.468349	-2.22969	0.0257681	0.0786497	RUG11858_uncultured_Veillonellaceae_bacterium
RUG14419	13370.9	-0.944224	0.423571	-2.2292	0.0258007	0.0787083	RUG14419_uncultured_Coriobacteriaceae_bacterium
RUG12176	3194.59	-0.945229	0.424077	-2.22891	0.0258198	0.0787254	RUG12176_uncultured_Ruminococcus_sp.
RUG14774	6658.59	0.466659	0.20944	2.22813	0.0258719	0.0788431	RUG14774_uncultured_Coriobacteriaceae_bacterium
RUG11045	267.104	-0.444785	0.199739	-2.22683	0.0259587	0.0790666	RUG11045_uncultured_Ruminococcus_sp.
RUG14269	6335.06	-0.58172	0.261264	-2.22656	0.0259769	0.0790806	RUG14269_Ruminococcaceae_bacterium
RUG12197	4478.41	-0.411643	0.184896	-2.22635	0.025991	0.0790826	RUG12197_uncultured_Clostridiales_bacterium
RUG14780	8574.61	0.537839	0.241625	2.22593	0.0260191	0.0791268	RUG14780_uncultured_Bacteroidales_bacterium
HUN_Lachnospiraceae_bacterium_AC2012	13753.1	0.523788	0.236074	2.21875	0.0265037	0.0805585	HUN_Lachnospiraceae_bacterium_AC2012
HUN_Prevotella_albensis_DSM_11370_=_JCM_12258_strain_DSM_11370	35981.4	0.515055	0.232195	2.2182	0.0265412	0.0806305	HUN_Prevotella_albensis_DSM_11370_=_JCM_12258_strain_DSM_11370
HUN_Pseudobutyrivibrio_sp_C4	8625.47	0.583235	0.263028	2.21739	0.0265965	0.0807566	HUN_Pseudobutyrivibrio_sp_C4
RUG14356	878.746	0.606193	0.27371	2.21473	0.0267789	0.0812683	RUG14356_Ruminococcaceae_bacterium
RUG10906	92201.6	-1.18901	0.537374	-2.21263	0.0269235	0.0816223	RUG10906_uncultured_Bacteroidales_bacterium
RUG14473	53013.2	-1.07619	0.486359	-2.21274	0.0269155	0.0816223	RUG14473_uncultured_Clostridiales_bacterium
RUG13546	79863.2	1.04964	0.474525	2.21197	0.0269688	0.0817172	RUG13546_uncultured_Lachnospiraceae_bacterium
RUG13590	3658.16	0.388585	0.175692	2.21175	0.0269842	0.0817216	RUG13590_uncultured_Clostridiales_bacterium
RUG14620	28954.6	-0.95994	0.434394	-2.20984	0.0271165	0.0820798	RUG14620_uncultured_Erysipelotrichaceae_bacterium
HUN_Clostridium_citroniae_strain_NLAE_zl_G70	9985.2	0.409392	0.185322	2.20908	0.0271689	0.0821233	HUN_Clostridium_citroniae_strain_NLAE_zl_G70
RUG12494	4120.56	-0.839803	0.380121	-2.20931	0.0271534	0.0821233	RUG12494_uncultured_bacterium
RUG12534	7814.69	-0.496974	0.224975	-2.20902	0.0271731	0.0821233	RUG12534_uncultured_Bacteroidales_bacterium
RUG14021	33404.3	0.670553	0.303598	2.20868	0.0271966	0.082152	RUG14021_Ruminococcus_flavefaciens
RUG10130	24043.7	0.833939	0.37777	2.20753	0.0272771	0.0822253	RUG10130_uncultured_Prevotellaceae_bacterium
RUG11092	43408.6	0.743991	0.337009	2.20763	0.0272702	0.0822253	RUG11092_uncultured_Bacteroidales_bacterium
RUG12905	19425.2	1.14304	0.517761	2.20766	0.0272676	0.0822253	RUG12905_uncultured_Bacteroidales_bacterium
RUG14111	14328.3	-0.668013	0.30257	-2.2078	0.0272584	0.0822253	RUG14111_uncultured_Bacteroidales_bacterium
RUG11784	13073.4	-1.03797	0.470262	-2.20721	0.0272994	0.0822499	RUG11784_uncultured_Lachnospiraceae_bacterium
RUG10265	107988	1.69569	0.768646	2.20608	0.0273787	0.0824463	RUG10265_Fibrobacter_succinogenes
RUG11337	74423.3	-0.862268	0.390922	-2.20573	0.0274031	0.0824773	RUG11337_uncultured_Prevotellaceae_bacterium
RUG14193	22077.9	0.789257	0.357924	2.2051	0.0274474	0.0825683	RUG14193_uncultured_Lachnospiraceae_bacterium
HUN_Oribacterium_sp_P6A1	93714	1.12417	0.510837	2.20065	0.027761	0.0834424	HUN_Oribacterium_sp_P6A1
RUG11722	300.897	-0.897397	0.407802	-2.20057	0.0277665	0.0834424	RUG11722_uncultured_Ruminococcus_sp.
RUG11089	100949	0.735831	0.334445	2.20015	0.027796	0.083488	RUG11089_uncultured_Lachnospiraceae_bacterium
UBA5898	247.946	0.318821	0.145035	2.19823	0.0279329	0.083856	UBA5898_Bacteroidales
RUG13194	44379.1	-0.650119	0.295841	-2.19753	0.027983	0.0839632	RUG13194_uncultured_Bacteroidales_bacterium
RUG10787	432.727	-0.957596	0.435947	-2.19659	0.02805	0.0840782	RUG10787_uncultured_Ruminococcus_sp.
RUG14573	94003.5	-0.844077	0.384244	-2.19672	0.0280402	0.0840782	RUG14573_uncultured_Prevotellaceae_bacterium
RUG14718	105267	-1.51808	0.691219	-2.19624	0.0280748	0.0841092	RUG14718_uncultured_Lachnospiraceae_bacterium
RUG11060	17020	1.32673	0.604715	2.19397	0.0282374	0.084553	RUG11060_uncultured_Bacteroidales_bacterium
RUG11363	6116.03	-0.816363	0.372253	-2.19304	0.0283049	0.0847117	RUG11363_uncultured_Methanobrevibacter_sp.
RUG12867	16040.5	0.779643	0.355593	2.19251	0.0283424	0.0847807	RUG12867_uncultured_Erysipelotrichaceae_bacterium
RUG13616	36194.1	0.644295	0.293915	2.19212	0.0283712	0.0848232	RUG13616_uncultured_Lachnospiraceae_bacterium
RUG14335	16852.2	-1.05532	0.481833	-2.19022	0.0285082	0.0851894	RUG14335_uncultured_Succiniclasticum_sp.
RUG13260	12709.8	-0.592102	0.270439	-2.18941	0.0285673	0.0853225	RUG13260_uncultured_Lachnospiraceae_bacterium
SOL_BS11_082	73014.6	-0.440539	0.201278	-2.18871	0.0286182	0.0854306	SOL_BS11_082_Bacteroidales
RUG14761	159624	1.33456	0.609826	2.18843	0.0286384	0.0854474	RUG14761_uncultured_Prevotellaceae_bacterium
RUG14113	59573.9	0.658155	0.300865	2.18754	0.0287028	0.0855958	RUG14113_Ruminococcaceae_bacterium
RUG14292	4127.64	0.440177	0.201276	2.18693	0.0287475	0.0856854	RUG14292_uncultured_Sutterellaceae_bacterium
RUG14440	1474.19	-0.829215	0.3793	-2.18617	0.0288029	0.0858067	RUG14440_uncultured_Ruminococcus_sp.
UBA4653	1418.09	-0.233509	0.106828	-2.18584	0.028827	0.085835	UBA4653_Clostridiales
RUG11007	35195.2	1.80361	0.825341	2.18529	0.0288673	0.085911	RUG11007_uncultured_Bacteroidales_bacterium
UBA1079	1095.29	0.748734	0.342673	2.18498	0.0288902	0.0859353	UBA1079_Prevotellaceae
HUN_Peptostreptococcus_russellii_strain_Calf135	2386.66	0.517432	0.236842	2.18471	0.0289098	0.0859501	HUN_Peptostreptococcus_russellii_strain_Calf135
RUG12248	1130.08	-0.776354	0.355427	-2.18428	0.0289414	0.0860003	RUG12248_uncultured_euryarchaeote
RUG13456	19087.1	-0.794631	0.363853	-2.18394	0.0289669	0.0860322	RUG13456_uncultured_Lachnospiraceae_bacterium
RUG13381	45870.1	0.646079	0.295922	2.18328	0.0290153	0.0861322	RUG13381_uncultured_Coriobacteriaceae_bacterium
RUG14428	314.652	-0.82686	0.378852	-2.18254	0.0290696	0.0862495	RUG14428_uncultured_Proteobacterium
RUG12670	1257.3	-0.6987	0.320172	-2.18227	0.0290898	0.0862658	RUG12670_uncultured_euryarchaeote
RUG13972	5945.88	0.89292	0.409387	2.18111	0.029175	0.0864745	RUG13972_uncultured_Prevotellaceae_bacterium
RUG11021	3012.2	0.590819	0.271002	2.18013	0.0292481	0.0866474	RUG11021_uncultured_Lachnospiraceae_bacterium
RUG12841	1505.61	-0.690195	0.316656	-2.17964	0.0292842	0.0866763	RUG12841_uncultured_bacterium
RUG14672	121870	0.69834	0.320399	2.17959	0.0292876	0.0866763	RUG14672_uncultured_Lachnospiraceae_bacterium
RUG14155	59047.1	1.0872	0.498921	2.1791	0.0293241	0.0867406	RUG14155_uncultured_Ruminococcus_sp.
RUG14101	32239.1	0.598509	0.274718	2.17864	0.0293587	0.0867984	RUG14101_uncultured_Lachnospiraceae_bacterium
RUG14623	3033.76	0.460891	0.211569	2.17844	0.0293733	0.0867984	RUG14623_uncultured_Bacteroidetes_bacterium
RUG10610	2351.25	-0.572233	0.262802	-2.17743	0.0294482	0.0869318	RUG10610_uncultured_Bacteroidales_bacterium
RUG10753	83712.5	-1.03309	0.474422	-2.17757	0.0294378	0.0869318	RUG10753_uncultured_Prevotellaceae_bacterium
RUG10116	6675.33	-0.733254	0.336802	-2.17711	0.0294727	0.0869387	RUG10116_uncultured_Methanobrevibacter_sp.
RUG13725	1096.41	-0.574258	0.263784	-2.177	0.0294803	0.0869387	RUG13725_uncultured_Elusimicrobium_sp.
SOL_BACT21	14397.5	-0.903038	0.414893	-2.17656	0.0295136	0.0869928	SOL_BACT21_Bacteroidales
HUN_Methanobrevibacter_woesei_strain_DSM_11979	4043.2	0.388062	0.178411	2.1751	0.0296226	0.0872702	HUN_Methanobrevibacter_woesei_strain_DSM_11979
RUG11304	2255.81	-0.741232	0.341055	-2.17335	0.0297541	0.0876133	RUG11304_uncultured_Ruminococcus_sp.
RUG11153	4295.36	-0.489458	0.225352	-2.17197	0.0298581	0.0877531	RUG11153_uncultured_Ruminococcus_sp.
RUG12916	31021.1	0.81047	0.373103	2.17224	0.0298374	0.0877531	RUG12916_uncultured_Lachnospiraceae_bacterium
RUG13273	11672.6	-1.13331	0.52171	-2.1723	0.0298327	0.0877531	RUG13273_uncultured_Clostridiales_bacterium
RUG13775	111469	1.03116	0.47477	2.17192	0.0298616	0.0877531	RUG13775_uncultured_Lachnospiraceae_bacterium
RUG14071	4254.21	0.428233	0.197419	2.16916	0.0300709	0.0883239	RUG14071_uncultured_Ruminococcus_sp.
RUG13313	62977.7	0.763375	0.352057	2.16833	0.0301338	0.088464	RUG13313_uncultured_Lachnospiraceae_bacterium
RUG10744	25940.4	1.21931	0.562577	2.16737	0.0302064	0.0886328	RUG10744_uncultured_Bacteroidales_bacterium
RUG13366	15594.4	0.594415	0.274443	2.1659	0.0303191	0.0889188	RUG13366_uncultured_Methanobrevibacter_sp.
RUG10746	50751.6	-0.772874	0.356978	-2.16505	0.0303839	0.0890641	RUG10746_uncultured_Prevotellaceae_bacterium
RUG10606	1661.32	-0.709441	0.327985	-2.16303	0.0305387	0.0894282	RUG10606_uncultured_euryarchaeote
RUG14441	41314.7	0.698436	0.322877	2.16316	0.0305285	0.0894282	RUG14441_uncultured_Bacteroidia_bacterium
RUG12319	667.741	-0.924304	0.427532	-2.16195	0.0306219	0.0896269	RUG12319_uncultured_Erysipelotrichaceae_bacterium
RUG10284	6738.69	-0.666304	0.308224	-2.16175	0.0306374	0.0896275	RUG10284_uncultured_Methanobrevibacter_sp.
RUG14782	502.709	-0.96525	0.44694	-2.15969	0.0307969	0.0900489	RUG14782_uncultured_Ruminococcus_sp.
[truncated: 3,846 more rows]
