# Supplementary material for: Compendium of 4,941 rumen metagenome-assembled genomes for rumen microbiome biology and enzyme discovery
Source: Nat Biotechnol. 2019 Aug 2;37(8):953–61. doi: 10.1038/s41587-019-0202-3 (PMC6785717; doi:10.1038/s41587-019-0202-3)
Supplement: Supplementary file 27 — Advantages of long-read assemblies. A comparison of each of the three long-read whole-chromosome assemblies with their most similar RUG, in terms of number of annotated full-length 16S sequences, number of annotated IS elements and number of annotates clusters of annotated genes. [file 41587_2019_202_MOESM12_ESM.xlsx]

## Sheet: Summary
Genome	Type	Number
p_copri_np_tig00000032	Full length 16S rRNA	5
p_copri_np_tig00000032	IS family transposase	63
p_copri_np_tig00000032	unique COGs	610
p_copri_illumina_RUG14032	Full length 16S rRNA	0
p_copri_illumina_RUG14032	IS family transposase	5
p_copri_illumina_RUG14032	unique COGs	601
selenomonas_np_tig00000052	Full length 16S rRNA	7
selenomonas_np_tig00000052	IS family transposase	58
selenomonas_np_tig00000052	unique COGs	777
selenomonas_illumina_RUG10160	Full length 16S rRNA	0
selenomonas_illumina_RUG10160	IS family transposase	6
selenomonas_illumina_RUG10160	unique COGs	758
lachnospiraceae_np_tig00000085	Full length 16S rRNA	3
lachnospiraceae_np_tig00000085	IS family transposase	41
lachnospiraceae_np_tig00000085	unique COGs	617
lachnospiraceae_illumina_RUG131	Full length 16S rRNA	0
lachnospiraceae_illumina_RUG131	IS family transposase	0
lachnospiraceae_illumina_RUG131	unique COGs	582

## Sheet: p_copri_np_tig00000032
locus_tag	ftype	length_bp	gene	EC_number	COG	product
AMFNOIAC_00001	CDS	381				hypothetical protein
AMFNOIAC_00002	CDS	180				hypothetical protein
AMFNOIAC_00003	CDS	918	gtf1_1	2.4.1.-		Glycosyltransferase Gtf1
AMFNOIAC_00004	CDS	693	gnu_1	5.1.3.26	COG0451	N-acetyl-alpha-D-glucosaminyl-diphospho-ditrans,octacis-undecaprenol 4-epimerase
AMFNOIAC_00005	CDS	384				hypothetical protein
AMFNOIAC_00006	CDS	1086				hypothetical protein
AMFNOIAC_00007	CDS	573				hypothetical protein
AMFNOIAC_00008	CDS	375				hypothetical protein
AMFNOIAC_00009	CDS	684				hypothetical protein
AMFNOIAC_00010	CDS	609				hypothetical protein
AMFNOIAC_00011	CDS	2031	cutC	4.3.99.4	COG1882	Choline trimethylamine-lyase
AMFNOIAC_00012	CDS	846	hpdA	1.97.1.-	COG1180	4-hydroxyphenylacetate decarboxylase activating enzyme
AMFNOIAC_00013	CDS	1131	glf_1	5.4.99.9	COG0562	UDP-galactopyranose mutase
AMFNOIAC_00014	CDS	828				hypothetical protein
AMFNOIAC_00015	CDS	642	dapH_1	2.3.1.89		2,3,4,5-tetrahydropyridine-2,6-dicarboxylate N-acetyltransferase
AMFNOIAC_00016	CDS	1347				hypothetical protein
AMFNOIAC_00017	CDS	816				hypothetical protein
AMFNOIAC_00018	CDS	1011	arnC_1	2.4.2.53		Undecaprenyl-phosphate 4-deoxy-4-formamido-L-arabinose transferase
AMFNOIAC_00019	CDS	933				hypothetical protein
AMFNOIAC_00020	CDS	1116				hypothetical protein
AMFNOIAC_00021	CDS	1026				hypothetical protein
AMFNOIAC_00022	CDS	2241				hypothetical protein
AMFNOIAC_00023	CDS	1845				hypothetical protein
AMFNOIAC_00024	CDS	630				hypothetical protein
AMFNOIAC_00025	CDS	1176	bshA	2.4.1.-	COG0438	N-acetyl-alpha-D-glucosaminyl L-malate synthase
AMFNOIAC_00026	CDS	855				hypothetical protein
AMFNOIAC_00027	CDS	1212				hypothetical protein
AMFNOIAC_00028	CDS	1113				hypothetical protein
AMFNOIAC_00029	CDS	1152				hypothetical protein
AMFNOIAC_00030	CDS	168				hypothetical protein
AMFNOIAC_00031	CDS	513				hypothetical protein
AMFNOIAC_00032	CDS	195				hypothetical protein
AMFNOIAC_00033	CDS	606				hypothetical protein
AMFNOIAC_00034	CDS	234				hypothetical protein
AMFNOIAC_00035	CDS	414				hypothetical protein
AMFNOIAC_00036	CDS	147	rfbB_1	4.2.1.46	COG1088	dTDP-glucose 4,6-dehydratase
AMFNOIAC_00037	CDS	243				hypothetical protein
AMFNOIAC_00038	CDS	783				hypothetical protein
AMFNOIAC_00039	CDS	495				hypothetical protein
AMFNOIAC_00040	CDS	2865				hypothetical protein
AMFNOIAC_00041	CDS	1566				hypothetical protein
AMFNOIAC_00042	CDS	2190	glnA_1	6.3.1.2		Glutamine synthetase
AMFNOIAC_00043	CDS	1233	dapL_1	2.6.1.83	COG0436	LL-diaminopimelate aminotransferase
AMFNOIAC_00044	CDS	840	dapF	5.1.1.7	COG0253	Diaminopimelate epimerase
AMFNOIAC_00045	CDS	357	glnB_1		COG0347	Nitrogen regulatory protein P-II
AMFNOIAC_00046	CDS	1269	nrgA			Ammonium transporter
AMFNOIAC_00047	CDS	1278				hypothetical protein
AMFNOIAC_00048	CDS	1164				hypothetical protein
AMFNOIAC_00049	CDS	444				hypothetical protein
AMFNOIAC_00050	CDS	654				hypothetical protein
AMFNOIAC_00051	CDS	333				hypothetical protein
AMFNOIAC_00052	CDS	345				hypothetical protein
AMFNOIAC_00053	CDS	366				IS982 family transposase IS1187
AMFNOIAC_00054	CDS	318				hypothetical protein
AMFNOIAC_00055	CDS	249				hypothetical protein
AMFNOIAC_00056	CDS	486				hypothetical protein
AMFNOIAC_00057	CDS	2082				hypothetical protein
AMFNOIAC_00058	CDS	447				hypothetical protein
AMFNOIAC_00059	CDS	315				hypothetical protein
AMFNOIAC_00060	CDS	1302				hypothetical protein
AMFNOIAC_00061	CDS	1140				hypothetical protein
AMFNOIAC_00062	CDS	612		3.1.3.-	COG1011	D-ribitol-5-phosphate phosphatase
AMFNOIAC_00063	CDS	141				hypothetical protein
AMFNOIAC_00064	CDS	1137	sstT		COG3633	Serine/threonine transporter SstT
AMFNOIAC_00065	CDS	1992	nagB_1	3.5.99.6		Glucosamine-6-phosphate deaminase
AMFNOIAC_00066	CDS	357	glnB_2		COG0347	Nitrogen regulatory protein P-II
AMFNOIAC_00067	CDS	1263	amt			Ammonia channel
AMFNOIAC_00068	CDS	720				hypothetical protein
AMFNOIAC_00069	CDS	1788	asnB	6.3.5.4	COG0367	Asparagine synthetase B [glutamine-hydrolyzing]
AMFNOIAC_00070	CDS	4524	gltB	1.4.7.1		Ferredoxin-dependent glutamate synthase 1
AMFNOIAC_00071	CDS	1344	gltD_1	1.4.1.13	COG0493	Glutamate synthase [NADPH] small chain
AMFNOIAC_00072	CDS	471				hypothetical protein
AMFNOIAC_00073	rRNA	1530				16S ribosomal RNA
AMFNOIAC_00074	tRNA	75				tRNA-Ile(gat)
AMFNOIAC_00075	tRNA	75				tRNA-Ala(tgc)
AMFNOIAC_00076	rRNA	2885				23S ribosomal RNA
AMFNOIAC_00077	rRNA	108				5S ribosomal RNA
AMFNOIAC_00078	CDS	1167	sasA_1	2.7.-.-		Adaptive-response sensory-kinase SasA
AMFNOIAC_00079	CDS	102				hypothetical protein
AMFNOIAC_00080	CDS	519				hypothetical protein
AMFNOIAC_00081	CDS	186	rpmF			50S ribosomal protein L32
AMFNOIAC_00082	CDS	1014	fabH	2.3.1.180	COG0332	3-oxoacyl-[acyl-carrier-protein] synthase 3
AMFNOIAC_00083	CDS	882	era_1			GTPase Era
AMFNOIAC_00084	CDS	1314	der		COG1160	GTPase Der
AMFNOIAC_00085	CDS	399				hypothetical protein
AMFNOIAC_00086	CDS	774	mkl		COG1127	putative ribonucleotide transport ATP-binding protein mkl
AMFNOIAC_00087	CDS	747	mlaE		COG0767	putative phospholipid ABC transporter permease protein MlaE
AMFNOIAC_00088	CDS	825	lptB	3.6.3.-	COG1137	Lipopolysaccharide export system ATP-binding protein LptB
AMFNOIAC_00089	CDS	1359	tig	5.2.1.8		Trigger factor
AMFNOIAC_00090	CDS	663	clpP	3.4.21.92	COG0740	ATP-dependent Clp protease proteolytic subunit
AMFNOIAC_00091	CDS	1230	clpX_1		COG1219	ATP-dependent Clp protease ATP-binding subunit ClpX
AMFNOIAC_00092	CDS	2181	recQ_1	3.6.4.12	COG0514	ATP-dependent DNA helicase RecQ
AMFNOIAC_00093	CDS	1455	guaB	1.1.1.205		Inosine-5'-monophosphate dehydrogenase
AMFNOIAC_00094	CDS	987	surA_1	5.2.1.8		Chaperone SurA
AMFNOIAC_00095	CDS	1431	surA_2	5.2.1.8		Chaperone SurA
AMFNOIAC_00096	CDS	1602	lptD_1			LPS-assembly protein LptD
AMFNOIAC_00097	CDS	1869	mutL			DNA mismatch repair protein MutL
AMFNOIAC_00098	CDS	1173				Outer membrane protein 40
AMFNOIAC_00099	tRNA	76				tRNA-Val(tac)
AMFNOIAC_00100	tRNA	76				tRNA-Val(tac)
AMFNOIAC_00101	CDS	1347	purB	4.3.2.2	COG0015	Adenylosuccinate lyase
AMFNOIAC_00102	CDS	1434				hypothetical protein
AMFNOIAC_00103	CDS	1428	asnS	6.1.1.22	COG0017	Asparagine--tRNA ligase
AMFNOIAC_00104	CDS	297				hypothetical protein
AMFNOIAC_00105	CDS	288				Outer membrane protein 41
AMFNOIAC_00106	CDS	1047	xerC_1			Tyrosine recombinase XerC
AMFNOIAC_00107	CDS	390				hypothetical protein
AMFNOIAC_00108	CDS	297				hypothetical protein
AMFNOIAC_00109	CDS	750				hypothetical protein
AMFNOIAC_00110	CDS	141				hypothetical protein
AMFNOIAC_00111	CDS	2994				hypothetical protein
AMFNOIAC_00112	CDS	582				hypothetical protein
AMFNOIAC_00113	CDS	378				hypothetical protein
AMFNOIAC_00114	CDS	1149				Outer membrane protein 40
AMFNOIAC_00115	CDS	1752				hypothetical protein
AMFNOIAC_00116	CDS	1086	trpS2	6.1.1.2	COG0180	Tryptophan--tRNA ligase 2
AMFNOIAC_00117	CDS	1290	dinF		COG0534	DNA damage-inducible protein F
AMFNOIAC_00118	CDS	180				hypothetical protein
AMFNOIAC_00119	CDS	231	ndhI	1.6.5.11		NAD(P)H-quinone oxidoreductase subunit I, chloroplastic
AMFNOIAC_00120	CDS	1086	korA	1.2.7.3	COG0674	2-oxoglutarate oxidoreductase subunit KorA
AMFNOIAC_00121	CDS	765	korB	1.2.7.3	COG1013	2-oxoglutarate oxidoreductase subunit KorB
AMFNOIAC_00122	CDS	546	padE	1.2.1.58		NADH-dependent phenylglyoxylate dehydrogenase subunit gamma
AMFNOIAC_00123	CDS	219				hypothetical protein
AMFNOIAC_00124	CDS	402				hypothetical protein
AMFNOIAC_00125	CDS	168				hypothetical protein
AMFNOIAC_00126	CDS	144				hypothetical protein
AMFNOIAC_00127	CDS	843	cvfB			Conserved virulence factor B
AMFNOIAC_00128	CDS	747	lolD	3.6.3.-	COG1136	Lipoprotein-releasing system ATP-binding protein LolD
AMFNOIAC_00129	CDS	243				hypothetical protein
AMFNOIAC_00130	CDS	417				hypothetical protein
AMFNOIAC_00131	CDS	1104	add_1	3.5.4.4	COG1816	Adenosine deaminase
AMFNOIAC_00132	CDS	1287				IS1380 family transposase IS942
AMFNOIAC_00133	CDS	363	copY			Transcriptional repressor CopY
AMFNOIAC_00134	CDS	1449				hypothetical protein
AMFNOIAC_00135	CDS	810	rhaD	4.1.2.19	COG0235	Rhamnulose-1-phosphate aldolase
AMFNOIAC_00136	CDS	1032	rhaT		COG0697	L-rhamnose-proton symporter
AMFNOIAC_00137	CDS	1254	rhaA	5.3.1.14	COG4806	L-rhamnose isomerase
AMFNOIAC_00138	CDS	1500	rhaB	2.7.1.5	COG1070	L-Rhamnulokinase
AMFNOIAC_00139	CDS	876	rhaR_1			HTH-type transcriptional activator RhaR
AMFNOIAC_00140	CDS	138				hypothetical protein
AMFNOIAC_00141	CDS	2142	kefB_1			Glutathione-regulated potassium-efflux system protein KefB
AMFNOIAC_00142	CDS	1293	dctA1			C4-dicarboxylate transport protein
AMFNOIAC_00143	CDS	1587				hypothetical protein
AMFNOIAC_00144	CDS	156				hypothetical protein
AMFNOIAC_00145	CDS	231				hypothetical protein
AMFNOIAC_00146	CDS	405				hypothetical protein
AMFNOIAC_00147	CDS	96				hypothetical protein
AMFNOIAC_00148	CDS	363				hypothetical protein
AMFNOIAC_00149	CDS	690				hypothetical protein
AMFNOIAC_00150	CDS	1023				hypothetical protein
AMFNOIAC_00151	CDS	612				hypothetical protein
AMFNOIAC_00152	CDS	1143				hypothetical protein
AMFNOIAC_00153	CDS	1722	pknD_1	2.7.11.1		Serine/threonine-protein kinase PknD
AMFNOIAC_00154	CDS	417				hypothetical protein
AMFNOIAC_00155	CDS	570				hypothetical protein
AMFNOIAC_00156	CDS	1737	pknD_2	2.7.11.1		Serine/threonine-protein kinase PknD
AMFNOIAC_00157	CDS	198				hypothetical protein
AMFNOIAC_00158	CDS	1557	pknD_3	2.7.11.1		Serine/threonine-protein kinase PknD
AMFNOIAC_00159	CDS	720				hypothetical protein
AMFNOIAC_00160	CDS	138				hypothetical protein
AMFNOIAC_00161	CDS	564				hypothetical protein
AMFNOIAC_00162	CDS	558				hypothetical protein
AMFNOIAC_00163	CDS	993				hypothetical protein
AMFNOIAC_00164	CDS	96				hypothetical protein
AMFNOIAC_00165	CDS	384				hypothetical protein
AMFNOIAC_00166	CDS	783				hypothetical protein
AMFNOIAC_00167	CDS	651				hypothetical protein
AMFNOIAC_00168	CDS	702				hypothetical protein
AMFNOIAC_00169	CDS	519				hypothetical protein
AMFNOIAC_00170	CDS	171				hypothetical protein
AMFNOIAC_00171	CDS	957				hypothetical protein
AMFNOIAC_00172	CDS	408				hypothetical protein
AMFNOIAC_00173	CDS	1014	asd	1.2.1.11	COG0136	Aspartate-semialdehyde dehydrogenase
AMFNOIAC_00174	CDS	1317	ravA	3.6.3.-	COG0714	ATPase RavA
AMFNOIAC_00175	CDS	495				hypothetical protein
AMFNOIAC_00176	CDS	1650	viaA			Protein ViaA
AMFNOIAC_00177	CDS	1479				hypothetical protein
AMFNOIAC_00178	CDS	1005	alx		COG0861	Putative membrane-bound redox modulator Alx
AMFNOIAC_00179	CDS	465				hypothetical protein
AMFNOIAC_00180	CDS	294				hypothetical protein
AMFNOIAC_00181	CDS	1656				hypothetical protein
AMFNOIAC_00182	CDS	1005				hypothetical protein
AMFNOIAC_00183	CDS	1041				hypothetical protein
AMFNOIAC_00184	CDS	477				hypothetical protein
AMFNOIAC_00185	CDS	1986	copA	3.6.3.54	COG2217	Copper-exporting P-type ATPase
AMFNOIAC_00186	CDS	399				Acid shock protein
AMFNOIAC_00187	CDS	2697	susC_1			TonB-dependent receptor SusC
AMFNOIAC_00188	CDS	1677				hypothetical protein
AMFNOIAC_00189	CDS	2049				hypothetical protein
AMFNOIAC_00190	CDS	690				hypothetical protein
AMFNOIAC_00191	CDS	1521	sasA_2	2.7.-.-		Adaptive-response sensory-kinase SasA
AMFNOIAC_00192	CDS	732	prrA_1			Transcriptional regulatory protein PrrA
AMFNOIAC_00193	CDS	603				hypothetical protein
AMFNOIAC_00194	CDS	276				hypothetical protein
AMFNOIAC_00195	CDS	1089	garK	2.7.1.165	COG1929	Glycerate 2-kinase
AMFNOIAC_00196	CDS	639	gph_1	3.1.3.18	COG0546	Phosphoglycolate phosphatase
AMFNOIAC_00197	CDS	231				hypothetical protein
AMFNOIAC_00198	CDS	2106	btuB_1			Vitamin B12 transporter BtuB
AMFNOIAC_00199	CDS	1152				hypothetical protein
AMFNOIAC_00200	CDS	1698	ettA_1		COG0488	Energy-dependent translational throttle protein EttA
AMFNOIAC_00201	CDS	654	sapB		COG1285	Protein SapB
AMFNOIAC_00202	CDS	726				hypothetical protein
AMFNOIAC_00203	CDS	693				hypothetical protein
AMFNOIAC_00204	CDS	201				hypothetical protein
AMFNOIAC_00205	CDS	444				hypothetical protein
AMFNOIAC_00206	CDS	1269				hypothetical protein
AMFNOIAC_00207	CDS	1704	caiA	1.3.99.-		Crotonobetainyl-CoA dehydrogenase
AMFNOIAC_00208	CDS	369				hypothetical protein
AMFNOIAC_00209	CDS	1023	carE	1.3.1.108	COG2025	Caffeyl-CoA reductase-Etf complex subunit CarE
AMFNOIAC_00210	CDS	870	carD	1.3.1.108	COG2086	Caffeyl-CoA reductase-Etf complex subunit CarD
AMFNOIAC_00211	CDS	603	ribE	2.5.1.9	COG0307	Riboflavin synthase
AMFNOIAC_00212	CDS	888	pip	3.4.11.5		Proline iminopeptidase
AMFNOIAC_00213	CDS	102				hypothetical protein
AMFNOIAC_00214	CDS	2067				hypothetical protein
AMFNOIAC_00215	CDS	1488				hypothetical protein
AMFNOIAC_00216	CDS	1539				hypothetical protein
AMFNOIAC_00217	CDS	600				hypothetical protein
AMFNOIAC_00218	CDS	336				hypothetical protein
AMFNOIAC_00219	CDS	297				Thioredoxin C-2
AMFNOIAC_00220	CDS	1272				hypothetical protein
AMFNOIAC_00221	CDS	279				hypothetical protein
AMFNOIAC_00222	CDS	207				hypothetical protein
AMFNOIAC_00223	CDS	2535				hypothetical protein
AMFNOIAC_00224	CDS	1962	dnaG_1	2.7.7.-		DNA primase
AMFNOIAC_00225	CDS	1425	clsA	2.7.8.-	COG1502	Major cardiolipin synthase ClsA
AMFNOIAC_00226	CDS	531	rsmD	2.1.1.171	COG0742	Ribosomal RNA small subunit methyltransferase D
AMFNOIAC_00227	CDS	810				hypothetical protein
AMFNOIAC_00228	CDS	480				hypothetical protein
AMFNOIAC_00229	CDS	1533	recD2_1	3.6.4.12		ATP-dependent RecD-like DNA helicase
AMFNOIAC_00230	tRNA	83				tRNA-Tyr(gta)
AMFNOIAC_00231	CDS	192				hypothetical protein
AMFNOIAC_00232	CDS	666				hypothetical protein
AMFNOIAC_00233	CDS	945				hypothetical protein
AMFNOIAC_00234	CDS	1494	patA	2.3.1.-	COG1696	Peptidoglycan O-acetyltransferase
AMFNOIAC_00235	CDS	999	resA_1			Thiol-disulfide oxidoreductase ResA
AMFNOIAC_00236	CDS	882				hypothetical protein
AMFNOIAC_00237	CDS	147				hypothetical protein
AMFNOIAC_00238	CDS	2139	dcp	3.4.15.5	COG0339	Dipeptidyl carboxypeptidase
AMFNOIAC_00239	CDS	1140	araJ		COG2814	Putative transporter AraJ
AMFNOIAC_00240	CDS	1287				IS1380 family transposase IS942
AMFNOIAC_00241	CDS	1398				hypothetical protein
AMFNOIAC_00242	CDS	1320				hypothetical protein
AMFNOIAC_00243	CDS	414				hypothetical protein
AMFNOIAC_00244	CDS	2124				hypothetical protein
AMFNOIAC_00245	CDS	330				hypothetical protein
AMFNOIAC_00246	CDS	402				hypothetical protein
AMFNOIAC_00247	CDS	426				hypothetical protein
AMFNOIAC_00248	CDS	2511				hypothetical protein
AMFNOIAC_00249	CDS	399				hypothetical protein
AMFNOIAC_00250	CDS	282				hypothetical protein
AMFNOIAC_00251	CDS	291				hypothetical protein
AMFNOIAC_00252	CDS	906				hypothetical protein
AMFNOIAC_00253	CDS	927				hypothetical protein
AMFNOIAC_00254	CDS	1821				hypothetical protein
AMFNOIAC_00255	CDS	717				hypothetical protein
AMFNOIAC_00256	CDS	261				hypothetical protein
AMFNOIAC_00257	CDS	675				hypothetical protein
AMFNOIAC_00258	CDS	222				hypothetical protein
AMFNOIAC_00259	CDS	1710				hypothetical protein
AMFNOIAC_00260	CDS	2100	era_2			GTPase Era
AMFNOIAC_00261	CDS	2193				hypothetical protein
AMFNOIAC_00262	CDS	654				hypothetical protein
AMFNOIAC_00263	CDS	99				hypothetical protein
AMFNOIAC_00264	CDS	567				hypothetical protein
AMFNOIAC_00265	CDS	330				hypothetical protein
AMFNOIAC_00266	CDS	489				hypothetical protein
AMFNOIAC_00267	CDS	180				hypothetical protein
AMFNOIAC_00268	CDS	747				hypothetical protein
AMFNOIAC_00269	CDS	936				hypothetical protein
AMFNOIAC_00270	CDS	474				hypothetical protein
AMFNOIAC_00271	CDS	129				hypothetical protein
AMFNOIAC_00272	CDS	1011				hypothetical protein
AMFNOIAC_00273	CDS	1206				hypothetical protein
AMFNOIAC_00274	CDS	510	yrdA		COG0663	Protein YrdA
AMFNOIAC_00275	CDS	1131				hypothetical protein
AMFNOIAC_00276	CDS	2661	alaS	6.1.1.7	COG0013	Alanine--tRNA ligase
AMFNOIAC_00277	CDS	348				hypothetical protein
AMFNOIAC_00278	CDS	990	pemA	3.1.1.11		Pectinesterase A
AMFNOIAC_00279	CDS	2286	relA_1	2.7.6.5	COG0317	GTP pyrophosphokinase
AMFNOIAC_00280	CDS	1359				hypothetical protein
AMFNOIAC_00281	CDS	741				hypothetical protein
AMFNOIAC_00282	CDS	912	parB		COG1475	putative chromosome-partitioning protein ParB
AMFNOIAC_00283	CDS	849	soj_1	3.6.-.-	COG1192	Sporulation initiation inhibitor protein Soj
AMFNOIAC_00284	CDS	765	surE	3.1.3.5	COG0496	5'-nucleotidase SurE
AMFNOIAC_00285	CDS	1464	lpxB	2.4.1.182		Lipid-A-disaccharide synthase
AMFNOIAC_00286	CDS	867				hypothetical protein
AMFNOIAC_00287	CDS	2088	ftsH_1	3.4.24.-	COG0465	ATP-dependent zinc metalloprotease FtsH
AMFNOIAC_00288	CDS	360	rsfS			Ribosomal silencing factor RsfS
AMFNOIAC_00289	tRNA	72				tRNA-Gln(ctg)
AMFNOIAC_00290	tRNA	72				tRNA-Gln(ctg)
AMFNOIAC_00291	CDS	1767				hypothetical protein
AMFNOIAC_00292	CDS	114				hypothetical protein
AMFNOIAC_00293	CDS	927				hypothetical protein
AMFNOIAC_00294	CDS	1464	pepD_1	3.4.13.18	COG2195	Cytosol non-specific dipeptidase
AMFNOIAC_00295	CDS	1005				hypothetical protein
AMFNOIAC_00296	CDS	813	rsmA	2.1.1.182	COG0030	Ribosomal RNA small subunit methyltransferase A
AMFNOIAC_00297	CDS	561	frr		COG0233	Ribosome-recycling factor
AMFNOIAC_00298	CDS	933	rsgA	3.6.1.-	COG1162	Small ribosomal subunit biogenesis GTPase RsgA
AMFNOIAC_00299	CDS	915				hypothetical protein
AMFNOIAC_00300	tmRNA	397	ssrA			transfer-messenger RNA, SsrA
AMFNOIAC_00301	CDS	159				hypothetical protein
AMFNOIAC_00302	CDS	1434				hypothetical protein
AMFNOIAC_00303	CDS	1011				hypothetical protein
AMFNOIAC_00304	CDS	117				hypothetical protein
AMFNOIAC_00305	CDS	114				hypothetical protein
AMFNOIAC_00306	CDS	1830				hypothetical protein
AMFNOIAC_00307	CDS	981				hypothetical protein
AMFNOIAC_00308	CDS	846				hypothetical protein
AMFNOIAC_00309	CDS	3183	mdtC_1			Multidrug resistance protein MdtC
AMFNOIAC_00310	CDS	3042	mdtC_2			Multidrug resistance protein MdtC
AMFNOIAC_00311	CDS	1092				hypothetical protein
AMFNOIAC_00312	CDS	1566				hypothetical protein
AMFNOIAC_00313	CDS	1503				hypothetical protein
AMFNOIAC_00314	CDS	1983				hypothetical protein
AMFNOIAC_00315	CDS	1065				hypothetical protein
AMFNOIAC_00316	CDS	1074				hypothetical protein
AMFNOIAC_00317	CDS	261				hypothetical protein
AMFNOIAC_00318	CDS	1104				hypothetical protein
AMFNOIAC_00319	CDS	270				hypothetical protein
AMFNOIAC_00320	CDS	360				hypothetical protein
AMFNOIAC_00321	CDS	1014				hypothetical protein
AMFNOIAC_00322	CDS	252				hypothetical protein
AMFNOIAC_00323	CDS	2475				hypothetical protein
AMFNOIAC_00324	CDS	585				hypothetical protein
AMFNOIAC_00325	CDS	1278				hypothetical protein
AMFNOIAC_00326	CDS	2442				hypothetical protein
AMFNOIAC_00327	CDS	1986		3.2.1.22		Retaining alpha-galactosidase
AMFNOIAC_00328	CDS	2901				hypothetical protein
AMFNOIAC_00329	CDS	3027	susC_2			TonB-dependent receptor SusC
AMFNOIAC_00330	CDS	1704				hypothetical protein
AMFNOIAC_00331	CDS	1050				hypothetical protein
AMFNOIAC_00332	CDS	2379				hypothetical protein
AMFNOIAC_00333	CDS	174				hypothetical protein
AMFNOIAC_00334	CDS	273				hypothetical protein
AMFNOIAC_00335	CDS	1353				hypothetical protein
AMFNOIAC_00336	CDS	1773	menH	4.2.99.20		2-succinyl-6-hydroxy-2,4-cyclohexadiene-1-carboxylate synthase
AMFNOIAC_00337	CDS	1329				hypothetical protein
AMFNOIAC_00338	CDS	2148	ptpA_1	3.4.14.12	COG1506	Prolyl tripeptidyl peptidase
AMFNOIAC_00339	CDS	3945	rcsC_1	2.7.13.3		Sensor histidine kinase RcsC
AMFNOIAC_00340	CDS	156				hypothetical protein
AMFNOIAC_00341	CDS	1980				hypothetical protein
AMFNOIAC_00342	CDS	873	lacX			Protein LacX, plasmid
AMFNOIAC_00343	CDS	882				hypothetical protein
AMFNOIAC_00344	CDS	912	cynR			HTH-type transcriptional regulator CynR
AMFNOIAC_00345	CDS	1452				hypothetical protein
AMFNOIAC_00346	CDS	1689	aspT_1			Aspartate/alanine antiporter
AMFNOIAC_00347	CDS	1083	mnmA	2.8.1.13	COG0482	tRNA-specific 2-thiouridylase MnmA
AMFNOIAC_00348	CDS	273				hypothetical protein
AMFNOIAC_00349	CDS	291				hypothetical protein
AMFNOIAC_00350	CDS	522	yfkJ	3.1.3.48	COG0394	Low molecular weight protein-tyrosine-phosphatase YfkJ
AMFNOIAC_00351	CDS	1863				hypothetical protein
AMFNOIAC_00352	CDS	162				hypothetical protein
AMFNOIAC_00353	CDS	258				hypothetical protein
AMFNOIAC_00354	CDS	1953				hypothetical protein
AMFNOIAC_00355	CDS	1491				hypothetical protein
AMFNOIAC_00356	CDS	2889				hypothetical protein
AMFNOIAC_00357	CDS	432				hypothetical protein
AMFNOIAC_00358	CDS	1302				hypothetical protein
AMFNOIAC_00359	CDS	825	rbn	3.1.26.11		Ribonuclease BN
AMFNOIAC_00360	CDS	612				hypothetical protein
AMFNOIAC_00361	CDS	1116	pabB	2.6.1.85	COG0147	Aminodeoxychorismate synthase component 1
AMFNOIAC_00362	CDS	1137	cydB	1.10.3.14	COG1294	Cytochrome bd-I ubiquinol oxidase subunit 2
AMFNOIAC_00363	CDS	1539	cydA	1.10.3.14	COG1271	Cytochrome bd-I ubiquinol oxidase subunit 1
AMFNOIAC_00364	CDS	261				hypothetical protein
AMFNOIAC_00365	CDS	264				hypothetical protein
AMFNOIAC_00366	CDS	1791	dxs_1	2.2.1.7	COG1154	1-deoxy-D-xylulose-5-phosphate synthase
AMFNOIAC_00367	CDS	540				hypothetical protein
AMFNOIAC_00368	CDS	1074	cpdA_1	3.1.4.53		3',5'-cyclic adenosine monophosphate phosphodiesterase CpdA
AMFNOIAC_00369	CDS	2802				hypothetical protein
AMFNOIAC_00370	CDS	1386				hypothetical protein
AMFNOIAC_00371	CDS	102				hypothetical protein
AMFNOIAC_00372	CDS	1209	fcl_1	1.1.1.271	COG0451	GDP-L-fucose synthase
AMFNOIAC_00373	CDS	1110	gmd	4.2.1.47	COG1089	GDP-mannose 4,6-dehydratase
AMFNOIAC_00374	CDS	726	hxpA	3.1.3.22	COG0637	Hexitol phosphatase A
AMFNOIAC_00375	CDS	1356	pgi	5.3.1.9	COG0166	Glucose-6-phosphate isomerase
AMFNOIAC_00376	CDS	999	gpsA	1.1.1.94		Glycerol-3-phosphate dehydrogenase [NAD(P)+]
AMFNOIAC_00377	CDS	1731	lysS	6.1.1.6		Lysine--tRNA ligase
AMFNOIAC_00378	CDS	177				hypothetical protein
AMFNOIAC_00379	CDS	447	menI	3.1.2.28		1,4-dihydroxy-2-naphthoyl-CoA hydrolase
AMFNOIAC_00380	CDS	1179	pchA	5.4.4.2	COG1169	Salicylate biosynthesis isochorismate synthase
AMFNOIAC_00381	CDS	1809	menD	2.2.1.9	COG1165	2-succinyl-5-enolpyruvyl-6-hydroxy-3-cyclohexene-1-carboxylate synthase
AMFNOIAC_00382	CDS	822	menB	4.1.3.36	COG0447	1,4-dihydroxy-2-naphthoyl-CoA synthase
AMFNOIAC_00383	CDS	456	queF	1.7.1.13	COG0780	NADPH-dependent 7-cyano-7-deazaguanine reductase
AMFNOIAC_00384	CDS	693				hypothetical protein
AMFNOIAC_00385	CDS	2247				hypothetical protein
AMFNOIAC_00386	CDS	711				hypothetical protein
AMFNOIAC_00387	CDS	903	miaA_1	2.5.1.75	COG0324	tRNA dimethylallyltransferase
AMFNOIAC_00388	CDS	771	lpxA_1	2.3.1.129	COG1043	Acyl-[acyl-carrier-protein]--UDP-N-acetylglucosamine O-acyltransferase
AMFNOIAC_00389	CDS	1383				hypothetical protein
AMFNOIAC_00390	CDS	1035	lpxD	2.3.1.-	COG1044	UDP-3-O-acylglucosamine N-acyltransferase
AMFNOIAC_00391	CDS	843	pyrF	4.1.1.23	COG0284	Orotidine 5'-phosphate decarboxylase
AMFNOIAC_00392	CDS	1110	prfA		COG0216	Peptide chain release factor 1
AMFNOIAC_00393	CDS	402				hypothetical protein
AMFNOIAC_00394	CDS	1167	purM	6.3.3.1	COG0150	Phosphoribosylformylglycinamidine cyclo-ligase
AMFNOIAC_00395	CDS	747	aroE	1.1.1.25	COG0169	Shikimate dehydrogenase (NADP(+))
AMFNOIAC_00396	CDS	735	menG	2.1.1.163		Demethylmenaquinone methyltransferase
AMFNOIAC_00397	CDS	951	purC	6.3.2.6	COG0152	Phosphoribosylaminoimidazole-succinocarboxamide synthase
AMFNOIAC_00398	CDS	999			COG1702	PhoH-like protein
AMFNOIAC_00399	CDS	876				hypothetical protein
AMFNOIAC_00400	CDS	2256	kefB_2			Glutathione-regulated potassium-efflux system protein KefB
AMFNOIAC_00401	CDS	1224	pepT	3.4.11.4	COG2195	Peptidase T
AMFNOIAC_00402	tRNA	76				tRNA-Arg(ccg)
AMFNOIAC_00403	CDS	1038	asnA	6.3.1.1	COG2502	Aspartate--ammonia ligase
AMFNOIAC_00404	CDS	150				hypothetical protein
AMFNOIAC_00405	CDS	1917	ruvB_1	3.6.4.12		Holliday junction ATP-dependent DNA helicase RuvB
AMFNOIAC_00406	CDS	348				hypothetical protein
AMFNOIAC_00407	CDS	432				hypothetical protein
AMFNOIAC_00408	CDS	825				hypothetical protein
AMFNOIAC_00409	CDS	477	allB	3.5.2.5		Allantoinase
AMFNOIAC_00410	CDS	945	pyrC	3.5.2.3	COG0044	Dihydroorotase
AMFNOIAC_00411	CDS	822	metH_1	2.1.1.13	COG0646	Methionine synthase
AMFNOIAC_00412	CDS	1218	cpdA_2	3.1.4.53		3',5'-cyclic adenosine monophosphate phosphodiesterase CpdA
AMFNOIAC_00413	CDS	759				hypothetical protein
AMFNOIAC_00414	CDS	741	ppm1_1	2.4.1.-		Polyprenol monophosphomannose synthase
AMFNOIAC_00415	CDS	3414	mfd	3.6.4.-		Transcription-repair-coupling factor
AMFNOIAC_00416	CDS	1362	trpB_1	4.2.1.20		Tryptophan synthase beta chain
AMFNOIAC_00417	CDS	555	gpx1	1.11.1.22		Hydroperoxy fatty acid reductase gpx1
AMFNOIAC_00418	CDS	162				hypothetical protein
AMFNOIAC_00419	CDS	3999	rhaR_2			HTH-type transcriptional activator RhaR
AMFNOIAC_00420	CDS	579				hypothetical protein
AMFNOIAC_00421	CDS	717				hypothetical protein
AMFNOIAC_00422	CDS	1074				hypothetical protein
AMFNOIAC_00423	CDS	135				hypothetical protein
AMFNOIAC_00424	CDS	252	rpmE2		COG0254	50S ribosomal protein L31 type B
AMFNOIAC_00425	CDS	312				hypothetical protein
AMFNOIAC_00426	CDS	1071				hypothetical protein
AMFNOIAC_00427	CDS	570				hypothetical protein
AMFNOIAC_00428	CDS	624	udk_1	2.7.1.48	COG0572	Uridine kinase
AMFNOIAC_00429	CDS	1275				hypothetical protein
AMFNOIAC_00430	CDS	849				hypothetical protein
AMFNOIAC_00431	CDS	1776				hypothetical protein
AMFNOIAC_00432	CDS	537				hypothetical protein
AMFNOIAC_00433	CDS	2835	lptD_2			LPS-assembly protein LptD
AMFNOIAC_00434	CDS	1737	recD	3.1.11.5		RecBCD enzyme subunit RecD
AMFNOIAC_00435	CDS	2550	mrcA_1		COG5009	Penicillin-binding protein 1A
AMFNOIAC_00436	CDS	651				hypothetical protein
AMFNOIAC_00437	CDS	507	pspB	3.1.3.3	COG0406	Putative phosphoserine phosphatase 2
AMFNOIAC_00438	CDS	756	ydfG	1.1.1.381	COG4221	NADP-dependent 3-hydroxy acid dehydrogenase YdfG
AMFNOIAC_00439	CDS	1647				hypothetical protein
AMFNOIAC_00440	CDS	873	rmlD	1.1.1.133	COG1091	dTDP-4-dehydrorhamnose reductase
AMFNOIAC_00441	CDS	1134	rfbB_2	4.2.1.46	COG1088	dTDP-glucose 4,6-dehydratase
AMFNOIAC_00442	CDS	933				hypothetical protein
AMFNOIAC_00443	CDS	1176				hypothetical protein
AMFNOIAC_00444	CDS	1743	eptA	2.7.-.-	COG2194	Phosphoethanolamine transferase EptA
AMFNOIAC_00445	CDS	1530				hypothetical protein
AMFNOIAC_00446	CDS	1125	menC	4.2.1.113		o-succinylbenzoate synthase
AMFNOIAC_00447	CDS	984	srfAB			Surfactin synthase subunit 2
AMFNOIAC_00448	CDS	1047	aroB	4.2.3.4	COG0337	3-dehydroquinate synthase
AMFNOIAC_00449	CDS	2946				hypothetical protein
AMFNOIAC_00450	CDS	168				hypothetical protein
AMFNOIAC_00451	CDS	531				hypothetical protein
AMFNOIAC_00452	CDS	537				IS1182 family transposase ISBf4
AMFNOIAC_00453	CDS	1053				IS1182 family transposase ISBthe2
AMFNOIAC_00454	CDS	423	hslR		COG1188	Heat shock protein 15
AMFNOIAC_00455	CDS	573	pth	3.1.1.29		Peptidyl-tRNA hydrolase
AMFNOIAC_00456	CDS	606	ctc		COG1825	General stress protein CTC
AMFNOIAC_00457	CDS	1068				hypothetical protein
AMFNOIAC_00458	CDS	315				hypothetical protein
AMFNOIAC_00459	CDS	981				hypothetical protein
AMFNOIAC_00460	CDS	123				hypothetical protein
AMFNOIAC_00461	CDS	573	coaE	2.7.1.24	COG0237	Dephospho-CoA kinase
AMFNOIAC_00462	CDS	450				hypothetical protein
AMFNOIAC_00463	CDS	1359	mdtK_1		COG0534	Multidrug resistance protein MdtK
AMFNOIAC_00464	CDS	951				hypothetical protein
AMFNOIAC_00465	CDS	561				hypothetical protein
AMFNOIAC_00466	CDS	2574				hypothetical protein
AMFNOIAC_00467	CDS	396				hypothetical protein
AMFNOIAC_00468	CDS	156				hypothetical protein
AMFNOIAC_00469	CDS	438				hypothetical protein
AMFNOIAC_00470	CDS	399				hypothetical protein
AMFNOIAC_00471	CDS	177				hypothetical protein
AMFNOIAC_00472	CDS	165				hypothetical protein
AMFNOIAC_00473	CDS	144				hypothetical protein
AMFNOIAC_00474	CDS	243				hypothetical protein
AMFNOIAC_00475	CDS	1113				IS1595 family transposase ISCco3
AMFNOIAC_00476	CDS	2097				hypothetical protein
AMFNOIAC_00477	CDS	2088				hypothetical protein
AMFNOIAC_00478	CDS	1332				hypothetical protein
AMFNOIAC_00479	CDS	300				hypothetical protein
AMFNOIAC_00480	CDS	363				hypothetical protein
AMFNOIAC_00481	CDS	510				hypothetical protein
AMFNOIAC_00482	CDS	570				hypothetical protein
AMFNOIAC_00483	CDS	156				hypothetical protein
AMFNOIAC_00484	CDS	204				hypothetical protein
AMFNOIAC_00485	CDS	297				hypothetical protein
AMFNOIAC_00486	CDS	111				hypothetical protein
AMFNOIAC_00487	CDS	162				hypothetical protein
AMFNOIAC_00488	CDS	510				hypothetical protein
AMFNOIAC_00489	CDS	1758				hypothetical protein
AMFNOIAC_00490	CDS	537				hypothetical protein
AMFNOIAC_00491	CDS	99				hypothetical protein
AMFNOIAC_00492	CDS	144				hypothetical protein
AMFNOIAC_00493	CDS	753				hypothetical protein
AMFNOIAC_00494	CDS	1770				hypothetical protein
AMFNOIAC_00495	CDS	894				hypothetical protein
AMFNOIAC_00496	CDS	876		3.5.1.77		N-carbamoyl-D-amino acid hydrolase
AMFNOIAC_00497	CDS	1125	aguA_1	3.5.3.12	COG2957	Agmatine deiminase
AMFNOIAC_00498	CDS	804				hypothetical protein
AMFNOIAC_00499	CDS	828				hypothetical protein
AMFNOIAC_00500	CDS	852	djlA			DnaJ-like protein DjlA
AMFNOIAC_00501	CDS	468		4.2.1.17	COG2030	putative enoyl-CoA hydratase 1
AMFNOIAC_00502	CDS	1254	ugd_1	1.1.1.22	COG1004	UDP-glucose 6-dehydrogenase
AMFNOIAC_00503	CDS	231				hypothetical protein
AMFNOIAC_00504	CDS	459				hypothetical protein
AMFNOIAC_00505	CDS	990	yqeN		COG1466	putative protein YqeN
AMFNOIAC_00506	CDS	111				hypothetical protein
AMFNOIAC_00507	CDS	546				hypothetical protein
AMFNOIAC_00508	CDS	777	pyrK_1		COG0543	Dihydroorotate dehydrogenase B (NAD(+)), electron transfer subunit
AMFNOIAC_00509	CDS	909	pyrD	1.3.1.14	COG0167	Dihydroorotate dehydrogenase B (NAD(+)), catalytic subunit
AMFNOIAC_00510	CDS	282				hypothetical protein
AMFNOIAC_00511	CDS	147				hypothetical protein
AMFNOIAC_00512	CDS	834	pheA		COG0077	P-protein
AMFNOIAC_00513	CDS	1170	dapL_2	2.6.1.83	COG0436	LL-diaminopimelate aminotransferase
AMFNOIAC_00514	CDS	1068	kdsA_1	2.5.1.55		2-dehydro-3-deoxyphosphooctonate aldolase
AMFNOIAC_00515	CDS	798				hypothetical protein
AMFNOIAC_00516	CDS	1455	gltD_2	1.4.1.13	COG0493	Glutamate synthase [NADPH] small chain
AMFNOIAC_00517	CDS	660				hypothetical protein
AMFNOIAC_00518	CDS	1353	ffh		COG0541	Signal recognition particle protein
AMFNOIAC_00519	CDS	879	folD		COG0190	Bifunctional protein FolD protein
AMFNOIAC_00520	CDS	2601				hypothetical protein
AMFNOIAC_00521	CDS	1128				hypothetical protein
AMFNOIAC_00522	CDS	1803	ilvD	4.2.1.9	COG0129	Dihydroxy-acid dehydratase
AMFNOIAC_00523	CDS	1716	ilvB	2.2.1.6	COG0028	Acetolactate synthase large subunit
AMFNOIAC_00524	CDS	546	ilvH	2.2.1.6	COG0440	Putative acetolactate synthase small subunit
AMFNOIAC_00525	CDS	804				hypothetical protein
AMFNOIAC_00526	CDS	1035		1.1.1.382	COG0059	Ketol-acid reductoisomerase (NAD(+))
AMFNOIAC_00527	CDS	1896	cshA	3.6.4.13		DEAD-box ATP-dependent RNA helicase CshA
AMFNOIAC_00528	CDS	1722	recJ	3.1.-.-	COG0608	Single-stranded-DNA-specific exonuclease RecJ
AMFNOIAC_00529	CDS	1212				hypothetical protein
AMFNOIAC_00530	CDS	1407	pepP	3.4.11.9	COG0006	Xaa-Pro aminopeptidase
AMFNOIAC_00531	CDS	852				hypothetical protein
AMFNOIAC_00532	CDS	711	trmD	2.1.1.228		tRNA (guanine-N(1)-)-methyltransferase
AMFNOIAC_00533	CDS	2259	acnA	4.2.1.3	COG1048	Aconitate hydratase A
AMFNOIAC_00534	CDS	1347	gltA	2.3.3.16	COG0372	Citrate synthase
AMFNOIAC_00535	CDS	363				hypothetical protein
AMFNOIAC_00536	CDS	1137	hemN	1.3.99.-	COG0635	Oxygen-independent coproporphyrinogen-III oxidase-like protein YqeR
AMFNOIAC_00537	CDS	2163	fusA_1		COG0480	Elongation factor G
AMFNOIAC_00538	CDS	117				hypothetical protein
AMFNOIAC_00539	CDS	1494	sasA_3	2.7.-.-		Adaptive-response sensory-kinase SasA
AMFNOIAC_00540	CDS	699	mprA			Response regulator MprA
AMFNOIAC_00541	CDS	198				hypothetical protein
AMFNOIAC_00542	CDS	345	rpsF		COG0360	30S ribosomal protein S6
AMFNOIAC_00543	CDS	270	rpsR			30S ribosomal protein S18
AMFNOIAC_00544	CDS	531	rplI		COG0359	50S ribosomal protein L9
AMFNOIAC_00545	CDS	126				hypothetical protein
AMFNOIAC_00546	CDS	888	fabD	2.3.1.39	COG0331	Malonyl CoA-acyl carrier protein transacylase
AMFNOIAC_00547	CDS	2193	glgE	2.4.99.16		Alpha-1,4-glucan:maltose-1-phosphate maltosyltransferase
AMFNOIAC_00548	CDS	309				hypothetical protein
AMFNOIAC_00549	CDS	1491				hypothetical protein
AMFNOIAC_00550	CDS	249				hypothetical protein
AMFNOIAC_00551	CDS	3429	rapA_1	3.6.4.-		RNA polymerase-associated protein RapA
AMFNOIAC_00552	CDS	1449				hypothetical protein
AMFNOIAC_00553	CDS	717				hypothetical protein
AMFNOIAC_00554	CDS	717				hypothetical protein
AMFNOIAC_00555	CDS	975				hypothetical protein
AMFNOIAC_00556	CDS	918				IS982 family transposase IS195
AMFNOIAC_00557	CDS	303				hypothetical protein
AMFNOIAC_00558	CDS	594				IS256 family transposase ISSod5
AMFNOIAC_00559	CDS	609				IS256 family transposase ISSba9
AMFNOIAC_00560	CDS	825				hypothetical protein
AMFNOIAC_00561	CDS	603	pinR	3.1.22.-	COG1961	Serine recombinase PinR
AMFNOIAC_00562	CDS	678				hypothetical protein
AMFNOIAC_00563	CDS	1563				hypothetical protein
AMFNOIAC_00564	CDS	318				hypothetical protein
AMFNOIAC_00565	CDS	279				hypothetical protein
AMFNOIAC_00566	CDS	789	rne	3.1.26.12	COG1530	Ribonuclease E
AMFNOIAC_00567	CDS	147				hypothetical protein
AMFNOIAC_00568	CDS	90				hypothetical protein
AMFNOIAC_00569	CDS	285			COG0776	DNA-binding protein HU
AMFNOIAC_00570	CDS	459				hypothetical protein
AMFNOIAC_00571	CDS	348				hypothetical protein
AMFNOIAC_00572	CDS	624				hypothetical protein
AMFNOIAC_00573	CDS	1455	pyk	2.7.1.40	COG0469	Pyruvate kinase
AMFNOIAC_00574	CDS	156				hypothetical protein
AMFNOIAC_00575	CDS	801				hypothetical protein
AMFNOIAC_00576	CDS	1905	glmS	2.6.1.16	COG0449	Glutamine--fructose-6-phosphate aminotransferase [isomerizing]
AMFNOIAC_00577	CDS	1884	purF_1	2.4.2.14	COG0034	Amidophosphoribosyltransferase
AMFNOIAC_00578	CDS	1086	carA	6.3.5.5		Carbamoyl-phosphate synthase small chain
AMFNOIAC_00579	CDS	3234	carB_1	6.3.5.5		Carbamoyl-phosphate synthase large chain
AMFNOIAC_00580	CDS	144				hypothetical protein
AMFNOIAC_00581	CDS	435				hypothetical protein
AMFNOIAC_00582	CDS	153				hypothetical protein
AMFNOIAC_00583	CDS	198				hypothetical protein
AMFNOIAC_00584	CDS	123				hypothetical protein
AMFNOIAC_00585	CDS	252				hypothetical protein
AMFNOIAC_00586	CDS	249				hypothetical protein
AMFNOIAC_00587	CDS	198				hypothetical protein
AMFNOIAC_00588	CDS	1206				IS256 family transposase ISSba9
AMFNOIAC_00589	CDS	1563				hypothetical protein
AMFNOIAC_00590	CDS	1008				hypothetical protein
AMFNOIAC_00591	CDS	882				hypothetical protein
AMFNOIAC_00592	CDS	1089				hypothetical protein
AMFNOIAC_00593	CDS	4299				hypothetical protein
AMFNOIAC_00594	CDS	819				hypothetical protein
AMFNOIAC_00595	CDS	234				hypothetical protein
AMFNOIAC_00596	CDS	414				hypothetical protein
AMFNOIAC_00597	CDS	663				hypothetical protein
AMFNOIAC_00598	CDS	753				hypothetical protein
AMFNOIAC_00599	CDS	723	ycdX	3.1.3.-	COG1387	putative phosphatase YcdX
AMFNOIAC_00600	CDS	546	mtcA1	4.2.1.1	COG0288	Beta-carbonic anhydrase 1
AMFNOIAC_00601	CDS	507				hypothetical protein
AMFNOIAC_00602	CDS	462	bcp	1.11.1.15	COG1225	Peroxiredoxin Bcp
AMFNOIAC_00603	CDS	840				hypothetical protein
AMFNOIAC_00604	CDS	471	msrC	1.8.4.14	COG1956	Free methionine-R-sulfoxide reductase
AMFNOIAC_00605	CDS	549	nudF	3.6.1.13	COG0494	ADP-ribose pyrophosphatase
AMFNOIAC_00606	CDS	333			COG0662	Oxalate-binding protein
AMFNOIAC_00607	CDS	1362	yjlD	1.6.99.-	COG1252	NADH dehydrogenase-like protein YjlD
AMFNOIAC_00608	CDS	486	umuD	3.4.21.-	COG1974	Protein UmuD
AMFNOIAC_00609	CDS	1386	umuC		COG0389	Protein UmuC
AMFNOIAC_00610	CDS	522	rutE	1.-.-.-		malonic semialdehyde reductase RutE
AMFNOIAC_00611	CDS	2187	recD2_2	3.6.4.12		ATP-dependent RecD-like DNA helicase
AMFNOIAC_00612	CDS	504		4.4.1.11	COG0626	L-methionine gamma-lyase
AMFNOIAC_00613	CDS	2550				hypothetical protein
AMFNOIAC_00614	CDS	1173	sotB			sugar efflux transporter
AMFNOIAC_00615	CDS	171				hypothetical protein
AMFNOIAC_00616	CDS	1599	mtaB	2.8.4.5	COG0621	Threonylcarbamoyladenosine tRNA methylthiotransferase MtaB
AMFNOIAC_00617	CDS	885				hypothetical protein
AMFNOIAC_00618	CDS	1017				hypothetical protein
AMFNOIAC_00619	CDS	1248				hypothetical protein
AMFNOIAC_00620	CDS	819				hypothetical protein
AMFNOIAC_00621	CDS	2190	dap4	3.4.14.5		Dipeptidyl aminopeptidase 4
AMFNOIAC_00622	CDS	534				hypothetical protein
AMFNOIAC_00623	CDS	864	sigA_1		COG0568	RNA polymerase sigma factor SigA
AMFNOIAC_00624	CDS	1470				hypothetical protein
AMFNOIAC_00625	CDS	438				hypothetical protein
AMFNOIAC_00626	CDS	408				hypothetical protein
AMFNOIAC_00627	CDS	675				hypothetical protein
AMFNOIAC_00628	CDS	1335	gdhA	1.4.1.3		NAD(P)-specific glutamate dehydrogenase
AMFNOIAC_00629	CDS	1302				hypothetical protein
AMFNOIAC_00630	CDS	1707	deaD_1	3.6.4.13		ATP-dependent RNA helicase DeaD
AMFNOIAC_00631	CDS	1242				hypothetical protein
AMFNOIAC_00632	CDS	1128	tgt	2.4.2.29		Queuine tRNA-ribosyltransferase
AMFNOIAC_00633	CDS	2466	lon1	3.4.21.53	COG0466	Lon protease 1
AMFNOIAC_00634	CDS	744	yfiC	2.1.1.223	COG4123	tRNA1(Val) (adenine(37)-N6)-methyltransferase
AMFNOIAC_00635	CDS	1041	yegS	2.7.1.-		lipid kinase YegS
AMFNOIAC_00636	CDS	1191	bioF	2.3.1.47		8-amino-7-oxononanoate synthase
AMFNOIAC_00637	tRNA	75				tRNA-Pro(tgg)
AMFNOIAC_00638	tRNA	75				tRNA-Pro(tgg)
AMFNOIAC_00639	CDS	567	cmk_1	2.7.4.25		Cytidylate kinase
AMFNOIAC_00640	CDS	360	lrgA		COG1380	Antiholin-like protein LrgA
AMFNOIAC_00641	CDS	693	lrgB		COG1346	Antiholin-like protein LrgB
AMFNOIAC_00642	CDS	1401				hypothetical protein
AMFNOIAC_00643	CDS	483	cdd	3.5.4.5	COG0295	Cytidine deaminase
AMFNOIAC_00644	CDS	1290				hypothetical protein
AMFNOIAC_00645	CDS	924				hypothetical protein
AMFNOIAC_00646	CDS	399				hypothetical protein
AMFNOIAC_00647	CDS	516				hypothetical protein
AMFNOIAC_00648	CDS	2220	nrdD	1.1.98.6	COG1328	Anaerobic ribonucleoside-triphosphate reductase
AMFNOIAC_00649	CDS	834	coaW	2.7.1.33		Type II pantothenate kinase
AMFNOIAC_00650	CDS	1467	sdcS		COG0471	Sodium-dependent dicarboxylate transporter SdcS
AMFNOIAC_00651	CDS	288				hypothetical protein
AMFNOIAC_00652	CDS	549				hypothetical protein
AMFNOIAC_00653	CDS	93				hypothetical protein
AMFNOIAC_00654	CDS	1008				hypothetical protein
AMFNOIAC_00655	CDS	1023				hypothetical protein
AMFNOIAC_00656	CDS	624				hypothetical protein
AMFNOIAC_00657	CDS	1539				hypothetical protein
AMFNOIAC_00658	CDS	1014	dnaG_2	2.7.7.-		DNA primase
AMFNOIAC_00659	CDS	537				hypothetical protein
AMFNOIAC_00660	CDS	561				hypothetical protein
AMFNOIAC_00661	CDS	1290				hypothetical protein
AMFNOIAC_00662	CDS	1029	hmuU		COG0609	Hemin transport system permease protein HmuU
AMFNOIAC_00663	CDS	1194			COG1373	putative protein
AMFNOIAC_00664	CDS	957		1.-.-.-	COG1052	Putative 2-hydroxyacid dehydrogenase
AMFNOIAC_00665	CDS	1302	thrC	4.2.3.1	COG0498	Threonine synthase
AMFNOIAC_00666	CDS	1251				hypothetical protein
AMFNOIAC_00667	CDS	2442	thrA		COG0460	Bifunctional aspartokinase/homoserine dehydrogenase 1
AMFNOIAC_00668	CDS	312				hypothetical protein
AMFNOIAC_00669	CDS	111				hypothetical protein
AMFNOIAC_00670	CDS	546	yfcE	3.1.4.-	COG0622	Phosphodiesterase YfcE
AMFNOIAC_00671	CDS	1680				hypothetical protein
AMFNOIAC_00672	CDS	1560	mltF_1			Membrane-bound lytic murein transglycosylase F
AMFNOIAC_00673	CDS	732	artM		COG1126	Arginine transport ATP-binding protein ArtM
AMFNOIAC_00674	CDS	1698				hypothetical protein
AMFNOIAC_00675	CDS	267				hypothetical protein
AMFNOIAC_00676	rRNA	1528				16S ribosomal RNA
AMFNOIAC_00677	rRNA	2890				23S ribosomal RNA
AMFNOIAC_00678	rRNA	108				5S ribosomal RNA
AMFNOIAC_00679	CDS	369				hypothetical protein
AMFNOIAC_00680	CDS	1662				hypothetical protein
AMFNOIAC_00681	CDS	2559	glgP	2.4.1.1	COG0058	Glycogen phosphorylase
AMFNOIAC_00682	CDS	939	prs	2.7.6.1	COG0462	Ribose-phosphate pyrophosphokinase
AMFNOIAC_00683	CDS	609				hypothetical protein
AMFNOIAC_00684	CDS	1176	nspC	4.1.1.96		Carboxynorspermidine/carboxyspermidine decarboxylase
AMFNOIAC_00685	tRNA	74				tRNA-Gly(gcc)
AMFNOIAC_00686	tRNA	85				tRNA-Leu(gag)
AMFNOIAC_00687	tRNA	74				tRNA-Gly(gcc)
AMFNOIAC_00688	tRNA	83				tRNA-Leu(cag)
AMFNOIAC_00689	tRNA	85				tRNA-Leu(gag)
AMFNOIAC_00690	tRNA	74				tRNA-Gly(gcc)
AMFNOIAC_00691	CDS	537				hypothetical protein
AMFNOIAC_00692	CDS	348	ssb		COG0629	Single-stranded DNA-binding protein
AMFNOIAC_00693	CDS	1350				hypothetical protein
AMFNOIAC_00694	CDS	636				hypothetical protein
AMFNOIAC_00695	CDS	1053				hypothetical protein
AMFNOIAC_00696	CDS	738		1.-.-.-	COG1028	putative oxidoreductase
AMFNOIAC_00697	CDS	846	murQ	4.2.1.126	COG2103	N-acetylmuramic acid 6-phosphate etherase
AMFNOIAC_00698	CDS	237				hypothetical protein
AMFNOIAC_00699	CDS	906				hypothetical protein
AMFNOIAC_00700	CDS	138				hypothetical protein
AMFNOIAC_00701	CDS	105				hypothetical protein
AMFNOIAC_00702	CDS	654				hypothetical protein
AMFNOIAC_00703	CDS	480				hypothetical protein
AMFNOIAC_00704	CDS	2364				hypothetical protein
AMFNOIAC_00705	CDS	1014				hypothetical protein
AMFNOIAC_00706	CDS	3132				hypothetical protein
AMFNOIAC_00707	CDS	123				hypothetical protein
AMFNOIAC_00708	CDS	273				hypothetical protein
AMFNOIAC_00709	CDS	102				hypothetical protein
AMFNOIAC_00710	CDS	144				hypothetical protein
AMFNOIAC_00711	CDS	597				hypothetical protein
AMFNOIAC_00712	CDS	531				hypothetical protein
AMFNOIAC_00713	CDS	384				hypothetical protein
AMFNOIAC_00714	CDS	2442				hypothetical protein
AMFNOIAC_00715	CDS	561				hypothetical protein
AMFNOIAC_00716	CDS	312				hypothetical protein
AMFNOIAC_00717	CDS	522	ftnA	1.16.3.2		Bacterial non-heme ferritin
AMFNOIAC_00718	CDS	453				hypothetical protein
AMFNOIAC_00719	CDS	558				hypothetical protein
AMFNOIAC_00720	CDS	774				hypothetical protein
AMFNOIAC_00721	CDS	2070				hypothetical protein
AMFNOIAC_00722	CDS	939				hypothetical protein
AMFNOIAC_00723	CDS	822	pdxK	2.7.1.35	COG2240	Pyridoxine/pyridoxal/pyridoxamine kinase
AMFNOIAC_00724	CDS	768				hypothetical protein
AMFNOIAC_00725	CDS	480				hypothetical protein
AMFNOIAC_00726	CDS	696				hypothetical protein
AMFNOIAC_00727	CDS	2583				hypothetical protein
AMFNOIAC_00728	CDS	288				hypothetical protein
AMFNOIAC_00729	CDS	489				hypothetical protein
AMFNOIAC_00730	CDS	489				hypothetical protein
AMFNOIAC_00731	CDS	744				hypothetical protein
AMFNOIAC_00732	CDS	2589				hypothetical protein
AMFNOIAC_00733	CDS	1560				hypothetical protein
AMFNOIAC_00734	CDS	171				hypothetical protein
AMFNOIAC_00735	CDS	333				hypothetical protein
AMFNOIAC_00736	CDS	204				hypothetical protein
AMFNOIAC_00737	CDS	252				hypothetical protein
AMFNOIAC_00738	CDS	258				hypothetical protein
AMFNOIAC_00739	CDS	489				hypothetical protein
AMFNOIAC_00740	CDS	765				hypothetical protein
AMFNOIAC_00741	CDS	2571				hypothetical protein
AMFNOIAC_00742	CDS	537				IS1182 family transposase ISBf4
AMFNOIAC_00743	CDS	927				IS1182 family transposase ISBthe2
AMFNOIAC_00744	CDS	2046				hypothetical protein
AMFNOIAC_00745	CDS	1011				hypothetical protein
AMFNOIAC_00746	CDS	1287			COG2081	putative protein
AMFNOIAC_00747	CDS	399	fklB	5.2.1.8	COG0545	FKBP-type 22 kDa peptidyl-prolyl cis-trans isomerase
AMFNOIAC_00748	CDS	2193				hypothetical protein
AMFNOIAC_00749	CDS	1419	sasA_4	2.7.-.-		Adaptive-response sensory-kinase SasA
AMFNOIAC_00750	CDS	687	copR			Transcriptional activator protein CopR
AMFNOIAC_00751	CDS	906	gppA	3.6.1.40		Guanosine-5'-triphosphate,3'-diphosphate pyrophosphatase
AMFNOIAC_00752	CDS	2025	ppk	2.7.4.1	COG0855	Polyphosphate kinase
AMFNOIAC_00753	CDS	696				hypothetical protein
AMFNOIAC_00754	CDS	1062				hypothetical protein
AMFNOIAC_00755	CDS	1077	hisB		COG0131	Histidine biosynthesis bifunctional protein HisB
AMFNOIAC_00756	CDS	678				hypothetical protein
AMFNOIAC_00757	CDS	750	aviRb	2.1.1.208		23S rRNA (uridine(2479)-2'-O)-methyltransferase
AMFNOIAC_00758	CDS	2181	bamA_1			Outer membrane protein assembly factor BamA
AMFNOIAC_00759	CDS	456				hypothetical protein
AMFNOIAC_00760	CDS	888	yycJ	3.-.-.-	COG1235	Putative metallo-hydrolase YycJ
AMFNOIAC_00761	CDS	369				hypothetical protein
AMFNOIAC_00762	CDS	414				hypothetical protein
AMFNOIAC_00763	CDS	117				hypothetical protein
AMFNOIAC_00764	CDS	270				hypothetical protein
AMFNOIAC_00765	CDS	342				hypothetical protein
AMFNOIAC_00766	CDS	1587				hypothetical protein
AMFNOIAC_00767	CDS	291				hypothetical protein
AMFNOIAC_00768	tRNA	74				tRNA-Lys(ctt)
AMFNOIAC_00769	CDS	1392	mdtK_2			Multidrug resistance protein MdtK
AMFNOIAC_00770	CDS	1290				hypothetical protein
AMFNOIAC_00771	CDS	1104				hypothetical protein
AMFNOIAC_00772	CDS	4074				hypothetical protein
AMFNOIAC_00773	CDS	1146				hypothetical protein
AMFNOIAC_00774	CDS	153				hypothetical protein
AMFNOIAC_00775	CDS	1002				hypothetical protein
AMFNOIAC_00776	CDS	1056				hypothetical protein
AMFNOIAC_00777	CDS	222				hypothetical protein
AMFNOIAC_00778	CDS	528				hypothetical protein
AMFNOIAC_00779	CDS	1149	thiH	4.1.99.19	COG1060	2-iminoacetate synthase
AMFNOIAC_00780	CDS	1695	thiC	4.1.99.17	COG0422	Phosphomethylpyrimidine synthase
AMFNOIAC_00781	CDS	774	thiG	2.8.1.10	COG2022	Thiazole synthase
AMFNOIAC_00782	CDS	198	thiS		COG2104	Sulfur carrier protein ThiS
AMFNOIAC_00783	CDS	426				hypothetical protein
AMFNOIAC_00784	CDS	120				hypothetical protein
AMFNOIAC_00785	CDS	93				hypothetical protein
AMFNOIAC_00786	CDS	1008				hypothetical protein
AMFNOIAC_00787	CDS	1284				hypothetical protein
AMFNOIAC_00788	CDS	2682	valS	6.1.1.9	COG0525	Valine--tRNA ligase
AMFNOIAC_00789	CDS	954	mazG	3.6.1.8	COG1694	Nucleoside triphosphate pyrophosphohydrolase
AMFNOIAC_00790	CDS	561				hypothetical protein
AMFNOIAC_00791	CDS	918	rnz	3.1.26.11	COG1234	Ribonuclease Z
AMFNOIAC_00792	CDS	588	rpoE_1			ECF RNA polymerase sigma-E factor
AMFNOIAC_00793	CDS	1359				hypothetical protein
AMFNOIAC_00794	CDS	2349	pyrK_2			Dihydroorotate dehydrogenase B (NAD(+)), electron transfer subunit
AMFNOIAC_00795	CDS	1293	serS	6.1.1.11	COG0172	Serine--tRNA ligase
AMFNOIAC_00796	CDS	291	rpmA		COG0211	50S ribosomal protein L27
AMFNOIAC_00797	CDS	318	rplU		COG0261	50S ribosomal protein L21
AMFNOIAC_00798	CDS	2289	maeB	1.1.1.40	COG0280	NADP-dependent malic enzyme
AMFNOIAC_00799	CDS	666				hypothetical protein
AMFNOIAC_00800	CDS	933				hypothetical protein
AMFNOIAC_00801	CDS	771				hypothetical protein
AMFNOIAC_00802	CDS	519	kdsC	3.1.3.45	COG1778	3-deoxy-D-manno-octulosonate 8-phosphate phosphatase KdsC
AMFNOIAC_00803	CDS	630	maf		COG0424	Septum formation protein Maf
AMFNOIAC_00804	CDS	465	perR_1		COG0735	Peroxide-responsive repressor PerR
AMFNOIAC_00805	CDS	1275	purA	6.3.4.4	COG0104	Adenylosuccinate synthetase
AMFNOIAC_00806	CDS	1365	hisS	6.1.1.21	COG0124	Histidine--tRNA ligase
AMFNOIAC_00807	CDS	993				hypothetical protein
AMFNOIAC_00808	tRNA	72				tRNA-Cys(gca)
AMFNOIAC_00809	CDS	186				hypothetical protein
AMFNOIAC_00810	CDS	222				hypothetical protein
AMFNOIAC_00811	CDS	837				hypothetical protein
AMFNOIAC_00812	CDS	1275	rarA		COG2256	Replication-associated recombination protein A
AMFNOIAC_00813	CDS	651				hypothetical protein
AMFNOIAC_00814	CDS	1509				hypothetical protein
AMFNOIAC_00815	CDS	450				hypothetical protein
AMFNOIAC_00816	CDS	414				hypothetical protein
AMFNOIAC_00817	CDS	843	rsxB			Electron transport complex subunit RsxB
AMFNOIAC_00818	CDS	1353	rnfC		COG4656	Electron transport complex subunit RnfC
AMFNOIAC_00819	CDS	1002	rsxD		COG4658	Electron transport complex subunit RsxD
AMFNOIAC_00820	CDS	675	rnfG		COG4659	Electron transport complex subunit RnfG
AMFNOIAC_00821	CDS	585	rnfE		COG4660	Electron transport complex subunit RnfE
AMFNOIAC_00822	CDS	603	rsxA		COG4657	Electron transport complex subunit RsxA
AMFNOIAC_00823	CDS	156				hypothetical protein
AMFNOIAC_00824	CDS	975				hypothetical protein
AMFNOIAC_00825	CDS	1482	uxaB	1.1.1.58	COG0246	Altronate oxidoreductase
AMFNOIAC_00826	CDS	1986	kup			Low affinity potassium transport system protein kup
AMFNOIAC_00827	CDS	840				hypothetical protein
AMFNOIAC_00828	CDS	558				hypothetical protein
AMFNOIAC_00829	CDS	528				hypothetical protein
AMFNOIAC_00830	CDS	1011				hypothetical protein
AMFNOIAC_00831	CDS	660				hypothetical protein
AMFNOIAC_00832	CDS	282				hypothetical protein
AMFNOIAC_00833	CDS	303				hypothetical protein
AMFNOIAC_00834	CDS	2472				hypothetical protein
AMFNOIAC_00835	CDS	561				hypothetical protein
AMFNOIAC_00836	CDS	4221				hypothetical protein
AMFNOIAC_00837	CDS	1356	nqrA	1.6.5.8	COG1726	Na(+)-translocating NADH-quinone reductase subunit A
AMFNOIAC_00838	CDS	1158	nqrB	1.6.5.8	COG1805	Na(+)-translocating NADH-quinone reductase subunit B
AMFNOIAC_00839	CDS	603	nqrC	1.6.5.8	COG2869	Na(+)-translocating NADH-quinone reductase subunit C
AMFNOIAC_00840	CDS	627	nqrD	1.6.5.8	COG1347	Na(+)-translocating NADH-quinone reductase subunit D
AMFNOIAC_00841	CDS	624	nqrE	1.6.5.8	COG2209	Na(+)-translocating NADH-quinone reductase subunit E
AMFNOIAC_00842	CDS	1275	nqrF	1.6.5.8	COG2871	Na(+)-translocating NADH-quinone reductase subunit F
AMFNOIAC_00843	CDS	1590				hypothetical protein
AMFNOIAC_00844	CDS	459				hypothetical protein
AMFNOIAC_00845	CDS	2001	fbp	3.1.3.11		Fructose-1,6-bisphosphatase class 3
AMFNOIAC_00846	CDS	1038	galE	5.1.3.2	COG1087	UDP-glucose 4-epimerase
AMFNOIAC_00847	CDS	282				hypothetical protein
AMFNOIAC_00848	CDS	1554				hypothetical protein
AMFNOIAC_00849	CDS	516	sigW		COG1595	ECF RNA polymerase sigma factor SigW
AMFNOIAC_00850	CDS	399				hypothetical protein
AMFNOIAC_00851	CDS	450				hypothetical protein
AMFNOIAC_00852	CDS	1761	aspS	6.1.1.12		Aspartate--tRNA ligase
AMFNOIAC_00853	CDS	297				hypothetical protein
AMFNOIAC_00854	CDS	354				hypothetical protein
AMFNOIAC_00855	CDS	1488	xylB	2.7.1.17	COG1070	Xylulose kinase
AMFNOIAC_00856	CDS	1365				hypothetical protein
AMFNOIAC_00857	CDS	273				hypothetical protein
AMFNOIAC_00858	CDS	1053				hypothetical protein
AMFNOIAC_00859	CDS	1410	gph_2	3.1.3.18		Phosphoglycolate phosphatase
AMFNOIAC_00860	CDS	708	btsR		COG3279	Transcriptional regulatory protein BtsR
AMFNOIAC_00861	CDS	1155				hypothetical protein
AMFNOIAC_00862	CDS	444			COG2731	putative protein
AMFNOIAC_00863	CDS	2100	glgB_1	2.4.1.18	COG0296	1,4-alpha-glucan branching enzyme GlgB
AMFNOIAC_00864	CDS	1110				hypothetical protein
AMFNOIAC_00865	CDS	1227				hypothetical protein
AMFNOIAC_00866	CDS	1320	dbpA	3.6.4.13	COG0513	ATP-dependent RNA helicase DbpA
AMFNOIAC_00867	CDS	1071	serC	2.6.1.52	COG1932	Phosphoserine aminotransferase
AMFNOIAC_00868	CDS	918		1.1.1.81	COG0111	Hydroxypyruvate reductase
AMFNOIAC_00869	CDS	1335				hypothetical protein
AMFNOIAC_00870	CDS	588	yigZ		COG1739	IMPACT family member YigZ
AMFNOIAC_00871	CDS	2046	uvrB_1			UvrABC system protein B
AMFNOIAC_00872	CDS	876	bamD			Outer membrane protein assembly factor BamD
AMFNOIAC_00873	CDS	351				hypothetical protein
AMFNOIAC_00874	CDS	468				hypothetical protein
AMFNOIAC_00875	CDS	531	rpsP			30S ribosomal protein S16
AMFNOIAC_00876	CDS	1485				hypothetical protein
AMFNOIAC_00877	CDS	1014				hypothetical protein
AMFNOIAC_00878	CDS	702				hypothetical protein
AMFNOIAC_00879	CDS	510				hypothetical protein
AMFNOIAC_00880	CDS	480	smpB		COG0691	SsrA-binding protein
AMFNOIAC_00881	CDS	2550	metH_2	2.1.1.13	COG0646	Methionine synthase
AMFNOIAC_00882	CDS	372		3.1.3.-	COG1011	D-ribitol-5-phosphate phosphatase
AMFNOIAC_00883	CDS	861	map_1	3.4.11.18	COG0024	Methionine aminopeptidase
AMFNOIAC_00884	CDS	1026	tsaD	2.3.1.234	COG0533	tRNA N6-adenosine threonylcarbamoyltransferase
AMFNOIAC_00885	CDS	513	pncC	3.5.1.42	COG1546	Nicotinamide-nucleotide amidohydrolase PncC
AMFNOIAC_00886	CDS	264	rpmB		COG0227	50S ribosomal protein L28
AMFNOIAC_00887	CDS	189	rpmG1		COG0267	50S ribosomal protein L33 1
AMFNOIAC_00888	CDS	159				hypothetical protein
AMFNOIAC_00889	CDS	534				hypothetical protein
AMFNOIAC_00890	CDS	99				hypothetical protein
AMFNOIAC_00891	CDS	1374	bspRIM	2.1.1.37		Modification methylase BspRI
AMFNOIAC_00892	CDS	1116				hypothetical protein
AMFNOIAC_00893	CDS	378				hypothetical protein
AMFNOIAC_00894	CDS	420				hypothetical protein
AMFNOIAC_00895	CDS	495				hypothetical protein
AMFNOIAC_00896	CDS	411				hypothetical protein
AMFNOIAC_00897	CDS	2535				hypothetical protein
AMFNOIAC_00898	CDS	561				hypothetical protein
AMFNOIAC_00899	CDS	2574				hypothetical protein
AMFNOIAC_00900	CDS	774				hypothetical protein
AMFNOIAC_00901	CDS	1140				hypothetical protein
AMFNOIAC_00902	CDS	1158	lysA	4.1.1.20	COG0019	Diaminopimelate decarboxylase
AMFNOIAC_00903	CDS	1323	lysC	2.7.2.4	COG0527	Lysine-sensitive aspartokinase 3
AMFNOIAC_00904	CDS	717	ftsE_1		COG2884	Cell division ATP-binding protein FtsE
AMFNOIAC_00905	CDS	648	hisI	3.6.1.31		Histidine biosynthesis bifunctional protein HisIE
AMFNOIAC_00906	CDS	783	hisF	4.1.3.-	COG0107	Imidazole glycerol phosphate synthase subunit HisF
AMFNOIAC_00907	CDS	726	hisA	5.3.1.16	COG0106	1-(5-phosphoribosyl)-5-[(5-phosphoribosylamino)methylideneamino] imidazole-4-carboxamide isomerase
AMFNOIAC_00908	CDS	639	hisH	2.4.2.-	COG0118	Imidazole glycerol phosphate synthase subunit HisH
AMFNOIAC_00909	CDS	537				hypothetical protein
AMFNOIAC_00910	CDS	1149				hypothetical protein
AMFNOIAC_00911	CDS	555	rmlC	5.1.3.13	COG1898	dTDP-4-dehydrorhamnose 3,5-epimerase
AMFNOIAC_00912	CDS	804				hypothetical protein
AMFNOIAC_00913	CDS	1149	gcdB	4.1.1.70	COG1883	Glutaconyl-CoA decarboxylase subunit beta
AMFNOIAC_00914	CDS	486				hypothetical protein
AMFNOIAC_00915	CDS	1029				hypothetical protein
AMFNOIAC_00916	CDS	1695	aspT_2			Aspartate/alanine antiporter
AMFNOIAC_00917	CDS	1248	pgk	2.7.2.3	COG0126	Phosphoglycerate kinase
AMFNOIAC_00918	CDS	1485	radA	3.6.4.-	COG1066	DNA repair protein RadA
AMFNOIAC_00919	CDS	654	queC	6.3.4.20	COG0603	7-cyano-7-deazaguanine synthase
AMFNOIAC_00920	CDS	1125	resA_2			Thiol-disulfide oxidoreductase ResA
AMFNOIAC_00921	CDS	1425	ihfA			Integration host factor subunit alpha
AMFNOIAC_00922	CDS	291	hup			DNA-binding protein HU
AMFNOIAC_00923	CDS	1302	rimO	2.8.4.4	COG0621	Ribosomal protein S12 methylthiotransferase RimO
AMFNOIAC_00924	CDS	954	ftsY		COG0552	Signal recognition particle receptor FtsY
AMFNOIAC_00925	CDS	3234	tri1	3.4.21.-	COG0793	Tricorn protease
AMFNOIAC_00926	tRNA	76				tRNA-Arg(tct)
AMFNOIAC_00927	CDS	759				hypothetical protein
AMFNOIAC_00928	CDS	891				hypothetical protein
AMFNOIAC_00929	CDS	171				hypothetical protein
AMFNOIAC_00930	CDS	111				hypothetical protein
AMFNOIAC_00931	CDS	501				hypothetical protein
AMFNOIAC_00932	CDS	393				hypothetical protein
AMFNOIAC_00933	CDS	1278	rnj	3.1.-.-		Ribonuclease J
AMFNOIAC_00934	CDS	654				hypothetical protein
AMFNOIAC_00935	CDS	462				hypothetical protein
AMFNOIAC_00936	CDS	1206				IS256 family transposase ISSba9
AMFNOIAC_00937	CDS	345				hypothetical protein
AMFNOIAC_00938	CDS	198				hypothetical protein
AMFNOIAC_00939	CDS	99				hypothetical protein
AMFNOIAC_00940	CDS	516				hypothetical protein
AMFNOIAC_00941	CDS	669				hypothetical protein
AMFNOIAC_00942	CDS	234				hypothetical protein
AMFNOIAC_00943	CDS	1041				hypothetical protein
AMFNOIAC_00944	CDS	564	flr			Flavoredoxin
AMFNOIAC_00945	CDS	378	yccF		COG3304	Inner membrane protein YccF
AMFNOIAC_00946	CDS	648		3.1.3.-	COG1011	D-ribitol-5-phosphate phosphatase
AMFNOIAC_00947	CDS	234				hypothetical protein
AMFNOIAC_00948	CDS	399				hypothetical protein
AMFNOIAC_00949	CDS	246				hypothetical protein
AMFNOIAC_00950	CDS	1398				hypothetical protein
AMFNOIAC_00951	CDS	3156	rapA_2	3.6.4.-		RNA polymerase-associated protein RapA
AMFNOIAC_00952	CDS	6396				hypothetical protein
AMFNOIAC_00953	CDS	2589				hypothetical protein
AMFNOIAC_00954	CDS	756				hypothetical protein
AMFNOIAC_00955	CDS	1023				hypothetical protein
AMFNOIAC_00956	CDS	438				hypothetical protein
AMFNOIAC_00957	CDS	3918				hypothetical protein
AMFNOIAC_00958	CDS	1194				hypothetical protein
AMFNOIAC_00959	CDS	1035				hypothetical protein
AMFNOIAC_00960	CDS	231				hypothetical protein
AMFNOIAC_00961	CDS	183				hypothetical protein
AMFNOIAC_00962	CDS	453				hypothetical protein
AMFNOIAC_00963	CDS	990				hypothetical protein
AMFNOIAC_00964	CDS	1677				hypothetical protein
AMFNOIAC_00965	CDS	102				hypothetical protein
AMFNOIAC_00966	CDS	522				hypothetical protein
AMFNOIAC_00967	CDS	534				hypothetical protein
AMFNOIAC_00968	CDS	2187				hypothetical protein
AMFNOIAC_00969	CDS	648				hypothetical protein
AMFNOIAC_00970	CDS	516				hypothetical protein
AMFNOIAC_00971	CDS	852				hypothetical protein
AMFNOIAC_00972	CDS	1140				hypothetical protein
AMFNOIAC_00973	CDS	423				hypothetical protein
AMFNOIAC_00974	CDS	615				hypothetical protein
AMFNOIAC_00975	CDS	1233				hypothetical protein
AMFNOIAC_00976	CDS	1182	xerC_2			Tyrosine recombinase XerC
AMFNOIAC_00977	CDS	1161	xerD_1			Tyrosine recombinase XerD
AMFNOIAC_00978	CDS	615	bin3			Putative transposon Tn552 DNA-invertase bin3
AMFNOIAC_00979	CDS	156				hypothetical protein
AMFNOIAC_00980	CDS	771				hypothetical protein
AMFNOIAC_00981	CDS	513				hypothetical protein
AMFNOIAC_00982	CDS	294				hypothetical protein
AMFNOIAC_00983	CDS	213				hypothetical protein
AMFNOIAC_00984	CDS	957				hypothetical protein
AMFNOIAC_00985	CDS	675				hypothetical protein
AMFNOIAC_00986	CDS	2061				hypothetical protein
AMFNOIAC_00987	CDS	375				hypothetical protein
AMFNOIAC_00988	CDS	918				hypothetical protein
AMFNOIAC_00989	CDS	525				hypothetical protein
AMFNOIAC_00990	CDS	1224				hypothetical protein
AMFNOIAC_00991	CDS	372				hypothetical protein
AMFNOIAC_00992	CDS	651				hypothetical protein
AMFNOIAC_00993	CDS	348				hypothetical protein
AMFNOIAC_00994	CDS	333				hypothetical protein
AMFNOIAC_00995	CDS	603				hypothetical protein
AMFNOIAC_00996	CDS	780				hypothetical protein
AMFNOIAC_00997	CDS	750				hypothetical protein
AMFNOIAC_00998	CDS	2562				hypothetical protein
AMFNOIAC_00999	CDS	2571				hypothetical protein
AMFNOIAC_01000	CDS	303				hypothetical protein
AMFNOIAC_01001	CDS	357				hypothetical protein
AMFNOIAC_01002	CDS	354				hypothetical protein
AMFNOIAC_01003	CDS	477				hypothetical protein
AMFNOIAC_01004	CDS	951	dnaG_3	2.7.7.-		DNA primase
AMFNOIAC_01005	CDS	1119				hypothetical protein
AMFNOIAC_01006	CDS	339				hypothetical protein
AMFNOIAC_01007	CDS	726				hypothetical protein
AMFNOIAC_01008	CDS	378				hypothetical protein
AMFNOIAC_01009	CDS	699				hypothetical protein
AMFNOIAC_01010	CDS	1182	xerD_2			Tyrosine recombinase XerD
AMFNOIAC_01011	CDS	1509				hypothetical protein
AMFNOIAC_01012	CDS	1401	mnmE	3.6.-.-	COG0486	tRNA modification GTPase MnmE
AMFNOIAC_01013	CDS	873	deoD	2.4.2.1		Purine nucleoside phosphorylase DeoD-type
AMFNOIAC_01014	CDS	1026				IS110 family transposase ISCaa7
AMFNOIAC_01015	CDS	1026				IS110 family transposase ISCaa7
AMFNOIAC_01016	CDS	2205	rho	3.6.4.-		Transcription termination factor Rho
AMFNOIAC_01017	CDS	1824	ettA_2		COG0488	Energy-dependent translational throttle protein EttA
AMFNOIAC_01018	CDS	606	engB			GTP-binding protein EngB
AMFNOIAC_01019	CDS	984	afr	1.1.1.292		1,5-anhydro-D-fructose reductase
AMFNOIAC_01020	CDS	1191				hypothetical protein
AMFNOIAC_01021	CDS	861				hypothetical protein
AMFNOIAC_01022	CDS	537				hypothetical protein
AMFNOIAC_01023	CDS	1623				hypothetical protein
AMFNOIAC_01024	CDS	1674	recN		COG0497	DNA repair protein RecN
AMFNOIAC_01025	CDS	840				hypothetical protein
AMFNOIAC_01026	CDS	1257	coaBC		COG0452	Coenzyme A biosynthesis bifunctional protein CoaBC
AMFNOIAC_01027	CDS	864	polC_1	2.7.7.7		DNA polymerase III PolC-type
AMFNOIAC_01028	CDS	1128	dnaN		COG0592	Beta sliding clamp
AMFNOIAC_01029	CDS	447				hypothetical protein
AMFNOIAC_01030	CDS	168				hypothetical protein
AMFNOIAC_01031	CDS	1176				hypothetical protein
AMFNOIAC_01032	CDS	774	nudC_1	3.6.1.22		NADH pyrophosphatase
AMFNOIAC_01033	CDS	1764	yfkN_1		COG0737	Trifunctional nucleotide phosphoesterase protein YfkN
AMFNOIAC_01034	CDS	816	dnaJ_1			Chaperone protein DnaJ
AMFNOIAC_01035	CDS	1329				hypothetical protein
AMFNOIAC_01036	CDS	687	acm	3.2.1.17		Lysozyme M1
AMFNOIAC_01037	CDS	696				hypothetical protein
AMFNOIAC_01038	CDS	1311	mleN		COG1757	Malate-2H(+)/Na(+)-lactate antiporter
AMFNOIAC_01039	CDS	1497	uxaA	4.2.1.7	COG2721	Altronate dehydratase
AMFNOIAC_01040	CDS	1065	purR			HTH-type transcriptional repressor PurR
AMFNOIAC_01041	CDS	1023	iolC	2.7.1.92		5-dehydro-2-deoxygluconokinase
AMFNOIAC_01042	CDS	672	kdgA		COG0800	KHG/KDPG aldolase
AMFNOIAC_01043	CDS	3348	sasA_5	2.7.-.-		Adaptive-response sensory-kinase SasA
AMFNOIAC_01044	CDS	726				hypothetical protein
AMFNOIAC_01045	CDS	588				hypothetical protein
AMFNOIAC_01046	CDS	555				hypothetical protein
AMFNOIAC_01047	CDS	189				hypothetical protein
AMFNOIAC_01048	CDS	225				hypothetical protein
AMFNOIAC_01049	CDS	972	dnaG_4	2.7.7.-		DNA primase
AMFNOIAC_01050	CDS	1446				hypothetical protein
AMFNOIAC_01051	CDS	213				hypothetical protein
AMFNOIAC_01052	CDS	369				hypothetical protein
AMFNOIAC_01053	CDS	465				hypothetical protein
AMFNOIAC_01054	CDS	1392				hypothetical protein
AMFNOIAC_01055	CDS	156				hypothetical protein
AMFNOIAC_01056	CDS	1290				hypothetical protein
AMFNOIAC_01057	CDS	3159	czcA			Cobalt-zinc-cadmium resistance protein CzcA
AMFNOIAC_01058	CDS	1221				hypothetical protein
AMFNOIAC_01059	CDS	243				hypothetical protein
AMFNOIAC_01060	CDS	2094	dsbD	1.8.1.8		Thiol:disulfide interchange protein DsbD
AMFNOIAC_01061	CDS	1599				hypothetical protein
AMFNOIAC_01062	CDS	993				hypothetical protein
AMFNOIAC_01063	CDS	873	prmA	2.1.1.-		Ribosomal protein L11 methyltransferase
AMFNOIAC_01064	CDS	894				hypothetical protein
AMFNOIAC_01065	CDS	1650	pfp	2.7.1.90	COG0205	Pyrophosphate--fructose 6-phosphate 1-phosphotransferase
AMFNOIAC_01066	CDS	273				hypothetical protein
AMFNOIAC_01067	CDS	558				hypothetical protein
AMFNOIAC_01068	CDS	2688				hypothetical protein
AMFNOIAC_01069	CDS	342				hypothetical protein
AMFNOIAC_01070	CDS	2193				hypothetical protein
AMFNOIAC_01071	CDS	1026	hisC	2.6.1.9	COG0079	Histidinol-phosphate aminotransferase
AMFNOIAC_01072	CDS	1287	hisD	1.1.1.23	COG0141	Histidinol dehydrogenase
AMFNOIAC_01073	CDS	891	hisG	2.4.2.17	COG0040	ATP phosphoribosyltransferase
AMFNOIAC_01074	CDS	1293	mltF_2			Membrane-bound lytic murein transglycosylase F
AMFNOIAC_01075	CDS	801				hypothetical protein
AMFNOIAC_01076	CDS	228				hypothetical protein
AMFNOIAC_01077	CDS	393	glpE	2.8.1.1		Thiosulfate sulfurtransferase GlpE
AMFNOIAC_01078	CDS	426				hypothetical protein
AMFNOIAC_01079	CDS	354				hypothetical protein
AMFNOIAC_01080	CDS	285				hypothetical protein
AMFNOIAC_01081	CDS	603				hypothetical protein
AMFNOIAC_01082	CDS	1122	aroC	4.2.3.5	COG0082	Chorismate synthase
AMFNOIAC_01083	CDS	123				hypothetical protein
AMFNOIAC_01084	CDS	648	nth_1	4.2.99.18	COG0177	Endonuclease III
AMFNOIAC_01085	CDS	624				hypothetical protein
AMFNOIAC_01086	CDS	150				hypothetical protein
AMFNOIAC_01087	CDS	1461	pepD_2	3.4.13.18	COG2195	Cytosol non-specific dipeptidase
AMFNOIAC_01088	CDS	387				hypothetical protein
AMFNOIAC_01089	CDS	525				hypothetical protein
AMFNOIAC_01090	CDS	2058	htpG		COG0326	Chaperone protein HtpG
AMFNOIAC_01091	CDS	1215	tdcG	4.3.1.17	COG1760	L-serine dehydratase TdcG
AMFNOIAC_01092	CDS	777				hypothetical protein
AMFNOIAC_01093	CDS	981				hypothetical protein
AMFNOIAC_01094	CDS	1110	wbpI	5.1.3.23	COG0381	UDP-2,3-diacetamido-2,3-dideoxy-D-glucuronate 2-epimerase
AMFNOIAC_01095	CDS	951	qmcA		COG0330	Protein QmcA
AMFNOIAC_01096	CDS	450				hypothetical protein
AMFNOIAC_01097	CDS	897	bepA_1	3.4.-.-	COG4783	Beta-barrel assembly-enhancing protease
AMFNOIAC_01098	CDS	1296	yciC		COG0523	Putative metal chaperone YciC
AMFNOIAC_01099	CDS	531				hypothetical protein
AMFNOIAC_01100	CDS	1971	ligA	6.5.1.2		DNA ligase
AMFNOIAC_01101	CDS	1293				hypothetical protein
AMFNOIAC_01102	CDS	1209				hypothetical protein
AMFNOIAC_01103	CDS	1302				hypothetical protein
AMFNOIAC_01104	CDS	3579	por_1	1.2.7.1	COG0674	Pyruvate synthase
AMFNOIAC_01105	CDS	207				hypothetical protein
AMFNOIAC_01106	CDS	258				hypothetical protein
AMFNOIAC_01107	CDS	2034	pepO_1	3.4.24.-	COG3590	Neutral endopeptidase
AMFNOIAC_01108	CDS	1983	yheS		COG0488	putative ABC transporter ATP-binding protein YheS
AMFNOIAC_01109	CDS	1275	queA_1	2.4.99.17	COG0809	S-adenosylmethionine:tRNA ribosyltransferase-isomerase
AMFNOIAC_01110	CDS	705				hypothetical protein
AMFNOIAC_01111	CDS	2601				hypothetical protein
AMFNOIAC_01112	CDS	702				hypothetical protein
AMFNOIAC_01113	CDS	1038				hypothetical protein
AMFNOIAC_01114	CDS	999				hypothetical protein
AMFNOIAC_01115	CDS	1077				hypothetical protein
AMFNOIAC_01116	CDS	870			COG1721	putative protein
AMFNOIAC_01117	CDS	996				hypothetical protein
AMFNOIAC_01118	CDS	1221				hypothetical protein
AMFNOIAC_01119	CDS	819	panB	2.1.2.11	COG0413	3-methyl-2-oxobutanoate hydroxymethyltransferase
AMFNOIAC_01120	CDS	684	pgmB	5.4.2.6	COG0637	Beta-phosphoglucomutase
AMFNOIAC_01121	CDS	762	rsmG	2.1.1.-		Ribosomal RNA small subunit methyltransferase G
AMFNOIAC_01122	CDS	645		3.-.-.-		putative protein
AMFNOIAC_01123	CDS	576	ruvC	3.1.22.4		Crossover junction endodeoxyribonuclease RuvC
AMFNOIAC_01124	CDS	1491	btuD	3.6.3.33		Vitamin B12 import ATP-binding protein BtuD
AMFNOIAC_01125	CDS	510				hypothetical protein
AMFNOIAC_01126	CDS	645				hypothetical protein
AMFNOIAC_01127	CDS	147				hypothetical protein
AMFNOIAC_01128	CDS	2646				hypothetical protein
AMFNOIAC_01129	CDS	441				hypothetical protein
AMFNOIAC_01130	CDS	1134				hypothetical protein
AMFNOIAC_01131	CDS	1545				hypothetical protein
AMFNOIAC_01132	CDS	3996				hypothetical protein
AMFNOIAC_01133	CDS	1101				hypothetical protein
AMFNOIAC_01134	CDS	933	trxB	1.8.1.9	COG0492	Thioredoxin reductase
AMFNOIAC_01135	tRNA	90				tRNA-Ser(cga)
AMFNOIAC_01136	CDS	822				hypothetical protein
AMFNOIAC_01137	CDS	351				hypothetical protein
AMFNOIAC_01138	CDS	2352				hypothetical protein
AMFNOIAC_01139	CDS	918	menA	2.5.1.74		1,4-dihydroxy-2-naphthoate octaprenyltransferase
AMFNOIAC_01140	CDS	675				hypothetical protein
AMFNOIAC_01141	tRNA	88				tRNA-Ser(gct)
AMFNOIAC_01142	tRNA	73				tRNA-Glu(ctc)
AMFNOIAC_01143	tRNA	73				tRNA-Glu(ctc)
AMFNOIAC_01144	CDS	1245				hypothetical protein
AMFNOIAC_01145	CDS	2430	fyuA		COG1629	Pesticin receptor
AMFNOIAC_01146	CDS	927				hypothetical protein
AMFNOIAC_01147	CDS	2064	ydcP	3.4.-.-	COG0826	putative protease YdcP
AMFNOIAC_01148	CDS	918	metAA	2.3.1.31	COG1897	Homoserine O-acetyltransferase
AMFNOIAC_01149	CDS	1419				hypothetical protein
AMFNOIAC_01150	CDS	1146	macA_1		COG0845	Macrolide export protein MacA
AMFNOIAC_01151	CDS	777	yknY_1	3.6.3.-	COG1136	putative ABC transporter ATP-binding protein YknY
AMFNOIAC_01152	CDS	1239	macB_1	3.6.3.-	COG0577	Macrolide export ATP-binding/permease protein MacB
AMFNOIAC_01153	CDS	744	kdsB	2.7.7.90	COG1212	8-amino-3,8-dideoxy-manno-octulosonate cytidylyltransferase
AMFNOIAC_01154	CDS	1350	tilS	6.3.4.19	COG0037	tRNA(Ile)-lysidine synthase
AMFNOIAC_01155	CDS	1671				hypothetical protein
AMFNOIAC_01156	CDS	873	sigA_2		COG0568	RNA polymerase sigma factor SigA
AMFNOIAC_01157	CDS	2127				hypothetical protein
AMFNOIAC_01158	CDS	3213	recB	3.1.11.5		RecBCD enzyme subunit RecB
AMFNOIAC_01159	CDS	2988				hypothetical protein
AMFNOIAC_01160	CDS	618	rpoS		COG0568	RNA polymerase sigma factor RpoS
AMFNOIAC_01161	CDS	423				hypothetical protein
AMFNOIAC_01162	CDS	1911				hypothetical protein
AMFNOIAC_01163	CDS	699				hypothetical protein
AMFNOIAC_01164	CDS	381				hypothetical protein
AMFNOIAC_01165	CDS	1716	glnS	6.1.1.18	COG0008	Glutamine--tRNA ligase
AMFNOIAC_01166	CDS	642				hypothetical protein
AMFNOIAC_01167	CDS	183				hypothetical protein
AMFNOIAC_01168	CDS	927				IS1182 family transposase ISBthe2
AMFNOIAC_01169	CDS	537				IS1182 family transposase ISBf4
AMFNOIAC_01170	CDS	939				hypothetical protein
AMFNOIAC_01171	CDS	165				hypothetical protein
AMFNOIAC_01172	CDS	1563				hypothetical protein
AMFNOIAC_01173	CDS	1632				hypothetical protein
AMFNOIAC_01174	CDS	423				hypothetical protein
AMFNOIAC_01175	CDS	2316				hypothetical protein
AMFNOIAC_01176	CDS	213				hypothetical protein
AMFNOIAC_01177	CDS	522				hypothetical protein
AMFNOIAC_01178	CDS	90				hypothetical protein
AMFNOIAC_01179	CDS	438				hypothetical protein
AMFNOIAC_01180	CDS	1629				hypothetical protein
AMFNOIAC_01181	CDS	255				hypothetical protein
AMFNOIAC_01182	CDS	489				hypothetical protein
AMFNOIAC_01183	CDS	756				hypothetical protein
AMFNOIAC_01184	CDS	888	dpnA	2.1.1.72		Modification methylase DpnIIB
AMFNOIAC_01185	CDS	900				hypothetical protein
AMFNOIAC_01186	CDS	597				hypothetical protein
AMFNOIAC_01187	CDS	1317				hypothetical protein
AMFNOIAC_01188	CDS	1404	uxaC	5.3.1.12	COG1904	Uronate isomerase
AMFNOIAC_01189	CDS	888	dapA	4.3.3.7	COG0329	4-hydroxy-tetrahydrodipicolinate synthase
AMFNOIAC_01190	CDS	744	truA	5.4.99.12	COG0101	tRNA pseudouridine synthase A
AMFNOIAC_01191	CDS	918				hypothetical protein
AMFNOIAC_01192	CDS	2028	pepO_2	3.4.24.-	COG3590	Neutral endopeptidase
AMFNOIAC_01193	CDS	1437				hypothetical protein
AMFNOIAC_01194	tRNA	75				tRNA-Asp(gtc)
AMFNOIAC_01195	tRNA	75				tRNA-Asp(gtc)
AMFNOIAC_01196	tRNA	75				tRNA-Asp(gtc)
AMFNOIAC_01197	CDS	510	speG	2.3.1.57		Spermidine N(1)-acetyltransferase
AMFNOIAC_01198	CDS	1113				hypothetical protein
AMFNOIAC_01199	CDS	435				hypothetical protein
AMFNOIAC_01200	CDS	612	recR		COG0353	Recombination protein RecR
AMFNOIAC_01201	CDS	483				hypothetical protein
AMFNOIAC_01202	CDS	1533	cstA		COG1966	Peptide transporter CstA
AMFNOIAC_01203	CDS	1731				hypothetical protein
AMFNOIAC_01204	tRNA	74				tRNA-Lys(ctt)
AMFNOIAC_01205	tRNA	75				tRNA-Arg(acg)
AMFNOIAC_01206	tRNA	77				tRNA-Arg(acg)
AMFNOIAC_01207	tRNA	74				tRNA-Lys(ctt)
AMFNOIAC_01208	CDS	150				hypothetical protein
AMFNOIAC_01209	CDS	948	rluD_1	5.4.99.23	COG0564	Ribosomal large subunit pseudouridine synthase D
AMFNOIAC_01210	CDS	1617	ybiT		COG0488	putative ABC transporter ATP-binding protein YbiT
AMFNOIAC_01211	CDS	642	grpE		COG0576	Protein GrpE
AMFNOIAC_01212	CDS	1164	dnaJ_2		COG0484	Chaperone protein DnaJ
AMFNOIAC_01213	CDS	1239	fpgS	6.3.2.17		Folylpolyglutamate synthase
AMFNOIAC_01214	CDS	1086	mro_1	5.1.3.3	COG2017	Aldose 1-epimerase
AMFNOIAC_01215	CDS	1326	fucP_1		COG0738	L-fucose-proton symporter
AMFNOIAC_01216	CDS	1161	galK	2.7.1.6	COG0153	Galactokinase
AMFNOIAC_01217	CDS	1188	mro_2	5.1.3.3	COG2017	Aldose 1-epimerase
AMFNOIAC_01218	CDS	1725				hypothetical protein
AMFNOIAC_01219	CDS	681				hypothetical protein
AMFNOIAC_01220	CDS	699	ulaF	5.1.3.4	COG0235	L-ribulose-5-phosphate 4-epimerase UlaF
AMFNOIAC_01221	CDS	1542	araA	5.3.1.4	COG2160	L-arabinose isomerase
AMFNOIAC_01222	CDS	1593	araB	2.7.1.16		Ribulokinase
AMFNOIAC_01223	CDS	1572	abf2	3.2.1.55	COG3534	Intracellular exo-alpha-L-arabinofuranosidase 2
AMFNOIAC_01224	CDS	2022	tkt	2.2.1.1		Transketolase
AMFNOIAC_01225	CDS	444	rpiB	5.3.1.6	COG0698	Ribose-5-phosphate isomerase B
AMFNOIAC_01226	CDS	1596				hypothetical protein
AMFNOIAC_01227	CDS	297				hypothetical protein
AMFNOIAC_01228	CDS	657				hypothetical protein
AMFNOIAC_01229	CDS	918				hypothetical protein
AMFNOIAC_01230	CDS	336				hypothetical protein
AMFNOIAC_01231	CDS	261				hypothetical protein
AMFNOIAC_01232	CDS	270				hypothetical protein
AMFNOIAC_01233	CDS	144				hypothetical protein
AMFNOIAC_01234	CDS	1209				hypothetical protein
AMFNOIAC_01235	CDS	2637	gyrA_1	5.99.1.3	COG0188	DNA gyrase subunit A
AMFNOIAC_01236	CDS	2679	clpX_2			ATP-dependent Clp protease ATP-binding subunit ClpX
AMFNOIAC_01237	tRNA	74				tRNA-Thr(cgt)
AMFNOIAC_01238	tRNA	72				tRNA-Gly(ccc)
AMFNOIAC_01239	CDS	2604				hypothetical protein
AMFNOIAC_01240	CDS	1539				hypothetical protein
AMFNOIAC_01241	CDS	1341				hypothetical protein
AMFNOIAC_01242	CDS	1251	dapH_2	2.3.1.89		2,3,4,5-tetrahydropyridine-2,6-dicarboxylate N-acetyltransferase
AMFNOIAC_01243	CDS	1116				hypothetical protein
AMFNOIAC_01244	CDS	1137				hypothetical protein
AMFNOIAC_01245	CDS	1200	mshA_1	2.4.1.250		D-inositol-3-phosphate glycosyltransferase
AMFNOIAC_01246	CDS	1146				hypothetical protein
AMFNOIAC_01247	CDS	951	gnu_2	5.1.3.26	COG0451	N-acetyl-alpha-D-glucosaminyl-diphospho-ditrans,octacis-undecaprenol 4-epimerase
AMFNOIAC_01248	CDS	756				hypothetical protein
AMFNOIAC_01249	CDS	1557				IS1182 family transposase ISBthe2
AMFNOIAC_01250	CDS	765		2.4.1.-		PGL/p-HBAD biosynthesis glycosyltransferase
AMFNOIAC_01251	CDS	1563				hypothetical protein
AMFNOIAC_01252	CDS	1104	tagO	2.7.8.33	COG0472	putative undecaprenyl-phosphate N-acetylglucosaminyl 1-phosphate transferase
AMFNOIAC_01253	CDS	630	wecA	2.7.8.40		UDP-N-acetylgalactosamine-undecaprenyl-phosphate N-acetylgalactosaminephosphotransferase
AMFNOIAC_01254	CDS	1164	fdtB	2.6.1.90		dTDP-3-amino-3,6-dideoxy-alpha-D-galactopyranose transaminase
AMFNOIAC_01255	CDS	726				hypothetical protein
AMFNOIAC_01256	CDS	816	cpdA_3	3.1.4.53		3',5'-cyclic adenosine monophosphate phosphodiesterase CpdA
AMFNOIAC_01257	CDS	714				hypothetical protein
AMFNOIAC_01258	CDS	1062	leuB	1.1.1.85	COG0473	3-isopropylmalate dehydrogenase
AMFNOIAC_01259	CDS	174				hypothetical protein
AMFNOIAC_01260	CDS	1599	leuA_1	2.3.3.13	COG0119	2-isopropylmalate synthase
AMFNOIAC_01261	CDS	591	leuD1	4.2.1.33	COG0066	3-isopropylmalate dehydratase small subunit 1
AMFNOIAC_01262	CDS	1395	leuC	4.2.1.33	COG0065	3-isopropylmalate dehydratase large subunit
AMFNOIAC_01263	CDS	1503	leuA_2	2.3.3.13	COG0119	2-isopropylmalate synthase
AMFNOIAC_01264	CDS	1500	dnaC	3.6.4.12	COG0305	Replicative DNA helicase
AMFNOIAC_01265	CDS	2472				hypothetical protein
AMFNOIAC_01266	CDS	912				hypothetical protein
AMFNOIAC_01267	CDS	1182	rlmI	2.1.1.191	COG1092	Ribosomal RNA large subunit methyltransferase I
AMFNOIAC_01268	CDS	618	rnd	3.1.13.5		Ribonuclease D
AMFNOIAC_01269	CDS	2628				hypothetical protein
AMFNOIAC_01270	CDS	600				hypothetical protein
AMFNOIAC_01271	CDS	450	perR_2		COG0735	Peroxide operon regulator
AMFNOIAC_01272	CDS	561	rbr3A	1.11.1.1	COG1592	Reverse rubrerythrin-1
AMFNOIAC_01273	CDS	300				hypothetical protein
AMFNOIAC_01274	CDS	492				hypothetical protein
AMFNOIAC_01275	CDS	1263				hypothetical protein
AMFNOIAC_01276	CDS	351				hypothetical protein
AMFNOIAC_01277	CDS	2634				hypothetical protein
AMFNOIAC_01278	CDS	1053				hypothetical protein
AMFNOIAC_01279	CDS	879				hypothetical protein
AMFNOIAC_01280	CDS	1200				hypothetical protein
AMFNOIAC_01281	CDS	1488				hypothetical protein
AMFNOIAC_01282	CDS	555				hypothetical protein
AMFNOIAC_01283	CDS	1071	xerD_3			Tyrosine recombinase XerD
AMFNOIAC_01284	CDS	1665	pepDA	3.4.-.-	COG4690	Dipeptidase A
AMFNOIAC_01285	CDS	852	nadC	2.4.2.19	COG0157	Nicotinate-nucleotide pyrophosphorylase [carboxylating]
AMFNOIAC_01286	CDS	216				hypothetical protein
AMFNOIAC_01287	CDS	960				hypothetical protein
AMFNOIAC_01288	CDS	717	lspA	3.4.23.36		Lipoprotein signal peptidase
AMFNOIAC_01289	CDS	384	dksA			RNA polymerase-binding transcription factor DksA
AMFNOIAC_01290	CDS	3612	ileS	6.1.1.5	COG0060	Isoleucine--tRNA ligase
AMFNOIAC_01291	CDS	1995	nadE	6.3.5.1	COG0171	Glutamine-dependent NAD(+) synthetase
AMFNOIAC_01292	CDS	1140				hypothetical protein
AMFNOIAC_01293	CDS	861	ispE	2.7.1.148	COG1947	4-diphosphocytidyl-2-C-methyl-D-erythritol kinase
AMFNOIAC_01294	CDS	615				hypothetical protein
AMFNOIAC_01295	CDS	501	idi	5.3.3.2	COG1443	Isopentenyl-diphosphate Delta-isomerase
AMFNOIAC_01296	CDS	2007				hypothetical protein
AMFNOIAC_01297	CDS	1863	recQ_2	3.6.4.12	COG0514	ATP-dependent DNA helicase RecQ
AMFNOIAC_01298	CDS	975	atpG		COG0224	ATP synthase gamma chain
AMFNOIAC_01299	CDS	1587	atpA	3.6.3.14	COG0056	ATP synthase subunit alpha
AMFNOIAC_01300	CDS	537	atpH		COG0712	ATP synthase subunit delta
AMFNOIAC_01301	CDS	501	atpF		COG0711	ATP synthase subunit b
AMFNOIAC_01302	CDS	240	atpE			ATP synthase subunit c
AMFNOIAC_01303	CDS	1110	atpB			ATP synthase subunit a
AMFNOIAC_01304	CDS	444				hypothetical protein
AMFNOIAC_01305	CDS	240	atpC			ATP synthase epsilon chain
AMFNOIAC_01306	CDS	1527	atpD	3.6.3.15		ATP synthase subunit beta, sodium ion specific
AMFNOIAC_01307	CDS	978	pfkA	2.7.1.11	COG0205	ATP-dependent 6-phosphofructokinase 1
AMFNOIAC_01308	CDS	1449	nhaD_1			Na(+)/H(+) antiporter NhaD
AMFNOIAC_01309	CDS	105				hypothetical protein
AMFNOIAC_01310	CDS	1785	rpsA		COG0539	30S ribosomal protein S1
AMFNOIAC_01311	CDS	1176				hypothetical protein
AMFNOIAC_01312	CDS	837				hypothetical protein
AMFNOIAC_01313	CDS	1167				hypothetical protein
AMFNOIAC_01314	CDS	1008				IS110 family transposase ISCaa7
AMFNOIAC_01315	CDS	345	rplT		COG0292	50S ribosomal protein L20
AMFNOIAC_01316	CDS	198	rpmI		COG0291	50S ribosomal protein L35
AMFNOIAC_01317	CDS	672	infC			Translation initiation factor IF-3
AMFNOIAC_01318	CDS	390				hypothetical protein
AMFNOIAC_01319	CDS	1953	thrS	6.1.1.3	COG0441	Threonine--tRNA ligase 1
AMFNOIAC_01320	CDS	1032	ansA	3.5.1.1	COG0252	L-asparaginase 1
AMFNOIAC_01321	CDS	117				hypothetical protein
AMFNOIAC_01322	CDS	1578				hypothetical protein
AMFNOIAC_01323	CDS	225				hypothetical protein
AMFNOIAC_01324	CDS	105				hypothetical protein
AMFNOIAC_01325	CDS	2220	relA_2	2.7.6.5	COG0317	GTP pyrophosphokinase
AMFNOIAC_01326	CDS	213				hypothetical protein
AMFNOIAC_01327	CDS	1557				IS1182 family transposase ISBthe2
AMFNOIAC_01328	CDS	1965	bepA_2	3.4.-.-		Beta-barrel assembly-enhancing protease
AMFNOIAC_01329	CDS	558	def	3.5.1.88	COG0242	Peptide deformylase
AMFNOIAC_01330	CDS	414	yrrK	3.1.-.-	COG0816	Putative pre-16S rRNA nuclease
AMFNOIAC_01331	CDS	486				hypothetical protein
AMFNOIAC_01332	CDS	213				hypothetical protein
AMFNOIAC_01333	CDS	357				hypothetical protein
AMFNOIAC_01334	CDS	264				hypothetical protein
AMFNOIAC_01335	CDS	780	phnP	3.1.4.55	COG1235	Phosphoribosyl 1,2-cyclic phosphate phosphodiesterase
AMFNOIAC_01336	CDS	1056	murB	1.3.1.98	COG0812	UDP-N-acetylenolpyruvoylglucosamine reductase
AMFNOIAC_01337	CDS	858				hypothetical protein
AMFNOIAC_01338	CDS	1041	pheS	6.1.1.20	COG0016	Phenylalanine--tRNA ligase alpha subunit
AMFNOIAC_01339	CDS	552				hypothetical protein
AMFNOIAC_01340	CDS	2394				hypothetical protein
AMFNOIAC_01341	CDS	1566	pccB	6.4.1.3	COG4799	Propionyl-CoA carboxylase beta chain
AMFNOIAC_01342	CDS	150				hypothetical protein
AMFNOIAC_01343	CDS	426	accB		COG0511	Biotin carboxyl carrier protein of acetyl-CoA carboxylase
AMFNOIAC_01344	CDS	810	moeZ		COG0476	putative adenylyltransferase/sulfurtransferase MoeZ
AMFNOIAC_01345	CDS	285				hypothetical protein
AMFNOIAC_01346	CDS	306				hypothetical protein
AMFNOIAC_01347	CDS	186				hypothetical protein
AMFNOIAC_01348	CDS	3210				hypothetical protein
AMFNOIAC_01349	CDS	3333	rapA_3	3.6.4.-		RNA polymerase-associated protein RapA
AMFNOIAC_01350	CDS	90				hypothetical protein
AMFNOIAC_01351	CDS	231				hypothetical protein
AMFNOIAC_01352	CDS	132				hypothetical protein
AMFNOIAC_01353	CDS	339				hypothetical protein
AMFNOIAC_01354	CDS	639				hypothetical protein
AMFNOIAC_01355	CDS	1314	cpdA_4	3.1.4.53		3',5'-cyclic adenosine monophosphate phosphodiesterase CpdA
AMFNOIAC_01356	CDS	3456				hypothetical protein
AMFNOIAC_01357	CDS	1524				hypothetical protein
AMFNOIAC_01358	CDS	201	cysN	2.7.7.4		Sulfate adenylyltransferase subunit 1
AMFNOIAC_01359	CDS	495				hypothetical protein
AMFNOIAC_01360	CDS	345	panD	4.1.1.11	COG0853	Aspartate 1-decarboxylase
AMFNOIAC_01361	CDS	852	panC	6.3.2.1	COG0414	Pantothenate synthetase
AMFNOIAC_01362	CDS	813	glgA	2.4.1.21	COG0297	Glycogen synthase
AMFNOIAC_01363	CDS	1488				hypothetical protein
AMFNOIAC_01364	CDS	147				hypothetical protein
AMFNOIAC_01365	CDS	180				hypothetical protein
AMFNOIAC_01366	CDS	2523	pcrA	3.6.4.12		ATP-dependent DNA helicase PcrA
AMFNOIAC_01367	CDS	735	mtgA	2.4.2.-		Monofunctional biosynthetic peptidoglycan transglycosylase
AMFNOIAC_01368	CDS	747	yiaD		COG2885	putative lipoprotein YiaD
AMFNOIAC_01369	CDS	1482	proS	6.1.1.15	COG0442	Proline--tRNA ligase
AMFNOIAC_01370	CDS	423				hypothetical protein
AMFNOIAC_01371	CDS	393				hypothetical protein
AMFNOIAC_01372	CDS	921	rhaS_1			HTH-type transcriptional activator RhaS
AMFNOIAC_01373	CDS	1695				hypothetical protein
AMFNOIAC_01374	CDS	1113	emrA		COG1566	Multidrug export protein EmrA
AMFNOIAC_01375	CDS	1329				hypothetical protein
AMFNOIAC_01376	CDS	1440	purF_2	2.4.2.14	COG0034	Amidophosphoribosyltransferase
AMFNOIAC_01377	CDS	1752	pgcA	5.4.2.2		Phosphoglucomutase
AMFNOIAC_01378	CDS	321				hypothetical protein
AMFNOIAC_01379	CDS	471	rlmH	2.1.1.177	COG1576	Ribosomal RNA large subunit methyltransferase H
AMFNOIAC_01380	CDS	2898	uvrA_1		COG0178	UvrABC system protein A
AMFNOIAC_01381	CDS	105				hypothetical protein
AMFNOIAC_01382	CDS	318				hypothetical protein
AMFNOIAC_01383	CDS	228				hypothetical protein
AMFNOIAC_01384	CDS	108				hypothetical protein
AMFNOIAC_01385	CDS	360				hypothetical protein
AMFNOIAC_01386	CDS	675				hypothetical protein
AMFNOIAC_01387	CDS	1206				IS256 family transposase ISSba9
AMFNOIAC_01388	CDS	699				hypothetical protein
AMFNOIAC_01389	CDS	1026				hypothetical protein
AMFNOIAC_01390	CDS	1287				IS1380 family transposase IS942
AMFNOIAC_01391	CDS	192				hypothetical protein
AMFNOIAC_01392	CDS	120				hypothetical protein
AMFNOIAC_01393	CDS	405				hypothetical protein
AMFNOIAC_01394	CDS	258				hypothetical protein
AMFNOIAC_01395	CDS	906				hypothetical protein
AMFNOIAC_01396	CDS	1227				hypothetical protein
AMFNOIAC_01397	CDS	642				hypothetical protein
AMFNOIAC_01398	CDS	1674	ftsH_2	3.4.24.-		ATP-dependent zinc metalloprotease FtsH
AMFNOIAC_01399	CDS	318				hypothetical protein
AMFNOIAC_01400	CDS	453				hypothetical protein
AMFNOIAC_01401	CDS	123				hypothetical protein
AMFNOIAC_01402	CDS	495	polC_2	2.7.7.7	COG2176	DNA polymerase III PolC-type
AMFNOIAC_01403	CDS	1134				hypothetical protein
AMFNOIAC_01404	CDS	138				hypothetical protein
AMFNOIAC_01405	CDS	2049				hypothetical protein
AMFNOIAC_01406	CDS	210				hypothetical protein
AMFNOIAC_01407	CDS	1374				hypothetical protein
AMFNOIAC_01408	CDS	123				hypothetical protein
AMFNOIAC_01409	CDS	552				hypothetical protein
AMFNOIAC_01410	CDS	99				hypothetical protein
AMFNOIAC_01411	CDS	435				hypothetical protein
AMFNOIAC_01412	CDS	390				hypothetical protein
AMFNOIAC_01413	CDS	852				hypothetical protein
AMFNOIAC_01414	CDS	1722				hypothetical protein
AMFNOIAC_01415	CDS	675			COG0325	Pyridoxal phosphate homeostasis protein
AMFNOIAC_01416	CDS	594				hypothetical protein
AMFNOIAC_01417	CDS	1212	aspC	2.6.1.1	COG0436	Aspartate aminotransferase
AMFNOIAC_01418	CDS	1248	lolE_1		COG4591	Lipoprotein-releasing system transmembrane protein LolE
AMFNOIAC_01419	CDS	1668	fadD	6.2.1.3	COG0318	Long-chain-fatty-acid--CoA ligase
AMFNOIAC_01420	CDS	1665	lcfB	6.2.1.3	COG0318	Long-chain-fatty-acid--CoA ligase
AMFNOIAC_01421	CDS	123				hypothetical protein
AMFNOIAC_01422	CDS	600				hypothetical protein
AMFNOIAC_01423	CDS	1794	lepA_1	3.6.5.-	COG0481	Elongation factor 4
AMFNOIAC_01424	CDS	387				hypothetical protein
AMFNOIAC_01425	CDS	279				hypothetical protein
AMFNOIAC_01426	CDS	744			COG0217	putative transcriptional regulatory protein
AMFNOIAC_01427	CDS	2469	pheT	6.1.1.20	COG0072	Phenylalanine--tRNA ligase beta subunit
AMFNOIAC_01428	CDS	2388	mrcA_2		COG5009	Penicillin-binding protein 1A
AMFNOIAC_01429	CDS	930	pyrB	2.1.3.2	COG0540	Aspartate carbamoyltransferase
AMFNOIAC_01430	CDS	465	pyrI		COG1781	Aspartate carbamoyltransferase regulatory chain
AMFNOIAC_01431	CDS	1281	glyA	2.1.2.1	COG0112	Serine hydroxymethyltransferase
AMFNOIAC_01432	CDS	771				hypothetical protein
AMFNOIAC_01433	CDS	867				hypothetical protein
AMFNOIAC_01434	CDS	270				hypothetical protein
AMFNOIAC_01435	CDS	201				hypothetical protein
AMFNOIAC_01436	CDS	609				hypothetical protein
AMFNOIAC_01437	CDS	183				hypothetical protein
AMFNOIAC_01438	CDS	2430				hypothetical protein
AMFNOIAC_01439	CDS	2472				hypothetical protein
AMFNOIAC_01440	CDS	1404				hypothetical protein
AMFNOIAC_01441	CDS	1182				hypothetical protein
AMFNOIAC_01442	CDS	1620				hypothetical protein
AMFNOIAC_01443	CDS	1317				hypothetical protein
AMFNOIAC_01444	CDS	1257	wbpA	1.1.1.136	COG0677	UDP-N-acetyl-D-glucosamine 6-dehydrogenase
AMFNOIAC_01445	CDS	384		3.1.4.-	COG3437	putative cyclic di-GMP phosphodiesterase
AMFNOIAC_01446	CDS	732	pflA	1.97.1.4		Pyruvate formate-lyase-activating enzyme
AMFNOIAC_01447	CDS	93				hypothetical protein
AMFNOIAC_01448	CDS	2250	pflB	2.3.1.54	COG1882	Formate acetyltransferase
AMFNOIAC_01449	CDS	105				hypothetical protein
AMFNOIAC_01450	CDS	690	thiE_1	2.5.1.3		Thiamine-phosphate synthase
AMFNOIAC_01451	CDS	1665	fhs	6.3.4.3	COG2759	Formate--tetrahydrofolate ligase
AMFNOIAC_01452	CDS	606	queH	1.17.99.6	COG1636	Epoxyqueuosine reductase QueH
AMFNOIAC_01453	CDS	1134	cpdA_5	3.1.4.53		3',5'-cyclic adenosine monophosphate phosphodiesterase CpdA
AMFNOIAC_01454	CDS	1314				hypothetical protein
AMFNOIAC_01455	CDS	1557				IS1182 family transposase ISBthe2
AMFNOIAC_01456	CDS	3207				hypothetical protein
AMFNOIAC_01457	CDS	1200				hypothetical protein
AMFNOIAC_01458	CDS	645	ytrE		COG1136	ABC transporter ATP-binding protein YtrE
AMFNOIAC_01459	CDS	1398				hypothetical protein
AMFNOIAC_01460	CDS	756	rsmE	2.1.1.193	COG1385	Ribosomal RNA small subunit methyltransferase E
AMFNOIAC_01461	CDS	564				hypothetical protein
AMFNOIAC_01462	CDS	1302	nupG			Nucleoside permease NupG
AMFNOIAC_01463	CDS	528	chrA_1			Chromate transport protein
AMFNOIAC_01464	CDS	573	srpC		COG2059	putative chromate transport protein
AMFNOIAC_01465	CDS	648				hypothetical protein
AMFNOIAC_01466	CDS	105				hypothetical protein
AMFNOIAC_01467	CDS	183				hypothetical protein
AMFNOIAC_01468	CDS	414				hypothetical protein
AMFNOIAC_01469	CDS	264				hypothetical protein
AMFNOIAC_01470	CDS	279				hypothetical protein
AMFNOIAC_01471	CDS	288				hypothetical protein
AMFNOIAC_01472	CDS	1332				hypothetical protein
AMFNOIAC_01473	CDS	621				hypothetical protein
AMFNOIAC_01474	CDS	1044				hypothetical protein
AMFNOIAC_01475	CDS	600				hypothetical protein
AMFNOIAC_01476	CDS	108				hypothetical protein
AMFNOIAC_01477	CDS	579				hypothetical protein
AMFNOIAC_01478	CDS	546				hypothetical protein
AMFNOIAC_01479	CDS	150				hypothetical protein
AMFNOIAC_01480	CDS	717				hypothetical protein
AMFNOIAC_01481	CDS	768	soj_2	3.6.-.-	COG1192	Sporulation initiation inhibitor protein Soj
AMFNOIAC_01482	CDS	342				hypothetical protein
AMFNOIAC_01483	CDS	576				hypothetical protein
AMFNOIAC_01484	CDS	489				hypothetical protein
AMFNOIAC_01485	CDS	495				hypothetical protein
AMFNOIAC_01486	CDS	297				hypothetical protein
AMFNOIAC_01487	CDS	234				hypothetical protein
AMFNOIAC_01488	CDS	291				hypothetical protein
AMFNOIAC_01489	CDS	129				hypothetical protein
AMFNOIAC_01490	CDS	486				hypothetical protein
AMFNOIAC_01491	CDS	396				hypothetical protein
AMFNOIAC_01492	CDS	438				hypothetical protein
AMFNOIAC_01493	CDS	426				hypothetical protein
AMFNOIAC_01494	CDS	1017				hypothetical protein
AMFNOIAC_01495	CDS	498				hypothetical protein
AMFNOIAC_01496	CDS	1137				hypothetical protein
AMFNOIAC_01497	CDS	225				hypothetical protein
AMFNOIAC_01498	CDS	444				hypothetical protein
AMFNOIAC_01499	CDS	735				hypothetical protein
AMFNOIAC_01500	CDS	552				hypothetical protein
AMFNOIAC_01501	CDS	285				hypothetical protein
AMFNOIAC_01502	CDS	207				hypothetical protein
AMFNOIAC_01503	CDS	894				hypothetical protein
AMFNOIAC_01504	CDS	1026				IS110 family transposase ISCaa7
AMFNOIAC_01505	CDS	342				hypothetical protein
AMFNOIAC_01506	CDS	570				hypothetical protein
AMFNOIAC_01507	CDS	285				hypothetical protein
AMFNOIAC_01508	CDS	480				hypothetical protein
AMFNOIAC_01509	CDS	363				hypothetical protein
AMFNOIAC_01510	CDS	405				hypothetical protein
AMFNOIAC_01511	CDS	309				hypothetical protein
AMFNOIAC_01512	CDS	2916				hypothetical protein
AMFNOIAC_01513	CDS	2670				hypothetical protein
AMFNOIAC_01514	CDS	834				hypothetical protein
AMFNOIAC_01515	CDS	750				hypothetical protein
AMFNOIAC_01516	CDS	1182				hypothetical protein
AMFNOIAC_01517	CDS	618				hypothetical protein
AMFNOIAC_01518	CDS	300				hypothetical protein
AMFNOIAC_01519	CDS	300				hypothetical protein
AMFNOIAC_01520	CDS	1263				hypothetical protein
AMFNOIAC_01521	CDS	852				hypothetical protein
AMFNOIAC_01522	CDS	501				hypothetical protein
AMFNOIAC_01523	CDS	684				hypothetical protein
AMFNOIAC_01524	CDS	1002				hypothetical protein
AMFNOIAC_01525	CDS	855				hypothetical protein
AMFNOIAC_01526	CDS	2118				hypothetical protein
AMFNOIAC_01527	CDS	1566				hypothetical protein
AMFNOIAC_01528	CDS	669				IS982 family transposase IS195
AMFNOIAC_01529	CDS	168				hypothetical protein
AMFNOIAC_01530	CDS	1299				hypothetical protein
AMFNOIAC_01531	CDS	5916	mutS_1			DNA mismatch repair protein MutS
AMFNOIAC_01532	CDS	1440				hypothetical protein
AMFNOIAC_01533	CDS	636				hypothetical protein
AMFNOIAC_01534	CDS	114				hypothetical protein
AMFNOIAC_01535	CDS	2703				hypothetical protein
AMFNOIAC_01536	CDS	369				hypothetical protein
AMFNOIAC_01537	CDS	552				hypothetical protein
AMFNOIAC_01538	CDS	756				hypothetical protein
AMFNOIAC_01539	CDS	999				hypothetical protein
AMFNOIAC_01540	CDS	1197				Outer membrane protein 40
AMFNOIAC_01541	CDS	2388				hypothetical protein
AMFNOIAC_01542	CDS	495				hypothetical protein
AMFNOIAC_01543	CDS	714				hypothetical protein
AMFNOIAC_01544	CDS	729				hypothetical protein
AMFNOIAC_01545	CDS	2214				hypothetical protein
AMFNOIAC_01546	CDS	1221	xerC_3			Tyrosine recombinase XerC
AMFNOIAC_01547	CDS	1059				hypothetical protein
AMFNOIAC_01548	CDS	786				hypothetical protein
AMFNOIAC_01549	CDS	528				hypothetical protein
AMFNOIAC_01550	CDS	528				hypothetical protein
AMFNOIAC_01551	CDS	681				hypothetical protein
AMFNOIAC_01552	CDS	909				hypothetical protein
AMFNOIAC_01553	CDS	1089				hypothetical protein
AMFNOIAC_01554	CDS	1083				hypothetical protein
AMFNOIAC_01555	CDS	1431				hypothetical protein
AMFNOIAC_01556	CDS	186				hypothetical protein
AMFNOIAC_01557	CDS	909	rffH_1	2.7.7.24	COG1209	Glucose-1-phosphate thymidylyltransferase 2
AMFNOIAC_01558	CDS	588	rfbC_1	5.1.3.13	COG1898	dTDP-4-dehydrorhamnose 3,5-epimerase
AMFNOIAC_01559	CDS	159				hypothetical protein
AMFNOIAC_01560	CDS	1821				hypothetical protein
AMFNOIAC_01561	CDS	1320	ugd_2	1.1.1.22	COG1004	UDP-glucose 6-dehydrogenase
AMFNOIAC_01562	CDS	813				hypothetical protein
AMFNOIAC_01563	CDS	816				hypothetical protein
AMFNOIAC_01564	CDS	1065	wbgU	5.1.3.7		UDP-N-acetylglucosamine 4-epimerase
AMFNOIAC_01565	CDS	462				hypothetical protein
AMFNOIAC_01566	CDS	540				hypothetical protein
AMFNOIAC_01567	CDS	1533				hypothetical protein
AMFNOIAC_01568	CDS	1083				hypothetical protein
AMFNOIAC_01569	CDS	1044				hypothetical protein
AMFNOIAC_01570	CDS	945				hypothetical protein
AMFNOIAC_01571	CDS	399				hypothetical protein
AMFNOIAC_01572	CDS	774				hypothetical protein
AMFNOIAC_01573	CDS	885				hypothetical protein
AMFNOIAC_01574	CDS	1221	mshA_2	2.4.1.250		D-inositol-3-phosphate glycosyltransferase
AMFNOIAC_01575	CDS	246				hypothetical protein
AMFNOIAC_01576	CDS	1137				hypothetical protein
AMFNOIAC_01577	CDS	927				hypothetical protein
AMFNOIAC_01578	CDS	756	ppm1_2	2.4.1.-		Polyprenol monophosphomannose synthase
AMFNOIAC_01579	CDS	927				hypothetical protein
AMFNOIAC_01580	CDS	795				hypothetical protein
AMFNOIAC_01581	CDS	378				hypothetical protein
AMFNOIAC_01582	CDS	1614				hypothetical protein
AMFNOIAC_01583	CDS	357				hypothetical protein
AMFNOIAC_01584	CDS	753	epsD	2.4.-.-		Putative glycosyltransferase EpsD
AMFNOIAC_01585	CDS	1104				hypothetical protein
AMFNOIAC_01586	CDS	1035				hypothetical protein
AMFNOIAC_01587	CDS	2400				hypothetical protein
AMFNOIAC_01588	CDS	2298	add_2	3.5.4.4		Adenosine deaminase
AMFNOIAC_01589	CDS	813				hypothetical protein
AMFNOIAC_01590	CDS	813				hypothetical protein
AMFNOIAC_01591	CDS	1521				hypothetical protein
AMFNOIAC_01592	CDS	2235	srmB_1	3.6.4.13		ATP-dependent RNA helicase SrmB
AMFNOIAC_01593	CDS	2346	uvrB_2			UvrABC system protein B
AMFNOIAC_01594	CDS	684				hypothetical protein
AMFNOIAC_01595	CDS	1278				hypothetical protein
AMFNOIAC_01596	CDS	1644				hypothetical protein
AMFNOIAC_01597	CDS	486				hypothetical protein
AMFNOIAC_01598	CDS	726				hypothetical protein
AMFNOIAC_01599	CDS	477				hypothetical protein
AMFNOIAC_01600	CDS	990				hypothetical protein
AMFNOIAC_01601	CDS	483				hypothetical protein
AMFNOIAC_01602	CDS	573				hypothetical protein
AMFNOIAC_01603	CDS	186				hypothetical protein
AMFNOIAC_01604	CDS	663				hypothetical protein
AMFNOIAC_01605	CDS	144				hypothetical protein
AMFNOIAC_01606	CDS	279				hypothetical protein
AMFNOIAC_01607	CDS	234				hypothetical protein
AMFNOIAC_01608	CDS	537				hypothetical protein
AMFNOIAC_01609	CDS	195				hypothetical protein
AMFNOIAC_01610	CDS	258				hypothetical protein
AMFNOIAC_01611	CDS	210				hypothetical protein
AMFNOIAC_01612	CDS	333				Single-stranded DNA-binding protein
AMFNOIAC_01613	CDS	471				hypothetical protein
AMFNOIAC_01614	CDS	144				hypothetical protein
AMFNOIAC_01615	CDS	168				hypothetical protein
AMFNOIAC_01616	CDS	213				hypothetical protein
AMFNOIAC_01617	CDS	249				hypothetical protein
AMFNOIAC_01618	CDS	1485				hypothetical protein
AMFNOIAC_01619	CDS	2721	ppdK	2.7.9.1	COG0574	Pyruvate, phosphate dikinase
AMFNOIAC_01620	CDS	1452	rlmCD	2.1.1.189	COG2265	23S rRNA (uracil-C(5))-methyltransferase RlmCD
AMFNOIAC_01621	CDS	1170				hypothetical protein
AMFNOIAC_01622	CDS	1284				hypothetical protein
AMFNOIAC_01623	CDS	1605	pyrG	6.3.4.2		CTP synthase
AMFNOIAC_01624	CDS	1938	yidC			Membrane protein insertase YidC
AMFNOIAC_01625	CDS	108				hypothetical protein
AMFNOIAC_01626	CDS	1464				hypothetical protein
AMFNOIAC_01627	CDS	1284	mgl_1	4.4.1.11	COG0626	L-methionine gamma-lyase
AMFNOIAC_01628	CDS	2163	dpp5	3.4.14.-	COG1506	Dipeptidyl-peptidase 5
AMFNOIAC_01629	CDS	1527	dtpT		COG3104	Di-/tripeptide transporter
AMFNOIAC_01630	CDS	876	sigA_3		COG0568	RNA polymerase sigma factor SigA
AMFNOIAC_01631	CDS	675				hypothetical protein
AMFNOIAC_01632	CDS	1353				hypothetical protein
AMFNOIAC_01633	CDS	762				hypothetical protein
AMFNOIAC_01634	CDS	1395				hypothetical protein
AMFNOIAC_01635	CDS	423				hypothetical protein
AMFNOIAC_01636	CDS	2841	uvrA_2		COG0178	UvrABC system protein A
AMFNOIAC_01637	CDS	2253				hypothetical protein
AMFNOIAC_01638	CDS	603				hypothetical protein
AMFNOIAC_01639	CDS	2136	recF_1			DNA replication and repair protein RecF
AMFNOIAC_01640	CDS	219				hypothetical protein
AMFNOIAC_01641	CDS	2241				hypothetical protein
AMFNOIAC_01642	CDS	1101				hypothetical protein
AMFNOIAC_01643	CDS	3219				hypothetical protein
AMFNOIAC_01644	CDS	786				hypothetical protein
AMFNOIAC_01645	CDS	534				hypothetical protein
AMFNOIAC_01646	CDS	150				hypothetical protein
AMFNOIAC_01647	CDS	1758				hypothetical protein
AMFNOIAC_01648	CDS	894				hypothetical protein
AMFNOIAC_01649	CDS	186				hypothetical protein
AMFNOIAC_01650	CDS	1452	nuoN	1.6.5.11	COG1007	NADH-quinone oxidoreductase subunit N
AMFNOIAC_01651	CDS	1500	ndhD1	1.6.5.-	COG1008	NAD(P)H-quinone oxidoreductase chain 4 1
AMFNOIAC_01652	CDS	1956	nuoL	1.6.5.11	COG1009	NADH-quinone oxidoreductase subunit L
AMFNOIAC_01653	CDS	309	nuoK	1.6.5.11	COG0713	NADH-quinone oxidoreductase subunit K
AMFNOIAC_01654	CDS	507				hypothetical protein
AMFNOIAC_01655	CDS	531	nuoI	1.6.5.11	COG1143	NADH-quinone oxidoreductase subunit I
AMFNOIAC_01656	CDS	1086	nuoH	1.6.5.11	COG1005	NADH-quinone oxidoreductase subunit H
AMFNOIAC_01657	CDS	1572	nuoC	1.6.5.11		NADH-quinone oxidoreductase subunit C/D
AMFNOIAC_01658	CDS	726	ndhK	1.6.5.11		NAD(P)H-quinone oxidoreductase subunit K, chloroplastic
AMFNOIAC_01659	CDS	351	ndhC	1.6.5.-		NAD(P)H-quinone oxidoreductase subunit 3
AMFNOIAC_01660	CDS	627	dck_1	2.7.1.74	COG1428	Deoxyadenosine/deoxycytidine kinase
AMFNOIAC_01661	CDS	624	dck_2	2.7.1.74	COG1428	Deoxyadenosine/deoxycytidine kinase
AMFNOIAC_01662	CDS	1344	yagG		COG2211	Putative glycoside/cation symporter YagG
AMFNOIAC_01663	CDS	456				hypothetical protein
AMFNOIAC_01664	CDS	1335				hypothetical protein
AMFNOIAC_01665	CDS	951				hypothetical protein
AMFNOIAC_01666	CDS	2475				hypothetical protein
AMFNOIAC_01667	CDS	750	kdsA_2	2.5.1.55	COG2877	2-dehydro-3-deoxyphosphooctonate aldolase
AMFNOIAC_01668	CDS	981	kdsD	5.3.1.13	COG0517	Arabinose 5-phosphate isomerase KdsD
AMFNOIAC_01669	CDS	1128	cls	2.7.8.-		Cardiolipin synthase
AMFNOIAC_01670	CDS	630				hypothetical protein
AMFNOIAC_01671	CDS	942				hypothetical protein
AMFNOIAC_01672	CDS	1272				hypothetical protein
AMFNOIAC_01673	CDS	1329				hypothetical protein
AMFNOIAC_01674	CDS	1785				hypothetical protein
AMFNOIAC_01675	CDS	1209	ccsA			Cytochrome c biogenesis protein CcsA
AMFNOIAC_01676	CDS	762	ttcA			tRNA 2-thiocytidine biosynthesis protein TtcA
AMFNOIAC_01677	CDS	1536	rny	3.1.-.-	COG1418	Ribonuclease Y
AMFNOIAC_01678	CDS	294				hypothetical protein
AMFNOIAC_01679	CDS	294				hypothetical protein
AMFNOIAC_01680	CDS	651				hypothetical protein
AMFNOIAC_01681	CDS	93				hypothetical protein
AMFNOIAC_01682	CDS	876	rffH_2	2.7.7.24	COG1209	Glucose-1-phosphate thymidylyltransferase 2
AMFNOIAC_01683	CDS	2544				hypothetical protein
AMFNOIAC_01684	CDS	429				hypothetical protein
AMFNOIAC_01685	CDS	2151				hypothetical protein
AMFNOIAC_01686	CDS	1272				hypothetical protein
AMFNOIAC_01687	CDS	666				hypothetical protein
AMFNOIAC_01688	CDS	1281				hypothetical protein
AMFNOIAC_01689	CDS	1344				hypothetical protein
AMFNOIAC_01690	CDS	360				hypothetical protein
AMFNOIAC_01691	CDS	3339	secA			Protein translocase subunit SecA
AMFNOIAC_01692	CDS	2532	feoB		COG0370	Fe(2+) transporter FeoB
AMFNOIAC_01693	CDS	1173	ybjJ			Inner membrane protein YbjJ
AMFNOIAC_01694	CDS	309				hypothetical protein
AMFNOIAC_01695	CDS	360				hypothetical protein
AMFNOIAC_01696	CDS	2244				hypothetical protein
AMFNOIAC_01697	CDS	1989				hypothetical protein
AMFNOIAC_01698	CDS	1095	ydiO	2.1.1.37	COG0270	putative BsuMI modification methylase subunit YdiO
AMFNOIAC_01699	CDS	1902				hypothetical protein
AMFNOIAC_01700	CDS	219				hypothetical protein
AMFNOIAC_01701	CDS	1065	yhcG_1	3.1.-.-	COG4804	Putative nuclease YhcG
AMFNOIAC_01702	CDS	108				hypothetical protein
AMFNOIAC_01703	CDS	855				hypothetical protein
AMFNOIAC_01704	CDS	282				hypothetical protein
AMFNOIAC_01705	CDS	414				hypothetical protein
AMFNOIAC_01706	CDS	1326	ampG		COG0477	Protein AmpG
AMFNOIAC_01707	CDS	3783				hypothetical protein
AMFNOIAC_01708	CDS	1068	rlmN	2.1.1.192	COG0820	Dual-specificity RNA methyltransferase RlmN
AMFNOIAC_01709	CDS	936				hypothetical protein
AMFNOIAC_01710	CDS	1098	pdxA2	1.1.1.408	COG1995	D-threonate 4-phosphate dehydrogenase
AMFNOIAC_01711	CDS	1347	norR			Anaerobic nitric oxide reductase transcription regulator NorR
AMFNOIAC_01712	CDS	522				hypothetical protein
AMFNOIAC_01713	CDS	780				hypothetical protein
AMFNOIAC_01714	CDS	396				hypothetical protein
AMFNOIAC_01715	tRNA	75				tRNA-His(gtg)
AMFNOIAC_01716	tRNA	75				tRNA-His(gtg)
AMFNOIAC_01717	CDS	573	tsaC	2.7.7.87	COG0009	Threonylcarbamoyl-AMP synthase
AMFNOIAC_01718	CDS	1095	fmt	2.1.2.9		Methionyl-tRNA formyltransferase
AMFNOIAC_01719	CDS	1815	clcB			Voltage-gated ClC-type chloride channel ClcB
AMFNOIAC_01720	CDS	1587	prfC		COG4108	Peptide chain release factor 3
AMFNOIAC_01721	CDS	555				hypothetical protein
AMFNOIAC_01722	CDS	678				hypothetical protein
AMFNOIAC_01723	CDS	981	glkA	2.7.1.2		Glucokinase
AMFNOIAC_01724	CDS	567	pabA	2.6.1.85	COG0512	Aminodeoxychorismate synthase component 2
AMFNOIAC_01725	CDS	1437	trpE	4.1.3.27	COG0147	Anthranilate synthase component 1
AMFNOIAC_01726	CDS	1200	trpB_2	4.2.1.20	COG0133	Tryptophan synthase beta chain
AMFNOIAC_01727	CDS	777	trpA	4.2.1.20	COG0159	Tryptophan synthase alpha chain
AMFNOIAC_01728	CDS	621	trpF	5.3.1.24	COG0135	N-(5'-phosphoribosyl)anthranilate isomerase
AMFNOIAC_01729	CDS	813	trpC	4.1.1.48		Indole-3-glycerol phosphate synthase
AMFNOIAC_01730	CDS	999	trpD	2.4.2.18	COG0547	Anthranilate phosphoribosyltransferase
AMFNOIAC_01731	CDS	129				hypothetical protein
AMFNOIAC_01732	CDS	654	rpe	5.1.3.1		Ribulose-phosphate 3-epimerase
AMFNOIAC_01733	CDS	597	ylaC			RNA polymerase sigma factor YlaC
AMFNOIAC_01734	CDS	2622				hypothetical protein
AMFNOIAC_01735	CDS	1557				IS1182 family transposase ISBthe2
AMFNOIAC_01736	CDS	1764				hypothetical protein
AMFNOIAC_01737	CDS	162				hypothetical protein
AMFNOIAC_01738	CDS	918				IS982 family transposase IS195
AMFNOIAC_01739	CDS	456				hypothetical protein
AMFNOIAC_01740	CDS	3189				hypothetical protein
AMFNOIAC_01741	CDS	3309				hypothetical protein
AMFNOIAC_01742	CDS	2058				hypothetical protein
AMFNOIAC_01743	CDS	1725				hypothetical protein
AMFNOIAC_01744	CDS	174				hypothetical protein
AMFNOIAC_01745	CDS	918				IS982 family transposase IS195
AMFNOIAC_01746	CDS	195				hypothetical protein
AMFNOIAC_01747	CDS	3276				hypothetical protein
AMFNOIAC_01748	CDS	1710				hypothetical protein
AMFNOIAC_01749	CDS	1971				hypothetical protein
AMFNOIAC_01750	CDS	1791				hypothetical protein
AMFNOIAC_01751	CDS	1449				hypothetical protein
AMFNOIAC_01752	CDS	1269		2.4.1.11	COG0438	Glycogen synthase
AMFNOIAC_01753	CDS	1944				hypothetical protein
AMFNOIAC_01754	CDS	705				hypothetical protein
AMFNOIAC_01755	CDS	930	ytlR	2.7.1.-	COG1597	Putative lipid kinase YtlR
AMFNOIAC_01756	CDS	969	miaA_2	2.5.1.75	COG0324	tRNA dimethylallyltransferase
AMFNOIAC_01757	CDS	1032	gapA	1.2.1.12	COG0057	Glyceraldehyde-3-phosphate dehydrogenase A
AMFNOIAC_01758	CDS	429	mscL		COG1970	Large-conductance mechanosensitive channel
AMFNOIAC_01759	CDS	1611	guaA	6.3.5.2		GMP synthase [glutamine-hydrolyzing]
AMFNOIAC_01760	CDS	810	murU	2.7.7.-	COG1208	N-acetylmuramate alpha-1-phosphate uridylyltransferase
AMFNOIAC_01761	CDS	1542	rapZ			RNase adapter protein RapZ
AMFNOIAC_01762	CDS	216				hypothetical protein
AMFNOIAC_01763	CDS	150				hypothetical protein
AMFNOIAC_01764	CDS	1629	groL		COG0459	60 kDa chaperonin
AMFNOIAC_01765	CDS	273	groS		COG0234	10 kDa chaperonin
AMFNOIAC_01766	CDS	1344	algA		COG0662	Alginate biosynthesis protein AlgA
AMFNOIAC_01767	CDS	204				hypothetical protein
AMFNOIAC_01768	CDS	1428				hypothetical protein
AMFNOIAC_01769	CDS	360	axeA1	3.1.1.72	COG0657	Acetylxylan esterase
AMFNOIAC_01770	CDS	1287				IS1380 family transposase IS942
AMFNOIAC_01771	CDS	1785	sppA	3.4.21.-	COG0616	Protease 4
AMFNOIAC_01772	CDS	1176	lpxK	2.7.1.130	COG1663	Tetraacyldisaccharide 4'-kinase
AMFNOIAC_01773	CDS	585	punA	2.4.2.1		Purine nucleoside phosphorylase 1
AMFNOIAC_01774	CDS	1110	thiL	2.7.4.16	COG0611	Thiamine-monophosphate kinase
AMFNOIAC_01775	tRNA	74				tRNA-Phe(gaa)
AMFNOIAC_01776	CDS	1404	pehX	3.2.1.82		Exo-poly-alpha-D-galacturonosidase
AMFNOIAC_01777	CDS	681	trmO	2.1.1.-	COG1720	tRNA (adenine(37)-N6)-methyltransferase
AMFNOIAC_01778	CDS	876	thyX	2.1.1.148		Thymidylate synthase ThyX
AMFNOIAC_01779	tRNA	86				tRNA-Ser(tga)
AMFNOIAC_01780	CDS	897	pqqE			Coenzyme PQQ synthesis protein E
AMFNOIAC_01781	CDS	822	thiD	2.7.1.49	COG0351	Hydroxymethylpyrimidine/phosphomethylpyrimidine kinase
AMFNOIAC_01782	CDS	681	thiE_2	2.5.1.3		Thiamine-phosphate synthase
AMFNOIAC_01783	CDS	2622	mutS2	3.1.-.-		Endonuclease MutS2
AMFNOIAC_01784	tRNA	75				tRNA-Thr(tgt)
AMFNOIAC_01785	CDS	615				hypothetical protein
AMFNOIAC_01786	CDS	972	rgtE	2.4.1.-	COG0463	Dodecaprenyl-phosphate galacturonate synthase
AMFNOIAC_01787	CDS	480				hypothetical protein
AMFNOIAC_01788	CDS	696				hypothetical protein
AMFNOIAC_01789	CDS	1020				hypothetical protein
AMFNOIAC_01790	CDS	675				hypothetical protein
AMFNOIAC_01791	CDS	2088	prlC	3.4.24.70	COG0339	Oligopeptidase A
AMFNOIAC_01792	CDS	453	tadA_1	3.5.4.33		tRNA-specific adenosine deaminase
AMFNOIAC_01793	CDS	1734				hypothetical protein
AMFNOIAC_01794	CDS	546	ygfA	6.3.3.2	COG0212	5-formyltetrahydrofolate cyclo-ligase
AMFNOIAC_01795	CDS	291				hypothetical protein
AMFNOIAC_01796	CDS	1098	recF_2		COG1195	DNA replication and repair protein RecF
AMFNOIAC_01797	CDS	696				hypothetical protein
AMFNOIAC_01798	CDS	477	ribH	2.5.1.78		6,7-dimethyl-8-ribityllumazine synthase
AMFNOIAC_01799	CDS	381				hypothetical protein
AMFNOIAC_01800	CDS	225				hypothetical protein
AMFNOIAC_01801	CDS	1122				hypothetical protein
AMFNOIAC_01802	CDS	282				hypothetical protein
AMFNOIAC_01803	CDS	576				hypothetical protein
AMFNOIAC_01804	CDS	105				hypothetical protein
AMFNOIAC_01805	CDS	414				hypothetical protein
AMFNOIAC_01806	CDS	528				hypothetical protein
AMFNOIAC_01807	CDS	204				hypothetical protein
AMFNOIAC_01808	CDS	906				hypothetical protein
AMFNOIAC_01809	CDS	519				hypothetical protein
AMFNOIAC_01810	CDS	783				hypothetical protein
AMFNOIAC_01811	CDS	909				hypothetical protein
AMFNOIAC_01812	CDS	939	fim1C_1			Putative fimbrium subunit Fim1C
AMFNOIAC_01813	CDS	894	fim1C_2			Putative fimbrium subunit Fim1C
AMFNOIAC_01814	CDS	894				hypothetical protein
AMFNOIAC_01815	CDS	771				hypothetical protein
AMFNOIAC_01816	CDS	918				IS982 family transposase IS195
AMFNOIAC_01817	CDS	615				hypothetical protein
AMFNOIAC_01818	CDS	918				IS982 family transposase IS195
AMFNOIAC_01819	CDS	732				IS21 family transposase ISSpu5
AMFNOIAC_01820	CDS	1119				IS21 family transposase IS1162
AMFNOIAC_01821	CDS	417				hypothetical protein
AMFNOIAC_01822	CDS	258				hypothetical protein
AMFNOIAC_01823	CDS	153				hypothetical protein
AMFNOIAC_01824	CDS	579				hypothetical protein
AMFNOIAC_01825	CDS	189				hypothetical protein
AMFNOIAC_01826	CDS	672				hypothetical protein
AMFNOIAC_01827	CDS	573				hypothetical protein
AMFNOIAC_01828	CDS	1377	alsT		COG1115	Amino-acid carrier protein AlsT
AMFNOIAC_01829	CDS	576				hypothetical protein
AMFNOIAC_01830	CDS	375				hypothetical protein
AMFNOIAC_01831	CDS	414				hypothetical protein
AMFNOIAC_01832	CDS	837				hypothetical protein
AMFNOIAC_01833	CDS	669	pgsA1	2.7.8.11	COG0558	CDP-diacylglycerol--inositol 3-phosphatidyltransferase
AMFNOIAC_01834	CDS	543	pgpA_1	3.1.3.27	COG1267	Phosphatidylglycerophosphatase A
AMFNOIAC_01835	CDS	2604				hypothetical protein
AMFNOIAC_01836	CDS	639	exaE			Transcriptional activator protein ExaE
AMFNOIAC_01837	CDS	1152				hypothetical protein
AMFNOIAC_01838	CDS	1368	mepA_1			Multidrug export protein MepA
AMFNOIAC_01839	CDS	4470				hypothetical protein
AMFNOIAC_01840	CDS	942				hypothetical protein
AMFNOIAC_01841	CDS	1581	rlmL	2.1.1.264		Ribosomal RNA large subunit methyltransferase K/L
AMFNOIAC_01842	CDS	2295	ptpA_2	3.4.14.12	COG1506	Prolyl tripeptidyl peptidase
AMFNOIAC_01843	CDS	1269	purD	6.3.4.13	COG0151	Phosphoribosylamine--glycine ligase
AMFNOIAC_01844	CDS	948				hypothetical protein
AMFNOIAC_01845	CDS	453				hypothetical protein
AMFNOIAC_01846	CDS	906				hypothetical protein
AMFNOIAC_01847	CDS	702	znuC	3.6.3.-	COG1121	Zinc import ATP-binding protein ZnuC
AMFNOIAC_01848	CDS	3435				hypothetical protein
AMFNOIAC_01849	CDS	612	pgdA	3.5.1.104	COG0726	Peptidoglycan-N-acetylglucosamine deacetylase
AMFNOIAC_01850	CDS	744				hypothetical protein
AMFNOIAC_01851	CDS	2553				hypothetical protein
AMFNOIAC_01852	CDS	963				hypothetical protein
AMFNOIAC_01853	CDS	765				hypothetical protein
AMFNOIAC_01854	CDS	345				hypothetical protein
AMFNOIAC_01855	CDS	210				hypothetical protein
AMFNOIAC_01856	CDS	522				hypothetical protein
AMFNOIAC_01857	CDS	93				hypothetical protein
AMFNOIAC_01858	CDS	375				hypothetical protein
AMFNOIAC_01859	CDS	195	xseB	3.1.11.6		Exodeoxyribonuclease 7 small subunit
AMFNOIAC_01860	CDS	1335	xseA	3.1.11.6	COG1570	Exodeoxyribonuclease 7 large subunit
AMFNOIAC_01861	CDS	1509				hypothetical protein
AMFNOIAC_01862	CDS	1374	mepA_2			Multidrug export protein MepA
AMFNOIAC_01863	CDS	624	cmk_2	2.7.4.25		Cytidylate kinase
AMFNOIAC_01864	CDS	1182	purT	2.1.2.-	COG0027	Formate-dependent phosphoribosylglycinamide formyltransferase
AMFNOIAC_01865	CDS	441	fdtA	5.3.2.3		TDP-4-oxo-6-deoxy-alpha-D-glucose-3,4-oxoisomerase
AMFNOIAC_01866	CDS	939				hypothetical protein
AMFNOIAC_01867	CDS	579	lutC			Lactate utilization protein C
AMFNOIAC_01868	CDS	1374	lutB		COG1139	Lactate utilization protein B
AMFNOIAC_01869	CDS	738	lutA		COG0247	Lactate utilization protein A
AMFNOIAC_01870	CDS	3234	carB_2	6.3.5.5		Carbamoyl-phosphate synthase large chain
AMFNOIAC_01871	CDS	2160	topB	5.99.1.2	COG0550	DNA topoisomerase 3
AMFNOIAC_01872	CDS	1983				hypothetical protein
AMFNOIAC_01873	CDS	453				hypothetical protein
AMFNOIAC_01874	CDS	540	rpoE_2			ECF RNA polymerase sigma-E factor
AMFNOIAC_01875	CDS	735				hypothetical protein
AMFNOIAC_01876	CDS	1416	rsmF	2.1.1.178	COG0144	Ribosomal RNA small subunit methyltransferase F
AMFNOIAC_01877	CDS	522	folA	1.5.1.3	COG0262	Dihydrofolate reductase
AMFNOIAC_01878	CDS	519	asnC_1		COG1522	Regulatory protein AsnC
AMFNOIAC_01879	CDS	462				hypothetical protein
AMFNOIAC_01880	CDS	618				hypothetical protein
AMFNOIAC_01881	CDS	513				hypothetical protein
AMFNOIAC_01882	CDS	714				hypothetical protein
AMFNOIAC_01883	tRNA	89				tRNA-Ser(gga)
AMFNOIAC_01884	CDS	840	ycfH	3.1.-.-	COG0084	putative metal-dependent hydrolase YcfH
AMFNOIAC_01885	CDS	975		2.5.1.10	COG0142	(2E,6E)-farnesyl diphosphate synthase
AMFNOIAC_01886	CDS	726				hypothetical protein
AMFNOIAC_01887	CDS	948				hypothetical protein
AMFNOIAC_01888	CDS	693	cmk_3	2.7.4.25	COG0283	Cytidylate kinase
AMFNOIAC_01889	CDS	885	ispH	1.17.7.4	COG0761	4-hydroxy-3-methylbut-2-enyl diphosphate reductase
AMFNOIAC_01890	CDS	1065				hypothetical protein
AMFNOIAC_01891	CDS	5481				hypothetical protein
AMFNOIAC_01892	CDS	2496	cbpA	2.4.1.20	COG3459	Cellobiose phosphorylase
AMFNOIAC_01893	CDS	1041				IS1182 family transposase ISBthe2
AMFNOIAC_01894	CDS	513				IS1182 family transposase ISBthe2
AMFNOIAC_01895	CDS	408				hypothetical protein
AMFNOIAC_01896	CDS	1272	uxuA	4.2.1.8	COG1312	Mannonate dehydratase
AMFNOIAC_01897	CDS	1590	por_2	1.1.1.-	COG0246	Polyol:NADP oxidoreductase
AMFNOIAC_01898	CDS	1317				hypothetical protein
AMFNOIAC_01899	CDS	2319		3.2.1.21	COG1472	Beta-glucosidase BoGH3B
AMFNOIAC_01900	CDS	999				hypothetical protein
AMFNOIAC_01901	CDS	1776				hypothetical protein
AMFNOIAC_01902	CDS	3177	susC_3			TonB-dependent receptor SusC
AMFNOIAC_01903	CDS	1221	celCCA	3.2.1.4	COG2730	Endoglucanase A
AMFNOIAC_01904	CDS	4134	rcsC_2	2.7.13.3		Sensor histidine kinase RcsC
AMFNOIAC_01905	CDS	1287	apeB	3.4.11.-	COG1362	putative M18 family aminopeptidase 2
AMFNOIAC_01906	CDS	498				hypothetical protein
AMFNOIAC_01907	CDS	144				hypothetical protein
AMFNOIAC_01908	CDS	261				hypothetical protein
AMFNOIAC_01909	CDS	1152				hypothetical protein
AMFNOIAC_01910	CDS	2361				hypothetical protein
AMFNOIAC_01911	CDS	591				hypothetical protein
AMFNOIAC_01912	CDS	1416	dnaA		COG0593	Chromosomal replication initiator protein DnaA
AMFNOIAC_01913	CDS	900				hypothetical protein
AMFNOIAC_01914	CDS	1323				hypothetical protein
AMFNOIAC_01915	CDS	378	folB	4.1.2.25	COG1539	Dihydroneopterin aldolase
AMFNOIAC_01916	CDS	477				hypothetical protein
AMFNOIAC_01917	CDS	186				hypothetical protein
AMFNOIAC_01918	CDS	738				hypothetical protein
AMFNOIAC_01919	CDS	1464	exuT			Hexuronate transporter
AMFNOIAC_01920	CDS	462	kduI_1	5.3.1.17	COG3717	4-deoxy-L-threo-5-hexosulose-uronate ketol-isomerase
AMFNOIAC_01921	CDS	441	kduI_2	5.3.1.17		4-deoxy-L-threo-5-hexosulose-uronate ketol-isomerase
AMFNOIAC_01922	CDS	345				hypothetical protein
AMFNOIAC_01923	CDS	1056	gatC		COG3775	PTS system galactitol-specific EIIC component
AMFNOIAC_01924	CDS	2478		5.1.1.1		Alanine racemase
AMFNOIAC_01925	CDS	825				hypothetical protein
AMFNOIAC_01926	CDS	2490				hypothetical protein
AMFNOIAC_01927	CDS	678				hypothetical protein
AMFNOIAC_01928	CDS	3183				hypothetical protein
AMFNOIAC_01929	CDS	1392				hypothetical protein
AMFNOIAC_01930	CDS	1230				hypothetical protein
AMFNOIAC_01931	CDS	2826				hypothetical protein
AMFNOIAC_01932	CDS	873				hypothetical protein
AMFNOIAC_01933	CDS	945				hypothetical protein
AMFNOIAC_01934	CDS	987				hypothetical protein
AMFNOIAC_01935	CDS	201				hypothetical protein
AMFNOIAC_01936	CDS	171				hypothetical protein
AMFNOIAC_01937	CDS	699	mtnN	3.2.2.9	COG0775	5'-methylthioadenosine/S-adenosylhomocysteine nucleosidase
AMFNOIAC_01938	CDS	486	luxS	4.4.1.21	COG1854	S-ribosylhomocysteine lyase
AMFNOIAC_01939	CDS	963				hypothetical protein
AMFNOIAC_01940	CDS	1803	typA		COG1217	GTP-binding protein TypA/BipA
AMFNOIAC_01941	CDS	270	rpsO		COG0184	30S ribosomal protein S15
AMFNOIAC_01942	CDS	5277				hypothetical protein
AMFNOIAC_01943	CDS	1512				hypothetical protein
AMFNOIAC_01944	CDS	1143				hypothetical protein
AMFNOIAC_01945	CDS	1050	mfa2			Minor fimbrium anchoring subunit Mfa2
AMFNOIAC_01946	CDS	1782				hypothetical protein
AMFNOIAC_01947	CDS	1545				hypothetical protein
AMFNOIAC_01948	CDS	1188	rhaR_3			HTH-type transcriptional activator RhaR
AMFNOIAC_01949	CDS	648				hypothetical protein
AMFNOIAC_01950	CDS	408	sulD		COG0801	Bifunctional folate synthesis protein
AMFNOIAC_01951	CDS	1185	queA_2	2.4.99.17		S-adenosylmethionine:tRNA ribosyltransferase-isomerase
AMFNOIAC_01952	CDS	717	truB	5.4.99.25	COG0130	tRNA pseudouridine synthase B
AMFNOIAC_01953	CDS	846	uppP	3.6.1.27	COG1968	Undecaprenyl-diphosphatase
AMFNOIAC_01954	CDS	231				hypothetical protein
AMFNOIAC_01955	CDS	879	ftsX		COG2177	Cell division protein FtsX
AMFNOIAC_01956	CDS	783	lpxA_2	2.3.1.129	COG1043	Acyl-[acyl-carrier-protein]--UDP-N-acetylglucosamine O-acyltransferase
AMFNOIAC_01957	CDS	1395	oprM		COG1538	Outer membrane protein OprM
AMFNOIAC_01958	CDS	3267	bepE			Efflux pump membrane transporter BepE
AMFNOIAC_01959	CDS	1212	mdtE			Multidrug resistance protein MdtE
AMFNOIAC_01960	CDS	1494	cca	2.7.7.72		CCA-adding enzyme
AMFNOIAC_01961	CDS	582				hypothetical protein
AMFNOIAC_01962	CDS	2094				hypothetical protein
AMFNOIAC_01963	CDS	648				hypothetical protein
AMFNOIAC_01964	CDS	594	folE	3.5.4.16	COG0302	GTP cyclohydrolase 1
AMFNOIAC_01965	CDS	753	exoA	3.1.11.2	COG0708	Exodeoxyribonuclease
AMFNOIAC_01966	CDS	507				hypothetical protein
AMFNOIAC_01967	CDS	144				hypothetical protein
AMFNOIAC_01968	CDS	1185				hypothetical protein
AMFNOIAC_01969	CDS	1245	aroA	2.5.1.19	COG0128	3-phosphoshikimate 1-carboxyvinyltransferase
AMFNOIAC_01970	CDS	384				hypothetical protein
AMFNOIAC_01971	CDS	801	znuB		COG1108	High-affinity zinc uptake system membrane protein ZnuB
AMFNOIAC_01972	CDS	3114				hypothetical protein
AMFNOIAC_01973	CDS	999				hypothetical protein
AMFNOIAC_01974	CDS	561				hypothetical protein
AMFNOIAC_01975	CDS	2502				hypothetical protein
AMFNOIAC_01976	CDS	513				hypothetical protein
AMFNOIAC_01977	CDS	519				hypothetical protein
AMFNOIAC_01978	CDS	150				hypothetical protein
AMFNOIAC_01979	CDS	456				hypothetical protein
AMFNOIAC_01980	CDS	246				hypothetical protein
AMFNOIAC_01981	CDS	912				hypothetical protein
AMFNOIAC_01982	CDS	1017				hypothetical protein
AMFNOIAC_01983	CDS	834				hypothetical protein
AMFNOIAC_01984	CDS	723				hypothetical protein
AMFNOIAC_01985	CDS	165				hypothetical protein
AMFNOIAC_01986	CDS	258				hypothetical protein
AMFNOIAC_01987	CDS	264				hypothetical protein
AMFNOIAC_01988	CDS	1317	banIM	2.1.1.37		Modification methylase BanI
AMFNOIAC_01989	CDS	1050	banIR	3.1.21.4		Type-2 restriction enzyme BanI
AMFNOIAC_01990	CDS	144				hypothetical protein
AMFNOIAC_01991	CDS	1008				IS110 family transposase ISCaa7
AMFNOIAC_01992	CDS	117				hypothetical protein
AMFNOIAC_01993	CDS	297				hypothetical protein
AMFNOIAC_01994	CDS	546				hypothetical protein
AMFNOIAC_01995	CDS	96				hypothetical protein
AMFNOIAC_01996	CDS	603	lysO		COG2431	Lysine exporter LysO
AMFNOIAC_01997	CDS	312				hypothetical protein
AMFNOIAC_01998	CDS	1557	cheB	3.1.1.61		Chemotaxis response regulator protein-glutamate methylesterase
AMFNOIAC_01999	CDS	411	tsaE		COG0802	tRNA threonylcarbamoyladenosine biosynthesis protein TsaE
[truncated: 1,348 more rows]

## Sheet: p_copri_illumina_RUG14032
locus_tag	ftype	length_bp	gene	EC_number	COG	product
DGHDHNNC_00001	tRNA	74				tRNA-Lys(ctt)
DGHDHNNC_00002	CDS	1392	mdtK_1			Multidrug resistance protein MdtK
DGHDHNNC_00003	CDS	1290				hypothetical protein
DGHDHNNC_00004	CDS	1104				hypothetical protein
DGHDHNNC_00005	CDS	4074				hypothetical protein
DGHDHNNC_00006	CDS	1146				hypothetical protein
DGHDHNNC_00007	CDS	153				hypothetical protein
DGHDHNNC_00008	CDS	1041				hypothetical protein
DGHDHNNC_00009	CDS	1056				hypothetical protein
DGHDHNNC_00010	CDS	222				hypothetical protein
DGHDHNNC_00011	CDS	528				hypothetical protein
DGHDHNNC_00012	CDS	1149	thiH	4.1.99.19	COG1060	2-iminoacetate synthase
DGHDHNNC_00013	CDS	1695	thiC	4.1.99.17	COG0422	Phosphomethylpyrimidine synthase
DGHDHNNC_00014	CDS	774	thiG	2.8.1.10	COG2022	Thiazole synthase
DGHDHNNC_00015	CDS	198	thiS		COG2104	Sulfur carrier protein ThiS
DGHDHNNC_00016	CDS	426				hypothetical protein
DGHDHNNC_00017	CDS	120				hypothetical protein
DGHDHNNC_00018	CDS	93				hypothetical protein
DGHDHNNC_00019	CDS	1008				hypothetical protein
DGHDHNNC_00020	CDS	1284				hypothetical protein
DGHDHNNC_00021	CDS	2682	valS	6.1.1.9	COG0525	Valine--tRNA ligase
DGHDHNNC_00022	CDS	954	mazG	3.6.1.8	COG1694	Nucleoside triphosphate pyrophosphohydrolase
DGHDHNNC_00023	CDS	561				hypothetical protein
DGHDHNNC_00024	CDS	894	rnz	3.1.26.11	COG1234	Ribonuclease Z
DGHDHNNC_00025	CDS	588	rpoE_1			ECF RNA polymerase sigma-E factor
DGHDHNNC_00026	CDS	1359				hypothetical protein
DGHDHNNC_00027	CDS	2349	pyrK_1			Dihydroorotate dehydrogenase B (NAD(+)), electron transfer subunit
DGHDHNNC_00028	CDS	1293	serS	6.1.1.11	COG0172	Serine--tRNA ligase
DGHDHNNC_00029	CDS	291	rpmA		COG0211	50S ribosomal protein L27
DGHDHNNC_00030	CDS	318	rplU		COG0261	50S ribosomal protein L21
DGHDHNNC_00031	CDS	2289	maeB	1.1.1.40	COG0280	NADP-dependent malic enzyme
DGHDHNNC_00032	CDS	666				hypothetical protein
DGHDHNNC_00033	CDS	933				hypothetical protein
DGHDHNNC_00034	CDS	771				hypothetical protein
DGHDHNNC_00035	CDS	519	kdsC	3.1.3.45	COG1778	3-deoxy-D-manno-octulosonate 8-phosphate phosphatase KdsC
DGHDHNNC_00036	CDS	630	maf		COG0424	Septum formation protein Maf
DGHDHNNC_00037	CDS	465	perR_1		COG0735	Peroxide-responsive repressor PerR
DGHDHNNC_00038	CDS	1275	purA	6.3.4.4	COG0104	Adenylosuccinate synthetase
DGHDHNNC_00039	CDS	1365	hisS	6.1.1.21	COG0124	Histidine--tRNA ligase
DGHDHNNC_00040	CDS	993				hypothetical protein
DGHDHNNC_00041	tRNA	72				tRNA-Cys(gca)
DGHDHNNC_00042	CDS	222				hypothetical protein
DGHDHNNC_00043	CDS	837				hypothetical protein
DGHDHNNC_00044	CDS	1275	rarA		COG2256	Replication-associated recombination protein A
DGHDHNNC_00045	CDS	651				hypothetical protein
DGHDHNNC_00046	CDS	1509				hypothetical protein
DGHDHNNC_00047	CDS	450				hypothetical protein
DGHDHNNC_00048	CDS	414				hypothetical protein
DGHDHNNC_00049	CDS	843	rsxB			Electron transport complex subunit RsxB
DGHDHNNC_00050	CDS	1353	rnfC		COG4656	Electron transport complex subunit RnfC
DGHDHNNC_00051	CDS	1002	rsxD		COG4658	Electron transport complex subunit RsxD
DGHDHNNC_00052	CDS	675	rnfG		COG4659	Electron transport complex subunit RnfG
DGHDHNNC_00053	CDS	585	rnfE		COG4660	Electron transport complex subunit RnfE
DGHDHNNC_00054	CDS	603	rsxA		COG4657	Electron transport complex subunit RsxA
DGHDHNNC_00055	CDS	165				hypothetical protein
DGHDHNNC_00056	CDS	975				hypothetical protein
DGHDHNNC_00057	CDS	1482	uxaB	1.1.1.58	COG0246	Altronate oxidoreductase
DGHDHNNC_00058	CDS	1986	kup			Low affinity potassium transport system protein kup
DGHDHNNC_00059	CDS	840				hypothetical protein
DGHDHNNC_00060	CDS	558				hypothetical protein
DGHDHNNC_00061	CDS	528				hypothetical protein
DGHDHNNC_00062	CDS	1011				hypothetical protein
DGHDHNNC_00063	CDS	660				hypothetical protein
DGHDHNNC_00064	CDS	282				hypothetical protein
DGHDHNNC_00065	CDS	303				hypothetical protein
DGHDHNNC_00066	CDS	2472				hypothetical protein
DGHDHNNC_00067	CDS	561				hypothetical protein
DGHDHNNC_00068	CDS	4221				hypothetical protein
DGHDHNNC_00069	CDS	1356	nqrA	1.6.5.8	COG1726	Na(+)-translocating NADH-quinone reductase subunit A
DGHDHNNC_00070	CDS	1158	nqrB	1.6.5.8	COG1805	Na(+)-translocating NADH-quinone reductase subunit B
DGHDHNNC_00071	CDS	603	nqrC	1.6.5.8	COG2869	Na(+)-translocating NADH-quinone reductase subunit C
DGHDHNNC_00072	CDS	627	nqrD	1.6.5.8	COG1347	Na(+)-translocating NADH-quinone reductase subunit D
DGHDHNNC_00073	CDS	624	nqrE	1.6.5.8	COG2209	Na(+)-translocating NADH-quinone reductase subunit E
DGHDHNNC_00074	CDS	1275	nqrF	1.6.5.8	COG2871	Na(+)-translocating NADH-quinone reductase subunit F
DGHDHNNC_00075	CDS	1590				hypothetical protein
DGHDHNNC_00076	CDS	459				hypothetical protein
DGHDHNNC_00077	CDS	2001	fbp	3.1.3.11		Fructose-1,6-bisphosphatase class 3
DGHDHNNC_00078	CDS	1038	galE	5.1.3.2	COG1087	UDP-glucose 4-epimerase
DGHDHNNC_00079	CDS	282				hypothetical protein
DGHDHNNC_00080	CDS	1554				hypothetical protein
DGHDHNNC_00081	CDS	543	sigW		COG1595	ECF RNA polymerase sigma factor SigW
DGHDHNNC_00082	CDS	399				hypothetical protein
DGHDHNNC_00083	CDS	450				hypothetical protein
DGHDHNNC_00084	CDS	1761	aspS	6.1.1.12		Aspartate--tRNA ligase
DGHDHNNC_00085	CDS	297				hypothetical protein
DGHDHNNC_00086	CDS	354				hypothetical protein
DGHDHNNC_00087	CDS	1488	xylB	2.7.1.17	COG1070	Xylulose kinase
DGHDHNNC_00088	CDS	1365				hypothetical protein
DGHDHNNC_00089	CDS	273				hypothetical protein
DGHDHNNC_00090	CDS	1053				hypothetical protein
DGHDHNNC_00091	CDS	1410	gph_1	3.1.3.18		Phosphoglycolate phosphatase
DGHDHNNC_00092	CDS	708	btsR		COG3279	Transcriptional regulatory protein BtsR
DGHDHNNC_00093	CDS	1155				hypothetical protein
DGHDHNNC_00094	CDS	444			COG2731	putative protein
DGHDHNNC_00095	CDS	2100	glgB_1	2.4.1.18	COG0296	1,4-alpha-glucan branching enzyme GlgB
DGHDHNNC_00096	CDS	1110				hypothetical protein
DGHDHNNC_00097	CDS	1227				hypothetical protein
DGHDHNNC_00098	CDS	1320	dbpA	3.6.4.13	COG0513	ATP-dependent RNA helicase DbpA
DGHDHNNC_00099	CDS	1071	serC	2.6.1.52	COG1932	Phosphoserine aminotransferase
DGHDHNNC_00100	CDS	918		1.1.1.81	COG0111	Hydroxypyruvate reductase
DGHDHNNC_00101	CDS	1335				hypothetical protein
DGHDHNNC_00102	CDS	588	yigZ		COG1739	IMPACT family member YigZ
DGHDHNNC_00103	CDS	2046	uvrB			UvrABC system protein B
DGHDHNNC_00104	CDS	867	bamD			Outer membrane protein assembly factor BamD
DGHDHNNC_00105	CDS	351				hypothetical protein
DGHDHNNC_00106	CDS	468				hypothetical protein
DGHDHNNC_00107	CDS	531	rpsP			30S ribosomal protein S16
DGHDHNNC_00108	CDS	1485				hypothetical protein
DGHDHNNC_00109	CDS	1014				hypothetical protein
DGHDHNNC_00110	CDS	702				hypothetical protein
DGHDHNNC_00111	CDS	510				hypothetical protein
DGHDHNNC_00112	CDS	480	smpB		COG0691	SsrA-binding protein
DGHDHNNC_00113	CDS	2784	metH_1	2.1.1.13	COG0646	Methionine synthase
DGHDHNNC_00114	CDS	597		3.1.3.-	COG1011	D-ribitol-5-phosphate phosphatase
DGHDHNNC_00115	CDS	861	map_1	3.4.11.18	COG0024	Methionine aminopeptidase
DGHDHNNC_00116	CDS	1026	tsaD	2.3.1.234	COG0533	tRNA N6-adenosine threonylcarbamoyltransferase
DGHDHNNC_00117	CDS	513	pncC	3.5.1.42	COG1546	Nicotinamide-nucleotide amidohydrolase PncC
DGHDHNNC_00118	CDS	264	rpmB		COG0227	50S ribosomal protein L28
DGHDHNNC_00119	CDS	189	rpmG1		COG0267	50S ribosomal protein L33 1
DGHDHNNC_00120	CDS	159				hypothetical protein
DGHDHNNC_00121	CDS	534				hypothetical protein
DGHDHNNC_00122	CDS	99				hypothetical protein
DGHDHNNC_00123	CDS	1374	bspRIM	2.1.1.37		Modification methylase BspRI
DGHDHNNC_00124	CDS	1116				hypothetical protein
DGHDHNNC_00125	CDS	378				hypothetical protein
DGHDHNNC_00126	CDS	420				hypothetical protein
DGHDHNNC_00127	CDS	495				hypothetical protein
DGHDHNNC_00128	CDS	411				hypothetical protein
DGHDHNNC_00129	CDS	2535				hypothetical protein
DGHDHNNC_00130	CDS	561				hypothetical protein
DGHDHNNC_00131	CDS	2574				hypothetical protein
DGHDHNNC_00132	CDS	774				hypothetical protein
DGHDHNNC_00133	CDS	1140				hypothetical protein
DGHDHNNC_00134	CDS	1158	lysA	4.1.1.20	COG0019	Diaminopimelate decarboxylase
DGHDHNNC_00135	CDS	1323	lysC	2.7.2.4	COG0527	Lysine-sensitive aspartokinase 3
DGHDHNNC_00136	CDS	717	ftsE_1		COG2884	Cell division ATP-binding protein FtsE
DGHDHNNC_00137	CDS	648	hisI	3.6.1.31		Histidine biosynthesis bifunctional protein HisIE
DGHDHNNC_00138	CDS	783	hisF	4.1.3.-	COG0107	Imidazole glycerol phosphate synthase subunit HisF
DGHDHNNC_00139	CDS	726	hisA	5.3.1.16	COG0106	1-(5-phosphoribosyl)-5-[(5-phosphoribosylamino)methylideneamino] imidazole-4-carboxamide isomerase
DGHDHNNC_00140	CDS	639	hisH	2.4.2.-	COG0118	Imidazole glycerol phosphate synthase subunit HisH
DGHDHNNC_00141	CDS	537				hypothetical protein
DGHDHNNC_00142	CDS	1149				hypothetical protein
DGHDHNNC_00143	CDS	555	rmlC	5.1.3.13	COG1898	dTDP-4-dehydrorhamnose 3,5-epimerase
DGHDHNNC_00144	CDS	804				hypothetical protein
DGHDHNNC_00145	CDS	1149	gcdB	4.1.1.70	COG1883	Glutaconyl-CoA decarboxylase subunit beta
DGHDHNNC_00146	CDS	486				hypothetical protein
DGHDHNNC_00147	CDS	1029				hypothetical protein
DGHDHNNC_00148	CDS	1695	aspT_1			Aspartate/alanine antiporter
DGHDHNNC_00149	CDS	1248	pgk	2.7.2.3	COG0126	Phosphoglycerate kinase
DGHDHNNC_00150	CDS	1485	radA	3.6.4.-	COG1066	DNA repair protein RadA
DGHDHNNC_00151	CDS	654	queC	6.3.4.20	COG0603	7-cyano-7-deazaguanine synthase
DGHDHNNC_00152	CDS	1125	resA_1			Thiol-disulfide oxidoreductase ResA
DGHDHNNC_00153	CDS	1425	ihfA			Integration host factor subunit alpha
DGHDHNNC_00154	CDS	291	hup			DNA-binding protein HU
DGHDHNNC_00155	CDS	1302	rimO	2.8.4.4	COG0621	Ribosomal protein S12 methylthiotransferase RimO
DGHDHNNC_00156	CDS	954	ftsY		COG0552	Signal recognition particle receptor FtsY
DGHDHNNC_00157	CDS	3234	tri1	3.4.21.-	COG0793	Tricorn protease
DGHDHNNC_00158	tRNA	76				tRNA-Arg(tct)
DGHDHNNC_00159	CDS	759				hypothetical protein
DGHDHNNC_00160	CDS	891				hypothetical protein
DGHDHNNC_00161	CDS	171				hypothetical protein
DGHDHNNC_00162	CDS	111				hypothetical protein
DGHDHNNC_00163	CDS	501				hypothetical protein
DGHDHNNC_00164	CDS	393				hypothetical protein
DGHDHNNC_00165	CDS	1278	rnj	3.1.-.-		Ribonuclease J
DGHDHNNC_00166	CDS	654				hypothetical protein
DGHDHNNC_00167	CDS	462				hypothetical protein
DGHDHNNC_00168	CDS	2376	susC_1			TonB-dependent receptor SusC
DGHDHNNC_00169	CDS	1563				SusD-like protein
DGHDHNNC_00170	CDS	1635				hypothetical protein
DGHDHNNC_00171	CDS	1203	axe1-6A_1		COG2382	Carbohydrate acetyl esterase/feruloyl esterase
DGHDHNNC_00172	CDS	1227	axe1-6A_2		COG2382	Carbohydrate acetyl esterase/feruloyl esterase
DGHDHNNC_00173	CDS	2346		3.2.1.-		Exo-alpha-(1->6)-L-arabinopyranosidase
DGHDHNNC_00174	CDS	1200	tdcB	4.3.1.19	COG1171	L-threonine ammonia-lyase
DGHDHNNC_00175	CDS	1962		3.2.1.22		Retaining alpha-galactosidase
DGHDHNNC_00176	CDS	819		3.1.3.-		Putative phosphatase
DGHDHNNC_00177	CDS	2073	hypBA1_1	3.2.1.185		Non-reducing end beta-L-arabinofuranosidase
DGHDHNNC_00178	CDS	1440				hypothetical protein
DGHDHNNC_00179	CDS	1329	uhpC		COG2271	Membrane sensor protein UhpC
DGHDHNNC_00180	CDS	900				hypothetical protein
DGHDHNNC_00181	CDS	897				hypothetical protein
DGHDHNNC_00182	CDS	1734				hypothetical protein
DGHDHNNC_00183	CDS	1662	susC_2			TonB-dependent receptor SusC
DGHDHNNC_00184	CDS	261				hypothetical protein
DGHDHNNC_00185	CDS	417				hypothetical protein
DGHDHNNC_00186	CDS	501				hypothetical protein
DGHDHNNC_00187	CDS	1275				hypothetical protein
DGHDHNNC_00188	CDS	1692	susD_1			Starch-binding protein SusD
DGHDHNNC_00189	CDS	3210	susC_3			TonB-dependent receptor SusC
DGHDHNNC_00190	CDS	312				hypothetical protein
DGHDHNNC_00191	CDS	339				hypothetical protein
DGHDHNNC_00192	CDS	603				hypothetical protein
DGHDHNNC_00193	CDS	1011				hypothetical protein
DGHDHNNC_00194	CDS	528				hypothetical protein
DGHDHNNC_00195	CDS	465	rnhA	3.1.26.4	COG3341	Ribonuclease H
DGHDHNNC_00196	CDS	1821	argS	6.1.1.19	COG0018	Arginine--tRNA ligase
DGHDHNNC_00197	CDS	189				hypothetical protein
DGHDHNNC_00198	CDS	132				hypothetical protein
DGHDHNNC_00199	CDS	3270	lacZ_1	3.2.1.23		Beta-galactosidase
DGHDHNNC_00200	CDS	1941		3.2.1.55		Extracellular exo-alpha-L-arabinofuranosidase
DGHDHNNC_00201	CDS	2190	glnA_1	6.3.1.2		Glutamine synthetase
DGHDHNNC_00202	CDS	462	rplM		COG0102	50S ribosomal protein L13
DGHDHNNC_00203	CDS	387	rpsI		COG0103	30S ribosomal protein S9
DGHDHNNC_00204	CDS	771	rpsB		COG0052	30S ribosomal protein S2
DGHDHNNC_00205	CDS	996	tsf			Elongation factor Ts
DGHDHNNC_00206	CDS	618	ycgM		COG0179	putative protein YcgM
DGHDHNNC_00207	CDS	3639				hypothetical protein
DGHDHNNC_00208	CDS	1185				hypothetical protein
DGHDHNNC_00209	CDS	480	ispF	4.6.1.12	COG0245	2-C-methyl-D-erythritol 2,4-cyclodiphosphate synthase
DGHDHNNC_00210	CDS	186				hypothetical protein
DGHDHNNC_00211	CDS	1269	mshA_1	2.4.1.250		D-inositol-3-phosphate glycosyltransferase
DGHDHNNC_00212	CDS	777		2.4.1.-		PGL/p-HBAD biosynthesis glycosyltransferase
DGHDHNNC_00213	CDS	2316	rcsC_1	2.7.13.3		Sensor histidine kinase RcsC
DGHDHNNC_00214	CDS	186				hypothetical protein
DGHDHNNC_00215	CDS	1371	zraR_1		COG2204	Transcriptional regulatory protein ZraR
DGHDHNNC_00216	CDS	549				hypothetical protein
DGHDHNNC_00217	CDS	717	tarI	2.7.7.40		Ribitol-5-phosphate cytidylyltransferase
DGHDHNNC_00218	CDS	1077	rfbB_1	4.2.1.46	COG1088	dTDP-glucose 4,6-dehydratase
DGHDHNNC_00219	CDS	870				hypothetical protein
DGHDHNNC_00220	CDS	1437	tuaB		COG2244	Teichuronic acid biosynthesis protein TuaB
DGHDHNNC_00221	CDS	975				hypothetical protein
DGHDHNNC_00222	CDS	1338				hypothetical protein
DGHDHNNC_00223	CDS	870				hypothetical protein
DGHDHNNC_00224	CDS	1440				hypothetical protein
DGHDHNNC_00225	CDS	411				hypothetical protein
DGHDHNNC_00226	CDS	981				hypothetical protein
DGHDHNNC_00227	CDS	645				hypothetical protein
DGHDHNNC_00228	CDS	906		2.4.2.45	COG0382	Decaprenyl-phosphate phosphoribosyltransferase
DGHDHNNC_00229	CDS	1011				hypothetical protein
DGHDHNNC_00230	CDS	1146				hypothetical protein
DGHDHNNC_00231	CDS	1914	eptC	2.7.-.-	COG2194	Phosphoethanolamine transferase EptC
DGHDHNNC_00232	CDS	573	nadD	2.7.7.18		putative nicotinate-nucleotide adenylyltransferase
DGHDHNNC_00233	CDS	576	gmk	2.7.4.8	COG0194	Guanylate kinase
DGHDHNNC_00234	CDS	879				hypothetical protein
DGHDHNNC_00235	CDS	735	tsaB		COG1214	tRNA threonylcarbamoyladenosine biosynthesis protein TsaB
DGHDHNNC_00236	CDS	600				hypothetical protein
DGHDHNNC_00237	CDS	1311	murA1	2.5.1.7		UDP-N-acetylglucosamine 1-carboxyvinyltransferase
DGHDHNNC_00238	CDS	522	rimM			Ribosome maturation factor RimM
DGHDHNNC_00239	CDS	1161	dxr	1.1.1.267		1-deoxy-D-xylulose 5-phosphate reductoisomerase
DGHDHNNC_00240	CDS	1383		3.4.24.-	COG0750	Putative zinc metalloprotease
DGHDHNNC_00241	CDS	951				hypothetical protein
DGHDHNNC_00242	CDS	321				hypothetical protein
DGHDHNNC_00243	CDS	2118	recG	3.6.4.12	COG1200	ATP-dependent DNA helicase RecG
DGHDHNNC_00244	CDS	4329				hypothetical protein
DGHDHNNC_00245	CDS	2514				hypothetical protein
DGHDHNNC_00246	CDS	1317				hypothetical protein
DGHDHNNC_00247	CDS	2481				hypothetical protein
DGHDHNNC_00248	CDS	1473				hypothetical protein
DGHDHNNC_00249	CDS	3969				hypothetical protein
DGHDHNNC_00250	CDS	126				hypothetical protein
DGHDHNNC_00251	CDS	2715				hypothetical protein
DGHDHNNC_00252	CDS	906				hypothetical protein
DGHDHNNC_00253	CDS	912				hypothetical protein
DGHDHNNC_00254	CDS	3990	lacZ_2	3.2.1.23		Beta-galactosidase
DGHDHNNC_00255	CDS	1953				hypothetical protein
DGHDHNNC_00256	CDS	258				hypothetical protein
DGHDHNNC_00257	CDS	162				hypothetical protein
DGHDHNNC_00258	CDS	1863				hypothetical protein
DGHDHNNC_00259	CDS	489	yfkJ	3.1.3.48	COG0394	Low molecular weight protein-tyrosine-phosphatase YfkJ
DGHDHNNC_00260	CDS	291				hypothetical protein
DGHDHNNC_00261	CDS	273				hypothetical protein
DGHDHNNC_00262	CDS	1083	mnmA	2.8.1.13	COG0482	tRNA-specific 2-thiouridylase MnmA
DGHDHNNC_00263	CDS	1689	aspT_2			Aspartate/alanine antiporter
DGHDHNNC_00264	CDS	1452				hypothetical protein
DGHDHNNC_00265	CDS	912	cynR			HTH-type transcriptional regulator CynR
DGHDHNNC_00266	CDS	882				hypothetical protein
DGHDHNNC_00267	CDS	873	lacX			Protein LacX, plasmid
DGHDHNNC_00268	CDS	1980				hypothetical protein
DGHDHNNC_00269	CDS	4089	rcsC_2	2.7.13.3		Sensor histidine kinase RcsC
DGHDHNNC_00270	CDS	2148	ptpA_1	3.4.14.12	COG1506	Prolyl tripeptidyl peptidase
DGHDHNNC_00271	CDS	1329				hypothetical protein
DGHDHNNC_00272	CDS	1773	menH	4.2.99.20		2-succinyl-6-hydroxy-2,4-cyclohexadiene-1-carboxylate synthase
DGHDHNNC_00273	CDS	1353				hypothetical protein
DGHDHNNC_00274	CDS	273				hypothetical protein
DGHDHNNC_00275	CDS	174				hypothetical protein
DGHDHNNC_00276	CDS	2379				hypothetical protein
DGHDHNNC_00277	CDS	1050				hypothetical protein
DGHDHNNC_00278	CDS	1704				hypothetical protein
DGHDHNNC_00279	CDS	3027	susC_4			TonB-dependent receptor SusC
DGHDHNNC_00280	CDS	2901				hypothetical protein
DGHDHNNC_00281	CDS	1986		3.2.1.22		Retaining alpha-galactosidase
DGHDHNNC_00282	CDS	2442				hypothetical protein
DGHDHNNC_00283	CDS	1278				hypothetical protein
DGHDHNNC_00284	CDS	585				hypothetical protein
DGHDHNNC_00285	CDS	2475				hypothetical protein
DGHDHNNC_00286	CDS	252				hypothetical protein
DGHDHNNC_00287	CDS	1014				hypothetical protein
DGHDHNNC_00288	CDS	360				hypothetical protein
DGHDHNNC_00289	CDS	270				hypothetical protein
DGHDHNNC_00290	CDS	1104				hypothetical protein
DGHDHNNC_00291	CDS	261				hypothetical protein
DGHDHNNC_00292	CDS	1074				hypothetical protein
DGHDHNNC_00293	CDS	1065				hypothetical protein
DGHDHNNC_00294	CDS	1983				hypothetical protein
DGHDHNNC_00295	CDS	1503				hypothetical protein
DGHDHNNC_00296	CDS	1566				hypothetical protein
DGHDHNNC_00297	CDS	1092				hypothetical protein
DGHDHNNC_00298	CDS	3042	mdtC_1			Multidrug resistance protein MdtC
DGHDHNNC_00299	CDS	3183	mdtC_2			Multidrug resistance protein MdtC
DGHDHNNC_00300	CDS	846				hypothetical protein
DGHDHNNC_00301	CDS	981				hypothetical protein
DGHDHNNC_00302	CDS	1830				hypothetical protein
DGHDHNNC_00303	CDS	114				hypothetical protein
DGHDHNNC_00304	CDS	117				hypothetical protein
DGHDHNNC_00305	CDS	1011				hypothetical protein
DGHDHNNC_00306	CDS	1434				hypothetical protein
DGHDHNNC_00307	CDS	159				hypothetical protein
DGHDHNNC_00308	tmRNA	397	ssrA			transfer-messenger RNA, SsrA
DGHDHNNC_00309	CDS	915				hypothetical protein
DGHDHNNC_00310	CDS	933	rsgA	3.6.1.-	COG1162	Small ribosomal subunit biogenesis GTPase RsgA
DGHDHNNC_00311	CDS	561	frr		COG0233	Ribosome-recycling factor
DGHDHNNC_00312	CDS	813	rsmA	2.1.1.182	COG0030	Ribosomal RNA small subunit methyltransferase A
DGHDHNNC_00313	CDS	1005				hypothetical protein
DGHDHNNC_00314	CDS	1464	pepD_1	3.4.13.18	COG2195	Cytosol non-specific dipeptidase
DGHDHNNC_00315	CDS	927				hypothetical protein
DGHDHNNC_00316	CDS	114				hypothetical protein
DGHDHNNC_00317	CDS	1767				hypothetical protein
DGHDHNNC_00318	tRNA	72				tRNA-Gln(ctg)
DGHDHNNC_00319	CDS	360	rsfS			Ribosomal silencing factor RsfS
DGHDHNNC_00320	CDS	2088	ftsH	3.4.24.-	COG0465	ATP-dependent zinc metalloprotease FtsH
DGHDHNNC_00321	CDS	867				hypothetical protein
DGHDHNNC_00322	CDS	1464	lpxB	2.4.1.182		Lipid-A-disaccharide synthase
DGHDHNNC_00323	CDS	765	surE	3.1.3.5	COG0496	5'-nucleotidase SurE
DGHDHNNC_00324	CDS	849	soj_1	3.6.-.-	COG1192	Sporulation initiation inhibitor protein Soj
DGHDHNNC_00325	CDS	912	parB		COG1475	putative chromosome-partitioning protein ParB
DGHDHNNC_00326	CDS	741				hypothetical protein
DGHDHNNC_00327	CDS	1359				hypothetical protein
DGHDHNNC_00328	CDS	2286	relA_1	2.7.6.5	COG0317	GTP pyrophosphokinase
DGHDHNNC_00329	CDS	990	pemA	3.1.1.11		Pectinesterase A
DGHDHNNC_00330	CDS	348				hypothetical protein
DGHDHNNC_00331	CDS	2661	alaS	6.1.1.7	COG0013	Alanine--tRNA ligase
DGHDHNNC_00332	CDS	1131				hypothetical protein
DGHDHNNC_00333	CDS	510	yrdA		COG0663	Protein YrdA
DGHDHNNC_00334	CDS	1206				hypothetical protein
DGHDHNNC_00335	CDS	297				hypothetical protein
DGHDHNNC_00336	CDS	3273	lacZ_3	3.2.1.23		Beta-galactosidase
DGHDHNNC_00337	CDS	1116				hypothetical protein
DGHDHNNC_00338	CDS	2811	lacZ_4	3.2.1.23		Beta-galactosidase
DGHDHNNC_00339	CDS	3204				hypothetical protein
DGHDHNNC_00340	CDS	1428				hypothetical protein
DGHDHNNC_00341	CDS	2583	lacZ_5	3.2.1.23		Beta-galactosidase
DGHDHNNC_00342	CDS	3036	rhaS_1			HTH-type transcriptional activator RhaS
DGHDHNNC_00343	CDS	894				hypothetical protein
DGHDHNNC_00344	CDS	1515				hypothetical protein
DGHDHNNC_00345	CDS	3312				hypothetical protein
DGHDHNNC_00346	CDS	2190				hypothetical protein
DGHDHNNC_00347	CDS	456				hypothetical protein
DGHDHNNC_00348	CDS	2625				hypothetical protein
DGHDHNNC_00349	CDS	1746				hypothetical protein
DGHDHNNC_00350	CDS	618				hypothetical protein
DGHDHNNC_00351	CDS	2781				hypothetical protein
DGHDHNNC_00352	CDS	267				hypothetical protein
DGHDHNNC_00353	CDS	576				hypothetical protein
DGHDHNNC_00354	CDS	669	ispD	2.7.7.60	COG1211	2-C-methyl-D-erythritol 4-phosphate cytidylyltransferase
DGHDHNNC_00355	CDS	573	yajL	3.1.2.-	COG0693	Protein/nucleic acid deglycase 3
DGHDHNNC_00356	CDS	564				hypothetical protein
DGHDHNNC_00357	CDS	1410				hypothetical protein
DGHDHNNC_00358	CDS	3645				hypothetical protein
DGHDHNNC_00359	CDS	1149				hypothetical protein
DGHDHNNC_00360	CDS	1374	resA_2			Thiol-disulfide oxidoreductase ResA
DGHDHNNC_00361	CDS	909	nadK	2.7.1.23	COG0061	NAD kinase
DGHDHNNC_00362	CDS	2028				hypothetical protein
DGHDHNNC_00363	CDS	312				hypothetical protein
DGHDHNNC_00364	CDS	312				hypothetical protein
DGHDHNNC_00365	CDS	1131	yhcG_1	3.1.-.-	COG4804	Putative nuclease YhcG
DGHDHNNC_00366	CDS	417				hypothetical protein
DGHDHNNC_00367	CDS	243				hypothetical protein
DGHDHNNC_00368	CDS	417				hypothetical protein
DGHDHNNC_00369	CDS	525				hypothetical protein
DGHDHNNC_00370	CDS	1431				hypothetical protein
DGHDHNNC_00371	CDS	1185				hypothetical protein
DGHDHNNC_00372	CDS	1644	susD_2			Starch-binding protein SusD
DGHDHNNC_00373	CDS	3186	susC_5			TonB-dependent receptor SusC
DGHDHNNC_00374	CDS	1002	cytR		COG1609	HTH-type transcriptional repressor CytR
DGHDHNNC_00375	CDS	1335				hypothetical protein
DGHDHNNC_00376	CDS	2676				hypothetical protein
DGHDHNNC_00377	CDS	2136	susB_1	3.2.1.3		Glucan 1,4-alpha-glucosidase SusB
DGHDHNNC_00378	CDS	1953	pulA	3.2.1.41	COG1523	Pullulanase
DGHDHNNC_00379	CDS	1926	glgB_2	2.4.1.18		1,4-alpha-glucan branching enzyme GlgB
DGHDHNNC_00380	CDS	105				hypothetical protein
DGHDHNNC_00381	CDS	99				hypothetical protein
DGHDHNNC_00382	CDS	2994	rhaS_2			HTH-type transcriptional activator RhaS
DGHDHNNC_00383	CDS	2256				hypothetical protein
DGHDHNNC_00384	CDS	3090				hypothetical protein
DGHDHNNC_00385	CDS	1797				hypothetical protein
DGHDHNNC_00386	CDS	3252				hypothetical protein
DGHDHNNC_00387	CDS	1845				hypothetical protein
DGHDHNNC_00388	CDS	2715				hypothetical protein
DGHDHNNC_00389	CDS	1044	abnB	3.2.1.99		Intracellular endo-alpha-(1->5)-L-arabinanase
DGHDHNNC_00390	CDS	1446				hypothetical protein
DGHDHNNC_00391	CDS	1758				hypothetical protein
DGHDHNNC_00392	CDS	219				hypothetical protein
DGHDHNNC_00393	CDS	2907				hypothetical protein
DGHDHNNC_00394	CDS	1566				hypothetical protein
DGHDHNNC_00395	CDS	324				hypothetical protein
DGHDHNNC_00396	CDS	555				hypothetical protein
DGHDHNNC_00397	CDS	1659	acsA	6.2.1.1	COG0365	Acetyl-coenzyme A synthetase
DGHDHNNC_00398	CDS	780	proB	2.7.2.11	COG0263	Glutamate 5-kinase
DGHDHNNC_00399	CDS	357				hypothetical protein
DGHDHNNC_00400	CDS	354				hypothetical protein
DGHDHNNC_00401	CDS	423				hypothetical protein
DGHDHNNC_00402	CDS	2181	agaA	3.2.1.22		Alpha-galactosidase AgaA
DGHDHNNC_00403	CDS	2307				hypothetical protein
DGHDHNNC_00404	CDS	1617				hypothetical protein
DGHDHNNC_00405	CDS	333				hypothetical protein
DGHDHNNC_00406	CDS	177				hypothetical protein
DGHDHNNC_00407	CDS	1158	yhcG_2	3.1.-.-	COG4804	Putative nuclease YhcG
DGHDHNNC_00408	CDS	1287	proA	1.2.1.41	COG0014	Gamma-glutamyl phosphate reductase
DGHDHNNC_00409	CDS	963	argF'	2.1.3.9	COG0078	N-acetylornithine carbamoyltransferase
DGHDHNNC_00410	CDS	1068	rutC	1.-.-.-		Putative aminoacrylate peracid reductase RutC
DGHDHNNC_00411	CDS	342				hypothetical protein
DGHDHNNC_00412	CDS	1149				hypothetical protein
DGHDHNNC_00413	CDS	996	ddlA	6.3.2.4	COG1181	D-alanine--D-alanine ligase A
DGHDHNNC_00414	CDS	1164	rluD_1	5.4.99.23	COG0564	Ribosomal large subunit pseudouridine synthase D
DGHDHNNC_00415	CDS	735				hypothetical protein
DGHDHNNC_00416	CDS	204				hypothetical protein
DGHDHNNC_00417	CDS	156	rpmH		COG0230	50S ribosomal protein L34
DGHDHNNC_00418	CDS	567	efp		COG0231	Elongation factor P
DGHDHNNC_00419	CDS	1059				hypothetical protein
DGHDHNNC_00420	CDS	690				hypothetical protein
DGHDHNNC_00421	CDS	321	sufT			Fe-S protein maturation auxiliary factor SufT
DGHDHNNC_00422	CDS	765	lpxH	3.6.1.54	COG2908	UDP-2,3-diacylglucosamine hydrolase
DGHDHNNC_00423	CDS	1047	kdgK	2.7.1.45		2-dehydro-3-deoxygluconokinase
DGHDHNNC_00424	CDS	1203	ackA	2.7.2.1	COG0282	Acetate kinase
DGHDHNNC_00425	CDS	1047	pta	2.3.1.8	COG0280	Phosphate acetyltransferase
DGHDHNNC_00426	CDS	771	cdaA	2.7.7.85	COG1624	Cyclic di-AMP synthase CdaA
DGHDHNNC_00427	CDS	846	folP	2.5.1.15	COG0294	Dihydropteroate synthase
DGHDHNNC_00428	CDS	105				hypothetical protein
DGHDHNNC_00429	CDS	105				hypothetical protein
DGHDHNNC_00430	CDS	222				hypothetical protein
DGHDHNNC_00431	CDS	1302	murF	6.3.2.10	COG0770	UDP-N-acetylmuramoyl-tripeptide--D-alanyl-D-alanine ligase
DGHDHNNC_00432	CDS	1128				hypothetical protein
DGHDHNNC_00433	CDS	600	pdxT	4.3.3.6		Pyridoxal 5'-phosphate synthase subunit PdxT
DGHDHNNC_00434	CDS	876	pdxS	4.3.3.6	COG0214	Pyridoxal 5'-phosphate synthase subunit PdxS
DGHDHNNC_00435	CDS	1242				hypothetical protein
DGHDHNNC_00436	CDS	963				hypothetical protein
DGHDHNNC_00437	CDS	492				hypothetical protein
DGHDHNNC_00438	CDS	753				hypothetical protein
DGHDHNNC_00439	CDS	2091				hypothetical protein
DGHDHNNC_00440	CDS	2049				hypothetical protein
DGHDHNNC_00441	CDS	2688				hypothetical protein
DGHDHNNC_00442	CDS	1551				hypothetical protein
DGHDHNNC_00443	CDS	903				hypothetical protein
DGHDHNNC_00444	CDS	1527				hypothetical protein
DGHDHNNC_00445	CDS	2937	susC_6			TonB-dependent receptor SusC
DGHDHNNC_00446	CDS	2880	rhaR_1			HTH-type transcriptional activator RhaR
DGHDHNNC_00447	CDS	2451		3.2.1.23	COG3250	Beta-galactosidase BoGH2A
DGHDHNNC_00448	CDS	1086	ganB	3.2.1.89	COG3867	Arabinogalactan endo-beta-1,4-galactanase
DGHDHNNC_00449	tRNA	74				tRNA-Phe(gaa)
DGHDHNNC_00450	tRNA	74				tRNA-Pro(cgg)
DGHDHNNC_00451	CDS	933				hypothetical protein
DGHDHNNC_00452	CDS	1356				hypothetical protein
DGHDHNNC_00453	CDS	1365				hypothetical protein
DGHDHNNC_00454	CDS	501		3.6.1.25	COG2954	Inorganic triphosphatase
DGHDHNNC_00455	CDS	150				hypothetical protein
DGHDHNNC_00456	CDS	1128	prfB		COG1186	Peptide chain release factor RF2
DGHDHNNC_00457	CDS	1860		6.2.1.3	COG1022	Long-chain-fatty-acid--CoA ligase FadD15
DGHDHNNC_00458	CDS	1065	dapE	3.5.1.18	COG0624	Succinyl-diaminopimelate desuccinylase
DGHDHNNC_00459	CDS	339				hypothetical protein
DGHDHNNC_00460	CDS	894	cysL_1		COG0583	HTH-type transcriptional regulator CysL
DGHDHNNC_00461	CDS	1044				hypothetical protein
DGHDHNNC_00462	CDS	633				hypothetical protein
DGHDHNNC_00463	CDS	1392	ftsZ_1			Cell division protein FtsZ
DGHDHNNC_00464	CDS	414				hypothetical protein
DGHDHNNC_00465	CDS	1464				hypothetical protein
DGHDHNNC_00466	CDS	1230				hypothetical protein
DGHDHNNC_00467	CDS	132				hypothetical protein
DGHDHNNC_00468	CDS	1278				hypothetical protein
DGHDHNNC_00469	CDS	948	fieF		COG0053	Ferrous-iron efflux pump FieF
DGHDHNNC_00470	CDS	2058	btuB_1			Vitamin B12 transporter BtuB
DGHDHNNC_00471	CDS	507				hypothetical protein
DGHDHNNC_00472	CDS	303	clpS		COG2127	ATP-dependent Clp protease adapter protein ClpS
DGHDHNNC_00473	CDS	2286	clpA		COG0542	ATP-dependent Clp protease ATP-binding subunit ClpA
DGHDHNNC_00474	CDS	666	aat	2.3.2.6	COG2360	Leucyl/phenylalanyl-tRNA--protein transferase
DGHDHNNC_00475	CDS	1611	pafA	3.1.3.1		Alkaline phosphatase PafA
DGHDHNNC_00476	CDS	2130	ziaA	3.6.3.5		Zinc-transporting ATPase
DGHDHNNC_00477	tRNA	75				tRNA-Met(cat)
DGHDHNNC_00478	CDS	2640	yoaB	3.6.3.8	COG0474	Calcium-transporting ATPase 1
DGHDHNNC_00479	CDS	939	ribF		COG0196	Riboflavin biosynthesis protein RibF
DGHDHNNC_00480	CDS	834				hypothetical protein
DGHDHNNC_00481	CDS	879				hypothetical protein
DGHDHNNC_00482	CDS	1563				hypothetical protein
DGHDHNNC_00483	CDS	660				hypothetical protein
DGHDHNNC_00484	CDS	402				hypothetical protein
DGHDHNNC_00485	CDS	663				hypothetical protein
DGHDHNNC_00486	CDS	987				hypothetical protein
DGHDHNNC_00487	CDS	501				hypothetical protein
DGHDHNNC_00488	CDS	516	sigR		COG1595	ECF RNA polymerase sigma factor SigR
DGHDHNNC_00489	CDS	771	argB	2.7.2.8	COG0548	Acetylglutamate kinase
DGHDHNNC_00490	CDS	1893	speA	4.1.1.19	COG1166	Biosynthetic arginine decarboxylase
DGHDHNNC_00491	CDS	528	aroK	2.7.1.71	COG0703	Shikimate kinase
DGHDHNNC_00492	CDS	2331	topA	5.99.1.2		DNA topoisomerase 1
DGHDHNNC_00493	CDS	528	nudC_1	3.6.1.22		NADH pyrophosphatase
DGHDHNNC_00494	CDS	1455				hypothetical protein
DGHDHNNC_00495	CDS	1179	resA_3			Thiol-disulfide oxidoreductase ResA
DGHDHNNC_00496	CDS	2319	pnp	2.7.7.8	COG1185	Polyribonucleotide nucleotidyltransferase
DGHDHNNC_00497	CDS	3120	susC_7			TonB-dependent receptor SusC
DGHDHNNC_00498	CDS	1509				hypothetical protein
DGHDHNNC_00499	CDS	1131				hypothetical protein
DGHDHNNC_00500	CDS	153				hypothetical protein
DGHDHNNC_00501	tRNA	75				tRNA-Asn(gtt)
DGHDHNNC_00502	tRNA	75				tRNA-Asn(gtt)
DGHDHNNC_00503	CDS	1665				hypothetical protein
DGHDHNNC_00504	CDS	468	rimP			Ribosome maturation factor RimP
DGHDHNNC_00505	CDS	1263	nusA		COG0195	Transcription termination/antitermination protein NusA
DGHDHNNC_00506	CDS	2844	lepA_1			Elongation factor 4
DGHDHNNC_00507	CDS	1452	sufB		COG0719	FeS cluster assembly protein SufB
DGHDHNNC_00508	CDS	756	sufC		COG0396	putative ATP-dependent transporter SufC
DGHDHNNC_00509	CDS	1350	sufD		COG0719	FeS cluster assembly protein SufD
DGHDHNNC_00510	CDS	1215	sufS	2.8.1.7	COG0520	Cysteine desulfurase
DGHDHNNC_00511	CDS	609	rnhB	3.1.26.4	COG0164	Ribonuclease HII
DGHDHNNC_00512	CDS	1575				hypothetical protein
DGHDHNNC_00513	tRNA	85				tRNA-Leu(caa)
DGHDHNNC_00514	CDS	1089	rfbM	2.7.7.13	COG0662	Mannose-1-phosphate guanylyltransferase RfbM
DGHDHNNC_00515	CDS	402			COG0537	putative HIT-like protein
DGHDHNNC_00516	CDS	468	greA_1		COG0782	Transcription elongation factor GreA
DGHDHNNC_00517	CDS	3486				hypothetical protein
DGHDHNNC_00518	CDS	1137				hypothetical protein
DGHDHNNC_00519	CDS	468	guaD	3.5.4.3	COG0590	Guanine deaminase
DGHDHNNC_00520	CDS	639	pucK		COG2233	Uric acid permease PucK
DGHDHNNC_00521	CDS	675	xanQ		COG2233	Xanthine permease XanQ
DGHDHNNC_00522	CDS	987				hypothetical protein
DGHDHNNC_00523	CDS	567	xpt	2.4.2.22	COG0503	Xanthine phosphoribosyltransferase
DGHDHNNC_00524	CDS	1179				hypothetical protein
DGHDHNNC_00525	CDS	267				hypothetical protein
DGHDHNNC_00526	CDS	90				hypothetical protein
DGHDHNNC_00527	CDS	432				hypothetical protein
DGHDHNNC_00528	CDS	309				hypothetical protein
DGHDHNNC_00529	CDS	1461				hypothetical protein
DGHDHNNC_00530	CDS	1116				hypothetical protein
DGHDHNNC_00531	CDS	1698				hypothetical protein
DGHDHNNC_00532	CDS	1881				hypothetical protein
DGHDHNNC_00533	CDS	1896				hypothetical protein
DGHDHNNC_00534	CDS	807				hypothetical protein
DGHDHNNC_00535	CDS	483				hypothetical protein
DGHDHNNC_00536	CDS	1014	fda	4.1.2.13	COG0191	Fructose-bisphosphate aldolase
DGHDHNNC_00537	CDS	1227	fucP_1		COG0738	L-fucose-proton symporter
DGHDHNNC_00538	CDS	3105				hypothetical protein
DGHDHNNC_00539	CDS	207				hypothetical protein
DGHDHNNC_00540	CDS	831				hypothetical protein
DGHDHNNC_00541	CDS	495	rplQ			50S ribosomal protein L17
DGHDHNNC_00542	CDS	996	rpoA	2.7.7.6	COG0202	DNA-directed RNA polymerase subunit alpha
DGHDHNNC_00543	CDS	606	rpsD			30S ribosomal protein S4
DGHDHNNC_00544	CDS	390	rpsK		COG0100	30S ribosomal protein S11
DGHDHNNC_00545	CDS	381	rpsM			30S ribosomal protein S13
DGHDHNNC_00546	CDS	117	rpmJ			50S ribosomal protein L36
DGHDHNNC_00547	CDS	159	infA		COG0361	Translation initiation factor IF-1
DGHDHNNC_00548	CDS	1338	secY		COG0201	Protein translocase subunit SecY
DGHDHNNC_00549	CDS	447	rplO		COG0200	50S ribosomal protein L15
DGHDHNNC_00550	CDS	177	rpmD		COG1841	50S ribosomal protein L30
DGHDHNNC_00551	CDS	507	rpsE		COG0098	30S ribosomal protein S5
DGHDHNNC_00552	CDS	345	rplR		COG0256	50S ribosomal protein L18
DGHDHNNC_00553	CDS	573	rplF		COG0097	50S ribosomal protein L6
DGHDHNNC_00554	CDS	396	rpsH		COG0096	30S ribosomal protein S8
DGHDHNNC_00555	CDS	303	rpsN		COG0199	30S ribosomal protein S14
DGHDHNNC_00556	CDS	555	rplE		COG0094	50S ribosomal protein L5
DGHDHNNC_00557	CDS	318	rplX		COG0198	50S ribosomal protein L24
DGHDHNNC_00558	CDS	366	rplN		COG0093	50S ribosomal protein L14
DGHDHNNC_00559	CDS	258	rpsQ			30S ribosomal protein S17
DGHDHNNC_00560	CDS	195	rpmC			50S ribosomal protein L29
DGHDHNNC_00561	CDS	429	rplP		COG0197	50S ribosomal protein L16
DGHDHNNC_00562	CDS	732	rpsC		COG0092	30S ribosomal protein S3
DGHDHNNC_00563	CDS	405				hypothetical protein
DGHDHNNC_00564	CDS	267	rpsS			30S ribosomal protein S19
DGHDHNNC_00565	CDS	828	rplB		COG0090	50S ribosomal protein L2
DGHDHNNC_00566	CDS	294	rplW		COG0089	50S ribosomal protein L23
DGHDHNNC_00567	CDS	630	rplD			50S ribosomal protein L4
DGHDHNNC_00568	CDS	615	rplC		COG0087	50S ribosomal protein L3
DGHDHNNC_00569	CDS	306	rpsJ		COG0051	30S ribosomal protein S10
DGHDHNNC_00570	CDS	2115	fusA_1		COG0480	Elongation factor G
DGHDHNNC_00571	CDS	477	rpsG		COG0049	30S ribosomal protein S7
DGHDHNNC_00572	CDS	381	rpsL		COG0048	30S ribosomal protein S12
DGHDHNNC_00573	CDS	327				hypothetical protein
DGHDHNNC_00574	CDS	4335	rpoC	2.7.7.6	COG0086	DNA-directed RNA polymerase subunit beta'
DGHDHNNC_00575	CDS	3813	rpoB	2.7.7.6	COG0085	DNA-directed RNA polymerase subunit beta
DGHDHNNC_00576	CDS	378	rplL		COG0222	50S ribosomal protein L7/L12
DGHDHNNC_00577	CDS	519	rplJ		COG0244	50S ribosomal protein L10
DGHDHNNC_00578	CDS	693	rplA			50S ribosomal protein L1
DGHDHNNC_00579	CDS	441	rplK			50S ribosomal protein L11
DGHDHNNC_00580	CDS	543	nusG		COG0250	Transcription termination/antitermination protein NusG
DGHDHNNC_00581	CDS	189				hypothetical protein
DGHDHNNC_00582	tRNA	74				tRNA-Trp(cca)
DGHDHNNC_00583	CDS	1197	tuf		COG0050	Elongation factor Tu
DGHDHNNC_00584	tRNA	73				tRNA-Thr(ggt)
DGHDHNNC_00585	tRNA	74				tRNA-Gly(tcc)
DGHDHNNC_00586	tRNA	83				tRNA-Tyr(gta)
DGHDHNNC_00587	tRNA	75				tRNA-Thr(tgt)
DGHDHNNC_00588	CDS	300				hypothetical protein
DGHDHNNC_00589	CDS	885	xerD_1			Tyrosine recombinase XerD
DGHDHNNC_00590	CDS	192	rpsU			30S ribosomal protein S21
DGHDHNNC_00591	CDS	1788	map_2	3.4.11.18		Methionine aminopeptidase
DGHDHNNC_00592	CDS	993	mdh	1.1.1.37	COG0039	Malate dehydrogenase
DGHDHNNC_00593	CDS	855				hypothetical protein
DGHDHNNC_00594	CDS	1203	patB	4.4.1.8	COG1168	Cystathionine beta-lyase PatB
DGHDHNNC_00595	CDS	525				hypothetical protein
DGHDHNNC_00596	CDS	1263	waaA	2.4.99.12	COG1519	3-deoxy-D-manno-octulosonic acid transferase
DGHDHNNC_00597	CDS	1518	gltX	6.1.1.17	COG0008	Glutamate--tRNA ligase
DGHDHNNC_00598	CDS	2100				hypothetical protein
DGHDHNNC_00599	CDS	1650				hypothetical protein
DGHDHNNC_00600	CDS	2271	priA	3.6.4.-	COG1198	Primosomal protein N'
DGHDHNNC_00601	CDS	612				hypothetical protein
DGHDHNNC_00602	CDS	1059				hypothetical protein
DGHDHNNC_00603	CDS	1086				hypothetical protein
DGHDHNNC_00604	CDS	732				hypothetical protein
DGHDHNNC_00605	CDS	1461	egtB	1.14.99.-		Hercynine oxygenase
DGHDHNNC_00606	CDS	963				hypothetical protein
DGHDHNNC_00607	CDS	222				hypothetical protein
DGHDHNNC_00608	CDS	462				hypothetical protein
DGHDHNNC_00609	CDS	333				hypothetical protein
DGHDHNNC_00610	CDS	222				hypothetical protein
DGHDHNNC_00611	CDS	216				hypothetical protein
DGHDHNNC_00612	CDS	3429	rapA_1	3.6.4.-		RNA polymerase-associated protein RapA
DGHDHNNC_00613	CDS	249				hypothetical protein
DGHDHNNC_00614	CDS	1491				hypothetical protein
DGHDHNNC_00615	CDS	309				hypothetical protein
DGHDHNNC_00616	CDS	2193	glgE	2.4.99.16		Alpha-1,4-glucan:maltose-1-phosphate maltosyltransferase
DGHDHNNC_00617	CDS	888	fabD	2.3.1.39	COG0331	Malonyl CoA-acyl carrier protein transacylase
DGHDHNNC_00618	CDS	126				hypothetical protein
DGHDHNNC_00619	CDS	531	rplI		COG0359	50S ribosomal protein L9
DGHDHNNC_00620	CDS	270	rpsR			30S ribosomal protein S18
DGHDHNNC_00621	CDS	345	rpsF		COG0360	30S ribosomal protein S6
DGHDHNNC_00622	CDS	198				hypothetical protein
DGHDHNNC_00623	CDS	699	mprA			Response regulator MprA
DGHDHNNC_00624	CDS	1494	sasA_1	2.7.-.-		Adaptive-response sensory-kinase SasA
DGHDHNNC_00625	CDS	117				hypothetical protein
DGHDHNNC_00626	CDS	2163	fusA_2		COG0480	Elongation factor G
DGHDHNNC_00627	CDS	1137	hemN	1.3.99.-	COG0635	Oxygen-independent coproporphyrinogen-III oxidase-like protein YqeR
DGHDHNNC_00628	CDS	363				hypothetical protein
DGHDHNNC_00629	CDS	1347	gltA	2.3.3.16	COG0372	Citrate synthase
DGHDHNNC_00630	CDS	2259	acnA	4.2.1.3	COG1048	Aconitate hydratase A
DGHDHNNC_00631	CDS	711	trmD	2.1.1.228		tRNA (guanine-N(1)-)-methyltransferase
DGHDHNNC_00632	CDS	852				hypothetical protein
DGHDHNNC_00633	CDS	1407	pepP	3.4.11.9	COG0006	Xaa-Pro aminopeptidase
DGHDHNNC_00634	CDS	1212				hypothetical protein
DGHDHNNC_00635	CDS	1722	recJ	3.1.-.-	COG0608	Single-stranded-DNA-specific exonuclease RecJ
DGHDHNNC_00636	CDS	1896	cshA	3.6.4.13		DEAD-box ATP-dependent RNA helicase CshA
DGHDHNNC_00637	CDS	1035		1.1.1.382	COG0059	Ketol-acid reductoisomerase (NAD(+))
DGHDHNNC_00638	CDS	804				hypothetical protein
DGHDHNNC_00639	CDS	546	ilvH	2.2.1.6	COG0440	Putative acetolactate synthase small subunit
DGHDHNNC_00640	CDS	1716	ilvB	2.2.1.6	COG0028	Acetolactate synthase large subunit
DGHDHNNC_00641	CDS	1803	ilvD	4.2.1.9	COG0129	Dihydroxy-acid dehydratase
DGHDHNNC_00642	CDS	111				hypothetical protein
DGHDHNNC_00643	CDS	1128				hypothetical protein
DGHDHNNC_00644	CDS	2601				hypothetical protein
DGHDHNNC_00645	CDS	879	folD		COG0190	Bifunctional protein FolD protein
DGHDHNNC_00646	CDS	1353	ffh		COG0541	Signal recognition particle protein
DGHDHNNC_00647	CDS	660				hypothetical protein
DGHDHNNC_00648	CDS	1482	gltD_1	1.4.1.13	COG0493	Glutamate synthase [NADPH] small chain
DGHDHNNC_00649	CDS	798				hypothetical protein
DGHDHNNC_00650	CDS	1068	kdsA_1	2.5.1.55		2-dehydro-3-deoxyphosphooctonate aldolase
DGHDHNNC_00651	CDS	1170	dapL_1	2.6.1.83	COG0436	LL-diaminopimelate aminotransferase
DGHDHNNC_00652	CDS	834	pheA		COG0077	P-protein
DGHDHNNC_00653	CDS	147				hypothetical protein
DGHDHNNC_00654	CDS	282				hypothetical protein
DGHDHNNC_00655	CDS	909	pyrD	1.3.1.14	COG0167	Dihydroorotate dehydrogenase B (NAD(+)), catalytic subunit
DGHDHNNC_00656	CDS	777	pyrK_2		COG0543	Dihydroorotate dehydrogenase B (NAD(+)), electron transfer subunit
DGHDHNNC_00657	CDS	546				hypothetical protein
DGHDHNNC_00658	CDS	111				hypothetical protein
DGHDHNNC_00659	CDS	990	yqeN		COG1466	putative protein YqeN
DGHDHNNC_00660	CDS	459				hypothetical protein
DGHDHNNC_00661	CDS	120				hypothetical protein
DGHDHNNC_00662	CDS	1254	ugd	1.1.1.22	COG1004	UDP-glucose 6-dehydrogenase
DGHDHNNC_00663	CDS	468		4.2.1.17	COG2030	putative enoyl-CoA hydratase 1
DGHDHNNC_00664	CDS	852	djlA			DnaJ-like protein DjlA
DGHDHNNC_00665	CDS	828				hypothetical protein
DGHDHNNC_00666	CDS	792				hypothetical protein
DGHDHNNC_00667	CDS	1125	aguA_1	3.5.3.12	COG2957	Agmatine deiminase
DGHDHNNC_00668	CDS	876		3.5.1.77		N-carbamoyl-D-amino acid hydrolase
DGHDHNNC_00669	CDS	894				hypothetical protein
DGHDHNNC_00670	CDS	330				hypothetical protein
DGHDHNNC_00671	CDS	1770				hypothetical protein
DGHDHNNC_00672	CDS	753				hypothetical protein
DGHDHNNC_00673	CDS	144				hypothetical protein
DGHDHNNC_00674	CDS	99				hypothetical protein
DGHDHNNC_00675	CDS	537				hypothetical protein
DGHDHNNC_00676	CDS	663				hypothetical protein
DGHDHNNC_00677	CDS	540	yvdD		COG1611	LOG family protein YvdD
DGHDHNNC_00678	CDS	1305				hypothetical protein
DGHDHNNC_00679	CDS	1188	norV		COG0426	Anaerobic nitric oxide reductase flavorubredoxin
DGHDHNNC_00680	CDS	936	scrK	2.7.1.4	COG0524	Fructokinase
DGHDHNNC_00681	CDS	1383		3.4.24.-	COG0612	putative zinc protease
DGHDHNNC_00682	CDS	93				hypothetical protein
DGHDHNNC_00683	CDS	2556				hypothetical protein
DGHDHNNC_00684	CDS	1662				hypothetical protein
DGHDHNNC_00685	CDS	741				hypothetical protein
DGHDHNNC_00686	CDS	441				hypothetical protein
DGHDHNNC_00687	CDS	1452				hypothetical protein
DGHDHNNC_00688	CDS	762	dapB	1.17.1.8	COG0289	4-hydroxy-tetrahydrodipicolinate reductase
DGHDHNNC_00689	CDS	414		3.1.-.-	COG0824	Putative esterase
DGHDHNNC_00690	CDS	1293				hypothetical protein
DGHDHNNC_00691	CDS	1131				hypothetical protein
DGHDHNNC_00692	CDS	987	dus	1.3.1.-	COG0042	putative tRNA-dihydrouridine synthase
DGHDHNNC_00693	CDS	168				hypothetical protein
DGHDHNNC_00694	CDS	435	ybeY	3.1.-.-	COG0319	Endoribonuclease YbeY
DGHDHNNC_00695	CDS	486	coaD	2.7.7.3	COG0669	Phosphopantetheine adenylyltransferase
DGHDHNNC_00696	CDS	1005	ruvB_1	3.6.4.12		Holliday junction ATP-dependent DNA helicase RuvB
DGHDHNNC_00697	CDS	972	panS		COG0385	Pantothenate precursors transporter PanS
DGHDHNNC_00698	CDS	1584				hypothetical protein
DGHDHNNC_00699	CDS	2010	gyrB_1	5.99.1.3		DNA gyrase subunit B
DGHDHNNC_00700	CDS	1215				hypothetical protein
DGHDHNNC_00701	CDS	1338	axe7A	3.1.1.-	COG3458	Acetyl esterase Axe7A
DGHDHNNC_00702	CDS	1542	pnbA	3.1.1.-	COG2272	Para-nitrobenzyl esterase
DGHDHNNC_00703	CDS	519				hypothetical protein
DGHDHNNC_00704	CDS	1314				hypothetical protein
DGHDHNNC_00705	CDS	879				hypothetical protein
DGHDHNNC_00706	CDS	1509				hypothetical protein
DGHDHNNC_00707	CDS	759	frdB	1.3.5.1	COG0479	Fumarate reductase iron-sulfur subunit
DGHDHNNC_00708	CDS	1983	frdA	1.3.5.4		Fumarate reductase flavoprotein subunit
DGHDHNNC_00709	CDS	684				hypothetical protein
DGHDHNNC_00710	CDS	1872	mnmG		COG0445	tRNA uridine 5-carboxymethylaminomethyl modification enzyme MnmG
DGHDHNNC_00711	CDS	210				hypothetical protein
DGHDHNNC_00712	CDS	531	apt	2.4.2.7		Adenine phosphoribosyltransferase
DGHDHNNC_00713	CDS	1848	uvrC		COG0322	UvrABC system protein C
DGHDHNNC_00714	CDS	453	dtd	3.1.1.96	COG1490	D-aminoacyl-tRNA deacylase
DGHDHNNC_00715	CDS	360	ypjD		COG1694	putative protein YpjD
DGHDHNNC_00716	CDS	936	deoC	4.1.2.4		Deoxyribose-phosphate aldolase
DGHDHNNC_00717	CDS	978	sdsA	2.5.1.84		All-trans-nonaprenyl-diphosphate synthase (geranyl-diphosphate specific)
DGHDHNNC_00718	CDS	2763	polA	2.7.7.7	COG0258	DNA polymerase I
DGHDHNNC_00719	CDS	165	rd	1.-.-.-	COG1773	Rubredoxin
DGHDHNNC_00720	CDS	390	dfx	1.15.1.2	COG2033	Desulfoferrodoxin
DGHDHNNC_00721	CDS	1068				hypothetical protein
DGHDHNNC_00722	CDS	2163				hypothetical protein
DGHDHNNC_00723	CDS	2418	rapA_2	3.6.4.-		RNA polymerase-associated protein RapA
DGHDHNNC_00724	CDS	210				hypothetical protein
DGHDHNNC_00725	CDS	339				hypothetical protein
DGHDHNNC_00726	CDS	714				hypothetical protein
DGHDHNNC_00727	CDS	123				hypothetical protein
DGHDHNNC_00728	CDS	1104	ychF		COG0012	Ribosome-binding ATPase YchF
DGHDHNNC_00729	CDS	864	lgt	2.4.99.-	COG0682	Prolipoprotein diacylglyceryl transferase
DGHDHNNC_00730	CDS	2634	mutS_1		COG0249	DNA mismatch repair protein MutS
DGHDHNNC_00731	CDS	1848				hypothetical protein
DGHDHNNC_00732	CDS	2007	xylA			Xylosidase/arabinosidase
DGHDHNNC_00733	CDS	2385				hypothetical protein
DGHDHNNC_00734	CDS	2478				hypothetical protein
DGHDHNNC_00735	CDS	1917		3.2.1.22		Retaining alpha-galactosidase
DGHDHNNC_00736	CDS	3879	rcsC_3	2.7.13.3		Sensor histidine kinase RcsC
DGHDHNNC_00737	CDS	1617				hypothetical protein
DGHDHNNC_00738	CDS	711				hypothetical protein
DGHDHNNC_00739	CDS	2598				hypothetical protein
DGHDHNNC_00740	CDS	1662				hypothetical protein
DGHDHNNC_00741	CDS	954				hypothetical protein
DGHDHNNC_00742	CDS	1812				hypothetical protein
DGHDHNNC_00743	CDS	2850				hypothetical protein
DGHDHNNC_00744	CDS	1911				hypothetical protein
DGHDHNNC_00745	CDS	3099	susC_8			TonB-dependent receptor SusC
DGHDHNNC_00746	CDS	192				hypothetical protein
DGHDHNNC_00747	CDS	2523				hypothetical protein
DGHDHNNC_00748	CDS	1332	xynD	3.2.1.55		Arabinoxylan arabinofuranohydrolase
DGHDHNNC_00749	CDS	1413				hypothetical protein
DGHDHNNC_00750	CDS	1758				hypothetical protein
DGHDHNNC_00751	CDS	1572				hypothetical protein
DGHDHNNC_00752	CDS	2397	resA_4			Thiol-disulfide oxidoreductase ResA
DGHDHNNC_00753	CDS	2607	xyl3A	3.2.1.37	COG1472	Xylan 1,4-beta-xylosidase
DGHDHNNC_00754	CDS	1563				hypothetical protein
DGHDHNNC_00755	CDS	2538		3.2.1.177	COG1501	Alpha-xylosidase BoGH31A
DGHDHNNC_00756	CDS	1605	rhaR_2			HTH-type transcriptional activator RhaR
DGHDHNNC_00757	CDS	1491				hypothetical protein
DGHDHNNC_00758	CDS	705				hypothetical protein
DGHDHNNC_00759	CDS	2517				hypothetical protein
DGHDHNNC_00760	CDS	1797				SusD-like protein
DGHDHNNC_00761	CDS	3087	susC_9			TonB-dependent receptor SusC
DGHDHNNC_00762	CDS	144				hypothetical protein
DGHDHNNC_00763	CDS	1911	axe1-6A_3		COG2382	Carbohydrate acetyl esterase/feruloyl esterase
DGHDHNNC_00764	CDS	1653				hypothetical protein
DGHDHNNC_00765	CDS	249				hypothetical protein
DGHDHNNC_00766	CDS	918				hypothetical protein
DGHDHNNC_00767	CDS	2622				hypothetical protein
DGHDHNNC_00768	CDS	597	ylaC			RNA polymerase sigma factor YlaC
DGHDHNNC_00769	CDS	654	rpe	5.1.3.1		Ribulose-phosphate 3-epimerase
DGHDHNNC_00770	CDS	129				hypothetical protein
DGHDHNNC_00771	CDS	999	trpD	2.4.2.18	COG0547	Anthranilate phosphoribosyltransferase
DGHDHNNC_00772	CDS	813	trpC	4.1.1.48		Indole-3-glycerol phosphate synthase
DGHDHNNC_00773	CDS	621	trpF	5.3.1.24	COG0135	N-(5'-phosphoribosyl)anthranilate isomerase
DGHDHNNC_00774	CDS	777	trpA	4.2.1.20	COG0159	Tryptophan synthase alpha chain
DGHDHNNC_00775	CDS	1200	trpB_1	4.2.1.20	COG0133	Tryptophan synthase beta chain
DGHDHNNC_00776	CDS	1437	trpE	4.1.3.27	COG0147	Anthranilate synthase component 1
DGHDHNNC_00777	CDS	567	pabA	2.6.1.85	COG0512	Aminodeoxychorismate synthase component 2
DGHDHNNC_00778	CDS	981	glkA	2.7.1.2		Glucokinase
DGHDHNNC_00779	CDS	678				hypothetical protein
DGHDHNNC_00780	CDS	555				hypothetical protein
DGHDHNNC_00781	CDS	1587	prfC		COG4108	Peptide chain release factor 3
DGHDHNNC_00782	CDS	1815	clcB			Voltage-gated ClC-type chloride channel ClcB
DGHDHNNC_00783	CDS	1095	fmt	2.1.2.9		Methionyl-tRNA formyltransferase
DGHDHNNC_00784	CDS	573	tsaC	2.7.7.87	COG0009	Threonylcarbamoyl-AMP synthase
DGHDHNNC_00785	tRNA	75				tRNA-His(gtg)
DGHDHNNC_00786	tRNA	75				tRNA-His(gtg)
DGHDHNNC_00787	CDS	396				hypothetical protein
DGHDHNNC_00788	CDS	780				hypothetical protein
DGHDHNNC_00789	CDS	522				hypothetical protein
DGHDHNNC_00790	CDS	1347	norR			Anaerobic nitric oxide reductase transcription regulator NorR
DGHDHNNC_00791	CDS	1098	pdxA2	1.1.1.408	COG1995	D-threonate 4-phosphate dehydrogenase
DGHDHNNC_00792	CDS	936				hypothetical protein
DGHDHNNC_00793	CDS	1068	rlmN	2.1.1.192	COG0820	Dual-specificity RNA methyltransferase RlmN
DGHDHNNC_00794	CDS	3783				hypothetical protein
DGHDHNNC_00795	CDS	1326	ampG		COG0477	Protein AmpG
DGHDHNNC_00796	CDS	414				hypothetical protein
DGHDHNNC_00797	CDS	282				hypothetical protein
DGHDHNNC_00798	CDS	855				hypothetical protein
DGHDHNNC_00799	CDS	1065	yhcG_3	3.1.-.-	COG4804	Putative nuclease YhcG
DGHDHNNC_00800	CDS	219				hypothetical protein
DGHDHNNC_00801	CDS	1884				hypothetical protein
DGHDHNNC_00802	CDS	1095	ydiO	2.1.1.37	COG0270	putative BsuMI modification methylase subunit YdiO
DGHDHNNC_00803	CDS	1989				hypothetical protein
DGHDHNNC_00804	CDS	2244				hypothetical protein
DGHDHNNC_00805	CDS	360				hypothetical protein
DGHDHNNC_00806	CDS	309				hypothetical protein
DGHDHNNC_00807	CDS	1173	ybjJ			Inner membrane protein YbjJ
DGHDHNNC_00808	CDS	2532	feoB		COG0370	Fe(2+) transporter FeoB
DGHDHNNC_00809	CDS	3339	secA			Protein translocase subunit SecA
DGHDHNNC_00810	CDS	357				hypothetical protein
DGHDHNNC_00811	CDS	1344				hypothetical protein
DGHDHNNC_00812	CDS	1281				hypothetical protein
DGHDHNNC_00813	CDS	666				hypothetical protein
DGHDHNNC_00814	CDS	1272				hypothetical protein
DGHDHNNC_00815	CDS	2151				hypothetical protein
DGHDHNNC_00816	CDS	429				hypothetical protein
DGHDHNNC_00817	CDS	2544				hypothetical protein
DGHDHNNC_00818	CDS	876	rffH	2.7.7.24	COG1209	Glucose-1-phosphate thymidylyltransferase 2
DGHDHNNC_00819	CDS	93				hypothetical protein
DGHDHNNC_00820	CDS	651				hypothetical protein
DGHDHNNC_00821	CDS	294				hypothetical protein
DGHDHNNC_00822	CDS	294				hypothetical protein
DGHDHNNC_00823	CDS	1536	rny	3.1.-.-	COG1418	Ribonuclease Y
DGHDHNNC_00824	CDS	762	ttcA			tRNA 2-thiocytidine biosynthesis protein TtcA
DGHDHNNC_00825	CDS	1209	ccsA			Cytochrome c biogenesis protein CcsA
DGHDHNNC_00826	CDS	1785				hypothetical protein
DGHDHNNC_00827	CDS	1329				hypothetical protein
DGHDHNNC_00828	CDS	1272				hypothetical protein
DGHDHNNC_00829	CDS	942				hypothetical protein
DGHDHNNC_00830	CDS	630				hypothetical protein
DGHDHNNC_00831	CDS	1128	cls	2.7.8.-		Cardiolipin synthase
DGHDHNNC_00832	CDS	981	kdsD	5.3.1.13	COG0517	Arabinose 5-phosphate isomerase KdsD
DGHDHNNC_00833	CDS	750	kdsA_2	2.5.1.55	COG2877	2-dehydro-3-deoxyphosphooctonate aldolase
DGHDHNNC_00834	CDS	2361				hypothetical protein
DGHDHNNC_00835	CDS	951				hypothetical protein
DGHDHNNC_00836	CDS	1335				hypothetical protein
DGHDHNNC_00837	CDS	456				hypothetical protein
DGHDHNNC_00838	CDS	1344	yagG		COG2211	Putative glycoside/cation symporter YagG
DGHDHNNC_00839	CDS	624	dck_1	2.7.1.74	COG1428	Deoxyadenosine/deoxycytidine kinase
DGHDHNNC_00840	CDS	627	dck_2	2.7.1.74	COG1428	Deoxyadenosine/deoxycytidine kinase
DGHDHNNC_00841	CDS	351	ndhC	1.6.5.-		NAD(P)H-quinone oxidoreductase subunit 3
DGHDHNNC_00842	CDS	726	ndhK	1.6.5.11		NAD(P)H-quinone oxidoreductase subunit K, chloroplastic
DGHDHNNC_00843	CDS	1572	nuoC	1.6.5.11		NADH-quinone oxidoreductase subunit C/D
DGHDHNNC_00844	CDS	1086	nuoH	1.6.5.11	COG1005	NADH-quinone oxidoreductase subunit H
DGHDHNNC_00845	CDS	531	nuoI	1.6.5.11	COG1143	NADH-quinone oxidoreductase subunit I
DGHDHNNC_00846	CDS	507				hypothetical protein
DGHDHNNC_00847	CDS	309	nuoK	1.6.5.11	COG0713	NADH-quinone oxidoreductase subunit K
DGHDHNNC_00848	CDS	1956	nuoL	1.6.5.11	COG1009	NADH-quinone oxidoreductase subunit L
DGHDHNNC_00849	CDS	1500	ndhD1	1.6.5.-	COG1008	NAD(P)H-quinone oxidoreductase chain 4 1
DGHDHNNC_00850	CDS	1452	nuoN	1.6.5.11	COG1007	NADH-quinone oxidoreductase subunit N
DGHDHNNC_00851	CDS	186				hypothetical protein
DGHDHNNC_00852	CDS	363	copY			Transcriptional repressor CopY
DGHDHNNC_00853	CDS	1449				hypothetical protein
DGHDHNNC_00854	CDS	810	rhaD	4.1.2.19	COG0235	Rhamnulose-1-phosphate aldolase
DGHDHNNC_00855	CDS	1032	rhaT		COG0697	L-rhamnose-proton symporter
DGHDHNNC_00856	CDS	1254	rhaA	5.3.1.14	COG4806	L-rhamnose isomerase
DGHDHNNC_00857	CDS	1500	rhaB	2.7.1.5	COG1070	L-Rhamnulokinase
DGHDHNNC_00858	CDS	876	rhaR_3			HTH-type transcriptional activator RhaR
DGHDHNNC_00859	CDS	138				hypothetical protein
DGHDHNNC_00860	CDS	2142	kefB_1			Glutathione-regulated potassium-efflux system protein KefB
DGHDHNNC_00861	CDS	1293	dctA1			C4-dicarboxylate transport protein
DGHDHNNC_00862	CDS	1587				hypothetical protein
DGHDHNNC_00863	CDS	156				hypothetical protein
DGHDHNNC_00864	CDS	234				hypothetical protein
DGHDHNNC_00865	CDS	405				hypothetical protein
DGHDHNNC_00866	CDS	96				hypothetical protein
DGHDHNNC_00867	CDS	363				hypothetical protein
DGHDHNNC_00868	CDS	690				hypothetical protein
DGHDHNNC_00869	CDS	1023				hypothetical protein
DGHDHNNC_00870	CDS	612				hypothetical protein
DGHDHNNC_00871	CDS	1143				hypothetical protein
DGHDHNNC_00872	CDS	1722	pknD_1	2.7.11.1		Serine/threonine-protein kinase PknD
DGHDHNNC_00873	CDS	417				hypothetical protein
DGHDHNNC_00874	CDS	570				hypothetical protein
DGHDHNNC_00875	CDS	1737	pknD_2	2.7.11.1		Serine/threonine-protein kinase PknD
DGHDHNNC_00876	CDS	198				hypothetical protein
DGHDHNNC_00877	CDS	1557	pknD_3	2.7.11.1		Serine/threonine-protein kinase PknD
DGHDHNNC_00878	CDS	720				hypothetical protein
DGHDHNNC_00879	CDS	138				hypothetical protein
DGHDHNNC_00880	CDS	564				hypothetical protein
DGHDHNNC_00881	CDS	558				hypothetical protein
DGHDHNNC_00882	CDS	993				hypothetical protein
DGHDHNNC_00883	CDS	96				hypothetical protein
DGHDHNNC_00884	CDS	384				hypothetical protein
DGHDHNNC_00885	CDS	783				hypothetical protein
DGHDHNNC_00886	CDS	651				hypothetical protein
DGHDHNNC_00887	CDS	702				hypothetical protein
DGHDHNNC_00888	CDS	519				hypothetical protein
DGHDHNNC_00889	CDS	171				hypothetical protein
DGHDHNNC_00890	CDS	957				hypothetical protein
DGHDHNNC_00891	CDS	408				hypothetical protein
DGHDHNNC_00892	CDS	1014	asd	1.2.1.11	COG0136	Aspartate-semialdehyde dehydrogenase
DGHDHNNC_00893	CDS	1317	ravA	3.6.3.-	COG0714	ATPase RavA
DGHDHNNC_00894	CDS	492				hypothetical protein
DGHDHNNC_00895	CDS	1650	viaA			Protein ViaA
DGHDHNNC_00896	CDS	1479				hypothetical protein
DGHDHNNC_00897	CDS	1005	alx		COG0861	Putative membrane-bound redox modulator Alx
DGHDHNNC_00898	CDS	465				hypothetical protein
DGHDHNNC_00899	CDS	294				hypothetical protein
DGHDHNNC_00900	CDS	1656				hypothetical protein
DGHDHNNC_00901	CDS	1026				hypothetical protein
DGHDHNNC_00902	CDS	1041				hypothetical protein
DGHDHNNC_00903	CDS	474				hypothetical protein
DGHDHNNC_00904	CDS	1986	copA	3.6.3.54	COG2217	Copper-exporting P-type ATPase
DGHDHNNC_00905	CDS	399				Acid shock protein
DGHDHNNC_00906	CDS	2664	susC_10			TonB-dependent receptor SusC
DGHDHNNC_00907	CDS	1677				hypothetical protein
DGHDHNNC_00908	CDS	2049				hypothetical protein
DGHDHNNC_00909	CDS	690				hypothetical protein
DGHDHNNC_00910	CDS	1521	sasA_2	2.7.-.-		Adaptive-response sensory-kinase SasA
DGHDHNNC_00911	CDS	732	prrA_1			Transcriptional regulatory protein PrrA
DGHDHNNC_00912	CDS	603				hypothetical protein
DGHDHNNC_00913	CDS	276				hypothetical protein
DGHDHNNC_00914	CDS	1089	garK	2.7.1.165	COG1929	Glycerate 2-kinase
DGHDHNNC_00915	CDS	432				hypothetical protein
DGHDHNNC_00916	CDS	1104				hypothetical protein
DGHDHNNC_00917	CDS	384				hypothetical protein
DGHDHNNC_00918	CDS	558				hypothetical protein
DGHDHNNC_00919	CDS	870				hypothetical protein
DGHDHNNC_00920	CDS	1125				hypothetical protein
DGHDHNNC_00921	CDS	810				hypothetical protein
DGHDHNNC_00922	CDS	900				hypothetical protein
DGHDHNNC_00923	CDS	387				hypothetical protein
DGHDHNNC_00924	CDS	507				hypothetical protein
DGHDHNNC_00925	CDS	1227	pknD_4	2.7.11.1		Serine/threonine-protein kinase PknD
DGHDHNNC_00926	CDS	273				hypothetical protein
DGHDHNNC_00927	CDS	399	vapC1	3.1.-.-		Ribonuclease VapC1
DGHDHNNC_00928	CDS	948	cysK1	2.5.1.47	COG0031	O-acetylserine sulfhydrylase
DGHDHNNC_00929	CDS	1296	mgl_1	4.4.1.11	COG0626	L-methionine gamma-lyase
DGHDHNNC_00930	CDS	1275				hypothetical protein
DGHDHNNC_00931	CDS	126				hypothetical protein
DGHDHNNC_00932	CDS	1581	glcA		COG1620	Glycolate permease GlcA
DGHDHNNC_00933	CDS	945				hypothetical protein
DGHDHNNC_00934	CDS	816				hypothetical protein
DGHDHNNC_00935	CDS	999				hypothetical protein
DGHDHNNC_00936	CDS	1458	trkH		COG0168	Trk system potassium uptake protein TrkH
DGHDHNNC_00937	CDS	1344	trkA		COG0569	Trk system potassium uptake protein TrkA
DGHDHNNC_00938	CDS	1893	dxs	2.2.1.7	COG1154	1-deoxy-D-xylulose-5-phosphate synthase
DGHDHNNC_00939	CDS	1407	pepC	3.4.22.40	COG3579	Aminopeptidase C
DGHDHNNC_00940	CDS	495				hypothetical protein
DGHDHNNC_00941	CDS	969				hypothetical protein
DGHDHNNC_00942	CDS	3525				hypothetical protein
DGHDHNNC_00943	CDS	1413				hypothetical protein
DGHDHNNC_00944	CDS	1188	resA_5			Thiol-disulfide oxidoreductase ResA
DGHDHNNC_00945	CDS	1284				hypothetical protein
DGHDHNNC_00946	CDS	900	ddh	1.4.1.16		Meso-diaminopimelate D-dehydrogenase
DGHDHNNC_00947	CDS	615	ruvA	3.6.4.12	COG0632	Holliday junction ATP-dependent DNA helicase RuvA
DGHDHNNC_00948	CDS	7539				hypothetical protein
DGHDHNNC_00949	CDS	1590	nadB	1.4.3.16	COG0029	L-aspartate oxidase
DGHDHNNC_00950	CDS	405				hypothetical protein
DGHDHNNC_00951	CDS	1263				hypothetical protein
DGHDHNNC_00952	CDS	1254				hypothetical protein
DGHDHNNC_00953	CDS	1050	nth_1	4.2.99.18		Endonuclease III
DGHDHNNC_00954	CDS	543	rbr1	1.11.1.1	COG1592	Rubrerythrin-1
DGHDHNNC_00955	CDS	1617				hypothetical protein
DGHDHNNC_00956	CDS	708				hypothetical protein
DGHDHNNC_00957	CDS	483				hypothetical protein
DGHDHNNC_00958	CDS	1329			COG2308	putative protein
DGHDHNNC_00959	CDS	702				hypothetical protein
DGHDHNNC_00960	CDS	801				hypothetical protein
DGHDHNNC_00961	CDS	930				hypothetical protein
DGHDHNNC_00962	CDS	939				hypothetical protein
DGHDHNNC_00963	CDS	954				hypothetical protein
DGHDHNNC_00964	CDS	1308	eno	4.2.1.11	COG0148	Enolase
DGHDHNNC_00965	CDS	753	zupT			Zinc transporter ZupT
DGHDHNNC_00966	CDS	135				hypothetical protein
DGHDHNNC_00967	CDS	285				hypothetical protein
DGHDHNNC_00968	CDS	804				hypothetical protein
DGHDHNNC_00969	CDS	195				hypothetical protein
DGHDHNNC_00970	CDS	1221	xerC_1			Tyrosine recombinase XerC
DGHDHNNC_00971	CDS	579				hypothetical protein
DGHDHNNC_00972	CDS	3999	rhaR_4			HTH-type transcriptional activator RhaR
DGHDHNNC_00973	CDS	162				hypothetical protein
DGHDHNNC_00974	CDS	555	gpx1	1.11.1.22		Hydroperoxy fatty acid reductase gpx1
DGHDHNNC_00975	CDS	1362	trpB_2	4.2.1.20		Tryptophan synthase beta chain
DGHDHNNC_00976	CDS	3414	mfd	3.6.4.-		Transcription-repair-coupling factor
DGHDHNNC_00977	CDS	741	ppm1	2.4.1.-		Polyprenol monophosphomannose synthase
DGHDHNNC_00978	CDS	759				hypothetical protein
DGHDHNNC_00979	CDS	1218	cpdA_1	3.1.4.53		3',5'-cyclic adenosine monophosphate phosphodiesterase CpdA
DGHDHNNC_00980	CDS	822	metH_2	2.1.1.13	COG0646	Methionine synthase
DGHDHNNC_00981	CDS	1335	allB	3.5.2.5	COG0044	Allantoinase
DGHDHNNC_00982	CDS	825				hypothetical protein
DGHDHNNC_00983	CDS	432				hypothetical protein
DGHDHNNC_00984	CDS	348				hypothetical protein
DGHDHNNC_00985	CDS	1917	ruvB_2	3.6.4.12		Holliday junction ATP-dependent DNA helicase RuvB
DGHDHNNC_00986	CDS	150				hypothetical protein
DGHDHNNC_00987	CDS	1038	asnA	6.3.1.1	COG2502	Aspartate--ammonia ligase
DGHDHNNC_00988	tRNA	76				tRNA-Arg(ccg)
DGHDHNNC_00989	CDS	1224	pepT	3.4.11.4	COG2195	Peptidase T
DGHDHNNC_00990	CDS	2256	kefB_2			Glutathione-regulated potassium-efflux system protein KefB
DGHDHNNC_00991	CDS	876				hypothetical protein
DGHDHNNC_00992	CDS	987			COG1702	PhoH-like protein
DGHDHNNC_00993	CDS	951	purC	6.3.2.6	COG0152	Phosphoribosylaminoimidazole-succinocarboxamide synthase
DGHDHNNC_00994	CDS	735	menG	2.1.1.163		Demethylmenaquinone methyltransferase
DGHDHNNC_00995	CDS	747	aroE	1.1.1.25	COG0169	Shikimate dehydrogenase (NADP(+))
DGHDHNNC_00996	CDS	1167	purM	6.3.3.1	COG0150	Phosphoribosylformylglycinamidine cyclo-ligase
DGHDHNNC_00997	CDS	402				hypothetical protein
DGHDHNNC_00998	CDS	1110	prfA		COG0216	Peptide chain release factor 1
DGHDHNNC_00999	CDS	843	pyrF	4.1.1.23	COG0284	Orotidine 5'-phosphate decarboxylase
DGHDHNNC_01000	CDS	1035	lpxD	2.3.1.-	COG1044	UDP-3-O-acylglucosamine N-acyltransferase
DGHDHNNC_01001	CDS	1383				hypothetical protein
DGHDHNNC_01002	CDS	771	lpxA_1	2.3.1.129	COG1043	Acyl-[acyl-carrier-protein]--UDP-N-acetylglucosamine O-acyltransferase
DGHDHNNC_01003	CDS	903	miaA_1	2.5.1.75	COG0324	tRNA dimethylallyltransferase
DGHDHNNC_01004	CDS	711				hypothetical protein
DGHDHNNC_01005	CDS	2247				hypothetical protein
DGHDHNNC_01006	CDS	693				hypothetical protein
DGHDHNNC_01007	CDS	456	queF	1.7.1.13	COG0780	NADPH-dependent 7-cyano-7-deazaguanine reductase
DGHDHNNC_01008	CDS	822	menB	4.1.3.36	COG0447	1,4-dihydroxy-2-naphthoyl-CoA synthase
DGHDHNNC_01009	CDS	1809	menD	2.2.1.9	COG1165	2-succinyl-5-enolpyruvyl-6-hydroxy-3-cyclohexene-1-carboxylate synthase
DGHDHNNC_01010	CDS	1179	pchA	5.4.4.2	COG1169	Salicylate biosynthesis isochorismate synthase
DGHDHNNC_01011	CDS	447	menI	3.1.2.28		1,4-dihydroxy-2-naphthoyl-CoA hydrolase
DGHDHNNC_01012	CDS	177				hypothetical protein
DGHDHNNC_01013	CDS	1731	lysS	6.1.1.6		Lysine--tRNA ligase
DGHDHNNC_01014	CDS	999	gpsA	1.1.1.94		Glycerol-3-phosphate dehydrogenase [NAD(P)+]
DGHDHNNC_01015	CDS	1356	pgi	5.3.1.9	COG0166	Glucose-6-phosphate isomerase
DGHDHNNC_01016	CDS	726	hxpA	3.1.3.22	COG0637	Hexitol phosphatase A
DGHDHNNC_01017	CDS	1110	gmd	4.2.1.47	COG1089	GDP-mannose 4,6-dehydratase
DGHDHNNC_01018	CDS	1209	fcl	1.1.1.271	COG0451	GDP-L-fucose synthase
DGHDHNNC_01019	CDS	102				hypothetical protein
DGHDHNNC_01020	CDS	1386				hypothetical protein
DGHDHNNC_01021	CDS	2802				hypothetical protein
DGHDHNNC_01022	CDS	1074	cpdA_2	3.1.4.53		3',5'-cyclic adenosine monophosphate phosphodiesterase CpdA
DGHDHNNC_01023	CDS	105				hypothetical protein
DGHDHNNC_01024	CDS	2898	uvrA_1		COG0178	UvrABC system protein A
DGHDHNNC_01025	CDS	471	rlmH	2.1.1.177	COG1576	Ribosomal RNA large subunit methyltransferase H
DGHDHNNC_01026	CDS	321				hypothetical protein
DGHDHNNC_01027	CDS	1752	pgcA	5.4.2.2		Phosphoglucomutase
DGHDHNNC_01028	CDS	1440	purF_1	2.4.2.14	COG0034	Amidophosphoribosyltransferase
DGHDHNNC_01029	CDS	1329				hypothetical protein
DGHDHNNC_01030	CDS	1113	emrA		COG1566	Multidrug export protein EmrA
DGHDHNNC_01031	CDS	1695				hypothetical protein
DGHDHNNC_01032	CDS	921	rhaS_3			HTH-type transcriptional activator RhaS
DGHDHNNC_01033	CDS	393				hypothetical protein
DGHDHNNC_01034	CDS	423				hypothetical protein
DGHDHNNC_01035	CDS	1482	proS	6.1.1.15	COG0442	Proline--tRNA ligase
DGHDHNNC_01036	CDS	747	yiaD		COG2885	putative lipoprotein YiaD
DGHDHNNC_01037	CDS	735	mtgA	2.4.2.-		Monofunctional biosynthetic peptidoglycan transglycosylase
DGHDHNNC_01038	CDS	2523	pcrA	3.6.4.12		ATP-dependent DNA helicase PcrA
DGHDHNNC_01039	CDS	180				hypothetical protein
DGHDHNNC_01040	CDS	147				hypothetical protein
DGHDHNNC_01041	CDS	1488				hypothetical protein
DGHDHNNC_01042	CDS	813	glgA	2.4.1.21	COG0297	Glycogen synthase
DGHDHNNC_01043	CDS	852	panC	6.3.2.1	COG0414	Pantothenate synthetase
DGHDHNNC_01044	CDS	345	panD	4.1.1.11	COG0853	Aspartate 1-decarboxylase
DGHDHNNC_01045	CDS	495				hypothetical protein
DGHDHNNC_01046	CDS	201	cysN	2.7.7.4		Sulfate adenylyltransferase subunit 1
DGHDHNNC_01047	CDS	1524				hypothetical protein
DGHDHNNC_01048	CDS	3456				hypothetical protein
DGHDHNNC_01049	CDS	1314	cpdA_3	3.1.4.53		3',5'-cyclic adenosine monophosphate phosphodiesterase CpdA
DGHDHNNC_01050	CDS	639				hypothetical protein
DGHDHNNC_01051	CDS	339				hypothetical protein
DGHDHNNC_01052	CDS	132				hypothetical protein
DGHDHNNC_01053	CDS	231				hypothetical protein
DGHDHNNC_01054	CDS	90				hypothetical protein
DGHDHNNC_01055	CDS	3333	rapA_3	3.6.4.-		RNA polymerase-associated protein RapA
DGHDHNNC_01056	CDS	3210				hypothetical protein
DGHDHNNC_01057	CDS	186				hypothetical protein
DGHDHNNC_01058	CDS	306				hypothetical protein
DGHDHNNC_01059	CDS	330				hypothetical protein
DGHDHNNC_01060	CDS	285				hypothetical protein
DGHDHNNC_01061	CDS	810	moeZ		COG0476	putative adenylyltransferase/sulfurtransferase MoeZ
DGHDHNNC_01062	CDS	426	accB		COG0511	Biotin carboxyl carrier protein of acetyl-CoA carboxylase
DGHDHNNC_01063	CDS	150				hypothetical protein
DGHDHNNC_01064	CDS	1566	pccB	6.4.1.3	COG4799	Propionyl-CoA carboxylase beta chain
DGHDHNNC_01065	CDS	2394				hypothetical protein
DGHDHNNC_01066	CDS	558				hypothetical protein
DGHDHNNC_01067	CDS	1041	pheS	6.1.1.20	COG0016	Phenylalanine--tRNA ligase alpha subunit
DGHDHNNC_01068	CDS	828				hypothetical protein
DGHDHNNC_01069	CDS	1056	murB	1.3.1.98	COG0812	UDP-N-acetylenolpyruvoylglucosamine reductase
DGHDHNNC_01070	CDS	780	phnP	3.1.4.55	COG1235	Phosphoribosyl 1,2-cyclic phosphate phosphodiesterase
DGHDHNNC_01071	CDS	264				hypothetical protein
DGHDHNNC_01072	CDS	357				hypothetical protein
DGHDHNNC_01073	CDS	213				hypothetical protein
DGHDHNNC_01074	CDS	486				hypothetical protein
DGHDHNNC_01075	CDS	414	yrrK	3.1.-.-	COG0816	Putative pre-16S rRNA nuclease
DGHDHNNC_01076	CDS	558	def	3.5.1.88	COG0242	Peptide deformylase
DGHDHNNC_01077	CDS	1965	bepA_1	3.4.-.-		Beta-barrel assembly-enhancing protease
DGHDHNNC_01078	CDS	147				hypothetical protein
DGHDHNNC_01079	CDS	2646				hypothetical protein
DGHDHNNC_01080	CDS	441				hypothetical protein
DGHDHNNC_01081	CDS	1134				hypothetical protein
DGHDHNNC_01082	CDS	1545				hypothetical protein
DGHDHNNC_01083	CDS	3996				hypothetical protein
DGHDHNNC_01084	CDS	1101				hypothetical protein
DGHDHNNC_01085	CDS	933	trxB	1.8.1.9	COG0492	Thioredoxin reductase
DGHDHNNC_01086	tRNA	90				tRNA-Ser(cga)
DGHDHNNC_01087	CDS	822				hypothetical protein
DGHDHNNC_01088	CDS	351				hypothetical protein
DGHDHNNC_01089	CDS	2352				hypothetical protein
DGHDHNNC_01090	CDS	918	menA	2.5.1.74		1,4-dihydroxy-2-naphthoate octaprenyltransferase
DGHDHNNC_01091	CDS	675				hypothetical protein
DGHDHNNC_01092	tRNA	88				tRNA-Ser(gct)
DGHDHNNC_01093	tRNA	73				tRNA-Glu(ctc)
DGHDHNNC_01094	tRNA	73				tRNA-Glu(ctc)
DGHDHNNC_01095	CDS	1245				hypothetical protein
DGHDHNNC_01096	CDS	2430	fyuA		COG1629	Pesticin receptor
DGHDHNNC_01097	CDS	927				hypothetical protein
DGHDHNNC_01098	CDS	2064	ydcP	3.4.-.-	COG0826	putative protease YdcP
DGHDHNNC_01099	CDS	918	metAA	2.3.1.31	COG1897	Homoserine O-acetyltransferase
DGHDHNNC_01100	CDS	1419				hypothetical protein
DGHDHNNC_01101	CDS	1146	macA_1		COG0845	Macrolide export protein MacA
DGHDHNNC_01102	CDS	777	yknY_1	3.6.3.-	COG1136	putative ABC transporter ATP-binding protein YknY
DGHDHNNC_01103	CDS	1239	macB_1	3.6.3.-	COG0577	Macrolide export ATP-binding/permease protein MacB
DGHDHNNC_01104	CDS	744	kdsB	2.7.7.90	COG1212	8-amino-3,8-dideoxy-manno-octulosonate cytidylyltransferase
DGHDHNNC_01105	CDS	1350	tilS	6.3.4.19	COG0037	tRNA(Ile)-lysidine synthase
DGHDHNNC_01106	CDS	1671				hypothetical protein
DGHDHNNC_01107	CDS	873	sigA_1		COG0568	RNA polymerase sigma factor SigA
DGHDHNNC_01108	CDS	2127				hypothetical protein
DGHDHNNC_01109	CDS	3213	recB	3.1.11.5		RecBCD enzyme subunit RecB
DGHDHNNC_01110	CDS	2988				hypothetical protein
DGHDHNNC_01111	CDS	618	rpoS		COG0568	RNA polymerase sigma factor RpoS
DGHDHNNC_01112	CDS	423				hypothetical protein
DGHDHNNC_01113	CDS	1911				hypothetical protein
DGHDHNNC_01114	CDS	699				hypothetical protein
DGHDHNNC_01115	CDS	381				hypothetical protein
DGHDHNNC_01116	CDS	1716	glnS	6.1.1.18	COG0008	Glutamine--tRNA ligase
DGHDHNNC_01117	CDS	492				hypothetical protein
DGHDHNNC_01118	CDS	225				hypothetical protein
DGHDHNNC_01119	CDS	1782				hypothetical protein
DGHDHNNC_01120	CDS	927				hypothetical protein
DGHDHNNC_01121	CDS	1851	lapB			Lipopolysaccharide assembly protein B
DGHDHNNC_01122	CDS	438	dut	3.6.1.23		Deoxyuridine 5'-triphosphate nucleotidohydrolase
DGHDHNNC_01123	CDS	1338	dgt	3.1.5.1		Deoxyguanosinetriphosphate triphosphohydrolase
DGHDHNNC_01124	CDS	1290				hypothetical protein
DGHDHNNC_01125	CDS	996				hypothetical protein
DGHDHNNC_01126	CDS	828				hypothetical protein
DGHDHNNC_01127	CDS	915	rsmH	2.1.1.199	COG0275	Ribosomal RNA small subunit methyltransferase H
DGHDHNNC_01128	CDS	507				hypothetical protein
DGHDHNNC_01129	CDS	2160	pbpB		COG0768	Penicillin-binding protein 2B
DGHDHNNC_01130	CDS	1464	murE	6.3.2.13	COG0769	UDP-N-acetylmuramoyl-L-alanyl-D-glutamate--2,6-diaminopimelate ligase
DGHDHNNC_01131	CDS	1269	mraY	2.7.8.13	COG0472	Phospho-N-acetylmuramoyl-pentapeptide-transferase
DGHDHNNC_01132	CDS	1338	murD	6.3.2.9		UDP-N-acetylmuramoylalanine--D-glutamate ligase
DGHDHNNC_01133	CDS	1278	ftsW_1	2.4.1.129	COG0772	putative peptidoglycan glycosyltransferase FtsW
DGHDHNNC_01134	CDS	1107	murG	2.4.1.227	COG0707	UDP-N-acetylglucosamine--N-acetylmuramyl-(pentapeptide) pyrophosphoryl-undecaprenol N-acetylglucosamine transferase
DGHDHNNC_01135	CDS	1377	murC	6.3.2.8	COG0773	UDP-N-acetylmuramate--L-alanine ligase
DGHDHNNC_01136	CDS	795				hypothetical protein
DGHDHNNC_01137	CDS	1446	ftsA			Cell division protein FtsA
DGHDHNNC_01138	CDS	1332	ftsZ_2			Cell division protein FtsZ
DGHDHNNC_01139	CDS	726	recO			DNA repair protein RecO
DGHDHNNC_01140	tRNA	73				tRNA-Glu(ttc)
DGHDHNNC_01141	CDS	255	rpsT		COG0268	30S ribosomal protein S20
DGHDHNNC_01142	CDS	1971	gyrB_2	5.99.1.3	COG0187	DNA gyrase subunit B
DGHDHNNC_01143	CDS	2373				hypothetical protein
DGHDHNNC_01144	CDS	894				hypothetical protein
DGHDHNNC_01145	CDS	636				hypothetical protein
DGHDHNNC_01146	CDS	666	ung	3.2.2.27	COG0692	Uracil-DNA glycosylase
DGHDHNNC_01147	CDS	1503	gpmI	5.4.2.12	COG0696	2,3-bisphosphoglycerate-independent phosphoglycerate mutase
DGHDHNNC_01148	CDS	2352	bglB	3.2.1.21	COG1472	Thermostable beta-glucosidase B
DGHDHNNC_01149	CDS	996				hypothetical protein
DGHDHNNC_01150	CDS	771	trmB	2.1.1.33		tRNA (guanine-N(7)-)-methyltransferase
DGHDHNNC_01151	CDS	711	skfE	3.6.3.25	COG1131	SkfA peptide export ATP-binding protein SkfE
DGHDHNNC_01152	CDS	1401				hypothetical protein
DGHDHNNC_01153	CDS	138				hypothetical protein
DGHDHNNC_01154	CDS	963	xsa			Xylosidase/arabinosidase
DGHDHNNC_01155	CDS	1125	xylI	3.2.1.8	COG3693	Endo-1,4-beta-xylanase A
DGHDHNNC_01156	CDS	1434	xylP			Isoprimeverose transporter
DGHDHNNC_01157	CDS	1206				hypothetical protein
DGHDHNNC_01158	CDS	750				hypothetical protein
DGHDHNNC_01159	CDS	999				hypothetical protein
DGHDHNNC_01160	CDS	1776				hypothetical protein
DGHDHNNC_01161	CDS	3177	susC_11			TonB-dependent receptor SusC
DGHDHNNC_01162	CDS	1221	celCCA	3.2.1.4	COG2730	Endoglucanase A
DGHDHNNC_01163	CDS	4134	rcsC_4	2.7.13.3		Sensor histidine kinase RcsC
DGHDHNNC_01164	CDS	1287	apeB	3.4.11.-	COG1362	putative M18 family aminopeptidase 2
DGHDHNNC_01165	CDS	498				hypothetical protein
DGHDHNNC_01166	CDS	144				hypothetical protein
DGHDHNNC_01167	CDS	261				hypothetical protein
DGHDHNNC_01168	CDS	1152				hypothetical protein
DGHDHNNC_01169	CDS	2361				hypothetical protein
DGHDHNNC_01170	CDS	591				hypothetical protein
DGHDHNNC_01171	CDS	1416	dnaA		COG0593	Chromosomal replication initiator protein DnaA
DGHDHNNC_01172	CDS	900				hypothetical protein
DGHDHNNC_01173	CDS	1323				hypothetical protein
DGHDHNNC_01174	CDS	378	folB	4.1.2.25	COG1539	Dihydroneopterin aldolase
DGHDHNNC_01175	CDS	669				hypothetical protein
DGHDHNNC_01176	CDS	738				hypothetical protein
DGHDHNNC_01177	CDS	1464	exuT			Hexuronate transporter
DGHDHNNC_01178	CDS	966	kduI	5.3.1.17	COG3717	4-deoxy-L-threo-5-hexosulose-uronate ketol-isomerase
DGHDHNNC_01179	CDS	1356	gatC		COG3775	PTS system galactitol-specific EIIC component
DGHDHNNC_01180	CDS	2478		5.1.1.1		Alanine racemase
DGHDHNNC_01181	CDS	825				hypothetical protein
DGHDHNNC_01182	CDS	2490				hypothetical protein
DGHDHNNC_01183	CDS	678				hypothetical protein
DGHDHNNC_01184	CDS	3183				hypothetical protein
DGHDHNNC_01185	CDS	1392				hypothetical protein
DGHDHNNC_01186	CDS	1230				hypothetical protein
DGHDHNNC_01187	CDS	2826				hypothetical protein
DGHDHNNC_01188	CDS	873				hypothetical protein
DGHDHNNC_01189	CDS	945				hypothetical protein
DGHDHNNC_01190	CDS	954				hypothetical protein
DGHDHNNC_01191	CDS	201				hypothetical protein
DGHDHNNC_01192	CDS	171				hypothetical protein
DGHDHNNC_01193	CDS	699	mtnN	3.2.2.9	COG0775	5'-methylthioadenosine/S-adenosylhomocysteine nucleosidase
DGHDHNNC_01194	CDS	486	luxS	4.4.1.21	COG1854	S-ribosylhomocysteine lyase
DGHDHNNC_01195	CDS	963				hypothetical protein
DGHDHNNC_01196	CDS	1803	typA		COG1217	GTP-binding protein TypA/BipA
DGHDHNNC_01197	CDS	270	rpsO		COG0184	30S ribosomal protein S15
DGHDHNNC_01198	CDS	5277				hypothetical protein
DGHDHNNC_01199	CDS	1512				hypothetical protein
DGHDHNNC_01200	CDS	1143				hypothetical protein
DGHDHNNC_01201	CDS	1050	mfa2			Minor fimbrium anchoring subunit Mfa2
DGHDHNNC_01202	CDS	1782				hypothetical protein
DGHDHNNC_01203	CDS	1545				hypothetical protein
DGHDHNNC_01204	CDS	1188	rhaR_5			HTH-type transcriptional activator RhaR
DGHDHNNC_01205	CDS	648				hypothetical protein
DGHDHNNC_01206	CDS	408	sulD		COG0801	Bifunctional folate synthesis protein
DGHDHNNC_01207	CDS	1185	queA_1	2.4.99.17		S-adenosylmethionine:tRNA ribosyltransferase-isomerase
DGHDHNNC_01208	CDS	717	truB	5.4.99.25	COG0130	tRNA pseudouridine synthase B
DGHDHNNC_01209	CDS	555	uppP_1	3.6.1.27	COG1968	Undecaprenyl-diphosphatase
DGHDHNNC_01210	CDS	339	uppP_2	3.6.1.27	COG1968	Undecaprenyl-diphosphatase
DGHDHNNC_01211	CDS	231				hypothetical protein
DGHDHNNC_01212	CDS	879	ftsX		COG2177	Cell division protein FtsX
DGHDHNNC_01213	CDS	783	lpxA_2	2.3.1.129	COG1043	Acyl-[acyl-carrier-protein]--UDP-N-acetylglucosamine O-acyltransferase
DGHDHNNC_01214	CDS	1302	oprM		COG1538	Outer membrane protein OprM
DGHDHNNC_01215	CDS	201				hypothetical protein
DGHDHNNC_01216	CDS	1758				hypothetical protein
DGHDHNNC_01217	CDS	150				hypothetical protein
DGHDHNNC_01218	CDS	534				hypothetical protein
DGHDHNNC_01219	CDS	786				hypothetical protein
DGHDHNNC_01220	CDS	3219				hypothetical protein
DGHDHNNC_01221	CDS	1101				hypothetical protein
DGHDHNNC_01222	CDS	2241				hypothetical protein
DGHDHNNC_01223	CDS	219				hypothetical protein
DGHDHNNC_01224	CDS	2136	recF_1			DNA replication and repair protein RecF
DGHDHNNC_01225	CDS	603				hypothetical protein
DGHDHNNC_01226	CDS	2253				hypothetical protein
DGHDHNNC_01227	CDS	2841	uvrA_2		COG0178	UvrABC system protein A
DGHDHNNC_01228	CDS	423				hypothetical protein
DGHDHNNC_01229	CDS	1395				hypothetical protein
DGHDHNNC_01230	CDS	762				hypothetical protein
DGHDHNNC_01231	CDS	1353				hypothetical protein
DGHDHNNC_01232	CDS	675				hypothetical protein
DGHDHNNC_01233	CDS	876	sigA_2		COG0568	RNA polymerase sigma factor SigA
DGHDHNNC_01234	CDS	1527	dtpT		COG3104	Di-/tripeptide transporter
DGHDHNNC_01235	CDS	2163	dpp5	3.4.14.-	COG1506	Dipeptidyl-peptidase 5
DGHDHNNC_01236	CDS	1284	mgl_2	4.4.1.11	COG0626	L-methionine gamma-lyase
DGHDHNNC_01237	CDS	1464				hypothetical protein
DGHDHNNC_01238	CDS	108				hypothetical protein
DGHDHNNC_01239	CDS	1938	yidC			Membrane protein insertase YidC
DGHDHNNC_01240	CDS	1605	pyrG	6.3.4.2		CTP synthase
DGHDHNNC_01241	CDS	1284				hypothetical protein
DGHDHNNC_01242	CDS	1170				hypothetical protein
DGHDHNNC_01243	CDS	1452	rlmCD	2.1.1.189	COG2265	23S rRNA (uracil-C(5))-methyltransferase RlmCD
DGHDHNNC_01244	CDS	2721	ppdK	2.7.9.1	COG0574	Pyruvate, phosphate dikinase
DGHDHNNC_01245	CDS	1485				hypothetical protein
DGHDHNNC_01246	CDS	249				hypothetical protein
DGHDHNNC_01247	CDS	213				hypothetical protein
DGHDHNNC_01248	CDS	168				hypothetical protein
DGHDHNNC_01249	CDS	144				hypothetical protein
DGHDHNNC_01250	CDS	501				hypothetical protein
DGHDHNNC_01251	CDS	2850	susC_12			TonB-dependent receptor SusC
DGHDHNNC_01252	CDS	1458				hypothetical protein
DGHDHNNC_01253	CDS	1563				hypothetical protein
DGHDHNNC_01254	CDS	681				hypothetical protein
DGHDHNNC_01255	CDS	2067	metG	6.1.1.10	COG0073	Methionine--tRNA ligase
DGHDHNNC_01256	CDS	99				hypothetical protein
DGHDHNNC_01257	CDS	1551	comM		COG0606	Competence protein ComM
DGHDHNNC_01258	CDS	1008				hypothetical protein
DGHDHNNC_01259	tRNA	88				tRNA-Leu(taa)
DGHDHNNC_01260	tRNA	74				tRNA-Gly(gcc)
DGHDHNNC_01261	CDS	576				hypothetical protein
DGHDHNNC_01262	CDS	1338	argH	4.3.2.1	COG0165	Argininosuccinate lyase
DGHDHNNC_01263	CDS	462				hypothetical protein
DGHDHNNC_01264	CDS	633	pyrE	2.4.2.10	COG0461	Orotate phosphoribosyltransferase
DGHDHNNC_01265	CDS	732				hypothetical protein
DGHDHNNC_01266	CDS	528	recX			Regulatory protein RecX
DGHDHNNC_01267	CDS	879	prmC	2.1.1.297		Release factor glutamine methyltransferase
DGHDHNNC_01268	CDS	1038	ribD		COG0117	Riboflavin biosynthesis protein RibD
DGHDHNNC_01269	CDS	159				hypothetical protein
DGHDHNNC_01270	CDS	315				hypothetical protein
DGHDHNNC_01271	CDS	1443				hypothetical protein
DGHDHNNC_01272	CDS	294	ftsE_2		COG2884	Cell division ATP-binding protein FtsE
DGHDHNNC_01273	CDS	1344				hypothetical protein
DGHDHNNC_01274	CDS	1254	mdtA			Multidrug resistance protein MdtA
DGHDHNNC_01275	CDS	2400				hypothetical protein
DGHDHNNC_01276	CDS	678	yknY_2	3.6.3.-	COG1136	putative ABC transporter ATP-binding protein YknY
DGHDHNNC_01277	CDS	321				hypothetical protein
DGHDHNNC_01278	CDS	1197				hypothetical protein
DGHDHNNC_01279	CDS	1365	zraR_2		COG2204	Transcriptional regulatory protein ZraR
DGHDHNNC_01280	CDS	2220	btuB_2			Vitamin B12 transporter BtuB
DGHDHNNC_01281	CDS	366				hypothetical protein
DGHDHNNC_01282	CDS	1326				hypothetical protein
DGHDHNNC_01283	CDS	147				hypothetical protein
DGHDHNNC_01284	CDS	90				hypothetical protein
DGHDHNNC_01285	CDS	228				hypothetical protein
DGHDHNNC_01286	CDS	2571				hypothetical protein
DGHDHNNC_01287	CDS	648				hypothetical protein
DGHDHNNC_01288	CDS	567				hypothetical protein
DGHDHNNC_01289	CDS	180				hypothetical protein
DGHDHNNC_01290	CDS	402				hypothetical protein
DGHDHNNC_01291	CDS	2067				hypothetical protein
DGHDHNNC_01292	CDS	309				hypothetical protein
DGHDHNNC_01293	CDS	189				hypothetical protein
DGHDHNNC_01294	CDS	1209				hypothetical protein
DGHDHNNC_01295	CDS	144				hypothetical protein
DGHDHNNC_01296	CDS	270				hypothetical protein
DGHDHNNC_01297	CDS	261				hypothetical protein
DGHDHNNC_01298	CDS	336				hypothetical protein
DGHDHNNC_01299	CDS	918				hypothetical protein
DGHDHNNC_01300	CDS	657				hypothetical protein
DGHDHNNC_01301	CDS	297				hypothetical protein
DGHDHNNC_01302	CDS	1596				hypothetical protein
DGHDHNNC_01303	CDS	444	rpiB	5.3.1.6	COG0698	Ribose-5-phosphate isomerase B
DGHDHNNC_01304	CDS	2022	tkt	2.2.1.1		Transketolase
DGHDHNNC_01305	CDS	1572	abf2	3.2.1.55	COG3534	Intracellular exo-alpha-L-arabinofuranosidase 2
DGHDHNNC_01306	CDS	1593	araB	2.7.1.16		Ribulokinase
DGHDHNNC_01307	CDS	1542	araA	5.3.1.4	COG2160	L-arabinose isomerase
DGHDHNNC_01308	CDS	699	ulaF	5.1.3.4	COG0235	L-ribulose-5-phosphate 4-epimerase UlaF
DGHDHNNC_01309	CDS	681				hypothetical protein
DGHDHNNC_01310	CDS	1725				hypothetical protein
DGHDHNNC_01311	CDS	1188	mro_1	5.1.3.3	COG2017	Aldose 1-epimerase
DGHDHNNC_01312	CDS	1161	galK	2.7.1.6	COG0153	Galactokinase
DGHDHNNC_01313	CDS	1326	fucP_2		COG0738	L-fucose-proton symporter
DGHDHNNC_01314	CDS	1086	mro_2	5.1.3.3	COG2017	Aldose 1-epimerase
DGHDHNNC_01315	CDS	1239	fpgS	6.3.2.17		Folylpolyglutamate synthase
DGHDHNNC_01316	CDS	1164	dnaJ_1		COG0484	Chaperone protein DnaJ
DGHDHNNC_01317	CDS	621	grpE			Protein GrpE
DGHDHNNC_01318	CDS	1617	ybiT		COG0488	putative ABC transporter ATP-binding protein YbiT
DGHDHNNC_01319	CDS	948	rluD_2	5.4.99.23	COG0564	Ribosomal large subunit pseudouridine synthase D
DGHDHNNC_01320	CDS	150				hypothetical protein
DGHDHNNC_01321	tRNA	74				tRNA-Lys(ctt)
DGHDHNNC_01322	tRNA	77				tRNA-Arg(acg)
DGHDHNNC_01323	tRNA	75				tRNA-Arg(acg)
DGHDHNNC_01324	tRNA	74				tRNA-Lys(ctt)
DGHDHNNC_01325	CDS	1722				hypothetical protein
DGHDHNNC_01326	CDS	1533	cstA		COG1966	Peptide transporter CstA
DGHDHNNC_01327	CDS	492				hypothetical protein
DGHDHNNC_01328	CDS	612	recR		COG0353	Recombination protein RecR
DGHDHNNC_01329	CDS	435				hypothetical protein
DGHDHNNC_01330	CDS	1113				hypothetical protein
DGHDHNNC_01331	CDS	510	speG	2.3.1.57		Spermidine N(1)-acetyltransferase
DGHDHNNC_01332	tRNA	75				tRNA-Asp(gtc)
DGHDHNNC_01333	tRNA	75				tRNA-Asp(gtc)
DGHDHNNC_01334	CDS	1437				hypothetical protein
DGHDHNNC_01335	CDS	2028	pepO_1	3.4.24.-	COG3590	Neutral endopeptidase
DGHDHNNC_01336	CDS	918				hypothetical protein
DGHDHNNC_01337	CDS	744	truA	5.4.99.12	COG0101	tRNA pseudouridine synthase A
DGHDHNNC_01338	CDS	888	dapA	4.3.3.7	COG0329	4-hydroxy-tetrahydrodipicolinate synthase
DGHDHNNC_01339	CDS	96				hypothetical protein
DGHDHNNC_01340	CDS	1128			COG1373	putative protein
DGHDHNNC_01341	CDS	540	trmH	2.1.1.34	COG0566	tRNA (guanosine(18)-2'-O)-methyltransferase
DGHDHNNC_01342	CDS	432	sufE		COG2166	Cysteine desulfuration protein SufE
DGHDHNNC_01343	CDS	1266				hypothetical protein
DGHDHNNC_01344	CDS	951				hypothetical protein
DGHDHNNC_01345	CDS	1098				hypothetical protein
DGHDHNNC_01346	CDS	147				hypothetical protein
DGHDHNNC_01347	CDS	645				hypothetical protein
DGHDHNNC_01348	CDS	1524	rpoN		COG1508	RNA polymerase sigma-54 factor
DGHDHNNC_01349	CDS	609				hypothetical protein
DGHDHNNC_01350	CDS	507	purE	5.4.99.18	COG0041	N5-carboxyaminoimidazole ribonucleotide mutase
DGHDHNNC_01351	CDS	1908	ispG	1.17.7.3		4-hydroxy-3-methylbut-2-en-1-yl diphosphate synthase (ferredoxin)
DGHDHNNC_01352	CDS	708	prrA_2			Transcriptional regulatory protein PrrA
DGHDHNNC_01353	CDS	813				hypothetical protein
DGHDHNNC_01354	CDS	957	sasA_3	2.7.-.-		Adaptive-response sensory-kinase SasA
DGHDHNNC_01355	CDS	813				hypothetical protein
DGHDHNNC_01356	CDS	1968				hypothetical protein
DGHDHNNC_01357	CDS	1509				hypothetical protein
DGHDHNNC_01358	CDS	1080	rnc	3.1.26.3		Ribonuclease 3
DGHDHNNC_01359	CDS	1263	fabF	2.3.1.179	COG0304	3-oxoacyl-[acyl-carrier-protein] synthase 2
DGHDHNNC_01360	CDS	237	acpP		COG0236	Acyl carrier protein
DGHDHNNC_01361	CDS	603				hypothetical protein
DGHDHNNC_01362	CDS	1086				hypothetical protein
DGHDHNNC_01363	CDS	1002	nadA	2.5.1.72	COG0379	Quinolinate synthase A
DGHDHNNC_01364	CDS	972				hypothetical protein
DGHDHNNC_01365	CDS	990	gspA		COG1442	General stress protein A
DGHDHNNC_01366	CDS	1116				hypothetical protein
DGHDHNNC_01367	CDS	1068	gtf1	2.4.1.-		Glycosyltransferase Gtf1
DGHDHNNC_01368	CDS	903				hypothetical protein
DGHDHNNC_01369	CDS	2010				hypothetical protein
DGHDHNNC_01370	CDS	2070				hypothetical protein
DGHDHNNC_01371	CDS	1683				hypothetical protein
DGHDHNNC_01372	CDS	1065				hypothetical protein
DGHDHNNC_01373	CDS	615		3.6.1.66		dITP/XTP pyrophosphatase
DGHDHNNC_01374	CDS	957				hypothetical protein
DGHDHNNC_01375	CDS	2862	leuS	6.1.1.4		Leucine--tRNA ligase
DGHDHNNC_01376	CDS	231				hypothetical protein
DGHDHNNC_01377	CDS	1449				hypothetical protein
DGHDHNNC_01378	CDS	1563				hypothetical protein
DGHDHNNC_01379	CDS	1008				hypothetical protein
DGHDHNNC_01380	CDS	882				hypothetical protein
DGHDHNNC_01381	CDS	1089				hypothetical protein
DGHDHNNC_01382	CDS	4299				hypothetical protein
DGHDHNNC_01383	CDS	819				hypothetical protein
DGHDHNNC_01384	CDS	234				hypothetical protein
DGHDHNNC_01385	CDS	414				hypothetical protein
DGHDHNNC_01386	CDS	663				hypothetical protein
DGHDHNNC_01387	CDS	753				hypothetical protein
DGHDHNNC_01388	CDS	723	ycdX	3.1.3.-	COG1387	putative phosphatase YcdX
DGHDHNNC_01389	CDS	546	mtcA1	4.2.1.1	COG0288	Beta-carbonic anhydrase 1
DGHDHNNC_01390	CDS	507				hypothetical protein
DGHDHNNC_01391	CDS	462	bcp	1.11.1.15	COG1225	Peroxiredoxin Bcp
DGHDHNNC_01392	CDS	840				hypothetical protein
DGHDHNNC_01393	CDS	471	msrC	1.8.4.14	COG1956	Free methionine-R-sulfoxide reductase
DGHDHNNC_01394	CDS	549	nudF	3.6.1.13	COG0494	ADP-ribose pyrophosphatase
DGHDHNNC_01395	CDS	333			COG0662	Oxalate-binding protein
DGHDHNNC_01396	CDS	1362	yjlD	1.6.99.-	COG1252	NADH dehydrogenase-like protein YjlD
DGHDHNNC_01397	CDS	486	umuD	3.4.21.-	COG1974	Protein UmuD
DGHDHNNC_01398	CDS	1386	umuC		COG0389	Protein UmuC
DGHDHNNC_01399	CDS	522	rutE	1.-.-.-		malonic semialdehyde reductase RutE
DGHDHNNC_01400	CDS	2187	recD2_1	3.6.4.12		ATP-dependent RecD-like DNA helicase
DGHDHNNC_01401	CDS	504		4.4.1.11	COG0626	L-methionine gamma-lyase
DGHDHNNC_01402	CDS	2550				hypothetical protein
DGHDHNNC_01403	CDS	1173	sotB			sugar efflux transporter
DGHDHNNC_01404	CDS	171				hypothetical protein
DGHDHNNC_01405	CDS	1599	mtaB	2.8.4.5	COG0621	Threonylcarbamoyladenosine tRNA methylthiotransferase MtaB
DGHDHNNC_01406	CDS	885				hypothetical protein
DGHDHNNC_01407	CDS	1017				hypothetical protein
DGHDHNNC_01408	CDS	1248				hypothetical protein
DGHDHNNC_01409	CDS	819				hypothetical protein
DGHDHNNC_01410	CDS	2190	dap4	3.4.14.5		Dipeptidyl aminopeptidase 4
DGHDHNNC_01411	CDS	534				hypothetical protein
DGHDHNNC_01412	CDS	864	sigA_3		COG0568	RNA polymerase sigma factor SigA
DGHDHNNC_01413	CDS	1470				hypothetical protein
DGHDHNNC_01414	CDS	438				hypothetical protein
DGHDHNNC_01415	CDS	315				hypothetical protein
DGHDHNNC_01416	CDS	123				hypothetical protein
DGHDHNNC_01417	CDS	1458				hypothetical protein
DGHDHNNC_01418	CDS	1050				hypothetical protein
DGHDHNNC_01419	CDS	1491				hypothetical protein
DGHDHNNC_01420	CDS	318				hypothetical protein
DGHDHNNC_01421	CDS	2280				hypothetical protein
DGHDHNNC_01422	CDS	1074				hypothetical protein
DGHDHNNC_01423	CDS	1806				hypothetical protein
DGHDHNNC_01424	CDS	2868				hypothetical protein
DGHDHNNC_01425	CDS	1965				hypothetical protein
DGHDHNNC_01426	CDS	3147				hypothetical protein
DGHDHNNC_01427	CDS	1395				hypothetical protein
DGHDHNNC_01428	CDS	4107	rcsC_5	2.7.13.3		Sensor histidine kinase RcsC
DGHDHNNC_01429	CDS	1671		3.2.1.55	COG3507	Non-reducing end alpha-L-arabinofuranosidase BoGH43A
DGHDHNNC_01430	CDS	879	yfkN_1		COG0737	Trifunctional nucleotide phosphoesterase protein YfkN
DGHDHNNC_01431	CDS	777				hypothetical protein
DGHDHNNC_01432	CDS	366	rplS		COG0335	50S ribosomal protein L19
DGHDHNNC_01433	CDS	225				hypothetical protein
DGHDHNNC_01434	CDS	1185	purH_1	3.5.4.10		Bifunctional purine biosynthesis protein PurH
DGHDHNNC_01435	CDS	201				hypothetical protein
DGHDHNNC_01436	CDS	1203				hypothetical protein
DGHDHNNC_01437	CDS	840		1.10.3.-	COG1496	Polyphenol oxidase
DGHDHNNC_01438	CDS	1161	obg	3.6.5.-		GTPase Obg
DGHDHNNC_01439	CDS	573	adk	2.7.4.3	COG0563	Adenylate kinase
DGHDHNNC_01440	CDS	102				hypothetical protein
DGHDHNNC_01441	CDS	540	hpt	2.4.2.8	COG0634	Hypoxanthine phosphoribosyltransferase
DGHDHNNC_01442	CDS	102				hypothetical protein
DGHDHNNC_01443	CDS	1515	nnr		COG0062	Bifunctional NAD(P)H-hydrate repair enzyme Nnr
DGHDHNNC_01444	CDS	1008				hypothetical protein
DGHDHNNC_01445	CDS	585				hypothetical protein
DGHDHNNC_01446	CDS	1428				hypothetical protein
DGHDHNNC_01447	CDS	1899				hypothetical protein
DGHDHNNC_01448	CDS	2370		3.2.1.21	COG1472	Beta-glucosidase BoGH3B
DGHDHNNC_01449	CDS	873				hypothetical protein
DGHDHNNC_01450	CDS	117				hypothetical protein
DGHDHNNC_01451	CDS	270				hypothetical protein
DGHDHNNC_01452	CDS	2823				hypothetical protein
DGHDHNNC_01453	CDS	1383	yeeO		COG0534	putative FMN/FAD exporter YeeO
DGHDHNNC_01454	CDS	654				hypothetical protein
DGHDHNNC_01455	CDS	1563	glyQS	6.1.1.14		Glycine--tRNA ligase
DGHDHNNC_01456	CDS	2862	gyrA	5.99.1.3		DNA gyrase subunit A
DGHDHNNC_01457	CDS	1278				hypothetical protein
DGHDHNNC_01458	CDS	1095	celE		COG2730	Cellulase/esterase CelE
DGHDHNNC_01459	tRNA	87				tRNA-Leu(tag)
DGHDHNNC_01460	CDS	882				hypothetical protein
DGHDHNNC_01461	CDS	1251				hypothetical protein
DGHDHNNC_01462	CDS	285				hypothetical protein
DGHDHNNC_01463	CDS	1539				hypothetical protein
DGHDHNNC_01464	CDS	1455				hypothetical protein
DGHDHNNC_01465	CDS	120				hypothetical protein
DGHDHNNC_01466	CDS	216				hypothetical protein
DGHDHNNC_01467	CDS	123				hypothetical protein
DGHDHNNC_01468	CDS	285				hypothetical protein
DGHDHNNC_01469	CDS	2133	yhgF		COG2183	Protein YhgF
DGHDHNNC_01470	CDS	1242				hypothetical protein
DGHDHNNC_01471	CDS	1104				hypothetical protein
DGHDHNNC_01472	CDS	1647				hypothetical protein
DGHDHNNC_01473	CDS	882				hypothetical protein
DGHDHNNC_01474	CDS	1575				hypothetical protein
DGHDHNNC_01475	CDS	3258				hypothetical protein
DGHDHNNC_01476	CDS	1617				hypothetical protein
DGHDHNNC_01477	CDS	1365				hypothetical protein
DGHDHNNC_01478	CDS	1728				hypothetical protein
DGHDHNNC_01479	CDS	3105	susC_13			TonB-dependent receptor SusC
DGHDHNNC_01480	CDS	1506	rhaS_4			HTH-type transcriptional activator RhaS
DGHDHNNC_01481	CDS	1767				hypothetical protein
DGHDHNNC_01482	CDS	825				hypothetical protein
DGHDHNNC_01483	CDS	2073				hypothetical protein
DGHDHNNC_01484	CDS	531				hypothetical protein
DGHDHNNC_01485	CDS	1122	dinB	2.7.7.7	COG0389	DNA polymerase IV
DGHDHNNC_01486	CDS	2814	rcsC_6	2.7.13.3		Sensor histidine kinase RcsC
DGHDHNNC_01487	tRNA	75				tRNA-Met(cat)
DGHDHNNC_01488	CDS	1899				hypothetical protein
DGHDHNNC_01489	CDS	1212	ribBA		COG0108	Riboflavin biosynthesis protein RibBA
DGHDHNNC_01490	CDS	1227		2.6.1.1		Aspartate aminotransferase
DGHDHNNC_01491	CDS	837				hypothetical protein
DGHDHNNC_01492	CDS	645				hypothetical protein
DGHDHNNC_01493	CDS	648				hypothetical protein
DGHDHNNC_01494	CDS	849				hypothetical protein
DGHDHNNC_01495	CDS	915				hypothetical protein
DGHDHNNC_01496	CDS	1422	bepA_2	3.4.-.-		Beta-barrel assembly-enhancing protease
DGHDHNNC_01497	CDS	168				Ferredoxin
DGHDHNNC_01498	CDS	747				hypothetical protein
DGHDHNNC_01499	CDS	2145				hypothetical protein
DGHDHNNC_01500	CDS	2424				hypothetical protein
DGHDHNNC_01501	CDS	2940				hypothetical protein
DGHDHNNC_01502	CDS	1470				hypothetical protein
DGHDHNNC_01503	CDS	675				hypothetical protein
DGHDHNNC_01504	CDS	1803	ltaS		COG1368	Lipoteichoic acid synthase
DGHDHNNC_01505	CDS	1707	arnT	2.4.2.43		Undecaprenyl phosphate-alpha-4-amino-4-deoxy-L-arabinose arabinosyl transferase
DGHDHNNC_01506	CDS	930	ykoT	2.4.-.-		putative glycosyltransferase YkoT
DGHDHNNC_01507	CDS	2118				hypothetical protein
DGHDHNNC_01508	CDS	609				hypothetical protein
DGHDHNNC_01509	CDS	1029				hypothetical protein
DGHDHNNC_01510	CDS	1749				hypothetical protein
DGHDHNNC_01511	CDS	468	asnC_1		COG1522	Regulatory protein AsnC
DGHDHNNC_01512	CDS	2376		3.2.1.21	COG1472	Beta-glucosidase BoGH3B
DGHDHNNC_01513	CDS	951				hypothetical protein
DGHDHNNC_01514	CDS	876				hypothetical protein
DGHDHNNC_01515	CDS	603	fkpA	5.2.1.8	COG0545	putative FKBP-type peptidyl-prolyl cis-trans isomerase FkpA
DGHDHNNC_01516	CDS	699	cobB	3.5.1.-	COG0846	NAD-dependent protein deacylase
DGHDHNNC_01517	CDS	1716				hypothetical protein
DGHDHNNC_01518	CDS	177				hypothetical protein
DGHDHNNC_01519	CDS	714				hypothetical protein
DGHDHNNC_01520	CDS	816				hypothetical protein
DGHDHNNC_01521	CDS	2301				hypothetical protein
DGHDHNNC_01522	CDS	2160	susB_2	3.2.1.3		Glucan 1,4-alpha-glucosidase SusB
DGHDHNNC_01523	CDS	1425	imd	3.2.1.94		Isomalto-dextranase
DGHDHNNC_01524	CDS	1176				hypothetical protein
DGHDHNNC_01525	CDS	1728				hypothetical protein
DGHDHNNC_01526	CDS	2985	susC_14			TonB-dependent receptor SusC
DGHDHNNC_01527	CDS	2439				hypothetical protein
DGHDHNNC_01528	CDS	1668				hypothetical protein
DGHDHNNC_01529	CDS	2298	rnr	3.1.13.1	COG0557	Ribonuclease R
DGHDHNNC_01530	rRNA	85				5S ribosomal RNA (partial)
DGHDHNNC_01531	CDS	1167				hypothetical protein
DGHDHNNC_01532	CDS	837				hypothetical protein
DGHDHNNC_01533	CDS	1176				hypothetical protein
DGHDHNNC_01534	CDS	1785	rpsA		COG0539	30S ribosomal protein S1
DGHDHNNC_01535	CDS	105				hypothetical protein
DGHDHNNC_01536	CDS	1449	nhaD			Na(+)/H(+) antiporter NhaD
DGHDHNNC_01537	CDS	978	pfkA	2.7.1.11	COG0205	ATP-dependent 6-phosphofructokinase 1
DGHDHNNC_01538	CDS	1527	atpD	3.6.3.15		ATP synthase subunit beta, sodium ion specific
DGHDHNNC_01539	CDS	240	atpC			ATP synthase epsilon chain
DGHDHNNC_01540	CDS	444				hypothetical protein
DGHDHNNC_01541	CDS	1110	atpB			ATP synthase subunit a
DGHDHNNC_01542	CDS	240	atpE			ATP synthase subunit c
DGHDHNNC_01543	CDS	501	atpF		COG0711	ATP synthase subunit b
DGHDHNNC_01544	CDS	537	atpH		COG0712	ATP synthase subunit delta
DGHDHNNC_01545	CDS	1587	atpA	3.6.3.14	COG0056	ATP synthase subunit alpha
DGHDHNNC_01546	CDS	975	atpG		COG0224	ATP synthase gamma chain
DGHDHNNC_01547	CDS	1863	recQ_1	3.6.4.12	COG0514	ATP-dependent DNA helicase RecQ
DGHDHNNC_01548	CDS	2007				hypothetical protein
DGHDHNNC_01549	CDS	501	idi	5.3.3.2	COG1443	Isopentenyl-diphosphate Delta-isomerase
DGHDHNNC_01550	CDS	615				hypothetical protein
DGHDHNNC_01551	CDS	861	ispE	2.7.1.148	COG1947	4-diphosphocytidyl-2-C-methyl-D-erythritol kinase
DGHDHNNC_01552	CDS	1140				hypothetical protein
DGHDHNNC_01553	CDS	1995	nadE	6.3.5.1	COG0171	Glutamine-dependent NAD(+) synthetase
DGHDHNNC_01554	CDS	3612	ileS	6.1.1.5	COG0060	Isoleucine--tRNA ligase
DGHDHNNC_01555	CDS	384	dksA			RNA polymerase-binding transcription factor DksA
DGHDHNNC_01556	CDS	717	lspA	3.4.23.36		Lipoprotein signal peptidase
DGHDHNNC_01557	CDS	960				hypothetical protein
DGHDHNNC_01558	CDS	216				hypothetical protein
DGHDHNNC_01559	CDS	852	nadC	2.4.2.19	COG0157	Nicotinate-nucleotide pyrophosphorylase [carboxylating]
DGHDHNNC_01560	CDS	1665	pepDA	3.4.-.-	COG4690	Dipeptidase A
DGHDHNNC_01561	CDS	1032	xerD_2			Tyrosine recombinase XerD
DGHDHNNC_01562	CDS	555				hypothetical protein
DGHDHNNC_01563	CDS	1488				hypothetical protein
DGHDHNNC_01564	CDS	1200				hypothetical protein
DGHDHNNC_01565	CDS	879				hypothetical protein
DGHDHNNC_01566	CDS	1053				hypothetical protein
DGHDHNNC_01567	CDS	2640				hypothetical protein
DGHDHNNC_01568	CDS	351				hypothetical protein
DGHDHNNC_01569	CDS	1263				hypothetical protein
DGHDHNNC_01570	CDS	492				hypothetical protein
DGHDHNNC_01571	CDS	300				hypothetical protein
DGHDHNNC_01572	CDS	561	rbr3A	1.11.1.1	COG1592	Reverse rubrerythrin-1
DGHDHNNC_01573	CDS	450	perR_2		COG0735	Peroxide operon regulator
DGHDHNNC_01574	CDS	600				hypothetical protein
DGHDHNNC_01575	CDS	2628				hypothetical protein
DGHDHNNC_01576	CDS	618	rnd	3.1.13.5		Ribonuclease D
DGHDHNNC_01577	CDS	1182	rlmI	2.1.1.191	COG1092	Ribosomal RNA large subunit methyltransferase I
DGHDHNNC_01578	CDS	912				hypothetical protein
DGHDHNNC_01579	CDS	2472				hypothetical protein
DGHDHNNC_01580	CDS	1500	dnaC	3.6.4.12	COG0305	Replicative DNA helicase
DGHDHNNC_01581	CDS	1503	leuA_1	2.3.3.13	COG0119	2-isopropylmalate synthase
DGHDHNNC_01582	CDS	1395	leuC	4.2.1.33	COG0065	3-isopropylmalate dehydratase large subunit
DGHDHNNC_01583	CDS	591	leuD1	4.2.1.33	COG0066	3-isopropylmalate dehydratase small subunit 1
DGHDHNNC_01584	CDS	1599	leuA_2	2.3.3.13	COG0119	2-isopropylmalate synthase
DGHDHNNC_01585	CDS	174				hypothetical protein
DGHDHNNC_01586	CDS	1062	leuB	1.1.1.85	COG0473	3-isopropylmalate dehydrogenase
DGHDHNNC_01587	CDS	714				hypothetical protein
DGHDHNNC_01588	CDS	816	cpdA_4	3.1.4.53		3',5'-cyclic adenosine monophosphate phosphodiesterase CpdA
DGHDHNNC_01589	CDS	726				hypothetical protein
DGHDHNNC_01590	CDS	1164	fdtB	2.6.1.90		dTDP-3-amino-3,6-dideoxy-alpha-D-galactopyranose transaminase
DGHDHNNC_01591	CDS	630	wecA	2.7.8.40		UDP-N-acetylgalactosamine-undecaprenyl-phosphate N-acetylgalactosaminephosphotransferase
DGHDHNNC_01592	CDS	1104	tagO	2.7.8.33	COG0472	putative undecaprenyl-phosphate N-acetylglucosaminyl 1-phosphate transferase
DGHDHNNC_01593	CDS	1563				hypothetical protein
DGHDHNNC_01594	CDS	765		2.4.1.-		PGL/p-HBAD biosynthesis glycosyltransferase
DGHDHNNC_01595	CDS	441				hypothetical protein
DGHDHNNC_01596	tRNA	74				tRNA-Met(cat)
DGHDHNNC_01597	CDS	597				hypothetical protein
DGHDHNNC_01598	CDS	759	fabG	1.1.1.100		3-oxoacyl-[acyl-carrier-protein] reductase FabG
DGHDHNNC_01599	CDS	669	truC	5.4.99.26	COG0564	tRNA pseudouridine synthase C
DGHDHNNC_01600	CDS	4761				hypothetical protein
DGHDHNNC_01601	CDS	2397	bamA_1			Outer membrane protein assembly factor BamA
DGHDHNNC_01602	CDS	912				hypothetical protein
DGHDHNNC_01603	CDS	1041	nrnA	3.1.-.-	COG0618	Bifunctional oligoribonuclease and PAP phosphatase NrnA
DGHDHNNC_01604	CDS	699				hypothetical protein
DGHDHNNC_01605	CDS	1392	algC	5.4.2.2		Phosphomannomutase/phosphoglucomutase
DGHDHNNC_01606	CDS	924				hypothetical protein
DGHDHNNC_01607	CDS	504				hypothetical protein
DGHDHNNC_01608	CDS	267				hypothetical protein
DGHDHNNC_01609	CDS	1665		3.6.3.-		Putative multidrug export ATP-binding/permease protein
DGHDHNNC_01610	CDS	168				hypothetical protein
DGHDHNNC_01611	CDS	1659	fumA	4.2.1.2	COG1838	Fumarate hydratase class I, aerobic
DGHDHNNC_01612	CDS	1857				hypothetical protein
DGHDHNNC_01613	CDS	1248	hflX			GTPase HflX
DGHDHNNC_01614	CDS	1998		3.2.1.22		Retaining alpha-galactosidase
DGHDHNNC_01615	CDS	2112	hypBA1_2	3.2.1.185		Non-reducing end beta-L-arabinofuranosidase
DGHDHNNC_01616	CDS	1812				hypothetical protein
DGHDHNNC_01617	CDS	3606				hypothetical protein
DGHDHNNC_01618	CDS	903				hypothetical protein
DGHDHNNC_01619	CDS	1566				hypothetical protein
DGHDHNNC_01620	CDS	111				hypothetical protein
DGHDHNNC_01621	CDS	438				hypothetical protein
DGHDHNNC_01622	CDS	858	fabI	1.3.1.9	COG0623	Enoyl-[acyl-carrier-protein] reductase [NADH] FabI
DGHDHNNC_01623	CDS	1008				hypothetical protein
DGHDHNNC_01624	tRNA	73				tRNA-Arg(cct)
DGHDHNNC_01625	CDS	3018				hypothetical protein
DGHDHNNC_01626	CDS	1098				hypothetical protein
DGHDHNNC_01627	CDS	939				hypothetical protein
DGHDHNNC_01628	CDS	276	hupB		COG0776	DNA-binding protein HU-beta
DGHDHNNC_01629	CDS	804	idnO	1.1.1.69		5-keto-D-gluconate 5-reductase
DGHDHNNC_01630	tRNA	72				tRNA-Gln(ttg)
DGHDHNNC_01631	CDS	1302	tyrS	6.1.1.1		Tyrosine--tRNA ligase
DGHDHNNC_01632	CDS	255	yidD			Putative membrane protein insertion efficiency factor
DGHDHNNC_01633	CDS	444	rnpA	3.1.26.5		Ribonuclease P protein component
DGHDHNNC_01634	CDS	750				hypothetical protein
DGHDHNNC_01635	CDS	1026				hypothetical protein
DGHDHNNC_01636	CDS	1275	metK	2.5.1.6		S-adenosylmethionine synthase
DGHDHNNC_01637	CDS	957	xerD_3			Tyrosine recombinase XerD
DGHDHNNC_01638	CDS	435	aroQ	4.2.1.10	COG0757	3-dehydroquinate dehydratase
DGHDHNNC_01639	CDS	639				hypothetical protein
DGHDHNNC_01640	CDS	1230	lolE_1		COG4591	Lipoprotein-releasing system transmembrane protein LolE
DGHDHNNC_01641	CDS	336	rbfA		COG0858	30S ribosome-binding factor
DGHDHNNC_01642	CDS	837	murI	5.1.1.3	COG0796	Glutamate racemase
DGHDHNNC_01643	CDS	555				hypothetical protein
DGHDHNNC_01644	CDS	486				hypothetical protein
DGHDHNNC_01645	CDS	513				hypothetical protein
DGHDHNNC_01646	CDS	2637	bamA_2		COG4775	Outer membrane protein assembly factor BamA
DGHDHNNC_01647	CDS	753	uppS	2.5.1.31		Ditrans,polycis-undecaprenyl-diphosphate synthase ((2E,6E)-farnesyl-diphosphate specific)
DGHDHNNC_01648	CDS	639				hypothetical protein
DGHDHNNC_01649	CDS	1365				hypothetical protein
DGHDHNNC_01650	CDS	1602	pckA	4.1.1.49		Phosphoenolpyruvate carboxykinase (ATP)
DGHDHNNC_01651	CDS	708	upp	2.4.2.9	COG0035	Uracil phosphoribosyltransferase
DGHDHNNC_01652	CDS	1662	udk_1	2.7.1.48		Uridine kinase
DGHDHNNC_01653	CDS	1710				hypothetical protein
DGHDHNNC_01654	CDS	1254				hypothetical protein
DGHDHNNC_01655	CDS	639				hypothetical protein
DGHDHNNC_01656	CDS	1224	xerC_2			Tyrosine recombinase XerC
DGHDHNNC_01657	CDS	543				hypothetical protein
DGHDHNNC_01658	CDS	2184				hypothetical protein
DGHDHNNC_01659	CDS	912				hypothetical protein
DGHDHNNC_01660	CDS	1176				hypothetical protein
DGHDHNNC_01661	CDS	387				hypothetical protein
DGHDHNNC_01662	CDS	615				hypothetical protein
DGHDHNNC_01663	CDS	1137				hypothetical protein
DGHDHNNC_01664	CDS	789				hypothetical protein
DGHDHNNC_01665	CDS	816				hypothetical protein
DGHDHNNC_01666	CDS	2562				hypothetical protein
DGHDHNNC_01667	CDS	714				hypothetical protein
DGHDHNNC_01668	CDS	2556				hypothetical protein
DGHDHNNC_01669	CDS	315				hypothetical protein
DGHDHNNC_01670	CDS	303				hypothetical protein
DGHDHNNC_01671	CDS	378				hypothetical protein
DGHDHNNC_01672	CDS	339				hypothetical protein
DGHDHNNC_01673	CDS	588				hypothetical protein
DGHDHNNC_01674	CDS	111				hypothetical protein
DGHDHNNC_01675	CDS	321				hypothetical protein
DGHDHNNC_01676	CDS	1113				hypothetical protein
DGHDHNNC_01677	CDS	252				hypothetical protein
DGHDHNNC_01678	CDS	891				hypothetical protein
DGHDHNNC_01679	CDS	1095				hypothetical protein
DGHDHNNC_01680	CDS	477				hypothetical protein
DGHDHNNC_01681	CDS	849				hypothetical protein
DGHDHNNC_01682	CDS	1497				hypothetical protein
DGHDHNNC_01683	CDS	354				hypothetical protein
DGHDHNNC_01684	CDS	144				hypothetical protein
DGHDHNNC_01685	CDS	1266	xerC_3			Tyrosine recombinase XerC
DGHDHNNC_01686	CDS	549				hypothetical protein
DGHDHNNC_01687	CDS	1905	dnaK2			Chaperone protein dnaK2
DGHDHNNC_01688	CDS	102				hypothetical protein
DGHDHNNC_01689	CDS	1032	recA			Protein RecA
DGHDHNNC_01690	CDS	1227		1.5.1.43	COG1748	Carboxynorspermidine synthase
DGHDHNNC_01691	CDS	609				hypothetical protein
DGHDHNNC_01692	CDS	417	crcB			Putative fluoride ion transporter CrcB
DGHDHNNC_01693	CDS	624				hypothetical protein
DGHDHNNC_01694	CDS	474				hypothetical protein
DGHDHNNC_01695	CDS	354				hypothetical protein
DGHDHNNC_01696	CDS	273				hypothetical protein
DGHDHNNC_01697	CDS	216				hypothetical protein
DGHDHNNC_01698	CDS	216				hypothetical protein
DGHDHNNC_01699	CDS	828				hypothetical protein
DGHDHNNC_01700	CDS	678	aguA_2	3.5.3.12		Agmatine deiminase
DGHDHNNC_01701	CDS	318				hypothetical protein
DGHDHNNC_01702	CDS	1443	alsT_1		COG1115	Amino-acid carrier protein AlsT
DGHDHNNC_01703	CDS	1107	ald	1.4.1.1	COG0686	Alanine dehydrogenase
DGHDHNNC_01704	CDS	117				hypothetical protein
DGHDHNNC_01705	CDS	831	soj_2	3.6.-.-	COG1192	Chromosome-partitioning ATPase Soj
DGHDHNNC_01706	CDS	300				hypothetical protein
DGHDHNNC_01707	CDS	1329				hypothetical protein
DGHDHNNC_01708	CDS	1122				hypothetical protein
DGHDHNNC_01709	CDS	1038	adh	1.1.1.1	COG1063	Alcohol dehydrogenase
DGHDHNNC_01710	CDS	1038	ltaE	4.1.2.48		Low specificity L-threonine aldolase
DGHDHNNC_01711	CDS	90				hypothetical protein
DGHDHNNC_01712	CDS	183				hypothetical protein
DGHDHNNC_01713	CDS	330				hypothetical protein
DGHDHNNC_01714	CDS	252				hypothetical protein
DGHDHNNC_01715	CDS	606				hypothetical protein
DGHDHNNC_01716	CDS	387				hypothetical protein
DGHDHNNC_01717	CDS	534	ogt	2.1.1.63	COG0350	Methylated-DNA--protein-cysteine methyltransferase, constitutive
DGHDHNNC_01718	CDS	1248	fsr			Fosmidomycin resistance protein
DGHDHNNC_01719	CDS	1533	mleN_1		COG1757	Malate-2H(+)/Na(+)-lactate antiporter
DGHDHNNC_01720	CDS	480				hypothetical protein
DGHDHNNC_01721	CDS	441				hypothetical protein
DGHDHNNC_01722	CDS	153				hypothetical protein
DGHDHNNC_01723	CDS	1101				hypothetical protein
DGHDHNNC_01724	CDS	231				hypothetical protein
DGHDHNNC_01725	CDS	696				hypothetical protein
DGHDHNNC_01726	CDS	117				hypothetical protein
DGHDHNNC_01727	CDS	132				hypothetical protein
DGHDHNNC_01728	CDS	216				hypothetical protein
DGHDHNNC_01729	CDS	321				hypothetical protein
DGHDHNNC_01730	CDS	297				hypothetical protein
DGHDHNNC_01731	CDS	204				hypothetical protein
DGHDHNNC_01732	CDS	156				hypothetical protein
DGHDHNNC_01733	CDS	219				hypothetical protein
DGHDHNNC_01734	CDS	270				hypothetical protein
DGHDHNNC_01735	CDS	837	resA_6			Thiol-disulfide oxidoreductase ResA
DGHDHNNC_01736	CDS	1563				hypothetical protein
DGHDHNNC_01737	CDS	3609				hypothetical protein
DGHDHNNC_01738	CDS	1131				hypothetical protein
DGHDHNNC_01739	CDS	546	sigX		COG1595	ECF RNA polymerase sigma factor SigX
DGHDHNNC_01740	CDS	231				hypothetical protein
DGHDHNNC_01741	CDS	519				hypothetical protein
DGHDHNNC_01742	CDS	1293	mltF_1			Membrane-bound lytic murein transglycosylase F
DGHDHNNC_01743	CDS	891	hisG	2.4.2.17	COG0040	ATP phosphoribosyltransferase
DGHDHNNC_01744	CDS	1287	hisD	1.1.1.23	COG0141	Histidinol dehydrogenase
DGHDHNNC_01745	CDS	1035	hisC	2.6.1.9	COG0079	Histidinol-phosphate aminotransferase
DGHDHNNC_01746	CDS	2193				hypothetical protein
DGHDHNNC_01747	CDS	342				hypothetical protein
DGHDHNNC_01748	CDS	2688				hypothetical protein
DGHDHNNC_01749	CDS	558				hypothetical protein
DGHDHNNC_01750	CDS	273				hypothetical protein
DGHDHNNC_01751	CDS	1650	pfp	2.7.1.90	COG0205	Pyrophosphate--fructose 6-phosphate 1-phosphotransferase
DGHDHNNC_01752	CDS	894				hypothetical protein
DGHDHNNC_01753	CDS	873	prmA	2.1.1.-		Ribosomal protein L11 methyltransferase
DGHDHNNC_01754	CDS	993				hypothetical protein
DGHDHNNC_01755	CDS	1599				hypothetical protein
DGHDHNNC_01756	CDS	2094	dsbD	1.8.1.8		Thiol:disulfide interchange protein DsbD
DGHDHNNC_01757	CDS	405				hypothetical protein
DGHDHNNC_01758	CDS	1221				hypothetical protein
DGHDHNNC_01759	CDS	3159	czcA			Cobalt-zinc-cadmium resistance protein CzcA
DGHDHNNC_01760	CDS	1290				hypothetical protein
DGHDHNNC_01761	CDS	156				hypothetical protein
DGHDHNNC_01762	CDS	1392				hypothetical protein
DGHDHNNC_01763	CDS	465				hypothetical protein
DGHDHNNC_01764	CDS	369				hypothetical protein
DGHDHNNC_01765	CDS	213				hypothetical protein
DGHDHNNC_01766	CDS	1446				hypothetical protein
DGHDHNNC_01767	CDS	972	dnaG_1	2.7.7.-		DNA primase
DGHDHNNC_01768	CDS	1785	sppA	3.4.21.-	COG0616	Protease 4
DGHDHNNC_01769	CDS	1176	lpxK	2.7.1.130	COG1663	Tetraacyldisaccharide 4'-kinase
DGHDHNNC_01770	CDS	585	punA	2.4.2.1		Purine nucleoside phosphorylase 1
DGHDHNNC_01771	CDS	1110	thiL	2.7.4.16	COG0611	Thiamine-monophosphate kinase
DGHDHNNC_01772	tRNA	74				tRNA-Phe(gaa)
DGHDHNNC_01773	CDS	1404	pehX	3.2.1.82		Exo-poly-alpha-D-galacturonosidase
DGHDHNNC_01774	CDS	681	trmO	2.1.1.-	COG1720	tRNA (adenine(37)-N6)-methyltransferase
DGHDHNNC_01775	CDS	876	thyX	2.1.1.148		Thymidylate synthase ThyX
DGHDHNNC_01776	tRNA	86				tRNA-Ser(tga)
DGHDHNNC_01777	CDS	897	pqqE			Coenzyme PQQ synthesis protein E
DGHDHNNC_01778	CDS	822	thiD	2.7.1.49	COG0351	Hydroxymethylpyrimidine/phosphomethylpyrimidine kinase
DGHDHNNC_01779	CDS	681	thiE_1	2.5.1.3		Thiamine-phosphate synthase
DGHDHNNC_01780	CDS	2622	mutS2	3.1.-.-		Endonuclease MutS2
DGHDHNNC_01781	tRNA	75				tRNA-Thr(tgt)
DGHDHNNC_01782	CDS	615				hypothetical protein
DGHDHNNC_01783	CDS	972	rgtE	2.4.1.-	COG0463	Dodecaprenyl-phosphate galacturonate synthase
DGHDHNNC_01784	CDS	480				hypothetical protein
DGHDHNNC_01785	CDS	696				hypothetical protein
DGHDHNNC_01786	CDS	1020				hypothetical protein
DGHDHNNC_01787	CDS	675				hypothetical protein
DGHDHNNC_01788	CDS	2088	prlC	3.4.24.70	COG0339	Oligopeptidase A
DGHDHNNC_01789	CDS	453	tadA_1	3.5.4.33		tRNA-specific adenosine deaminase
DGHDHNNC_01790	CDS	1734				hypothetical protein
DGHDHNNC_01791	CDS	546	ygfA	6.3.3.2	COG0212	5-formyltetrahydrofolate cyclo-ligase
DGHDHNNC_01792	CDS	291				hypothetical protein
DGHDHNNC_01793	CDS	1098	recF_2		COG1195	DNA replication and repair protein RecF
DGHDHNNC_01794	CDS	696				hypothetical protein
DGHDHNNC_01795	CDS	477	ribH	2.5.1.78		6,7-dimethyl-8-ribityllumazine synthase
DGHDHNNC_01796	CDS	381				hypothetical protein
DGHDHNNC_01797	CDS	225				hypothetical protein
DGHDHNNC_01798	CDS	1122				hypothetical protein
DGHDHNNC_01799	CDS	282				hypothetical protein
DGHDHNNC_01800	CDS	576				hypothetical protein
DGHDHNNC_01801	CDS	147	rfbB_2	4.2.1.46	COG1088	dTDP-glucose 4,6-dehydratase
DGHDHNNC_01802	CDS	243				hypothetical protein
DGHDHNNC_01803	CDS	783				hypothetical protein
DGHDHNNC_01804	CDS	495				hypothetical protein
DGHDHNNC_01805	CDS	2865				hypothetical protein
DGHDHNNC_01806	CDS	1566				hypothetical protein
DGHDHNNC_01807	CDS	2190	glnA_2	6.3.1.2		Glutamine synthetase
DGHDHNNC_01808	CDS	1233	dapL_2	2.6.1.83	COG0436	LL-diaminopimelate aminotransferase
DGHDHNNC_01809	CDS	840	dapF	5.1.1.7	COG0253	Diaminopimelate epimerase
DGHDHNNC_01810	CDS	357	glnB_1		COG0347	Nitrogen regulatory protein P-II
DGHDHNNC_01811	CDS	1269	nrgA			Ammonium transporter
DGHDHNNC_01812	CDS	1278				hypothetical protein
DGHDHNNC_01813	CDS	1164				hypothetical protein
DGHDHNNC_01814	CDS	444				hypothetical protein
DGHDHNNC_01815	CDS	654				hypothetical protein
DGHDHNNC_01816	CDS	333				hypothetical protein
DGHDHNNC_01817	CDS	345				hypothetical protein
DGHDHNNC_01818	CDS	366				IS982 family transposase IS1187
DGHDHNNC_01819	CDS	318				hypothetical protein
DGHDHNNC_01820	CDS	249				hypothetical protein
DGHDHNNC_01821	CDS	486				hypothetical protein
DGHDHNNC_01822	CDS	2082				hypothetical protein
DGHDHNNC_01823	CDS	447				hypothetical protein
DGHDHNNC_01824	CDS	315				hypothetical protein
DGHDHNNC_01825	CDS	1302				hypothetical protein
DGHDHNNC_01826	CDS	1140				hypothetical protein
DGHDHNNC_01827	CDS	612		3.1.3.-	COG1011	D-ribitol-5-phosphate phosphatase
DGHDHNNC_01828	CDS	141				hypothetical protein
DGHDHNNC_01829	CDS	1161	sstT		COG3633	Serine/threonine transporter SstT
DGHDHNNC_01830	CDS	1992	nagB_1	3.5.99.6		Glucosamine-6-phosphate deaminase
DGHDHNNC_01831	CDS	357	glnB_2		COG0347	Nitrogen regulatory protein P-II
DGHDHNNC_01832	CDS	1263	amt			Ammonia channel
DGHDHNNC_01833	CDS	720				hypothetical protein
DGHDHNNC_01834	CDS	1788	asnB	6.3.5.4	COG0367	Asparagine synthetase B [glutamine-hydrolyzing]
DGHDHNNC_01835	CDS	4524	gltB	1.4.7.1		Ferredoxin-dependent glutamate synthase 1
DGHDHNNC_01836	CDS	1344	gltD_2	1.4.1.13	COG0493	Glutamate synthase [NADPH] small chain
DGHDHNNC_01837	CDS	471				hypothetical protein
DGHDHNNC_01838	CDS	195				hypothetical protein
DGHDHNNC_01839	CDS	3276				hypothetical protein
DGHDHNNC_01840	CDS	1710				hypothetical protein
DGHDHNNC_01841	CDS	2031				hypothetical protein
DGHDHNNC_01842	CDS	1791				hypothetical protein
DGHDHNNC_01843	CDS	1449				hypothetical protein
DGHDHNNC_01844	CDS	1269		2.4.1.11	COG0438	Glycogen synthase
DGHDHNNC_01845	CDS	1944				hypothetical protein
DGHDHNNC_01846	CDS	705				hypothetical protein
DGHDHNNC_01847	CDS	930	ytlR	2.7.1.-	COG1597	Putative lipid kinase YtlR
DGHDHNNC_01848	CDS	969	miaA_2	2.5.1.75	COG0324	tRNA dimethylallyltransferase
DGHDHNNC_01849	CDS	1032	gapA	1.2.1.12	COG0057	Glyceraldehyde-3-phosphate dehydrogenase A
DGHDHNNC_01850	CDS	429	mscL		COG1970	Large-conductance mechanosensitive channel
DGHDHNNC_01851	CDS	1611	guaA	6.3.5.2		GMP synthase [glutamine-hydrolyzing]
DGHDHNNC_01852	CDS	810	murU	2.7.7.-	COG1208	N-acetylmuramate alpha-1-phosphate uridylyltransferase
DGHDHNNC_01853	CDS	1542	rapZ			RNase adapter protein RapZ
DGHDHNNC_01854	CDS	216				hypothetical protein
DGHDHNNC_01855	CDS	1629	groL		COG0459	60 kDa chaperonin
DGHDHNNC_01856	CDS	273	groS		COG0234	10 kDa chaperonin
DGHDHNNC_01857	CDS	1344	algA		COG0662	Alginate biosynthesis protein AlgA
DGHDHNNC_01858	CDS	204				hypothetical protein
DGHDHNNC_01859	CDS	1428				hypothetical protein
DGHDHNNC_01860	CDS	360	axeA1	3.1.1.72	COG0657	Acetylxylan esterase
DGHDHNNC_01861	CDS	579				hypothetical protein
DGHDHNNC_01862	CDS	495				hypothetical protein
DGHDHNNC_01863	CDS	114				hypothetical protein
DGHDHNNC_01864	CDS	252				hypothetical protein
DGHDHNNC_01865	CDS	540				hypothetical protein
DGHDHNNC_01866	CDS	645				hypothetical protein
DGHDHNNC_01867	CDS	1080				hypothetical protein
DGHDHNNC_01868	CDS	447				hypothetical protein
DGHDHNNC_01869	CDS	360				hypothetical protein
DGHDHNNC_01870	CDS	495				hypothetical protein
DGHDHNNC_01871	CDS	861				hypothetical protein
DGHDHNNC_01872	CDS	1530	smc			Chromosome partition protein Smc
DGHDHNNC_01873	CDS	1407				hypothetical protein
DGHDHNNC_01874	CDS	90				hypothetical protein
DGHDHNNC_01875	CDS	231				hypothetical protein
DGHDHNNC_01876	CDS	303				hypothetical protein
DGHDHNNC_01877	CDS	375				hypothetical protein
DGHDHNNC_01878	CDS	303				hypothetical protein
DGHDHNNC_01879	CDS	1221	traC	2.7.7.-		DNA primase TraC
DGHDHNNC_01880	CDS	606				hypothetical protein
DGHDHNNC_01881	CDS	180				hypothetical protein
DGHDHNNC_01882	CDS	1626				hypothetical protein
DGHDHNNC_01883	CDS	2418	mutS_2			DNA mismatch repair protein MutS
DGHDHNNC_01884	CDS	1812				hypothetical protein
DGHDHNNC_01885	CDS	828				hypothetical protein
DGHDHNNC_01886	CDS	660				hypothetical protein
DGHDHNNC_01887	CDS	675				hypothetical protein
DGHDHNNC_01888	CDS	699				hypothetical protein
DGHDHNNC_01889	CDS	489				hypothetical protein
DGHDHNNC_01890	CDS	1149				hypothetical protein
DGHDHNNC_01891	CDS	1539				hypothetical protein
DGHDHNNC_01892	CDS	225				hypothetical protein
DGHDHNNC_01893	CDS	759				hypothetical protein
DGHDHNNC_01894	CDS	603				hypothetical protein
DGHDHNNC_01895	CDS	1314				hypothetical protein
DGHDHNNC_01896	CDS	468				hypothetical protein
DGHDHNNC_01897	rRNA	85				5S ribosomal RNA (partial)
DGHDHNNC_01898	CDS	1167	sasA_4	2.7.-.-		Adaptive-response sensory-kinase SasA
DGHDHNNC_01899	CDS	102				hypothetical protein
DGHDHNNC_01900	CDS	519				hypothetical protein
DGHDHNNC_01901	CDS	186	rpmF			50S ribosomal protein L32
DGHDHNNC_01902	CDS	1014	fabH	2.3.1.180	COG0332	3-oxoacyl-[acyl-carrier-protein] synthase 3
DGHDHNNC_01903	CDS	882	era			GTPase Era
DGHDHNNC_01904	CDS	1314	der		COG1160	GTPase Der
DGHDHNNC_01905	CDS	399				hypothetical protein
DGHDHNNC_01906	CDS	774	mkl		COG1127	putative ribonucleotide transport ATP-binding protein mkl
DGHDHNNC_01907	CDS	699	mlaE		COG0767	putative phospholipid ABC transporter permease protein MlaE
DGHDHNNC_01908	CDS	825	lptB	3.6.3.-	COG1137	Lipopolysaccharide export system ATP-binding protein LptB
DGHDHNNC_01909	CDS	1359	tig	5.2.1.8		Trigger factor
DGHDHNNC_01910	CDS	663	clpP	3.4.21.92	COG0740	ATP-dependent Clp protease proteolytic subunit
DGHDHNNC_01911	CDS	1230	clpX_1		COG1219	ATP-dependent Clp protease ATP-binding subunit ClpX
DGHDHNNC_01912	CDS	2181	recQ_2	3.6.4.12	COG0514	ATP-dependent DNA helicase RecQ
DGHDHNNC_01913	CDS	1485	guaB	1.1.1.205		Inosine-5'-monophosphate dehydrogenase
DGHDHNNC_01914	CDS	987	surA_1	5.2.1.8		Chaperone SurA
DGHDHNNC_01915	CDS	1431	surA_2	5.2.1.8		Chaperone SurA
DGHDHNNC_01916	CDS	1602	lptD_1			LPS-assembly protein LptD
DGHDHNNC_01917	CDS	1869	mutL			DNA mismatch repair protein MutL
DGHDHNNC_01918	CDS	1173				Outer membrane protein 40
DGHDHNNC_01919	tRNA	76				tRNA-Val(tac)
DGHDHNNC_01920	tRNA	76				tRNA-Val(tac)
DGHDHNNC_01921	CDS	1347	purB	4.3.2.2	COG0015	Adenylosuccinate lyase
DGHDHNNC_01922	CDS	1434				hypothetical protein
DGHDHNNC_01923	CDS	1428	asnS	6.1.1.22	COG0017	Asparagine--tRNA ligase
DGHDHNNC_01924	CDS	297				hypothetical protein
DGHDHNNC_01925	CDS	288				Outer membrane protein 41
DGHDHNNC_01926	CDS	609				hypothetical protein
DGHDHNNC_01927	CDS	201				hypothetical protein
DGHDHNNC_01928	CDS	270				hypothetical protein
DGHDHNNC_01929	CDS	867				hypothetical protein
DGHDHNNC_01930	CDS	771				hypothetical protein
DGHDHNNC_01931	CDS	1281	glyA	2.1.2.1	COG0112	Serine hydroxymethyltransferase
DGHDHNNC_01932	CDS	465	pyrI		COG1781	Aspartate carbamoyltransferase regulatory chain
DGHDHNNC_01933	CDS	930	pyrB	2.1.3.2	COG0540	Aspartate carbamoyltransferase
DGHDHNNC_01934	CDS	2388	mrcA_1		COG5009	Penicillin-binding protein 1A
DGHDHNNC_01935	CDS	2469	pheT	6.1.1.20	COG0072	Phenylalanine--tRNA ligase beta subunit
DGHDHNNC_01936	CDS	744			COG0217	putative transcriptional regulatory protein
DGHDHNNC_01937	CDS	279				hypothetical protein
DGHDHNNC_01938	CDS	387				hypothetical protein
DGHDHNNC_01939	CDS	1794	lepA_2	3.6.5.-	COG0481	Elongation factor 4
DGHDHNNC_01940	CDS	600				hypothetical protein
DGHDHNNC_01941	CDS	123				hypothetical protein
DGHDHNNC_01942	CDS	1665	lcfB	6.2.1.3	COG0318	Long-chain-fatty-acid--CoA ligase
DGHDHNNC_01943	CDS	1668	fadD	6.2.1.3	COG0318	Long-chain-fatty-acid--CoA ligase
DGHDHNNC_01944	CDS	1248	lolE_2		COG4591	Lipoprotein-releasing system transmembrane protein LolE
DGHDHNNC_01945	CDS	1212	aspC	2.6.1.1	COG0436	Aspartate aminotransferase
DGHDHNNC_01946	CDS	498				hypothetical protein
DGHDHNNC_01947	CDS	675			COG0325	Pyridoxal phosphate homeostasis protein
DGHDHNNC_01948	CDS	1722				hypothetical protein
DGHDHNNC_01949	CDS	852				hypothetical protein
DGHDHNNC_01950	CDS	390				hypothetical protein
DGHDHNNC_01951	CDS	435				hypothetical protein
DGHDHNNC_01952	CDS	93				hypothetical protein
DGHDHNNC_01953	CDS	552				hypothetical protein
DGHDHNNC_01954	CDS	123				hypothetical protein
DGHDHNNC_01955	CDS	1374				hypothetical protein
DGHDHNNC_01956	CDS	2604				hypothetical protein
DGHDHNNC_01957	CDS	639	exaE			Transcriptional activator protein ExaE
DGHDHNNC_01958	CDS	1152				hypothetical protein
DGHDHNNC_01959	CDS	1368	mepA_1			Multidrug export protein MepA
DGHDHNNC_01960	CDS	4470				hypothetical protein
DGHDHNNC_01961	CDS	942				hypothetical protein
DGHDHNNC_01962	CDS	1581	rlmL	2.1.1.264		Ribosomal RNA large subunit methyltransferase K/L
DGHDHNNC_01963	CDS	2295	ptpA_2	3.4.14.12	COG1506	Prolyl tripeptidyl peptidase
DGHDHNNC_01964	CDS	1269	purD	6.3.4.13	COG0151	Phosphoribosylamine--glycine ligase
DGHDHNNC_01965	CDS	948				hypothetical protein
DGHDHNNC_01966	CDS	453				hypothetical protein
DGHDHNNC_01967	CDS	906				hypothetical protein
DGHDHNNC_01968	CDS	702	znuC	3.6.3.-	COG1121	Zinc import ATP-binding protein ZnuC
DGHDHNNC_01969	CDS	3435				hypothetical protein
DGHDHNNC_01970	CDS	612	pgdA	3.5.1.104	COG0726	Peptidoglycan-N-acetylglucosamine deacetylase
DGHDHNNC_01971	CDS	744				hypothetical protein
DGHDHNNC_01972	CDS	1719				hypothetical protein
DGHDHNNC_01973	CDS	1152				hypothetical protein
DGHDHNNC_01974	CDS	891	pfkB	2.7.1.11	COG0524	ATP-dependent 6-phosphofructokinase
DGHDHNNC_01975	CDS	1017	ilvE	2.6.1.42	COG0115	Branched-chain-amino-acid aminotransferase
DGHDHNNC_01976	CDS	255				hypothetical protein
DGHDHNNC_01977	CDS	285				hypothetical protein
DGHDHNNC_01978	CDS	2133				hypothetical protein
DGHDHNNC_01979	CDS	1101				Iron-sulfur cluster carrier protein
DGHDHNNC_01980	CDS	1260				hypothetical protein
DGHDHNNC_01981	CDS	1164				hypothetical protein
DGHDHNNC_01982	CDS	984				hypothetical protein
DGHDHNNC_01983	CDS	1509				hypothetical protein
DGHDHNNC_01984	CDS	900				hypothetical protein
DGHDHNNC_01985	CDS	792	yidA	3.1.3.23	COG0561	Sugar phosphatase YidA
DGHDHNNC_01986	CDS	3099	susC_15			TonB-dependent receptor SusC
DGHDHNNC_01987	CDS	1575				hypothetical protein
DGHDHNNC_01988	CDS	1965	dapb3	3.4.14.-		Dipeptidyl aminopeptidase BIII
DGHDHNNC_01989	CDS	666				hypothetical protein
DGHDHNNC_01990	CDS	1008				hypothetical protein
DGHDHNNC_01991	CDS	1023				hypothetical protein
DGHDHNNC_01992	CDS	624				hypothetical protein
DGHDHNNC_01993	CDS	1539				hypothetical protein
DGHDHNNC_01994	CDS	1014	dnaG_2	2.7.7.-		DNA primase
DGHDHNNC_01995	CDS	537				hypothetical protein
DGHDHNNC_01996	CDS	561				hypothetical protein
DGHDHNNC_01997	CDS	1290				hypothetical protein
DGHDHNNC_01998	CDS	1029	hmuU		COG0609	Hemin transport system permease protein HmuU
DGHDHNNC_01999	CDS	1194			COG1373	putative protein
[truncated: 765 more rows]

## Sheet: selenomonas_np_tig00000052
locus_tag	ftype	length_bp	gene	EC_number	COG	product
DHMNFNFG_00001	CDS	402				hypothetical protein
DHMNFNFG_00002	CDS	360				hypothetical protein
DHMNFNFG_00003	CDS	510				hypothetical protein
DHMNFNFG_00004	CDS	330				hypothetical protein
DHMNFNFG_00005	CDS	225				hypothetical protein
DHMNFNFG_00006	CDS	531				hypothetical protein
DHMNFNFG_00007	CDS	204				hypothetical protein
DHMNFNFG_00008	CDS	1080	ttcA_1			tRNA 2-thiocytidine biosynthesis protein TtcA
DHMNFNFG_00009	CDS	1650		3.6.1.1		Cobalt-dependent inorganic pyrophosphatase
DHMNFNFG_00010	CDS	1134	pcrA_1	3.6.4.12	COG0210	ATP-dependent DNA helicase PcrA
DHMNFNFG_00011	CDS	1206	pcrA_2	3.6.4.12	COG0210	ATP-dependent DNA helicase PcrA
DHMNFNFG_00012	CDS	2013	ligA_1	6.5.1.2		DNA ligase
DHMNFNFG_00013	CDS	891	truB_1	5.4.99.25	COG0130	tRNA pseudouridine synthase B
DHMNFNFG_00014	CDS	1044	pilT_1		COG2805	Twitching mobility protein
DHMNFNFG_00015	CDS	1227	gspF_1		COG1459	Putative type II secretion system protein F
DHMNFNFG_00016	CDS	618				hypothetical protein
DHMNFNFG_00017	CDS	1017				hypothetical protein
DHMNFNFG_00018	CDS	1557	ybiT_1		COG0488	putative ABC transporter ATP-binding protein YbiT
DHMNFNFG_00019	CDS	765				hypothetical protein
DHMNFNFG_00020	CDS	2016	glgB_1	2.4.1.18		1,4-alpha-glucan branching enzyme GlgB
DHMNFNFG_00021	CDS	2163	dmsA	1.8.5.3	COG0243	Dimethyl sulfoxide reductase DmsA
DHMNFNFG_00022	CDS	276				hypothetical protein
DHMNFNFG_00023	CDS	1626	prfC			Peptide chain release factor 3
DHMNFNFG_00024	CDS	1698	spoVB		COG2244	Stage V sporulation protein B
DHMNFNFG_00025	CDS	879	dagK	2.7.1.107	COG1597	Diacylglycerol kinase
DHMNFNFG_00026	CDS	2232	pflB	2.3.1.54	COG1882	Formate acetyltransferase
DHMNFNFG_00027	CDS	729	pflA	1.97.1.4	COG1180	Pyruvate formate-lyase 1-activating enzyme
DHMNFNFG_00028	CDS	1299	gltD_1	1.4.1.13	COG0493	Glutamate synthase [NADPH] small chain
DHMNFNFG_00029	CDS	1236			COG1373	putative protein
DHMNFNFG_00030	CDS	459				hypothetical protein
DHMNFNFG_00031	CDS	1533	arnT	2.4.2.43		Undecaprenyl phosphate-alpha-4-amino-4-deoxy-L-arabinose arabinosyl transferase
DHMNFNFG_00032	CDS	1053		2.4.-.-		putative glycosyltransferase
DHMNFNFG_00033	CDS	891		3.5.1.-	COG3394	Carbohydrate deacetylase
DHMNFNFG_00034	CDS	1995	recJ	3.1.-.-	COG0608	Single-stranded-DNA-specific exonuclease RecJ
DHMNFNFG_00035	CDS	2238	relA	2.7.6.5	COG0317	GTP pyrophosphokinase
DHMNFNFG_00036	CDS	459	fur_1		COG0735	Ferric uptake regulation protein
DHMNFNFG_00037	CDS	1467	hemZ	1.3.99.-	COG0635	Oxygen-independent coproporphyrinogen-III oxidase-like protein HemZ
DHMNFNFG_00038	CDS	1266	hisS	6.1.1.21		Histidine--tRNA ligase
DHMNFNFG_00039	CDS	1812	aspS	6.1.1.12		Aspartate--tRNA ligase
DHMNFNFG_00040	CDS	738	tarA	2.4.1.187	COG1922	N-acetylglucosaminyldiphosphoundecaprenol N-acetyl-beta-D-mannosaminyltransferase
DHMNFNFG_00041	CDS	639	psd	4.1.1.65	COG0688	Phosphatidylserine decarboxylase proenzyme
DHMNFNFG_00042	CDS	711				hypothetical protein
DHMNFNFG_00043	CDS	1245				hypothetical protein
DHMNFNFG_00044	CDS	378				hypothetical protein
DHMNFNFG_00045	CDS	741	queE_1	4.3.99.3		7-carboxy-7-deazaguanine synthase
DHMNFNFG_00046	CDS	642				hypothetical protein
DHMNFNFG_00047	CDS	1704				hypothetical protein
DHMNFNFG_00048	CDS	156				hypothetical protein
DHMNFNFG_00049	CDS	357				hypothetical protein
DHMNFNFG_00050	CDS	684				hypothetical protein
DHMNFNFG_00051	CDS	1890				hypothetical protein
DHMNFNFG_00052	CDS	1893	nadE	6.3.5.1	COG0171	Glutamine-dependent NAD(+) synthetase
DHMNFNFG_00053	CDS	1491	thrC	4.2.3.1	COG0498	Threonine synthase
DHMNFNFG_00054	CDS	1608	pckA	4.1.1.49		Phosphoenolpyruvate carboxykinase (ATP)
DHMNFNFG_00055	CDS	996	xerD		COG4974	Tyrosine recombinase XerD
DHMNFNFG_00056	CDS	966	draG_1	3.2.2.24	COG1397	ADP-ribosyl-[dinitrogen reductase] glycohydrolase
DHMNFNFG_00057	CDS	987				hypothetical protein
DHMNFNFG_00058	CDS	2085	pnp	2.7.7.8	COG1185	Polyribonucleotide nucleotidyltransferase
DHMNFNFG_00059	CDS	279	rpsO			30S ribosomal protein S15
DHMNFNFG_00060	CDS	1566				hypothetical protein
DHMNFNFG_00061	CDS	729				hypothetical protein
DHMNFNFG_00062	CDS	1191	metK	2.5.1.6		S-adenosylmethionine synthase
DHMNFNFG_00063	CDS	822				hypothetical protein
DHMNFNFG_00064	CDS	273				hypothetical protein
DHMNFNFG_00065	CDS	546				hypothetical protein
DHMNFNFG_00066	CDS	1596	dinB_1	2.7.7.7		DNA polymerase IV
DHMNFNFG_00067	CDS	216				hypothetical protein
DHMNFNFG_00068	CDS	1680				hypothetical protein
DHMNFNFG_00069	CDS	960				hypothetical protein
DHMNFNFG_00070	CDS	876	ubiE_1	2.1.1.163		Ubiquinone/menaquinone biosynthesis C-methyltransferase UbiE
DHMNFNFG_00071	CDS	561	smc_1			Chromosome partition protein Smc
	repeat_region	3092
DHMNFNFG_00072	CDS	582	cas6f	3.1.-.-		CRISPR-associated endonuclease Cas6/Csy4
DHMNFNFG_00073	CDS	1029	csy3			CRISPR-associated protein Csy3
DHMNFNFG_00074	CDS	960	csy2			CRISPR-associated protein Csy2
DHMNFNFG_00075	CDS	1194	csy1			CRISPR-associated protein Csy1
DHMNFNFG_00076	CDS	3318	cas3	3.1.-.-		CRISPR-associated nuclease/helicase Cas3 subtype I-F/YPEST
DHMNFNFG_00077	CDS	984	cas1	3.1.-.-		CRISPR-associated endonuclease Cas1
	repeat_region	4893
DHMNFNFG_00078	CDS	210				hypothetical protein
DHMNFNFG_00079	CDS	1104	queA	2.4.99.17		S-adenosylmethionine:tRNA ribosyltransferase-isomerase
DHMNFNFG_00080	CDS	1695			COG1132	putative ABC transporter ATP-binding protein
DHMNFNFG_00081	CDS	1779	lmrA	3.6.3.44	COG1132	Multidrug resistance ABC transporter ATP-binding and permease protein
DHMNFNFG_00082	CDS	936	ribF		COG0196	Riboflavin biosynthesis protein RibF
DHMNFNFG_00083	CDS	399				hypothetical protein
DHMNFNFG_00084	CDS	1338	rarA		COG2256	Replication-associated recombination protein A
DHMNFNFG_00085	CDS	1800	mcp4		COG0840	Methyl-accepting chemotaxis protein 4
DHMNFNFG_00086	CDS	438				hypothetical protein
DHMNFNFG_00087	CDS	720	hisI	3.6.1.31		Histidine biosynthesis bifunctional protein HisIE
DHMNFNFG_00088	CDS	759	hisF	4.1.3.-	COG0107	Imidazole glycerol phosphate synthase subunit HisF
DHMNFNFG_00089	CDS	732	hisA	5.3.1.16	COG0106	1-(5-phosphoribosyl)-5-[(5-phosphoribosylamino)methylideneamino] imidazole-4-carboxamide isomerase
DHMNFNFG_00090	CDS	612	hisH	2.4.2.-	COG0118	Imidazole glycerol phosphate synthase subunit HisH
DHMNFNFG_00091	CDS	609	hisB	4.2.1.19	COG0131	Imidazoleglycerol-phosphate dehydratase
DHMNFNFG_00092	CDS	1074	hisC_1	2.6.1.9	COG0079	Histidinol-phosphate aminotransferase
DHMNFNFG_00093	CDS	1341	hisD	1.1.1.23	COG0141	Histidinol dehydrogenase
DHMNFNFG_00094	CDS	663	hisG	2.4.2.17	COG0040	ATP phosphoribosyltransferase
DHMNFNFG_00095	CDS	516				hypothetical protein
DHMNFNFG_00096	CDS	1185	hisZ		COG3705	ATP phosphoribosyltransferase regulatory subunit
DHMNFNFG_00097	CDS	309				hypothetical protein
DHMNFNFG_00098	CDS	1164	aaeA			p-hydroxybenzoic acid efflux pump subunit AaeA
DHMNFNFG_00099	CDS	2625	alaS_1	6.1.1.7	COG0013	Alanine--tRNA ligase
DHMNFNFG_00100	CDS	720				hypothetical protein
DHMNFNFG_00101	CDS	180				hypothetical protein
DHMNFNFG_00102	CDS	372				hypothetical protein
DHMNFNFG_00103	CDS	1926				hypothetical protein
DHMNFNFG_00104	CDS	2679				hypothetical protein
DHMNFNFG_00105	CDS	1278	mtaD	3.5.4.28	COG0402	5-methylthioadenosine/S-adenosylhomocysteine deaminase
DHMNFNFG_00106	CDS	1242	ahcY	3.3.1.1	COG0499	Adenosylhomocysteinase
DHMNFNFG_00107	CDS	762	surE	3.1.3.5	COG0496	5'-nucleotidase SurE
DHMNFNFG_00108	tRNA	76				tRNA-Lys(ctt)
DHMNFNFG_00109	tRNA	76				tRNA-Lys(ctt)
DHMNFNFG_00110	CDS	876	purC	6.3.2.6	COG0152	Phosphoribosylaminoimidazole-succinocarboxamide synthase
DHMNFNFG_00111	CDS	2622				hypothetical protein
DHMNFNFG_00112	CDS	486	ssbA		COG0629	Single-stranded DNA-binding protein A
DHMNFNFG_00113	CDS	843	nadC	2.4.2.19	COG0157	putative nicotinate-nucleotide pyrophosphorylase [carboxylating]
DHMNFNFG_00114	CDS	1662	nadB	1.4.3.16	COG0029	L-aspartate oxidase
DHMNFNFG_00115	CDS	915	nadA	2.5.1.72	COG0379	Quinolinate synthase A
DHMNFNFG_00116	CDS	1083	coaA	2.7.1.33		Pantothenate kinase
DHMNFNFG_00117	CDS	282	zapA			Cell division protein ZapA
DHMNFNFG_00118	CDS	2436	pheT	6.1.1.20	COG0072	Phenylalanine--tRNA ligase beta subunit
DHMNFNFG_00119	CDS	1035	pheS	6.1.1.20	COG0016	Phenylalanine--tRNA ligase alpha subunit
DHMNFNFG_00120	CDS	417				hypothetical protein
DHMNFNFG_00121	CDS	1338				hypothetical protein
DHMNFNFG_00122	CDS	414				hypothetical protein
DHMNFNFG_00123	CDS	765				IS21 family transposase ISHahy12
DHMNFNFG_00124	CDS	1431				hypothetical protein
DHMNFNFG_00125	CDS	843				hypothetical protein
DHMNFNFG_00126	CDS	1365			COG3385	IS4 family transposase ISDha5
DHMNFNFG_00127	CDS	207				hypothetical protein
DHMNFNFG_00128	CDS	987	iolG_1	1.1.1.18		Inositol 2-dehydrogenase/D-chiro-inositol 3-dehydrogenase
DHMNFNFG_00129	CDS	1782	yloA		COG1293	putative protein YloA
DHMNFNFG_00130	CDS	1011				hypothetical protein
DHMNFNFG_00131	CDS	390			COG0346	Virulence protein
DHMNFNFG_00132	CDS	606		2.7.7.-	COG2184	Adenosine monophosphate-protein transferase NmFic
DHMNFNFG_00133	CDS	1338				hypothetical protein
DHMNFNFG_00134	CDS	747	ftsZ_1			Cell division protein FtsZ
DHMNFNFG_00135	CDS	555	pyrR		COG2065	Bifunctional protein PyrR
DHMNFNFG_00136	CDS	948	rluD_1	5.4.99.23	COG0564	Ribosomal large subunit pseudouridine synthase D
DHMNFNFG_00137	CDS	483	lspA	3.4.23.36	COG0597	Lipoprotein signal peptidase
DHMNFNFG_00138	CDS	606	gpsB			Cell cycle protein GpsB
DHMNFNFG_00139	CDS	795				hypothetical protein
DHMNFNFG_00140	CDS	807	proC	1.5.1.2	COG0345	Pyrroline-5-carboxylate reductase
DHMNFNFG_00141	CDS	489	sepF_1			Cell division protein SepF
DHMNFNFG_00142	CDS	693			COG0325	Pyridoxal phosphate homeostasis protein
DHMNFNFG_00143	CDS	816		1.10.3.-	COG1496	Polyphenol oxidase
DHMNFNFG_00144	CDS	1725				hypothetical protein
DHMNFNFG_00145	CDS	495	nrdR		COG1327	Transcriptional repressor NrdR
DHMNFNFG_00146	CDS	1887				hypothetical protein
DHMNFNFG_00147	CDS	834	rodZ			Cytoskeleton protein RodZ
DHMNFNFG_00148	CDS	855	aroE	1.1.1.25	COG0169	Shikimate dehydrogenase (NADP(+))
DHMNFNFG_00149	CDS	1464	pncB2	6.3.4.21		Nicotinate phosphoribosyltransferase pncB2
DHMNFNFG_00150	CDS	321				hypothetical protein
DHMNFNFG_00151	CDS	1266				hypothetical protein
DHMNFNFG_00152	CDS	2382	feoB_1		COG0370	Fe(2+) transporter FeoB
DHMNFNFG_00153	CDS	2175	recD	3.1.11.5		RecBCD enzyme subunit RecD
DHMNFNFG_00154	CDS	1440				hypothetical protein
DHMNFNFG_00155	CDS	672				hypothetical protein
DHMNFNFG_00156	CDS	597	plsY	2.3.1.-	COG0344	Glycerol-3-phosphate acyltransferase
DHMNFNFG_00157	CDS	1332	der		COG1160	GTPase Der
DHMNFNFG_00158	CDS	1398				hypothetical protein
DHMNFNFG_00159	CDS	1074	rpsA		COG0539	30S ribosomal protein S1
DHMNFNFG_00160	CDS	828	ispH	1.17.7.4	COG0761	4-hydroxy-3-methylbut-2-enyl diphosphate reductase
DHMNFNFG_00161	CDS	2865				hypothetical protein
DHMNFNFG_00162	CDS	603	plsC	2.3.1.-	COG0204	1-acyl-sn-glycerol-3-phosphate acyltransferase
DHMNFNFG_00163	CDS	660	cmk_1	2.7.4.25	COG0283	Cytidylate kinase
DHMNFNFG_00164	CDS	1308	aroA1	2.5.1.19	COG0128	3-phosphoshikimate 1-carboxyvinyltransferase 1
DHMNFNFG_00165	CDS	1260			COG2081	putative protein
DHMNFNFG_00166	CDS	720	rluB	5.4.99.22	COG1187	Ribosomal large subunit pseudouridine synthase B
DHMNFNFG_00167	CDS	1263	dacB_1	3.4.16.4	COG1686	D-alanyl-D-alanine carboxypeptidase DacB
DHMNFNFG_00168	CDS	3435	dnaE	2.7.7.7	COG0587	DNA polymerase III subunit alpha
DHMNFNFG_00169	CDS	834	mqnA	4.2.1.151		Chorismate dehydratase
DHMNFNFG_00170	CDS	864	hisK_1	3.1.3.15	COG1387	Histidinol-phosphatase
DHMNFNFG_00171	CDS	801				hypothetical protein
DHMNFNFG_00172	CDS	831	rhaS_1			HTH-type transcriptional activator RhaS
DHMNFNFG_00173	CDS	531				hypothetical protein
DHMNFNFG_00174	CDS	318				hypothetical protein
DHMNFNFG_00175	CDS	600				hypothetical protein
DHMNFNFG_00176	CDS	1953				hypothetical protein
DHMNFNFG_00177	CDS	192				hypothetical protein
DHMNFNFG_00178	CDS	1107				hypothetical protein
DHMNFNFG_00179	CDS	5547				hypothetical protein
DHMNFNFG_00180	CDS	576				IS481 family transposase ISChy3
DHMNFNFG_00181	CDS	618				hypothetical protein
DHMNFNFG_00182	CDS	456				hypothetical protein
DHMNFNFG_00183	CDS	651				hypothetical protein
DHMNFNFG_00184	CDS	1023				hypothetical protein
DHMNFNFG_00185	CDS	480				hypothetical protein
DHMNFNFG_00186	CDS	960				hypothetical protein
DHMNFNFG_00187	CDS	1767				hypothetical protein
DHMNFNFG_00188	CDS	366				hypothetical protein
DHMNFNFG_00189	CDS	621				hypothetical protein
DHMNFNFG_00190	CDS	363				hypothetical protein
DHMNFNFG_00191	CDS	294				hypothetical protein
DHMNFNFG_00192	CDS	264				hypothetical protein
DHMNFNFG_00193	CDS	540				hypothetical protein
DHMNFNFG_00194	CDS	165				hypothetical protein
DHMNFNFG_00195	CDS	579				hypothetical protein
DHMNFNFG_00196	CDS	372				hypothetical protein
DHMNFNFG_00197	CDS	3033				hypothetical protein
DHMNFNFG_00198	CDS	930				hypothetical protein
DHMNFNFG_00199	CDS	519				hypothetical protein
DHMNFNFG_00200	CDS	309				hypothetical protein
DHMNFNFG_00201	CDS	612				hypothetical protein
DHMNFNFG_00202	CDS	171				hypothetical protein
	repeat_region	333
DHMNFNFG_00203	CDS	378				hypothetical protein
DHMNFNFG_00204	CDS	327				hypothetical protein
DHMNFNFG_00205	CDS	687				hypothetical protein
DHMNFNFG_00206	CDS	234				hypothetical protein
DHMNFNFG_00207	CDS	1995	pcrA_3	3.6.4.12	COG0210	ATP-dependent DNA helicase PcrA
DHMNFNFG_00208	CDS	261				hypothetical protein
DHMNFNFG_00209	CDS	336				hypothetical protein
DHMNFNFG_00210	CDS	996	pilT_2		COG2805	Twitching mobility protein
DHMNFNFG_00211	CDS	237				hypothetical protein
DHMNFNFG_00212	CDS	1068				hypothetical protein
DHMNFNFG_00213	CDS	420				hypothetical protein
DHMNFNFG_00214	CDS	1149				hypothetical protein
DHMNFNFG_00215	CDS	297				hypothetical protein
	repeat_region	209
DHMNFNFG_00216	CDS	240				hypothetical protein
DHMNFNFG_00217	CDS	537				hypothetical protein
DHMNFNFG_00218	CDS	435				Single-stranded DNA-binding protein
DHMNFNFG_00219	CDS	270				hypothetical protein
DHMNFNFG_00220	CDS	1365			COG3385	IS4 family transposase ISDha5
DHMNFNFG_00221	CDS	1311				hypothetical protein
DHMNFNFG_00222	CDS	291				hypothetical protein
DHMNFNFG_00223	CDS	561				hypothetical protein
DHMNFNFG_00224	CDS	198				hypothetical protein
DHMNFNFG_00225	CDS	249				hypothetical protein
DHMNFNFG_00226	CDS	777				hypothetical protein
DHMNFNFG_00227	CDS	300				hypothetical protein
DHMNFNFG_00228	CDS	192				hypothetical protein
DHMNFNFG_00229	CDS	228				hypothetical protein
DHMNFNFG_00230	CDS	396				hypothetical protein
DHMNFNFG_00231	CDS	1140				hypothetical protein
DHMNFNFG_00232	CDS	741				hypothetical protein
DHMNFNFG_00233	CDS	3051				hypothetical protein
DHMNFNFG_00234	CDS	441				hypothetical protein
DHMNFNFG_00235	CDS	945				hypothetical protein
DHMNFNFG_00236	CDS	639				hypothetical protein
DHMNFNFG_00237	CDS	1083				hypothetical protein
DHMNFNFG_00238	CDS	1389	dnaG_1	2.7.7.-		DNA primase
DHMNFNFG_00239	CDS	1050				hypothetical protein
DHMNFNFG_00240	CDS	519				hypothetical protein
DHMNFNFG_00241	CDS	1758				hypothetical protein
DHMNFNFG_00242	CDS	1203				hypothetical protein
DHMNFNFG_00243	CDS	1161				hypothetical protein
DHMNFNFG_00244	CDS	1878				hypothetical protein
DHMNFNFG_00245	CDS	906				hypothetical protein
DHMNFNFG_00246	CDS	2061				hypothetical protein
DHMNFNFG_00247	CDS	474				hypothetical protein
DHMNFNFG_00248	CDS	390				hypothetical protein
DHMNFNFG_00249	CDS	294				hypothetical protein
DHMNFNFG_00250	CDS	969				hypothetical protein
DHMNFNFG_00251	CDS	303				hypothetical protein
DHMNFNFG_00252	CDS	372				hypothetical protein
DHMNFNFG_00253	CDS	453				hypothetical protein
DHMNFNFG_00254	CDS	1830				hypothetical protein
DHMNFNFG_00255	CDS	810				hypothetical protein
DHMNFNFG_00256	CDS	1725				hypothetical protein
DHMNFNFG_00257	CDS	993				hypothetical protein
DHMNFNFG_00258	CDS	471				hypothetical protein
DHMNFNFG_00259	CDS	567				hypothetical protein
DHMNFNFG_00260	CDS	1878				hypothetical protein
DHMNFNFG_00261	CDS	732				hypothetical protein
DHMNFNFG_00262	CDS	729	yhdJ	2.1.1.72	COG0863	DNA adenine methyltransferase YhdJ
DHMNFNFG_00263	CDS	411				hypothetical protein
DHMNFNFG_00264	CDS	1038				hypothetical protein
DHMNFNFG_00265	CDS	873				hypothetical protein
DHMNFNFG_00266	CDS	171				hypothetical protein
DHMNFNFG_00267	CDS	183				hypothetical protein
DHMNFNFG_00268	CDS	8427				hypothetical protein
DHMNFNFG_00269	CDS	126				hypothetical protein
DHMNFNFG_00270	CDS	1257				hypothetical protein
DHMNFNFG_00271	CDS	285				hypothetical protein
DHMNFNFG_00272	CDS	1224				IS200/IS605 family transposase ISDge19
DHMNFNFG_00273	CDS	807				hypothetical protein
DHMNFNFG_00274	CDS	519				hypothetical protein
DHMNFNFG_00275	CDS	561				hypothetical protein
DHMNFNFG_00276	CDS	504				hypothetical protein
DHMNFNFG_00277	CDS	2487				hypothetical protein
DHMNFNFG_00278	CDS	228				hypothetical protein
DHMNFNFG_00279	CDS	2460	virB4		COG3451	Type IV secretion system protein virB4
DHMNFNFG_00280	CDS	1128				hypothetical protein
DHMNFNFG_00281	CDS	351				hypothetical protein
DHMNFNFG_00282	CDS	285				hypothetical protein
DHMNFNFG_00283	CDS	360				hypothetical protein
DHMNFNFG_00284	CDS	963			COG0630	Type IV secretion system protein VirB11
DHMNFNFG_00285	CDS	3384				hypothetical protein
DHMNFNFG_00286	CDS	879	dpnM_1	2.1.1.72		Modification methylase DpnIIA
DHMNFNFG_00287	CDS	1098				hypothetical protein
DHMNFNFG_00288	CDS	1353				hypothetical protein
DHMNFNFG_00289	CDS	639	rsrIM	2.1.1.72		Modification methylase RsrI
DHMNFNFG_00290	CDS	528				hypothetical protein
DHMNFNFG_00291	CDS	1722				hypothetical protein
DHMNFNFG_00292	CDS	192				hypothetical protein
DHMNFNFG_00293	CDS	138				hypothetical protein
DHMNFNFG_00294	CDS	1458				hypothetical protein
DHMNFNFG_00295	CDS	306				hypothetical protein
DHMNFNFG_00296	CDS	1167				hypothetical protein
DHMNFNFG_00297	CDS	774				hypothetical protein
DHMNFNFG_00298	CDS	816				hypothetical protein
DHMNFNFG_00299	CDS	546				hypothetical protein
DHMNFNFG_00300	CDS	567				hypothetical protein
DHMNFNFG_00301	CDS	780				hypothetical protein
DHMNFNFG_00302	CDS	1245				hypothetical protein
DHMNFNFG_00303	CDS	1836				hypothetical protein
DHMNFNFG_00304	CDS	555				hypothetical protein
DHMNFNFG_00305	CDS	2151				hypothetical protein
DHMNFNFG_00306	CDS	594				hypothetical protein
DHMNFNFG_00307	CDS	1095				hypothetical protein
DHMNFNFG_00308	CDS	312				hypothetical protein
DHMNFNFG_00309	CDS	582				hypothetical protein
DHMNFNFG_00310	CDS	978				hypothetical protein
DHMNFNFG_00311	CDS	939				hypothetical protein
DHMNFNFG_00312	CDS	978	xerC_1			Tyrosine recombinase XerC
DHMNFNFG_00313	CDS	291	mqsR	3.1.-.-		mRNA interferase toxin MqsR
DHMNFNFG_00314	CDS	411	mqsA		COG1396	Antitoxin MqsA
DHMNFNFG_00315	CDS	1479				hypothetical protein
DHMNFNFG_00316	CDS	1086	epsF		COG1459	Type II secretion system protein F
DHMNFNFG_00317	CDS	1614				hypothetical protein
DHMNFNFG_00318	CDS	1812				hypothetical protein
DHMNFNFG_00319	CDS	1083				hypothetical protein
DHMNFNFG_00320	CDS	513				hypothetical protein
DHMNFNFG_00321	CDS	1485				hypothetical protein
DHMNFNFG_00322	CDS	294				hypothetical protein
DHMNFNFG_00323	CDS	1065				hypothetical protein
DHMNFNFG_00324	CDS	528				hypothetical protein
DHMNFNFG_00325	CDS	537				hypothetical protein
DHMNFNFG_00326	CDS	1578	eptC_1	2.7.-.-	COG2194	Phosphoethanolamine transferase EptC
DHMNFNFG_00327	CDS	507				hypothetical protein
DHMNFNFG_00328	CDS	339				hypothetical protein
DHMNFNFG_00329	CDS	294				hypothetical protein
DHMNFNFG_00330	CDS	279				hypothetical protein
DHMNFNFG_00331	CDS	408				hypothetical protein
DHMNFNFG_00332	CDS	306				hypothetical protein
DHMNFNFG_00333	CDS	240				hypothetical protein
DHMNFNFG_00334	CDS	726				hypothetical protein
DHMNFNFG_00335	CDS	465				hypothetical protein
DHMNFNFG_00336	CDS	183				hypothetical protein
DHMNFNFG_00337	CDS	1266	traG			Conjugal transfer protein TraG
DHMNFNFG_00338	CDS	351				hypothetical protein
DHMNFNFG_00339	CDS	303				hypothetical protein
DHMNFNFG_00340	CDS	1308				hypothetical protein
DHMNFNFG_00341	CDS	504				hypothetical protein
DHMNFNFG_00342	CDS	789	pomZ		COG1192	Cell division protein PomZ
DHMNFNFG_00343	CDS	516				hypothetical protein
DHMNFNFG_00344	CDS	225				hypothetical protein
DHMNFNFG_00345	CDS	624				hypothetical protein
DHMNFNFG_00346	CDS	876	dnaA_1			Chromosomal replication initiator protein DnaA
DHMNFNFG_00347	CDS	1239				hypothetical protein
DHMNFNFG_00348	CDS	399				hypothetical protein
DHMNFNFG_00349	CDS	186				hypothetical protein
DHMNFNFG_00350	CDS	387				hypothetical protein
DHMNFNFG_00351	CDS	456				hypothetical protein
DHMNFNFG_00352	CDS	498				hypothetical protein
DHMNFNFG_00353	CDS	1107				hypothetical protein
DHMNFNFG_00354	CDS	1137	xerC_2			Tyrosine recombinase XerC
DHMNFNFG_00355	CDS	2166				hypothetical protein
DHMNFNFG_00356	CDS	381				hypothetical protein
DHMNFNFG_00357	CDS	756	nifH1	1.18.6.1		Nitrogenase iron protein 1
DHMNFNFG_00358	CDS	1347				hypothetical protein
DHMNFNFG_00359	CDS	1071				hypothetical protein
DHMNFNFG_00360	CDS	2358	hypF	6.2.-.-	COG0068	Carbamoyltransferase HypF
DHMNFNFG_00361	CDS	207				hypothetical protein
DHMNFNFG_00362	CDS	1050	hypD_1		COG0409	Hydrogenase maturation factor HypD
DHMNFNFG_00363	CDS	1035	hypE_1	4.2.1.-	COG0309	Carbamoyl dehydratase HypE
DHMNFNFG_00364	CDS	1341				hypothetical protein
DHMNFNFG_00365	CDS	1275	bchB	1.3.7.7		Light-independent protochlorophyllide reductase subunit B
DHMNFNFG_00366	CDS	438	ndk	2.7.4.6	COG0105	Nucleoside diphosphate kinase
DHMNFNFG_00367	CDS	546	yrdA		COG0663	Protein YrdA
DHMNFNFG_00368	CDS	1251	cca	3.1.3.-		Multifunctional CCA protein
DHMNFNFG_00369	CDS	927	thrB	2.7.1.39	COG0083	Homoserine kinase
DHMNFNFG_00370	CDS	1299	hom	1.1.1.3	COG0460	Homoserine dehydrogenase
DHMNFNFG_00371	CDS	468				hypothetical protein
DHMNFNFG_00372	CDS	915	znuA		COG0803	High-affinity zinc uptake system binding-protein ZnuA
DHMNFNFG_00373	CDS	663				hypothetical protein
DHMNFNFG_00374	CDS	2043	rcsC_1	2.7.13.3		Sensor histidine kinase RcsC
DHMNFNFG_00375	CDS	1284	glyA_1	2.1.2.1	COG0112	Serine hydroxymethyltransferase
DHMNFNFG_00376	CDS	807				hypothetical protein
DHMNFNFG_00377	CDS	921				hypothetical protein
DHMNFNFG_00378	CDS	957			COG2220	putative protein
DHMNFNFG_00379	CDS	798				hypothetical protein
DHMNFNFG_00380	CDS	843	nfo	3.1.21.2	COG0648	putative endonuclease 4
DHMNFNFG_00381	CDS	588				hypothetical protein
DHMNFNFG_00382	CDS	513				hypothetical protein
DHMNFNFG_00383	CDS	438				hypothetical protein
DHMNFNFG_00384	CDS	330				hypothetical protein
DHMNFNFG_00385	CDS	588				hypothetical protein
DHMNFNFG_00386	CDS	180				hypothetical protein
DHMNFNFG_00387	CDS	171				hypothetical protein
DHMNFNFG_00388	CDS	372				hypothetical protein
DHMNFNFG_00389	CDS	261				hypothetical protein
DHMNFNFG_00390	CDS	1152				hypothetical protein
DHMNFNFG_00391	CDS	360				hypothetical protein
DHMNFNFG_00392	CDS	1005				hypothetical protein
DHMNFNFG_00393	CDS	417				hypothetical protein
DHMNFNFG_00394	CDS	1659				hypothetical protein
DHMNFNFG_00395	CDS	1494				hypothetical protein
DHMNFNFG_00396	CDS	1029				hypothetical protein
DHMNFNFG_00397	CDS	435				hypothetical protein
DHMNFNFG_00398	CDS	396				hypothetical protein
DHMNFNFG_00399	CDS	1080				hypothetical protein
DHMNFNFG_00400	CDS	717				hypothetical protein
DHMNFNFG_00401	CDS	3630				hypothetical protein
DHMNFNFG_00402	CDS	369				hypothetical protein
DHMNFNFG_00403	CDS	459				hypothetical protein
DHMNFNFG_00404	CDS	1197				hypothetical protein
DHMNFNFG_00405	CDS	447				hypothetical protein
DHMNFNFG_00406	CDS	378				hypothetical protein
DHMNFNFG_00407	CDS	390				hypothetical protein
DHMNFNFG_00408	CDS	375				hypothetical protein
DHMNFNFG_00409	CDS	255				hypothetical protein
DHMNFNFG_00410	CDS	1374				hypothetical protein
DHMNFNFG_00411	CDS	969				hypothetical protein
DHMNFNFG_00412	CDS	621				hypothetical protein
DHMNFNFG_00413	CDS	210				hypothetical protein
DHMNFNFG_00414	CDS	1437				hypothetical protein
DHMNFNFG_00415	CDS	1245				hypothetical protein
DHMNFNFG_00416	CDS	186				hypothetical protein
DHMNFNFG_00417	CDS	1362				ISL3 family transposase ISTesp2
DHMNFNFG_00418	CDS	483				hypothetical protein
DHMNFNFG_00419	tRNA	76				tRNA-Cys(gca)
DHMNFNFG_00420	CDS	567				hypothetical protein
DHMNFNFG_00421	CDS	342				hypothetical protein
DHMNFNFG_00422	CDS	291				hypothetical protein
DHMNFNFG_00423	CDS	345				hypothetical protein
DHMNFNFG_00424	CDS	201				hypothetical protein
DHMNFNFG_00425	CDS	552				hypothetical protein
DHMNFNFG_00426	CDS	918	dnaA_2			Chromosomal replication initiator protein DnaA
DHMNFNFG_00427	CDS	387				hypothetical protein
DHMNFNFG_00428	CDS	93				hypothetical protein
DHMNFNFG_00429	CDS	696				hypothetical protein
DHMNFNFG_00430	CDS	888				hypothetical protein
DHMNFNFG_00431	CDS	1953				hypothetical protein
DHMNFNFG_00432	CDS	327				hypothetical protein
DHMNFNFG_00433	CDS	171				hypothetical protein
DHMNFNFG_00434	CDS	207				hypothetical protein
DHMNFNFG_00435	CDS	228				hypothetical protein
DHMNFNFG_00436	CDS	804				hypothetical protein
DHMNFNFG_00437	CDS	192				hypothetical protein
DHMNFNFG_00438	CDS	351				hypothetical protein
DHMNFNFG_00439	CDS	861				hypothetical protein
DHMNFNFG_00440	CDS	933				hypothetical protein
DHMNFNFG_00441	CDS	546				hypothetical protein
DHMNFNFG_00442	CDS	990				hypothetical protein
DHMNFNFG_00443	CDS	1416				hypothetical protein
DHMNFNFG_00444	CDS	1425	rlmCD	2.1.1.189	COG2265	23S rRNA (uracil-C(5))-methyltransferase RlmCD
DHMNFNFG_00445	CDS	660	mupP	3.1.3.-	COG0546	N-acetylmuramic acid 6-phosphate phosphatase
DHMNFNFG_00446	CDS	1440	gatB	6.3.5.-	COG0064	Aspartyl/glutamyl-tRNA(Asn/Gln) amidotransferase subunit B
DHMNFNFG_00447	CDS	1470	gatA	6.3.5.7	COG0154	Glutamyl-tRNA(Gln) amidotransferase subunit A
DHMNFNFG_00448	CDS	291	gatC	6.3.5.-	COG0721	Aspartyl/glutamyl-tRNA(Asn/Gln) amidotransferase subunit C
DHMNFNFG_00449	CDS	699	ydfK		COG1811	putative membrane protein YdfK
DHMNFNFG_00450	CDS	570				hypothetical protein
DHMNFNFG_00451	CDS	2463	priA	3.6.4.-		primosomal protein N'
DHMNFNFG_00452	CDS	615				hypothetical protein
DHMNFNFG_00453	CDS	1536	comM		COG0606	Competence protein ComM
DHMNFNFG_00454	CDS	360				hypothetical protein
DHMNFNFG_00455	CDS	312				hypothetical protein
DHMNFNFG_00456	CDS	2463				hypothetical protein
DHMNFNFG_00457	CDS	783	rnhB	3.1.26.4	COG0164	Ribonuclease HII
DHMNFNFG_00458	CDS	891	rbgA		COG1161	Ribosome biogenesis GTPase A
DHMNFNFG_00459	CDS	924	rhaR			HTH-type transcriptional activator RhaR
DHMNFNFG_00460	CDS	534	ogt	2.1.1.63	COG0350	Methylated-DNA--protein-cysteine methyltransferase, constitutive
DHMNFNFG_00461	CDS	1197	fsr_1			Fosmidomycin resistance protein
DHMNFNFG_00462	CDS	105				hypothetical protein
DHMNFNFG_00463	CDS	438	mscL		COG1970	Large-conductance mechanosensitive channel
DHMNFNFG_00464	CDS	582				hypothetical protein
DHMNFNFG_00465	CDS	729	apaH_1	3.6.1.41		Bis(5'-nucleosyl)-tetraphosphatase, symmetrical
DHMNFNFG_00466	CDS	555				hypothetical protein
DHMNFNFG_00467	CDS	2088				hypothetical protein
DHMNFNFG_00468	CDS	591				hypothetical protein
DHMNFNFG_00469	CDS	1089				hypothetical protein
DHMNFNFG_00470	CDS	756				hypothetical protein
DHMNFNFG_00471	CDS	708				hypothetical protein
DHMNFNFG_00472	CDS	222				hypothetical protein
DHMNFNFG_00473	CDS	648				hypothetical protein
DHMNFNFG_00474	CDS	1257				hypothetical protein
DHMNFNFG_00475	CDS	1008				hypothetical protein
DHMNFNFG_00476	CDS	927				hypothetical protein
DHMNFNFG_00477	CDS	600				hypothetical protein
DHMNFNFG_00478	CDS	210	ndhI_1	1.6.5.11		NAD(P)H-quinone oxidoreductase subunit I, chloroplastic
DHMNFNFG_00479	CDS	861	nudC_1	3.6.1.22		NADH pyrophosphatase
DHMNFNFG_00480	CDS	792				hypothetical protein
DHMNFNFG_00481	CDS	399				hypothetical protein
DHMNFNFG_00482	CDS	522				hypothetical protein
DHMNFNFG_00483	CDS	147				hypothetical protein
DHMNFNFG_00484	CDS	861	nudC_2	3.6.1.22		NADH pyrophosphatase
DHMNFNFG_00485	CDS	1221	alaS_2	6.1.1.7	COG0013	Alanine--tRNA ligase
DHMNFNFG_00486	CDS	1008				hypothetical protein
DHMNFNFG_00487	CDS	1911	ftsH4	3.4.24.-		ATP-dependent zinc metalloprotease FtsH 4
DHMNFNFG_00488	CDS	834				hypothetical protein
DHMNFNFG_00489	CDS	834	yciV	3.1.13.-	COG0613	5'-3' exoribonuclease
DHMNFNFG_00490	CDS	783	ymdB_1	3.1.4.16	COG1692	2',3'-cyclic-nucleotide 2'-phosphodiesterase
DHMNFNFG_00491	CDS	564				hypothetical protein
DHMNFNFG_00492	CDS	1545	rny	3.1.-.-	COG1418	Ribonuclease Y
DHMNFNFG_00493	CDS	291				hypothetical protein
DHMNFNFG_00494	CDS	969	draG_2	3.2.2.24	COG1397	ADP-ribosyl-[dinitrogen reductase] glycohydrolase
DHMNFNFG_00495	CDS	1083	ypdF	3.4.11.-	COG0006	Aminopeptidase YpdF
DHMNFNFG_00496	CDS	444	yqhS	4.2.1.10	COG0757	3-dehydroquinate dehydratase
DHMNFNFG_00497	CDS	288	yccX	3.6.1.7	COG1254	Acylphosphatase
DHMNFNFG_00498	CDS	1227				hypothetical protein
DHMNFNFG_00499	CDS	609	pcm	2.1.1.77		Protein-L-isoaspartate O-methyltransferase
DHMNFNFG_00500	CDS	1179	mltG	4.2.2.-		Endolytic murein transglycosylase
DHMNFNFG_00501	CDS	303				hypothetical protein
DHMNFNFG_00502	CDS	417	yrrK	3.1.-.-	COG0816	Putative pre-16S rRNA nuclease
DHMNFNFG_00503	CDS	252				hypothetical protein
DHMNFNFG_00504	CDS	1137				hypothetical protein
DHMNFNFG_00505	CDS	2190	pcrA_4	3.6.4.12		ATP-dependent DNA helicase PcrA
DHMNFNFG_00506	CDS	1101	gldA	1.1.1.6	COG0371	Glycerol dehydrogenase
DHMNFNFG_00507	CDS	993	panS_1		COG0385	Pantothenate precursors transporter PanS
DHMNFNFG_00508	CDS	1335				hypothetical protein
DHMNFNFG_00509	CDS	1662				hypothetical protein
DHMNFNFG_00510	CDS	645				hypothetical protein
DHMNFNFG_00511	CDS	177				hypothetical protein
DHMNFNFG_00512	CDS	639				hypothetical protein
DHMNFNFG_00513	CDS	645				hypothetical protein
DHMNFNFG_00514	CDS	1035	asd	1.2.1.11	COG0136	Aspartate-semialdehyde dehydrogenase
DHMNFNFG_00515	CDS	798	dapB	1.17.1.8	COG0289	4-hydroxy-tetrahydrodipicolinate reductase
DHMNFNFG_00516	CDS	2073	recG	3.6.4.12		ATP-dependent DNA helicase RecG
DHMNFNFG_00517	CDS	807	cheB_1	3.1.1.61		Chemotaxis response regulator protein-glutamate methylesterase
DHMNFNFG_00518	CDS	618	lexA	3.4.21.88	COG1974	LexA repressor
DHMNFNFG_00519	CDS	1245				hypothetical protein
DHMNFNFG_00520	CDS	1008				hypothetical protein
DHMNFNFG_00521	CDS	705				hypothetical protein
DHMNFNFG_00522	CDS	2133	rcsD	2.7.2.-		Phosphotransferase RcsD
DHMNFNFG_00523	CDS	972				hypothetical protein
DHMNFNFG_00524	CDS	954				hypothetical protein
DHMNFNFG_00525	CDS	765	cof	3.6.1.-		HMP-PP phosphatase
DHMNFNFG_00526	CDS	1188	aspC	2.6.1.1	COG0436	Aspartate aminotransferase
DHMNFNFG_00527	CDS	486				hypothetical protein
DHMNFNFG_00528	CDS	459				hypothetical protein
DHMNFNFG_00529	CDS	627	engB		COG0218	putative GTP-binding protein EngB
DHMNFNFG_00530	CDS	2334	lon1	3.4.21.53	COG0466	Lon protease 1
DHMNFNFG_00531	CDS	1275	clpX_1		COG1219	ATP-dependent Clp protease ATP-binding subunit ClpX
DHMNFNFG_00532	CDS	648	clpP_1	3.4.21.92	COG0740	ATP-dependent Clp protease proteolytic subunit
DHMNFNFG_00533	CDS	1293	tig	5.2.1.8	COG0544	Trigger factor
DHMNFNFG_00534	CDS	600				hypothetical protein
DHMNFNFG_00535	CDS	1068				hypothetical protein
DHMNFNFG_00536	CDS	210				hypothetical protein
DHMNFNFG_00537	CDS	1011	comEC_1		COG0658	ComE operon protein 3
DHMNFNFG_00538	CDS	810				Putative bifunctional phosphatase/peptidyl-prolyl cis-trans isomerase
DHMNFNFG_00539	CDS	264				hypothetical protein
DHMNFNFG_00540	CDS	1122				hypothetical protein
DHMNFNFG_00541	CDS	393	folB_1	4.1.2.25	COG1539	Dihydroneopterin aldolase
DHMNFNFG_00542	CDS	885	folP	2.5.1.15		Dihydropteroate synthase
DHMNFNFG_00543	CDS	612	folE	3.5.4.16	COG0302	GTP cyclohydrolase 1
DHMNFNFG_00544	CDS	1428	argH	4.3.2.1	COG0165	Argininosuccinate lyase
DHMNFNFG_00545	CDS	1227	argG	6.3.4.5	COG0137	Argininosuccinate synthase
DHMNFNFG_00546	CDS	933	argF	2.1.3.3	COG0078	Ornithine carbamoyltransferase
DHMNFNFG_00547	CDS	1197	argD	2.6.1.11	COG4992	Acetylornithine aminotransferase
DHMNFNFG_00548	CDS	888	argB	2.7.2.8	COG0548	Acetylglutamate kinase
DHMNFNFG_00549	CDS	1221	argJ		COG1364	Arginine biosynthesis bifunctional protein ArgJ
DHMNFNFG_00550	CDS	1035	argC	1.2.1.38	COG0002	N-acetyl-gamma-glutamyl-phosphate reductase
DHMNFNFG_00551	CDS	840	mtgA_1	2.4.2.-		Monofunctional biosynthetic peptidoglycan transglycosylase
DHMNFNFG_00552	CDS	573				hypothetical protein
DHMNFNFG_00553	CDS	888	sdhA_1	4.3.1.17		L-serine dehydratase, alpha chain
DHMNFNFG_00554	CDS	681	sdhB_1	4.3.1.17		L-serine dehydratase, beta chain
DHMNFNFG_00555	CDS	888	dapA	4.3.3.7	COG0329	4-hydroxy-tetrahydrodipicolinate synthase
DHMNFNFG_00556	CDS	2913				hypothetical protein
DHMNFNFG_00557	CDS	873	sdhE	1.3.5.-	COG2048	8-methylmenaquinol:fumarate reductase membrane anchor subunit
DHMNFNFG_00558	CDS	957	sdhB_2	1.3.5.-	COG0479	8-methylmenaquinol:fumarate reductase iron-sulfur subunit
DHMNFNFG_00559	CDS	1920	sdhA_2	1.3.5.-	COG1053	8-methylmenaquinol:fumarate reductase flavoprotein subunit
DHMNFNFG_00560	CDS	435	cusR		COG0745	Transcriptional regulatory protein CusR
DHMNFNFG_00561	CDS	1848	rcsC_2	2.7.13.3		Sensor histidine kinase RcsC
DHMNFNFG_00562	CDS	1062	cheB_2	3.1.1.61	COG2201	Chemotaxis response regulator protein-glutamate methylesterase
DHMNFNFG_00563	CDS	825	cheR_1	2.1.1.80		Chemotaxis protein methyltransferase
DHMNFNFG_00564	CDS	1227	tap		COG0840	Methyl-accepting chemotaxis protein IV
DHMNFNFG_00565	CDS	426				hypothetical protein
DHMNFNFG_00566	CDS	495	cheW_1		COG0835	Chemotaxis protein CheW
DHMNFNFG_00567	CDS	2142				hypothetical protein
DHMNFNFG_00568	CDS	1134		3.1.4.-	COG2206	Cyclic di-GMP phosphodiesterase
DHMNFNFG_00569	CDS	627				hypothetical protein
DHMNFNFG_00570	CDS	1665	rnjA	3.1.-.-	COG0595	Ribonuclease J1
DHMNFNFG_00571	CDS	531				hypothetical protein
DHMNFNFG_00572	CDS	1062				hypothetical protein
DHMNFNFG_00573	CDS	429				hypothetical protein
DHMNFNFG_00574	CDS	531				hypothetical protein
DHMNFNFG_00575	CDS	432				hypothetical protein
DHMNFNFG_00576	CDS	516				hypothetical protein
DHMNFNFG_00577	CDS	507				hypothetical protein
DHMNFNFG_00578	CDS	420				hypothetical protein
DHMNFNFG_00579	CDS	975	nrnA	3.1.-.-	COG0618	Bifunctional oligoribonuclease and PAP phosphatase NrnA
DHMNFNFG_00580	CDS	399	rbfA			Ribosome-binding factor A
DHMNFNFG_00581	CDS	2625	lepA_1			Elongation factor 4
DHMNFNFG_00582	CDS	327	rplGA		COG1358	putative ribosomal protein YlxQ
DHMNFNFG_00583	CDS	315				hypothetical protein
DHMNFNFG_00584	CDS	1155	nusA		COG0195	Transcription termination/antitermination protein NusA
DHMNFNFG_00585	CDS	459	rimP		COG0779	Ribosome maturation factor RimP
DHMNFNFG_00586	CDS	957	ldh_1	1.1.1.27		L-lactate dehydrogenase
DHMNFNFG_00587	CDS	3846	polC_1	2.7.7.7		DNA polymerase III PolC-type
DHMNFNFG_00588	CDS	426				Bacteriohemerythrin
DHMNFNFG_00589	CDS	411				hypothetical protein
DHMNFNFG_00590	CDS	246				hypothetical protein
DHMNFNFG_00591	CDS	450				hypothetical protein
DHMNFNFG_00592	CDS	924	murB	1.3.1.98	COG0812	UDP-N-acetylenolpyruvoylglucosamine reductase
DHMNFNFG_00593	CDS	501	trmL	2.1.1.207	COG0219	tRNA (cytidine(34)-2'-O)-methyltransferase
DHMNFNFG_00594	CDS	1629				hypothetical protein
DHMNFNFG_00595	CDS	1155	iscS	2.8.1.7		Cysteine desulfurase IscS
DHMNFNFG_00596	CDS	468	cymR_1			HTH-type transcriptional regulator CymR
DHMNFNFG_00597	CDS	267	hfq			RNA-binding protein Hfq
DHMNFNFG_00598	CDS	1002	miaA	2.5.1.75	COG0324	tRNA dimethylallyltransferase
DHMNFNFG_00599	CDS	678				hypothetical protein
DHMNFNFG_00600	CDS	717				hypothetical protein
DHMNFNFG_00601	CDS	825	aviRb	2.1.1.208		23S rRNA (uridine(2479)-2'-O)-methyltransferase
DHMNFNFG_00602	CDS	354	rplT		COG0292	50S ribosomal protein L20
DHMNFNFG_00603	CDS	198	rpmI		COG0291	50S ribosomal protein L35
DHMNFNFG_00604	CDS	546	infC			Translation initiation factor IF-3
DHMNFNFG_00605	CDS	1920	thrZ	6.1.1.3	COG0441	Threonine--tRNA ligase 2
DHMNFNFG_00606	tRNA	87				tRNA-Leu(caa)
DHMNFNFG_00607	CDS	276				hypothetical protein
DHMNFNFG_00608	CDS	378				hypothetical protein
DHMNFNFG_00609	CDS	192	rpmB		COG0227	50S ribosomal protein L28
DHMNFNFG_00610	CDS	861	yxeP	3.-.-.-	COG1473	putative hydrolase YxeP
DHMNFNFG_00611	CDS	2079				hypothetical protein
DHMNFNFG_00612	CDS	828				hypothetical protein
DHMNFNFG_00613	CDS	1971	gtf1_1	2.4.1.-		Glycosyltransferase Gtf1
DHMNFNFG_00614	CDS	990				hypothetical protein
DHMNFNFG_00615	CDS	399				hypothetical protein
DHMNFNFG_00616	CDS	882				hypothetical protein
DHMNFNFG_00617	CDS	1239				hypothetical protein
DHMNFNFG_00618	CDS	567				hypothetical protein
DHMNFNFG_00619	CDS	876	hslO		COG1281	33 kDa chaperonin
DHMNFNFG_00620	CDS	558	yfcE	3.1.4.-	COG0622	Phosphodiesterase YfcE
DHMNFNFG_00621	CDS	465	ribH	2.5.1.78	COG0054	6,7-dimethyl-8-ribityllumazine synthase
DHMNFNFG_00622	CDS	1209	ribBA		COG0108	Riboflavin biosynthesis protein RibBA
DHMNFNFG_00623	CDS	648	ribE	2.5.1.9	COG0307	Riboflavin synthase
DHMNFNFG_00624	CDS	1095	ribD		COG0117	Riboflavin biosynthesis protein RibD
DHMNFNFG_00625	CDS	612				hypothetical protein
DHMNFNFG_00626	CDS	681				hypothetical protein
DHMNFNFG_00627	CDS	1293	sauU			putative sulfoacetate transporter SauU
DHMNFNFG_00628	CDS	930	secF		COG0341	Protein translocase subunit SecF
DHMNFNFG_00629	CDS	1308	secDF		COG0341	Protein translocase subunit SecDF
DHMNFNFG_00630	CDS	357				hypothetical protein
DHMNFNFG_00631	CDS	711	spoIIE	3.1.3.16	COG2208	Stage II sporulation protein E
DHMNFNFG_00632	CDS	606				hypothetical protein
DHMNFNFG_00633	CDS	300				hypothetical protein
DHMNFNFG_00634	CDS	1119	tgt	2.4.2.29		Queuine tRNA-ribosyltransferase
DHMNFNFG_00635	CDS	1287				hypothetical protein
DHMNFNFG_00636	CDS	678				hypothetical protein
DHMNFNFG_00637	CDS	1464	pepD	3.4.13.18	COG2195	Cytosol non-specific dipeptidase
DHMNFNFG_00638	CDS	579	sepF_2			Cell division protein SepF
DHMNFNFG_00639	CDS	1833	typA		COG1217	GTP-binding protein TypA/BipA
DHMNFNFG_00640	CDS	1530	gppA_1	3.6.1.40		Guanosine-5'-triphosphate,3'-diphosphate pyrophosphatase
DHMNFNFG_00641	CDS	2172	ppk	2.7.4.1	COG0855	Polyphosphate kinase
DHMNFNFG_00642	CDS	948	gppA_2	3.6.1.40	COG0248	Guanosine-5'-triphosphate,3'-diphosphate pyrophosphatase
DHMNFNFG_00643	CDS	285				hypothetical protein
DHMNFNFG_00644	CDS	654	thiE	2.5.1.3	COG0352	Thiamine-phosphate synthase
DHMNFNFG_00645	CDS	1158	thiH	4.1.99.19	COG1060	2-iminoacetate synthase
DHMNFNFG_00646	CDS	813	thiG	2.8.1.10	COG2022	Thiazole synthase
DHMNFNFG_00647	CDS	210				hypothetical protein
DHMNFNFG_00648	CDS	801	rsmJ	2.1.1.242		Ribosomal RNA small subunit methyltransferase J
DHMNFNFG_00649	CDS	609				hypothetical protein
DHMNFNFG_00650	CDS	1881	mutL		COG0323	DNA mismatch repair protein MutL
DHMNFNFG_00651	CDS	2634	mutS_1		COG0249	DNA mismatch repair protein MutS
DHMNFNFG_00652	CDS	462	rpiB	5.3.1.6	COG0698	Ribose-5-phosphate isomerase B
DHMNFNFG_00653	CDS	1332	miaB_1	2.8.4.3	COG0621	tRNA-2-methylthio-N(6)-dimethylallyladenosine synthase
DHMNFNFG_00654	CDS	744				hypothetical protein
DHMNFNFG_00655	CDS	288				hypothetical protein
DHMNFNFG_00656	CDS	579	lytC_1	3.5.1.28	COG0860	N-acetylmuramoyl-L-alanine amidase LytC
DHMNFNFG_00657	CDS	171				hypothetical protein
DHMNFNFG_00658	CDS	372				hypothetical protein
DHMNFNFG_00659	CDS	303				hypothetical protein
DHMNFNFG_00660	CDS	1062				hypothetical protein
DHMNFNFG_00661	CDS	363				hypothetical protein
DHMNFNFG_00662	CDS	1005				hypothetical protein
DHMNFNFG_00663	CDS	417				hypothetical protein
DHMNFNFG_00664	CDS	1659				hypothetical protein
DHMNFNFG_00665	CDS	1494				hypothetical protein
DHMNFNFG_00666	CDS	1029				hypothetical protein
DHMNFNFG_00667	CDS	435				hypothetical protein
DHMNFNFG_00668	CDS	396				hypothetical protein
DHMNFNFG_00669	CDS	1080				hypothetical protein
DHMNFNFG_00670	CDS	717				hypothetical protein
DHMNFNFG_00671	CDS	3657				hypothetical protein
DHMNFNFG_00672	CDS	363				hypothetical protein
DHMNFNFG_00673	CDS	459				hypothetical protein
DHMNFNFG_00674	CDS	1197				hypothetical protein
DHMNFNFG_00675	CDS	447				hypothetical protein
DHMNFNFG_00676	CDS	378				hypothetical protein
DHMNFNFG_00677	CDS	390				hypothetical protein
DHMNFNFG_00678	CDS	375				hypothetical protein
DHMNFNFG_00679	CDS	372				hypothetical protein
DHMNFNFG_00680	CDS	255				hypothetical protein
DHMNFNFG_00681	CDS	1374				hypothetical protein
DHMNFNFG_00682	CDS	969				hypothetical protein
DHMNFNFG_00683	CDS	621				hypothetical protein
DHMNFNFG_00684	CDS	222				hypothetical protein
DHMNFNFG_00685	CDS	1437				hypothetical protein
DHMNFNFG_00686	CDS	1245				hypothetical protein
DHMNFNFG_00687	CDS	219				hypothetical protein
DHMNFNFG_00688	CDS	510				hypothetical protein
DHMNFNFG_00689	tRNA	76				tRNA-Cys(gca)
DHMNFNFG_00690	CDS	516				hypothetical protein
DHMNFNFG_00691	CDS	177				hypothetical protein
DHMNFNFG_00692	CDS	216				hypothetical protein
DHMNFNFG_00693	CDS	210				hypothetical protein
DHMNFNFG_00694	CDS	435				hypothetical protein
DHMNFNFG_00695	CDS	363				Single-stranded DNA-binding protein
DHMNFNFG_00696	CDS	348				hypothetical protein
DHMNFNFG_00697	CDS	669				hypothetical protein
DHMNFNFG_00698	CDS	843				hypothetical protein
DHMNFNFG_00699	CDS	873				hypothetical protein
DHMNFNFG_00700	CDS	948				hypothetical protein
DHMNFNFG_00701	CDS	189				hypothetical protein
DHMNFNFG_00702	CDS	387				hypothetical protein
DHMNFNFG_00703	CDS	171				hypothetical protein
DHMNFNFG_00704	CDS	204				hypothetical protein
DHMNFNFG_00705	CDS	750				hypothetical protein
DHMNFNFG_00706	CDS	219				hypothetical protein
DHMNFNFG_00707	CDS	366				hypothetical protein
DHMNFNFG_00708	CDS	1149	ftsH_1	3.4.24.-		ATP-dependent zinc metalloprotease FtsH
DHMNFNFG_00709	CDS	2229				hypothetical protein
DHMNFNFG_00710	CDS	861				hypothetical protein
DHMNFNFG_00711	CDS	195				hypothetical protein
DHMNFNFG_00712	CDS	495				hypothetical protein
DHMNFNFG_00713	CDS	1380			COG3385	IS4 family transposase ISGur1
DHMNFNFG_00714	CDS	1050			COG0582	Putative prophage phiRv2 integrase
DHMNFNFG_00715	CDS	357				hypothetical protein
DHMNFNFG_00716	CDS	720			COG2968	26 kDa periplasmic immunogenic protein
DHMNFNFG_00717	CDS	1179				hypothetical protein
DHMNFNFG_00718	CDS	1995	rcsC_3	2.7.13.3		Sensor histidine kinase RcsC
DHMNFNFG_00719	CDS	708	phoP		COG0745	Alkaline phosphatase synthesis transcriptional regulatory protein PhoP
DHMNFNFG_00720	CDS	771	oppF		COG4608	Oligopeptide transport ATP-binding protein OppF
DHMNFNFG_00721	CDS	798	oppD		COG0444	Oligopeptide transport ATP-binding protein OppD
DHMNFNFG_00722	CDS	1557	nikA		COG0747	Nickel-binding periplasmic protein
DHMNFNFG_00723	CDS	825	ddpC		COG1173	putative D,D-dipeptide transport system permease protein DdpC
DHMNFNFG_00724	CDS	945	nikB		COG0601	Nickel transport system permease protein NikB
DHMNFNFG_00725	CDS	765	ubiE_2	2.1.1.163		Ubiquinone/menaquinone biosynthesis C-methyltransferase UbiE
DHMNFNFG_00726	CDS	1947				hypothetical protein
DHMNFNFG_00727	CDS	1299	davT	2.6.1.48	COG0160	5-aminovalerate aminotransferase DavT
DHMNFNFG_00728	CDS	336				hypothetical protein
DHMNFNFG_00729	CDS	195				hypothetical protein
DHMNFNFG_00730	CDS	1203	ldc	4.1.1.17		Lysine/ornithine decarboxylase
DHMNFNFG_00731	CDS	552	pyrE_1	2.4.2.10		Orotate phosphoribosyltransferase
DHMNFNFG_00732	CDS	1167				hypothetical protein
DHMNFNFG_00733	CDS	297				hypothetical protein
DHMNFNFG_00734	CDS	618	udk_1	2.7.1.48	COG0572	Uridine kinase
DHMNFNFG_00735	CDS	411				hypothetical protein
DHMNFNFG_00736	CDS	894	tyrC	1.3.1.43		Cyclohexadienyl dehydrogenase
DHMNFNFG_00737	CDS	1014	aroF_1	2.5.1.54	COG2876	Phospho-2-dehydro-3-deoxyheptonate aldolase
DHMNFNFG_00738	CDS	474	argA	2.3.1.1		Amino-acid acetyltransferase
DHMNFNFG_00739	CDS	678	nth	4.2.99.18	COG0177	Endonuclease III
DHMNFNFG_00740	CDS	1362				hypothetical protein
DHMNFNFG_00741	CDS	273				hypothetical protein
DHMNFNFG_00742	CDS	1416	alsT_1		COG1115	Amino-acid carrier protein AlsT
DHMNFNFG_00743	CDS	1617	udk_2	2.7.1.48		Uridine kinase
DHMNFNFG_00744	CDS	999				hypothetical protein
DHMNFNFG_00745	CDS	627				hypothetical protein
DHMNFNFG_00746	CDS	1245	hisC_2	2.6.1.9		Histidinol-phosphate aminotransferase
DHMNFNFG_00747	CDS	1233	lysC	2.7.2.4		Aspartokinase
DHMNFNFG_00748	CDS	945	rluD_2	5.4.99.23	COG0564	Ribosomal large subunit pseudouridine synthase D
DHMNFNFG_00749	CDS	999	fba	4.1.2.13		Fructose-bisphosphate aldolase
DHMNFNFG_00750	CDS	2094	mcpB_1		COG0840	Methyl-accepting chemotaxis protein McpB
DHMNFNFG_00751	CDS	1770	miaB_2	2.8.4.3		tRNA-2-methylthio-N(6)-dimethylallyladenosine synthase
DHMNFNFG_00752	CDS	777				hypothetical protein
DHMNFNFG_00753	CDS	180				hypothetical protein
DHMNFNFG_00754	CDS	1902	feoB_2		COG0370	Fe(2+) transporter FeoB
DHMNFNFG_00755	CDS	225	feoA		COG1918	Fe(2+) transport protein A
DHMNFNFG_00756	CDS	363				hypothetical protein
DHMNFNFG_00757	CDS	795	yusV		COG1120	putative siderophore transport system ATP-binding protein YusV
DHMNFNFG_00758	CDS	996	hmuU		COG0609	Hemin transport system permease protein HmuU
DHMNFNFG_00759	CDS	987	yfmC		COG4594	Fe(3+)-citrate-binding protein YfmC
DHMNFNFG_00760	CDS	768	cbiL	2.1.1.151	COG2243	Cobalt-precorrin-2 C(20)-methyltransferase
DHMNFNFG_00761	CDS	762	yadG		COG1131	putative ABC transporter ATP-binding protein YadG
DHMNFNFG_00762	CDS	744				hypothetical protein
DHMNFNFG_00763	CDS	888	btuD_1	3.6.3.33		Vitamin B12 import ATP-binding protein BtuD
DHMNFNFG_00764	CDS	849	znuB		COG1108	High-affinity zinc uptake system membrane protein ZnuB
DHMNFNFG_00765	CDS	1329	gltT			Proton/sodium-glutamate symport protein
DHMNFNFG_00766	CDS	606				hypothetical protein
DHMNFNFG_00767	CDS	888	pdxS_1	4.3.3.6	COG0214	Pyridoxal 5'-phosphate synthase subunit PdxS
DHMNFNFG_00768	CDS	585	pdxT_1	4.3.3.6	COG0311	Pyridoxal 5'-phosphate synthase subunit PdxT
DHMNFNFG_00769	CDS	915	gltC_1			HTH-type transcriptional regulator GltC
DHMNFNFG_00770	CDS	1479				hypothetical protein
DHMNFNFG_00771	CDS	783	cbiK	4.99.1.3	COG4822	Sirohydrochlorin cobaltochelatase
DHMNFNFG_00772	CDS	1350	glmM	5.4.2.10	COG1109	Phosphoglucosamine mutase
DHMNFNFG_00773	CDS	1611				hypothetical protein
DHMNFNFG_00774	CDS	942				hypothetical protein
DHMNFNFG_00775	CDS	837	cdaA	2.7.7.85	COG1624	Cyclic di-AMP synthase CdaA
DHMNFNFG_00776	CDS	1026	ilvE	2.6.1.42	COG0115	Branched-chain-amino-acid aminotransferase
DHMNFNFG_00777	CDS	1590	nnr		COG0062	Bifunctional NAD(P)H-hydrate repair enzyme Nnr
DHMNFNFG_00778	CDS	378	acpS	2.7.8.7	COG0736	Holo-[acyl-carrier-protein] synthase
DHMNFNFG_00779	CDS	924				hypothetical protein
DHMNFNFG_00780	CDS	780	pomA		COG1291	Chemotaxis protein PomA
DHMNFNFG_00781	CDS	903	gltC_2			HTH-type transcriptional regulator GltC
DHMNFNFG_00782	CDS	1278	larA	5.1.2.1	COG3875	Lactate racemase
DHMNFNFG_00783	CDS	1344	dcuB		COG2704	Anaerobic C4-dicarboxylate transporter DcuB
DHMNFNFG_00784	CDS	1233	dapL_1	2.6.1.83	COG0436	LL-diaminopimelate aminotransferase
DHMNFNFG_00785	CDS	369				hypothetical protein
DHMNFNFG_00786	CDS	1581				hypothetical protein
DHMNFNFG_00787	rRNA	111				5S ribosomal RNA
DHMNFNFG_00788	rRNA	2908				23S ribosomal RNA
DHMNFNFG_00789	rRNA	1549				16S ribosomal RNA
DHMNFNFG_00790	CDS	252				hypothetical protein
DHMNFNFG_00791	CDS	2274	napA	1.9.6.1	COG0243	Periplasmic nitrate reductase
DHMNFNFG_00792	CDS	552	nirT		COG3005	Denitrification system component NirT
DHMNFNFG_00793	CDS	321				hypothetical protein
DHMNFNFG_00794	CDS	954	cpdA_1	3.1.4.53		3',5'-cyclic adenosine monophosphate phosphodiesterase CpdA
DHMNFNFG_00795	CDS	186	csrA_1		COG1551	Translational regulator CsrA
DHMNFNFG_00796	CDS	189				hypothetical protein
DHMNFNFG_00797	CDS	1707				hypothetical protein
DHMNFNFG_00798	CDS	759	trmD	2.1.1.228		tRNA (guanine-N(1)-)-methyltransferase
DHMNFNFG_00799	CDS	573	rimM		COG0806	Ribosome maturation factor RimM
DHMNFNFG_00800	CDS	423				hypothetical protein
DHMNFNFG_00801	CDS	228				hypothetical protein
DHMNFNFG_00802	CDS	270	rpsP		COG0228	30S ribosomal protein S16
DHMNFNFG_00803	CDS	1386	ffh		COG0541	Signal recognition particle protein
DHMNFNFG_00804	CDS	441				hypothetical protein
DHMNFNFG_00805	CDS	1968				hypothetical protein
DHMNFNFG_00806	CDS	1005				hypothetical protein
DHMNFNFG_00807	CDS	456	guaB_1	1.1.1.205		Inosine-5'-monophosphate dehydrogenase
DHMNFNFG_00808	CDS	1083	bepA_1	3.4.-.-		Beta-barrel assembly-enhancing protease
DHMNFNFG_00809	CDS	1068				hypothetical protein
DHMNFNFG_00810	CDS	381	teaD_1		COG0589	TRAP-T-associated universal stress protein TeaD
DHMNFNFG_00811	CDS	1308	bzaA	4.1.99.-		5-hydroxybenzimidazole synthase BzaA
DHMNFNFG_00812	CDS	498				hypothetical protein
DHMNFNFG_00813	CDS	942				hypothetical protein
DHMNFNFG_00814	CDS	1260	banIM	2.1.1.37		Modification methylase BanI
DHMNFNFG_00815	CDS	711				hypothetical protein
DHMNFNFG_00816	CDS	1014				hypothetical protein
DHMNFNFG_00817	CDS	2037				hypothetical protein
DHMNFNFG_00818	CDS	2922				hypothetical protein
DHMNFNFG_00819	CDS	1830				hypothetical protein
DHMNFNFG_00820	CDS	2055				hypothetical protein
DHMNFNFG_00821	CDS	1503				hypothetical protein
DHMNFNFG_00822	CDS	411	vsr	3.1.-.-	COG3727	Very short patch repair protein
DHMNFNFG_00823	CDS	1320				hypothetical protein
DHMNFNFG_00824	tRNA	77				tRNA-Pro(cgg)
DHMNFNFG_00825	CDS	684	walR		COG0745	Transcriptional regulatory protein WalR
DHMNFNFG_00826	CDS	450	walK	2.7.13.3		Sensor protein kinase WalK
DHMNFNFG_00827	CDS	738				hypothetical protein
DHMNFNFG_00828	CDS	1281	purD	6.3.4.13	COG0151	Phosphoribosylamine--glycine ligase
DHMNFNFG_00829	CDS	594	purH_1			Bifunctional purine biosynthesis protein PurH
DHMNFNFG_00830	CDS	627	purN	2.1.2.2	COG0299	Phosphoribosylglycinamide formyltransferase
DHMNFNFG_00831	CDS	1047	purM	6.3.3.1		Phosphoribosylformylglycinamidine cyclo-ligase
DHMNFNFG_00832	CDS	1428	purF	2.4.2.14	COG0034	Amidophosphoribosyltransferase
DHMNFNFG_00833	CDS	486	purE	5.4.99.18	COG0041	N5-carboxyaminoimidazole ribonucleotide mutase
DHMNFNFG_00834	CDS	4254				hypothetical protein
DHMNFNFG_00835	CDS	1101				hypothetical protein
DHMNFNFG_00836	CDS	1203				hypothetical protein
DHMNFNFG_00837	CDS	1074	neuB	2.5.1.101	COG2089	N,N'-diacetyllegionaminic acid synthase
DHMNFNFG_00838	CDS	1641	kdsB	2.7.7.38		3-deoxy-manno-octulosonate cytidylyltransferase
DHMNFNFG_00839	CDS	1278				hypothetical protein
DHMNFNFG_00840	CDS	264	yoeB_1	3.1.-.-	COG4115	Toxin YoeB
DHMNFNFG_00841	CDS	1098				hypothetical protein
DHMNFNFG_00842	CDS	789	truA	5.4.99.12	COG0101	tRNA pseudouridine synthase A
DHMNFNFG_00843	CDS	795	ecfT		COG0619	Energy-coupling factor transporter transmembrane protein EcfT
DHMNFNFG_00844	CDS	897	ecfA2_1	3.6.3.-	COG1122	Energy-coupling factor transporter ATP-binding protein EcfA2
DHMNFNFG_00845	CDS	840	ecfA1	3.6.3.-		Energy-coupling factor transporter ATP-binding protein EcfA1
DHMNFNFG_00846	CDS	339	rplQ			50S ribosomal protein L17
DHMNFNFG_00847	CDS	960	rpoA	2.7.7.6	COG0202	DNA-directed RNA polymerase subunit alpha
DHMNFNFG_00848	CDS	594	rpsD		COG0522	30S ribosomal protein S4
DHMNFNFG_00849	CDS	393	rpsK		COG0100	30S ribosomal protein S11
DHMNFNFG_00850	CDS	372	rpsM		COG0099	30S ribosomal protein S13
DHMNFNFG_00851	CDS	114	rpmJ		COG0257	50S ribosomal protein L36
DHMNFNFG_00852	CDS	219	infA		COG0361	Translation initiation factor IF-1
DHMNFNFG_00853	CDS	645	adk	2.7.4.3		Adenylate kinase
DHMNFNFG_00854	CDS	1257	secY		COG0201	Protein translocase subunit SecY
DHMNFNFG_00855	CDS	441	rplO		COG0200	50S ribosomal protein L15
DHMNFNFG_00856	CDS	186	rpmD		COG1841	50S ribosomal protein L30
DHMNFNFG_00857	CDS	507	rpsE			30S ribosomal protein S5
DHMNFNFG_00858	CDS	360	rplR		COG0256	50S ribosomal protein L18
DHMNFNFG_00859	CDS	552	rplF			50S ribosomal protein L6
DHMNFNFG_00860	CDS	399	rpsH		COG0096	30S ribosomal protein S8
DHMNFNFG_00861	CDS	186	rpsZ		COG0199	30S ribosomal protein S14 type Z
DHMNFNFG_00862	CDS	540	rplE			50S ribosomal protein L5
DHMNFNFG_00863	CDS	330	rplX			50S ribosomal protein L24
DHMNFNFG_00864	CDS	369	rplN		COG0093	50S ribosomal protein L14
DHMNFNFG_00865	CDS	258	rpsQ			30S ribosomal protein S17
DHMNFNFG_00866	CDS	195	rpmC		COG0255	50S ribosomal protein L29
DHMNFNFG_00867	CDS	432	rplP		COG0197	50S ribosomal protein L16
DHMNFNFG_00868	CDS	669	rpsC		COG0092	30S ribosomal protein S3
DHMNFNFG_00869	CDS	336	rplV		COG0091	50S ribosomal protein L22
DHMNFNFG_00870	CDS	282	rpsS			30S ribosomal protein S19
DHMNFNFG_00871	CDS	831	rplB		COG0090	50S ribosomal protein L2
DHMNFNFG_00872	CDS	282	rplW		COG0089	50S ribosomal protein L23
DHMNFNFG_00873	CDS	624	rplD			50S ribosomal protein L4
DHMNFNFG_00874	CDS	645	rplC			50S ribosomal protein L3
DHMNFNFG_00875	CDS	312	rpsJ		COG0051	30S ribosomal protein S10
DHMNFNFG_00876	CDS	1197	tuf		COG0050	Elongation factor Tu
DHMNFNFG_00877	CDS	2076	fusA_1		COG0480	Elongation factor G
DHMNFNFG_00878	CDS	471	rpsG			30S ribosomal protein S7
DHMNFNFG_00879	CDS	378	rpsL		COG0048	30S ribosomal protein S12
DHMNFNFG_00880	CDS	246	rplGB		COG1358	Ribosome-associated protein L7Ae-like protein
DHMNFNFG_00881	CDS	2001	tkt	2.2.1.1		Transketolase
DHMNFNFG_00882	CDS	372	aroH	5.4.99.5	COG4401	Chorismate mutase AroH
DHMNFNFG_00883	CDS	1605	ubiB	2.7.-.-		protein kinase UbiB
DHMNFNFG_00884	CDS	1626	ybiT_2		COG0488	putative ABC transporter ATP-binding protein YbiT
DHMNFNFG_00885	CDS	813				hypothetical protein
DHMNFNFG_00886	CDS	1338				hypothetical protein
DHMNFNFG_00887	CDS	732				hypothetical protein
DHMNFNFG_00888	CDS	1386	mhpB	1.13.11.16		2,3-dihydroxyphenylpropionate/2,3-dihydroxicinnamic acid 1,2-dioxygenase
DHMNFNFG_00889	CDS	1293				hypothetical protein
DHMNFNFG_00890	CDS	954				hypothetical protein
DHMNFNFG_00891	tmRNA	354	ssrA			transfer-messenger RNA, SsrA
DHMNFNFG_00892	CDS	600				hypothetical protein
DHMNFNFG_00893	CDS	1536	uxaA_1	4.2.1.7	COG2721	Altronate dehydratase
DHMNFNFG_00894	CDS	561	maf		COG0424	Septum formation protein Maf
DHMNFNFG_00895	CDS	903	hcaR			Hca operon transcriptional activator HcaR
DHMNFNFG_00896	CDS	447				hypothetical protein
DHMNFNFG_00897	CDS	762	ubiG	2.1.1.222		Ubiquinone biosynthesis O-methyltransferase
DHMNFNFG_00898	CDS	621	sgcG_1	1.3.99.24		2-amino-4-deoxychorismate dehydrogenase
DHMNFNFG_00899	CDS	711	yfkO	1.-.-.-	COG0778	Putative NAD(P)H nitroreductase YfkO
DHMNFNFG_00900	CDS	489				hypothetical protein
DHMNFNFG_00901	CDS	681				hypothetical protein
DHMNFNFG_00902	CDS	291				hypothetical protein
DHMNFNFG_00903	CDS	636				hypothetical protein
DHMNFNFG_00904	CDS	696				hypothetical protein
DHMNFNFG_00905	CDS	681	treA	3.2.1.93	COG0366	Trehalose-6-phosphate hydrolase
DHMNFNFG_00906	CDS	1419				hypothetical protein
DHMNFNFG_00907	CDS	573				hypothetical protein
DHMNFNFG_00908	CDS	582				hypothetical protein
DHMNFNFG_00909	CDS	489	uvrA_1			UvrABC system protein A
DHMNFNFG_00910	CDS	402	vapC2	3.1.-.-	COG1487	Ribonuclease VapC2
DHMNFNFG_00911	CDS	273				hypothetical protein
DHMNFNFG_00912	CDS	420				hypothetical protein
DHMNFNFG_00913	CDS	954	queG	1.17.99.6		Epoxyqueuosine reductase
DHMNFNFG_00914	CDS	135				hypothetical protein
DHMNFNFG_00915	CDS	399				hypothetical protein
DHMNFNFG_00916	CDS	1302	eno	4.2.1.11		Enolase
DHMNFNFG_00917	CDS	351				hypothetical protein
DHMNFNFG_00918	CDS	651				hypothetical protein
DHMNFNFG_00919	CDS	414				hypothetical protein
DHMNFNFG_00920	CDS	204				hypothetical protein
DHMNFNFG_00921	CDS	402				hypothetical protein
DHMNFNFG_00922	CDS	378				hypothetical protein
DHMNFNFG_00923	CDS	510				hypothetical protein
DHMNFNFG_00924	CDS	204				hypothetical protein
DHMNFNFG_00925	CDS	696	yfnB	3.-.-.-	COG1011	Putative HAD-hydrolase YfnB
DHMNFNFG_00926	CDS	468	yjaB	2.3.1.-	COG0454	putative N-acetyltransferase YjaB
DHMNFNFG_00927	CDS	435	ywnA_1		COG1959	Putative HTH-type transcriptional regulator YwnA
DHMNFNFG_00928	CDS	654				hypothetical protein
DHMNFNFG_00929	CDS	747				hypothetical protein
DHMNFNFG_00930	CDS	453	ywnA_2		COG1959	Putative HTH-type transcriptional regulator YwnA
DHMNFNFG_00931	CDS	1197	mdtG			Multidrug resistance protein MdtG
DHMNFNFG_00932	CDS	630				hypothetical protein
DHMNFNFG_00933	CDS	1038				hypothetical protein
DHMNFNFG_00934	CDS	189				hypothetical protein
DHMNFNFG_00935	CDS	798				hypothetical protein
DHMNFNFG_00936	CDS	474				hypothetical protein
DHMNFNFG_00937	CDS	1104				hypothetical protein
DHMNFNFG_00938	CDS	1863	rcsC_4	2.7.13.3		Sensor histidine kinase RcsC
DHMNFNFG_00939	CDS	1467				hypothetical protein
DHMNFNFG_00940	CDS	1272				hypothetical protein
DHMNFNFG_00941	CDS	294				hypothetical protein
DHMNFNFG_00942	CDS	300	trxA		COG0526	Thioredoxin
DHMNFNFG_00943	CDS	930	cynR_1			HTH-type transcriptional regulator CynR
DHMNFNFG_00944	CDS	420	DmdB	4.2.1.85		2,3-dimethylmalate dehydratase small subunit
DHMNFNFG_00945	CDS	501	dmdA	4.2.1.85		2,3-dimethylmalate dehydratase large subunit
DHMNFNFG_00946	CDS	936	yicL		COG0697	putative inner membrane transporter YicL
DHMNFNFG_00947	CDS	696				hypothetical protein
DHMNFNFG_00948	CDS	897	trxB	1.8.1.9		Thioredoxin reductase
DHMNFNFG_00949	CDS	678				hypothetical protein
DHMNFNFG_00950	CDS	1389				hypothetical protein
DHMNFNFG_00951	CDS	831	thiD	2.7.1.49		Hydroxymethylpyrimidine/phosphomethylpyrimidine kinase
DHMNFNFG_00952	CDS	2205	recD2	3.6.4.12	COG0507	ATP-dependent RecD-like DNA helicase
DHMNFNFG_00953	CDS	2004	yheS		COG0488	putative ABC transporter ATP-binding protein YheS
DHMNFNFG_00954	CDS	1326	lytR_1			Transcriptional regulator LytR
DHMNFNFG_00955	CDS	1140		3.1.4.-	COG2206	Cyclic di-GMP phosphodiesterase
DHMNFNFG_00956	CDS	1116	celE		COG2730	Cellulase/esterase CelE
DHMNFNFG_00957	CDS	1185				hypothetical protein
DHMNFNFG_00958	CDS	1689				hypothetical protein
DHMNFNFG_00959	CDS	1632				hypothetical protein
DHMNFNFG_00960	CDS	645				hypothetical protein
DHMNFNFG_00961	CDS	2679				hypothetical protein
DHMNFNFG_00962	CDS	1332	manA	3.2.1.78	COG4124	Mannan endo-1,4-beta-mannosidase
DHMNFNFG_00963	CDS	1413	gmuD	3.2.1.86	COG2723	6-phospho-beta-glucosidase GmuD
DHMNFNFG_00964	CDS	330	celD_1			PTS system cellobiose-specific EIIA component
DHMNFNFG_00965	CDS	1350	gmuC		COG1455	PTS system oligo-beta-mannoside-specific EIIC component
DHMNFNFG_00966	CDS	315	licB	2.7.1.-	COG1440	Lichenan-specific phosphotransferase enzyme IIB component
DHMNFNFG_00967	CDS	723	gmuR		COG2188	HTH-type transcriptional regulator GmuR
DHMNFNFG_00968	CDS	879	bglK_1	2.7.1.85	COG1940	Beta-glucoside kinase
DHMNFNFG_00969	rRNA	112				5S ribosomal RNA
DHMNFNFG_00970	rRNA	2894				23S ribosomal RNA
DHMNFNFG_00971	rRNA	1549				16S ribosomal RNA
DHMNFNFG_00972	CDS	462				hypothetical protein
DHMNFNFG_00973	CDS	1443	rng	3.1.26.-	COG1530	Ribonuclease G
DHMNFNFG_00974	CDS	2640				hypothetical protein
DHMNFNFG_00975	CDS	1104	mrdB	2.4.1.129	COG0772	Peptidoglycan glycosyltransferase MrdB
DHMNFNFG_00976	CDS	276	minE			Cell division topological specificity factor
DHMNFNFG_00977	CDS	789	minD		COG2894	Septum site-determining protein MinD
DHMNFNFG_00978	CDS	654	minC		COG0850	Septum site-determining protein MinC
DHMNFNFG_00979	CDS	1794	mrdA	3.4.16.4	COG0768	Peptidoglycan D,D-transpeptidase MrdA
DHMNFNFG_00980	CDS	495				hypothetical protein
DHMNFNFG_00981	CDS	945				hypothetical protein
DHMNFNFG_00982	CDS	1041	mreB		COG1077	Rod shape-determining protein MreB
DHMNFNFG_00983	CDS	690				hypothetical protein
DHMNFNFG_00984	CDS	273				hypothetical protein
DHMNFNFG_00985	CDS	1062				hypothetical protein
DHMNFNFG_00986	CDS	336				hypothetical protein
DHMNFNFG_00987	tRNA	77				tRNA-Pro(tgg)
DHMNFNFG_00988	tRNA	77				tRNA-Arg(tct)
DHMNFNFG_00989	CDS	1017	trpD	2.4.2.18	COG0547	Anthranilate phosphoribosyltransferase
DHMNFNFG_00990	CDS	768				hypothetical protein
DHMNFNFG_00991	CDS	336				hypothetical protein
DHMNFNFG_00992	CDS	1644				hypothetical protein
DHMNFNFG_00993	CDS	768	fliA_1		COG1191	RNA polymerase sigma factor FliA
DHMNFNFG_00994	CDS	402				hypothetical protein
DHMNFNFG_00995	CDS	486	cheD	3.5.1.44	COG1871	Chemoreceptor glutamine deamidase CheD
DHMNFNFG_00996	CDS	618	cheC	3.-.-.-	COG1776	CheY-P phosphatase CheC
DHMNFNFG_00997	CDS	468	cheW_2		COG0835	Chemotaxis protein CheW
DHMNFNFG_00998	CDS	2079	cheA	2.7.13.3	COG0643	Chemotaxis protein CheA
DHMNFNFG_00999	CDS	1191	cheB_3	3.1.1.61	COG2201	Chemotaxis response regulator protein-glutamate methylesterase
DHMNFNFG_01000	CDS	684	ycgR			Flagellar brake protein YcgR
DHMNFNFG_01001	CDS	882	ylxH		COG0455	Flagellum site-determining protein YlxH
DHMNFNFG_01002	CDS	1263	flhF		COG1419	Flagellar biosynthesis protein FlhF
DHMNFNFG_01003	CDS	2106	flhA		COG1298	Flagellar biosynthesis protein FlhA
DHMNFNFG_01004	CDS	1146	flhB		COG1377	Flagellar biosynthetic protein FlhB
DHMNFNFG_01005	CDS	786				hypothetical protein
DHMNFNFG_01006	CDS	270				hypothetical protein
DHMNFNFG_01007	CDS	759	fliP		COG1338	Flagellar biosynthetic protein FliP
DHMNFNFG_01008	CDS	534				hypothetical protein
DHMNFNFG_01009	CDS	363	cheY_1		COG0784	Chemotaxis protein CheY
DHMNFNFG_01010	CDS	1323				hypothetical protein
DHMNFNFG_01011	CDS	1026	fliM		COG1868	Flagellar motor switch protein FliM
DHMNFNFG_01012	CDS	513				hypothetical protein
DHMNFNFG_01013	CDS	201	swrD		COG1582	Swarming motility protein SwrD
DHMNFNFG_01014	CDS	2352				hypothetical protein
DHMNFNFG_01015	CDS	399				hypothetical protein
DHMNFNFG_01016	CDS	510				hypothetical protein
DHMNFNFG_01017	CDS	2148				hypothetical protein
DHMNFNFG_01018	CDS	612				hypothetical protein
DHMNFNFG_01019	CDS	690	mltF			Membrane-bound lytic murein transglycosylase F
DHMNFNFG_01020	CDS	462				hypothetical protein
DHMNFNFG_01021	CDS	1338	yscN	3.6.3.14		putative ATP synthase YscN
DHMNFNFG_01022	CDS	789				hypothetical protein
DHMNFNFG_01023	CDS	1026	fliG		COG1536	Flagellar motor switch protein FliG
DHMNFNFG_01024	CDS	1590	fliF		COG1766	Flagellar M-ring protein
DHMNFNFG_01025	CDS	303	fliE			Flagellar hook-basal body complex protein FliE
DHMNFNFG_01026	CDS	447	flgC		COG1558	Flagellar basal-body rod protein FlgC
DHMNFNFG_01027	CDS	426	flgB		COG1815	Flagellar basal body rod protein FlgB
DHMNFNFG_01028	CDS	810	codY		COG4465	GTP-sensing transcriptional pleiotropic repressor CodY
DHMNFNFG_01029	CDS	1416	clpY		COG1220	ATP-dependent protease ATPase subunit ClpY
DHMNFNFG_01030	CDS	543	hslV	3.4.25.2		ATP-dependent protease subunit HslV
DHMNFNFG_01031	CDS	1329	trmFO	2.1.1.74	COG1206	Methylenetetrahydrofolate--tRNA-(uracil-5-)-methyltransferase TrmFO
DHMNFNFG_01032	CDS	2280	topA	5.99.1.2		DNA topoisomerase 1
DHMNFNFG_01033	CDS	1110				hypothetical protein
DHMNFNFG_01034	CDS	363	folB_2	4.1.2.25	COG1539	Dihydroneopterin aldolase
DHMNFNFG_01035	CDS	666				hypothetical protein
DHMNFNFG_01036	CDS	711	deoD	2.4.2.1	COG0813	Purine nucleoside phosphorylase DeoD-type
DHMNFNFG_01037	CDS	1389	apeA	3.4.11.-	COG1362	putative M18 family aminopeptidase 1
DHMNFNFG_01038	CDS	987	dus	1.3.1.-	COG0042	putative tRNA-dihydrouridine synthase
DHMNFNFG_01039	CDS	810	coaX	2.7.1.33	COG1521	Type III pantothenate kinase
DHMNFNFG_01040	CDS	987	birA	6.3.4.15	COG0340	Bifunctional ligase/repressor BirA
DHMNFNFG_01041	CDS	1095			COG3385	IS4 family transposase ISPepr4
DHMNFNFG_01042	CDS	1662				hypothetical protein
DHMNFNFG_01043	CDS	2064	ftsH_2	3.4.24.-	COG0465	ATP-dependent zinc metalloprotease FtsH
DHMNFNFG_01044	CDS	561	hpt	2.4.2.8	COG0634	Hypoxanthine phosphoribosyltransferase
DHMNFNFG_01045	CDS	963	tilS	6.3.4.19		tRNA(Ile)-lysidine synthase
DHMNFNFG_01046	CDS	468	yugI		COG1098	General stress protein 13
DHMNFNFG_01047	CDS	354	ftsL_1			Cell division protein FtsL
DHMNFNFG_01048	CDS	483				hypothetical protein
DHMNFNFG_01049	CDS	1140	ugtP	2.4.1.315	COG0707	Processive diacylglycerol beta-glucosyltransferase
DHMNFNFG_01050	CDS	756	bacC	1.1.1.385		Dihydroanticapsin 7-dehydrogenase
DHMNFNFG_01051	CDS	276	hup_1			DNA-binding protein HU
DHMNFNFG_01052	CDS	681				hypothetical protein
DHMNFNFG_01053	CDS	3384	mfd	3.6.4.-		Transcription-repair-coupling factor
DHMNFNFG_01054	CDS	636				hypothetical protein
DHMNFNFG_01055	CDS	1605	pyrG	6.3.4.2		CTP synthase
DHMNFNFG_01056	CDS	333	rpoE			DNA-directed RNA polymerase subunit delta
DHMNFNFG_01057	CDS	1656	argS	6.1.1.19		Arginine--tRNA ligase
DHMNFNFG_01058	CDS	459				hypothetical protein
DHMNFNFG_01059	CDS	2013	mcpC		COG0840	Methyl-accepting chemotaxis protein McpC
DHMNFNFG_01060	CDS	465	cheX	3.-.-.-	COG1406	CheY-P phosphatase CheX
DHMNFNFG_01061	CDS	864	cheB_4	3.1.1.61		Chemotaxis response regulator protein-glutamate methylesterase
DHMNFNFG_01062	CDS	375	glnB_1		COG0347	Nitrogen regulatory protein P-II
DHMNFNFG_01063	CDS	1311	nrgA			Ammonium transporter
DHMNFNFG_01064	CDS	366	gloA	4.4.1.5	COG0346	Lactoylglutathione lyase
DHMNFNFG_01065	CDS	810	glnQ_1			Glutamine transport ATP-binding protein GlnQ
DHMNFNFG_01066	CDS	645	tcyB		COG0765	L-cystine transport system permease protein TcyB
DHMNFNFG_01067	CDS	825	fliY_1		COG0834	L-cystine-binding protein FliY
DHMNFNFG_01068	CDS	1527	hutH	4.3.1.3	COG2986	Histidine ammonia-lyase
DHMNFNFG_01069	CDS	1254	hutI	3.5.2.7	COG1228	Imidazolonepropionase
DHMNFNFG_01070	CDS	2013	hutU	4.2.1.49		Urocanate hydratase
DHMNFNFG_01071	CDS	1326		3.5.4.32	COG0402	8-oxoguanine deaminase
DHMNFNFG_01072	CDS	1272	amaB	3.5.1.87		N-carbamoyl-L-amino acid hydrolase
DHMNFNFG_01073	CDS	828				hypothetical protein
DHMNFNFG_01074	CDS	600				hypothetical protein
DHMNFNFG_01075	CDS	1020	ssuA_1		COG0715	Putative aliphatic sulfonates-binding protein
DHMNFNFG_01076	CDS	414				hypothetical protein
DHMNFNFG_01077	CDS	1200				hypothetical protein
DHMNFNFG_01078	CDS	1257				hypothetical protein
DHMNFNFG_01079	CDS	807	cmpC	3.6.3.-	COG0715	Bicarbonate transport ATP-binding protein CmpC
DHMNFNFG_01080	CDS	354	glnB_2		COG0347	Nitrogen regulatory protein P-II
DHMNFNFG_01081	CDS	327	glnB_3		COG0347	Nitrogen regulatory protein P-II
DHMNFNFG_01082	CDS	2025	pat	2.3.1.-	COG0454	Protein lysine acetyltransferase Pat
DHMNFNFG_01083	CDS	606				hypothetical protein
DHMNFNFG_01084	CDS	1860				hypothetical protein
DHMNFNFG_01085	CDS	978	slcC	1.1.1.310	COG0111	(S)-sulfolactate dehydrogenase
DHMNFNFG_01086	CDS	798	tauB	3.6.3.36	COG4525	Taurine import ATP-binding protein TauB
DHMNFNFG_01087	CDS	813	ssuC		COG0600	Putative aliphatic sulfonates transport permease protein SsuC
DHMNFNFG_01088	CDS	1020	ssuA_2		COG0715	Putative aliphatic sulfonates-binding protein
DHMNFNFG_01089	CDS	1647	alsS	2.2.1.6	COG0028	Acetolactate synthase
DHMNFNFG_01090	CDS	474				hypothetical protein
DHMNFNFG_01091	CDS	786				hypothetical protein
DHMNFNFG_01092	CDS	1335	glyA_2	2.1.2.1	COG0112	Serine hydroxymethyltransferase
DHMNFNFG_01093	CDS	1260	sdcS		COG0471	Sodium-dependent dicarboxylate transporter SdcS
DHMNFNFG_01094	CDS	657				hypothetical protein
DHMNFNFG_01095	CDS	759				hypothetical protein
DHMNFNFG_01096	tRNA	77				tRNA-Pro(ggg)
DHMNFNFG_01097	CDS	354				hypothetical protein
DHMNFNFG_01098	CDS	630				hypothetical protein
DHMNFNFG_01099	CDS	273				hypothetical protein
DHMNFNFG_01100	CDS	351				hypothetical protein
DHMNFNFG_01101	CDS	576				hypothetical protein
DHMNFNFG_01102	CDS	294	bioD	6.3.3.3		ATP-dependent dethiobiotin synthetase BioD
DHMNFNFG_01103	CDS	1410	bglH	3.2.1.86	COG2723	Aryl-phospho-beta-D-glucosidase BglH
DHMNFNFG_01104	CDS	228				hypothetical protein
DHMNFNFG_01105	CDS	537				hypothetical protein
DHMNFNFG_01106	CDS	1416	gabR		COG1167	HTH-type transcriptional regulatory protein GabR
DHMNFNFG_01107	CDS	876	pdxS_2	4.3.3.6	COG0214	Pyridoxal 5'-phosphate synthase subunit PdxS
DHMNFNFG_01108	CDS	588	pdxT_2	4.3.3.6	COG0311	Pyridoxal 5'-phosphate synthase subunit PdxT
DHMNFNFG_01109	CDS	366				hypothetical protein
DHMNFNFG_01110	CDS	681				hypothetical protein
DHMNFNFG_01111	CDS	750				hypothetical protein
DHMNFNFG_01112	CDS	1041				hypothetical protein
DHMNFNFG_01113	CDS	1785				hypothetical protein
DHMNFNFG_01114	rRNA	111				5S ribosomal RNA
DHMNFNFG_01115	rRNA	2903				23S ribosomal RNA
DHMNFNFG_01116	rRNA	1549				16S ribosomal RNA
DHMNFNFG_01117	tRNA	77				tRNA-Met(cat)
DHMNFNFG_01118	tRNA	86				tRNA-Tyr(gta)
DHMNFNFG_01119	CDS	1176	ftsZ_2		COG0206	Cell division protein FtsZ
DHMNFNFG_01120	CDS	789	ftsQ			Cell division protein FtsQ
DHMNFNFG_01121	CDS	942	ddlB	6.3.2.4	COG1181	D-alanine--D-alanine ligase B
DHMNFNFG_01122	CDS	1404	murC	6.3.2.8	COG0773	UDP-N-acetylmuramate--L-alanine ligase
DHMNFNFG_01123	CDS	1134	murG	2.4.1.227	COG0707	UDP-N-acetylglucosamine--N-acetylmuramyl-(pentapeptide) pyrophosphoryl-undecaprenol N-acetylglucosamine transferase
DHMNFNFG_01124	CDS	1374	murD	6.3.2.9	COG0771	UDP-N-acetylmuramoylalanine--D-glutamate ligase
DHMNFNFG_01125	CDS	960	mraY	2.7.8.13	COG0472	Phospho-N-acetylmuramoyl-pentapeptide-transferase
DHMNFNFG_01126	CDS	1380	murF	6.3.2.10	COG0770	UDP-N-acetylmuramoyl-tripeptide--D-alanyl-D-alanine ligase
DHMNFNFG_01127	CDS	1536	murE	6.3.2.13	COG0769	UDP-N-acetylmuramoyl-L-alanyl-D-glutamate--2,6-diaminopimelate ligase
DHMNFNFG_01128	CDS	369	ftsL_2			Cell division protein FtsL
DHMNFNFG_01129	CDS	969	rsmH_1	2.1.1.199		Ribosomal RNA small subunit methyltransferase H
DHMNFNFG_01130	CDS	438	mraZ			Transcriptional regulator MraZ
DHMNFNFG_01131	CDS	840	icaB_1	3.5.1.-	COG0726	Poly-beta-1,6-N-acetyl-D-glucosamine N-deacetylase
DHMNFNFG_01132	CDS	807	lgt_1	2.4.99.-		Prolipoprotein diacylglyceryl transferase
DHMNFNFG_01133	CDS	210				hypothetical protein
DHMNFNFG_01134	CDS	1707				hypothetical protein
DHMNFNFG_01135	CDS	930	xypA		COG1879	Xylitol-binding protein
DHMNFNFG_01136	CDS	1716	proS	6.1.1.15	COG0442	Proline--tRNA ligase
DHMNFNFG_01137	CDS	1071	ispG	1.17.7.3	COG0821	4-hydroxy-3-methylbut-2-en-1-yl diphosphate synthase (flavodoxin)
DHMNFNFG_01138	CDS	1041				hypothetical protein
DHMNFNFG_01139	CDS	1158	dxr	1.1.1.267	COG0743	1-deoxy-D-xylulose 5-phosphate reductoisomerase
DHMNFNFG_01140	CDS	831	cdsA	2.7.7.41	COG0575	Phosphatidate cytidylyltransferase
DHMNFNFG_01141	CDS	798	uppS	2.5.1.31	COG0020	Ditrans,polycis-undecaprenyl-diphosphate synthase ((2E,6E)-farnesyl-diphosphate specific)
DHMNFNFG_01142	CDS	171	fer			Ferredoxin
DHMNFNFG_01143	CDS	228				hypothetical protein
DHMNFNFG_01144	CDS	558	frr		COG0233	Ribosome-recycling factor
DHMNFNFG_01145	CDS	729	pyrH	2.7.4.22	COG0528	Uridylate kinase
DHMNFNFG_01146	CDS	873	tsf		COG0264	Elongation factor Ts
DHMNFNFG_01147	CDS	726	rpsB		COG0052	30S ribosomal protein S2
DHMNFNFG_01148	CDS	1629	groL			60 kDa chaperonin
DHMNFNFG_01149	CDS	282	groS			10 kDa chaperonin
DHMNFNFG_01150	CDS	588	pdtaR		COG3707	putative transcriptional regulatory protein pdtaR
DHMNFNFG_01151	CDS	1449	pdtaS	2.7.13.3	COG3920	putative sensor histidine kinase pdtaS
DHMNFNFG_01152	CDS	1017	tsaD	2.3.1.234	COG0533	tRNA N6-adenosine threonylcarbamoyltransferase
DHMNFNFG_01153	CDS	525				hypothetical protein
DHMNFNFG_01154	CDS	711	tsaB		COG1214	tRNA threonylcarbamoyladenosine biosynthesis protein TsaB
DHMNFNFG_01155	CDS	483	tsaE		COG0802	tRNA threonylcarbamoyladenosine biosynthesis protein TsaE
DHMNFNFG_01156	CDS	546	rbr3A	1.11.1.1	COG1592	Reverse rubrerythrin-1
DHMNFNFG_01157	CDS	1617	rcsC_5	2.7.13.3		Sensor histidine kinase RcsC
DHMNFNFG_01158	CDS	1671	cheB_5	3.1.1.61		Chemotaxis response regulator protein-glutamate methylesterase
DHMNFNFG_01159	CDS	1257	cheB_6	3.1.1.61		Chemotaxis response regulator protein-glutamate methylesterase
DHMNFNFG_01160	CDS	843				hypothetical protein
DHMNFNFG_01161	CDS	1419	pyk	2.7.1.40		Pyruvate kinase
DHMNFNFG_01162	CDS	849				hypothetical protein
DHMNFNFG_01163	CDS	576				hypothetical protein
DHMNFNFG_01164	CDS	1134	ybhR_1		COG0842	putative multidrug ABC transporter permease YbhR
DHMNFNFG_01165	CDS	1122	mdtN		COG1566	Multidrug resistance protein MdtN
DHMNFNFG_01166	CDS	483				hypothetical protein
DHMNFNFG_01167	CDS	876	lacX			Protein LacX, plasmid
DHMNFNFG_01168	CDS	195				hypothetical protein
DHMNFNFG_01169	CDS	846				hypothetical protein
DHMNFNFG_01170	CDS	882	cysL		COG0583	HTH-type transcriptional regulator CysL
DHMNFNFG_01171	CDS	1092				hypothetical protein
DHMNFNFG_01172	CDS	1185	ybdL	2.6.1.88	COG0436	Methionine aminotransferase
DHMNFNFG_01173	CDS	828	metQ_1		COG1464	Methionine-binding lipoprotein MetQ
DHMNFNFG_01174	CDS	132				hypothetical protein
DHMNFNFG_01175	CDS	1179				hypothetical protein
DHMNFNFG_01176	CDS	384				hypothetical protein
DHMNFNFG_01177	CDS	834				hypothetical protein
DHMNFNFG_01178	CDS	99				hypothetical protein
DHMNFNFG_01179	CDS	1479	putP		COG0591	Sodium/proline symporter
DHMNFNFG_01180	CDS	1386				hypothetical protein
DHMNFNFG_01181	CDS	1284			COG1055	putative transporter
DHMNFNFG_01182	CDS	306				hypothetical protein
DHMNFNFG_01183	CDS	1674	glnS	6.1.1.18	COG0008	Glutamine--tRNA ligase
DHMNFNFG_01184	CDS	798				hypothetical protein
DHMNFNFG_01185	CDS	516	niaR		COG1827	putative transcription repressor NiaR
DHMNFNFG_01186	tRNA	75				tRNA-Glu(ttc)
DHMNFNFG_01187	tRNA	76				tRNA-Asn(gtt)
DHMNFNFG_01188	CDS	1320				hypothetical protein
DHMNFNFG_01189	CDS	588	polC_2	2.7.7.7	COG2176	DNA polymerase III PolC-type
DHMNFNFG_01190	CDS	1410	gltD_2	1.4.1.13	COG0493	Glutamate synthase [NADPH] small chain
DHMNFNFG_01191	CDS	843			COG0543	Dihydroorotate dehydrogenase B (NAD(+)), electron transfer subunit
DHMNFNFG_01192	CDS	744				hypothetical protein
DHMNFNFG_01193	CDS	1668	fhs	6.3.4.3	COG2759	Formate--tetrahydrofolate ligase
DHMNFNFG_01194	CDS	870	folD		COG0190	Bifunctional protein FolD protein
DHMNFNFG_01195	CDS	849	ubiA	2.5.1.-	COG0382	4-hydroxybenzoate octaprenyltransferase
DHMNFNFG_01196	CDS	1461	ubiD	4.1.1.98	COG0043	3-octaprenyl-4-hydroxybenzoate carboxy-lyase
DHMNFNFG_01197	CDS	807	tatC		COG0805	Sec-independent protein translocase protein TatC
DHMNFNFG_01198	CDS	228	tatAd_1			Sec-independent protein translocase protein TatAd
DHMNFNFG_01199	CDS	309	tatA			Sec-independent protein translocase protein TatA
DHMNFNFG_01200	CDS	981	hepT	2.5.1.30	COG0142	Heptaprenyl diphosphate synthase component 2
DHMNFNFG_01201	CDS	399				hypothetical protein
DHMNFNFG_01202	CDS	1008				hypothetical protein
DHMNFNFG_01203	CDS	630				hypothetical protein
DHMNFNFG_01204	CDS	456				hypothetical protein
DHMNFNFG_01205	CDS	942				hypothetical protein
DHMNFNFG_01206	CDS	801				IS481 family transposase ISChy3
DHMNFNFG_01207	CDS	753				hypothetical protein
DHMNFNFG_01208	CDS	381				hypothetical protein
DHMNFNFG_01209	CDS	1725				hypothetical protein
DHMNFNFG_01210	CDS	447	yqeY		COG1610	putative protein YqeY
DHMNFNFG_01211	CDS	183	rpsU			30S ribosomal protein S21
DHMNFNFG_01212	CDS	348		3.9.1.-	COG0537	Purine nucleoside phosphoramidase
DHMNFNFG_01213	CDS	1299	mtaB	2.8.4.5	COG0621	Threonylcarbamoyladenosine tRNA methylthiotransferase MtaB
DHMNFNFG_01214	CDS	759	rsmE	2.1.1.193	COG1385	Ribosomal RNA small subunit methyltransferase E
DHMNFNFG_01215	CDS	945	prmA	2.1.1.-	COG2264	Ribosomal protein L11 methyltransferase
DHMNFNFG_01216	CDS	495				hypothetical protein
DHMNFNFG_01217	CDS	1278				hypothetical protein
DHMNFNFG_01218	CDS	1194	dnaJ		COG0484	Chaperone protein DnaJ
DHMNFNFG_01219	CDS	1863	dnaK		COG0443	Chaperone protein DnaK
DHMNFNFG_01220	CDS	621	grpE			Protein GrpE
DHMNFNFG_01221	CDS	1035	hrcA		COG1420	Heat-inducible transcription repressor HrcA
DHMNFNFG_01222	CDS	1254	hemN	1.3.99.-	COG0635	Oxygen-independent coproporphyrinogen-III oxidase-like protein YqeR
DHMNFNFG_01223	CDS	1797	lepA_2	3.6.5.-	COG0481	Elongation factor 4
DHMNFNFG_01224	CDS	2010				hypothetical protein
DHMNFNFG_01225	CDS	2871				hypothetical protein
DHMNFNFG_01226	CDS	267	rpsT		COG0268	30S ribosomal protein S20
DHMNFNFG_01227	CDS	1350	mdtK_1		COG0534	Multidrug resistance protein MdtK
DHMNFNFG_01228	CDS	1206				hypothetical protein
DHMNFNFG_01229	CDS	1329	amiC	3.5.1.28	COG0860	N-acetylmuramoyl-L-alanine amidase AmiC
DHMNFNFG_01230	CDS	783	tcyC	3.6.3.-	COG1126	L-cystine import ATP-binding protein TcyC
DHMNFNFG_01231	CDS	645	yecS		COG0765	L-cystine transport system permease protein YecS
DHMNFNFG_01232	CDS	1344	msmE		COG1653	Multiple sugar-binding protein
DHMNFNFG_01233	CDS	1587	cheB_7	3.1.1.61		Chemotaxis response regulator protein-glutamate methylesterase
DHMNFNFG_01234	CDS	1872				hypothetical protein
DHMNFNFG_01235	CDS	813	fliY_2		COG0834	L-cystine-binding protein FliY
DHMNFNFG_01236	CDS	1065				hypothetical protein
DHMNFNFG_01237	CDS	1218	macB	3.6.3.-	COG0577	Macrolide export ATP-binding/permease protein MacB
DHMNFNFG_01238	CDS	729	yknY	3.6.3.-	COG1136	putative ABC transporter ATP-binding protein YknY
DHMNFNFG_01239	CDS	1128	macA		COG0845	Macrolide export protein MacA
DHMNFNFG_01240	CDS	1455				hypothetical protein
DHMNFNFG_01241	CDS	1779	recQ	3.6.4.12	COG0514	ATP-dependent DNA helicase RecQ
DHMNFNFG_01242	CDS	1338	apeB	3.4.11.-	COG1362	putative M18 family aminopeptidase 2
DHMNFNFG_01243	CDS	627				hypothetical protein
DHMNFNFG_01244	CDS	513				hypothetical protein
DHMNFNFG_01245	CDS	1272				hypothetical protein
DHMNFNFG_01246	CDS	1419				hypothetical protein
DHMNFNFG_01247	CDS	909				hypothetical protein
DHMNFNFG_01248	CDS	1002				hypothetical protein
DHMNFNFG_01249	CDS	696				hypothetical protein
DHMNFNFG_01250	CDS	1530	gpmI	5.4.2.12	COG0696	2,3-bisphosphoglycerate-independent phosphoglycerate mutase
DHMNFNFG_01251	CDS	750	tpiA	5.3.1.1		Triosephosphate isomerase
DHMNFNFG_01252	CDS	1194	pgk/tpi		COG0126	Bifunctional PGK/TIM
DHMNFNFG_01253	CDS	1017	gap	1.2.1.12		Glyceraldehyde-3-phosphate dehydrogenase
DHMNFNFG_01254	CDS	1404				hypothetical protein
DHMNFNFG_01255	CDS	138				hypothetical protein
DHMNFNFG_01256	CDS	771	hisK_2	3.1.3.15	COG1387	Histidinol-phosphatase
DHMNFNFG_01257	CDS	1887				hypothetical protein
DHMNFNFG_01258	CDS	1509				hypothetical protein
DHMNFNFG_01259	CDS	879	rsmA	2.1.1.182		Ribosomal RNA small subunit methyltransferase A
DHMNFNFG_01260	CDS	549	rnmV	3.1.26.8	COG1658	Ribonuclease M5
DHMNFNFG_01261	CDS	681	tmk	2.7.4.9	COG0125	Thymidylate kinase
DHMNFNFG_01262	CDS	1455	speA	4.1.1.19	COG1982	Arginine decarboxylase
DHMNFNFG_01263	CDS	1308	degS	2.7.13.3		Signal transduction histidine-protein kinase/phosphatase DegS
DHMNFNFG_01264	CDS	462				hypothetical protein
DHMNFNFG_01265	CDS	1203	ftsW	2.4.1.129	COG0772	putative peptidoglycan glycosyltransferase FtsW
DHMNFNFG_01266	CDS	651	trmB	2.1.1.33	COG0220	tRNA (guanine-N(7)-)-methyltransferase
DHMNFNFG_01267	CDS	1914	norR_1			Anaerobic nitric oxide reductase transcription regulator NorR
DHMNFNFG_01268	CDS	333				hypothetical protein
DHMNFNFG_01269	CDS	435	atpC		COG0355	ATP synthase epsilon chain
DHMNFNFG_01270	CDS	1413	atpD	3.6.3.14	COG0055	ATP synthase subunit beta
DHMNFNFG_01271	CDS	855	atpG		COG0224	ATP synthase gamma chain, sodium ion specific
DHMNFNFG_01272	CDS	1536	atpA	3.6.3.14	COG0056	ATP synthase subunit alpha
DHMNFNFG_01273	CDS	543	atpH			ATP synthase subunit delta
DHMNFNFG_01274	CDS	504	atpF		COG0711	ATP synthase subunit b
DHMNFNFG_01275	CDS	252	atpE			ATP synthase subunit c, sodium ion specific
DHMNFNFG_01276	CDS	675	atpB		COG0356	ATP synthase subunit a
DHMNFNFG_01277	CDS	381				hypothetical protein
DHMNFNFG_01278	CDS	240				hypothetical protein
DHMNFNFG_01279	CDS	1158	mnaA	5.1.3.14	COG0381	UDP-N-acetylglucosamine 2-epimerase
DHMNFNFG_01280	CDS	1053	tagO	2.7.8.33	COG0472	putative undecaprenyl-phosphate N-acetylglucosaminyl 1-phosphate transferase
DHMNFNFG_01281	CDS	465				hypothetical protein
DHMNFNFG_01282	CDS	465				hypothetical protein
DHMNFNFG_01283	CDS	1266				hypothetical protein
DHMNFNFG_01284	CDS	1101	lptG		COG0795	Lipopolysaccharide export system permease protein LptG
DHMNFNFG_01285	CDS	720	lptB_1	3.6.3.-	COG1137	Lipopolysaccharide export system ATP-binding protein LptB
DHMNFNFG_01286	CDS	687	lptD_1			LPS-assembly protein LptD
DHMNFNFG_01287	CDS	627				hypothetical protein
DHMNFNFG_01288	CDS	915	lpxL	2.3.1.241	COG1560	Lipid A biosynthesis lauroyltransferase
DHMNFNFG_01289	CDS	585	kdsC	3.1.3.45	COG1778	3-deoxy-D-manno-octulosonate 8-phosphate phosphatase KdsC
DHMNFNFG_01290	CDS	969	kdsD	5.3.1.13	COG0517	Arabinose 5-phosphate isomerase KdsD
DHMNFNFG_01291	CDS	825	kdsA	2.5.1.55	COG2877	2-dehydro-3-deoxyphosphooctonate aldolase
DHMNFNFG_01292	CDS	735	kpsU	2.7.7.38	COG1212	3-deoxy-manno-octulosonate cytidylyltransferase
DHMNFNFG_01293	CDS	2520	lpxK	2.7.1.130		Tetraacyldisaccharide 4'-kinase
DHMNFNFG_01294	CDS	1746		3.6.3.-		Putative multidrug export ATP-binding/permease protein
DHMNFNFG_01295	CDS	1137	lpxB	2.4.1.182	COG0763	Lipid-A-disaccharide synthase
DHMNFNFG_01296	CDS	804	lpxI	3.6.1.54	COG3494	UDP-2,3-diacylglucosamine pyrophosphatase LpxI
DHMNFNFG_01297	CDS	813	lpxA	2.3.1.129		Acyl-[acyl-carrier-protein]--UDP-N-acetylglucosamine O-acyltransferase
DHMNFNFG_01298	CDS	441	fabZ	4.2.1.59	COG0764	3-hydroxyacyl-[acyl-carrier-protein] dehydratase FabZ
DHMNFNFG_01299	CDS	831	lpxC	3.5.1.108	COG0774	UDP-3-O-acyl-N-acetylglucosamine deacetylase
DHMNFNFG_01300	CDS	864		2.3.1.-	COG1560	Phosphatidylinositol mannoside acyltransferase
DHMNFNFG_01301	CDS	1029	lpxD	2.3.1.-	COG1044	UDP-3-O-acylglucosamine N-acyltransferase
DHMNFNFG_01302	CDS	438				hypothetical protein
DHMNFNFG_01303	CDS	1116				hypothetical protein
DHMNFNFG_01304	CDS	465				hypothetical protein
DHMNFNFG_01305	CDS	1299				hypothetical protein
DHMNFNFG_01306	CDS	1983	bamA			Outer membrane protein assembly factor BamA
DHMNFNFG_01307	CDS	588				hypothetical protein
DHMNFNFG_01308	CDS	645	fliA_2			RNA polymerase sigma factor FliA
DHMNFNFG_01309	CDS	4368				hypothetical protein
DHMNFNFG_01310	CDS	1608	tolC			Outer membrane protein TolC
DHMNFNFG_01311	CDS	1287				hypothetical protein
DHMNFNFG_01312	CDS	747	mkl		COG1127	putative ribonucleotide transport ATP-binding protein mkl
DHMNFNFG_01313	CDS	771	mlaE		COG0767	putative phospholipid ABC transporter permease protein MlaE
DHMNFNFG_01314	CDS	723	rnhA	3.1.26.4		Ribonuclease H
DHMNFNFG_01315	CDS	1281	serS	6.1.1.11		Serine--tRNA ligase
DHMNFNFG_01316	CDS	711				hypothetical protein
DHMNFNFG_01317	CDS	315				hypothetical protein
DHMNFNFG_01318	CDS	696	rspR_1		COG1802	HTH-type transcriptional repressor RspR
DHMNFNFG_01319	CDS	3309	rapA_1	3.6.4.-		RNA polymerase-associated protein RapA
DHMNFNFG_01320	CDS	1053				hypothetical protein
DHMNFNFG_01321	CDS	174				hypothetical protein
DHMNFNFG_01322	CDS	879				IS3 family transposase ISVpa4
DHMNFNFG_01323	CDS	339				hypothetical protein
DHMNFNFG_01324	CDS	249				hypothetical protein
DHMNFNFG_01325	CDS	363				hypothetical protein
DHMNFNFG_01326	CDS	1047	rfbB_1	4.2.1.46	COG1088	dTDP-glucose 4,6-dehydratase
DHMNFNFG_01327	CDS	717	ispD_1	2.7.7.60	COG1211	2-C-methyl-D-erythritol 4-phosphate cytidylyltransferase
DHMNFNFG_01328	CDS	1212	tagF_1	2.7.8.12	COG1887	Teichoic acid poly(glycerol phosphate) polymerase
DHMNFNFG_01329	CDS	1098				hypothetical protein
DHMNFNFG_01330	CDS	405				hypothetical protein
DHMNFNFG_01331	CDS	273	yafQ_1	3.1.-.-	COG3041	mRNA interferase toxin YafQ
DHMNFNFG_01332	CDS	279				hypothetical protein
DHMNFNFG_01333	CDS	411			COG1720	S-adenosyl-L-methionine-binding protein
DHMNFNFG_01334	CDS	2643				hypothetical protein
DHMNFNFG_01335	CDS	630	yvdM	5.4.2.6	COG0637	Beta-phosphoglucomutase
DHMNFNFG_01336	CDS	1710	nag3	3.2.1.21	COG1472	Beta-N-acetylglucosaminidase/beta-glucosidase
DHMNFNFG_01337	CDS	1260	gghA	3.2.1.74	COG2723	1,4-beta-D-glucan glucohydrolase
DHMNFNFG_01338	CDS	1479				hypothetical protein
DHMNFNFG_01339	CDS	1389				hypothetical protein
DHMNFNFG_01340	CDS	1128	rhaS_2			HTH-type transcriptional activator RhaS
DHMNFNFG_01341	CDS	180	rpmF_1		COG0333	50S ribosomal protein L32
DHMNFNFG_01342	CDS	2676	ftsA			Cell division protein FtsA
DHMNFNFG_01343	CDS	1257				putative protein
DHMNFNFG_01344	CDS	1404				hypothetical protein
DHMNFNFG_01345	CDS	201	tatAd_2			Sec-independent protein translocase protein TatAd
DHMNFNFG_01346	CDS	864	catM			HTH-type transcriptional regulator CatM
DHMNFNFG_01347	CDS	1185	ybjJ			Inner membrane protein YbjJ
DHMNFNFG_01348	CDS	474	dut	3.6.1.23	COG0756	Deoxyuridine 5'-triphosphate nucleotidohydrolase
DHMNFNFG_01349	CDS	612	ttdB	4.2.1.32	COG1838	L(+)-tartrate dehydratase subunit beta
DHMNFNFG_01350	CDS	900	ttdA_1	4.2.1.32	COG1951	L(+)-tartrate dehydratase subunit alpha
DHMNFNFG_01351	CDS	942	cynR_2			HTH-type transcriptional regulator CynR
DHMNFNFG_01352	CDS	282				hypothetical protein
DHMNFNFG_01353	CDS	273	yafQ_2	3.1.-.-	COG3041	mRNA interferase toxin YafQ
DHMNFNFG_01354	CDS	345				hypothetical protein
DHMNFNFG_01355	CDS	477	mutX	3.6.1.55	COG0494	8-oxo-dGTP diphosphatase
DHMNFNFG_01356	CDS	351				hypothetical protein
DHMNFNFG_01357	CDS	1635	cysN	2.7.7.4		Sulfate adenylyltransferase subunit 1
DHMNFNFG_01358	CDS	912	cysD	2.7.7.4	COG0175	Sulfate adenylyltransferase subunit 2
DHMNFNFG_01359	tRNA	89				tRNA-Ser(cga)
DHMNFNFG_01360	CDS	252				hypothetical protein
DHMNFNFG_01361	CDS	759				hypothetical protein
DHMNFNFG_01362	CDS	1125	rsxB_1			Electron transport complex subunit RsxB
DHMNFNFG_01363	CDS	567				hypothetical protein
DHMNFNFG_01364	CDS	1956				hypothetical protein
DHMNFNFG_01365	CDS	501				hypothetical protein
DHMNFNFG_01366	CDS	987				hypothetical protein
DHMNFNFG_01367	CDS	645	guaB_2	1.1.1.205		Inosine-5'-monophosphate dehydrogenase
DHMNFNFG_01368	CDS	717	livF		COG0410	High-affinity branched-chain amino acid transport ATP-binding protein LivF
DHMNFNFG_01369	CDS	768	lptB_2	3.6.3.-	COG1137	Lipopolysaccharide export system ATP-binding protein LptB
DHMNFNFG_01370	CDS	948				hypothetical protein
DHMNFNFG_01371	CDS	888	livH		COG0559	High-affinity branched-chain amino acid transport system permease protein LivH
DHMNFNFG_01372	CDS	1173			COG0683	Leu/Ile/Val-binding protein
DHMNFNFG_01373	CDS	594				hypothetical protein
DHMNFNFG_01374	CDS	1446	nagJ	3.2.1.169		O-GlcNAcase NagJ
DHMNFNFG_01375	tRNA	77				tRNA-Arg(cct)
DHMNFNFG_01376	CDS	1233				hypothetical protein
DHMNFNFG_01377	CDS	858				hypothetical protein
DHMNFNFG_01378	CDS	477				hypothetical protein
DHMNFNFG_01379	CDS	909				hypothetical protein
DHMNFNFG_01380	CDS	3300				hypothetical protein
DHMNFNFG_01381	CDS	3090				hypothetical protein
DHMNFNFG_01382	CDS	1008				hypothetical protein
DHMNFNFG_01383	CDS	1713				hypothetical protein
DHMNFNFG_01384	CDS	1221				hypothetical protein
DHMNFNFG_01385	CDS	1017				hypothetical protein
DHMNFNFG_01386	CDS	555				hypothetical protein
DHMNFNFG_01387	CDS	351				hypothetical protein
DHMNFNFG_01388	CDS	318				hypothetical protein
DHMNFNFG_01389	CDS	1686	cstA		COG1966	Peptide transporter CstA
DHMNFNFG_01390	CDS	1107		1.-.-.-		NADH oxidase
DHMNFNFG_01391	CDS	1266	murAA	2.5.1.7	COG0766	UDP-N-acetylglucosamine 1-carboxyvinyltransferase 1
DHMNFNFG_01392	CDS	1938				hypothetical protein
DHMNFNFG_01393	CDS	1467				hypothetical protein
DHMNFNFG_01394	CDS	444				hypothetical protein
DHMNFNFG_01395	CDS	1113	flgI			Flagellar P-ring protein
DHMNFNFG_01396	CDS	603	flgH			Flagellar L-ring protein
DHMNFNFG_01397	CDS	753				hypothetical protein
DHMNFNFG_01398	CDS	795	flgG_1		COG4786	Flagellar basal-body rod protein FlgG
DHMNFNFG_01399	CDS	807	flgG_2		COG4786	Flagellar basal-body rod protein FlgG
DHMNFNFG_01400	CDS	1005	mbl		COG1077	MreB-like protein
DHMNFNFG_01401	CDS	957	ldh_2	1.1.1.27		L-lactate dehydrogenase
DHMNFNFG_01402	CDS	903	sucD	6.2.1.5	COG0074	Succinate--CoA ligase [ADP-forming] subunit alpha
DHMNFNFG_01403	CDS	1197	sucC	6.2.1.5	COG0045	Succinate--CoA ligase [ADP-forming] subunit beta
DHMNFNFG_01404	CDS	1128	mro	5.1.3.3	COG2017	Aldose 1-epimerase
DHMNFNFG_01405	CDS	810			COG1344	Flagellar filament 33 kDa core protein
DHMNFNFG_01406	CDS	1305				hypothetical protein
DHMNFNFG_01407	tRNA	74				tRNA-Gly(ccc)
DHMNFNFG_01408	CDS	1029	ccpA_1		COG1609	Catabolite control protein A
DHMNFNFG_01409	CDS	1524	galT	2.7.7.12		Galactose-1-phosphate uridylyltransferase
DHMNFNFG_01410	CDS	990	galE	5.1.3.2	COG1087	UDP-glucose 4-epimerase
DHMNFNFG_01411	CDS	1173	galK	2.7.1.6	COG0153	Galactokinase
DHMNFNFG_01412	CDS	522				hypothetical protein
DHMNFNFG_01413	CDS	1857				hypothetical protein
DHMNFNFG_01414	CDS	597				hypothetical protein
DHMNFNFG_01415	CDS	483	moaC	4.6.1.17	COG0315	Cyclic pyranopterin monophosphate synthase
DHMNFNFG_01416	CDS	666	narX	1.7.99.4		Nitrate reductase-like protein NarX
DHMNFNFG_01417	CDS	549				hypothetical protein
DHMNFNFG_01418	CDS	1425	narH	1.7.99.4	COG1140	Respiratory nitrate reductase 1 beta chain
DHMNFNFG_01419	CDS	3684	narG	1.7.99.4	COG5013	Respiratory nitrate reductase 1 alpha chain
DHMNFNFG_01420	CDS	690	fnr		COG0664	Anaerobic regulatory protein
DHMNFNFG_01421	CDS	1341	narK		COG2223	Nitrate/nitrite transporter NarK
DHMNFNFG_01422	CDS	1281	nrfA	1.7.2.2	COG3303	Cytochrome c-552
DHMNFNFG_01423	CDS	492	nrfH		COG3005	Cytochrome c-type protein NrfH
DHMNFNFG_01424	CDS	2103				hypothetical protein
DHMNFNFG_01425	CDS	384	ccmE			Cytochrome c-type biogenesis protein CcmE
DHMNFNFG_01426	CDS	660	ccsA			Cytochrome c biogenesis protein CcsA
DHMNFNFG_01427	CDS	672				hypothetical protein
DHMNFNFG_01428	CDS	621	ecfA2_2	3.6.3.-	COG1122	Energy-coupling factor transporter ATP-binding protein EcfA2
DHMNFNFG_01429	CDS	687				hypothetical protein
DHMNFNFG_01430	CDS	588				hypothetical protein
DHMNFNFG_01431	CDS	1692	ifcA	1.3.5.4	COG1053	Fumarate reductase flavoprotein subunit
DHMNFNFG_01432	CDS	1281				hypothetical protein
DHMNFNFG_01433	CDS	252				hypothetical protein
DHMNFNFG_01434	CDS	627	sgcG_2	1.3.99.24		2-amino-4-deoxychorismate dehydrogenase
DHMNFNFG_01435	CDS	1005				hypothetical protein
DHMNFNFG_01436	CDS	1128	aes	3.1.1.-		Acetyl esterase
DHMNFNFG_01437	CDS	621				hypothetical protein
DHMNFNFG_01438	CDS	1362	fucP		COG0738	L-fucose-proton symporter
DHMNFNFG_01439	CDS	936	rbsK/rbiA			Bifunctional ribokinase/ribose-5-phosphate isomerase A
DHMNFNFG_01440	CDS	999	exuR		COG1609	putative HTH-type transcriptional repressor ExuR
DHMNFNFG_01441	CDS	396	rbsD	5.4.99.62	COG1869	D-ribose pyranase
DHMNFNFG_01442	CDS	1641	hcp	1.7.99.1	COG1151	Hydroxylamine reductase
DHMNFNFG_01443	CDS	966	gmuF	5.3.1.8	COG1482	putative mannose-6-phosphate isomerase GmuF
DHMNFNFG_01444	CDS	3417	smc_2			Chromosome partition protein Smc
DHMNFNFG_01445	CDS	666				hypothetical protein
DHMNFNFG_01446	CDS	1470				putative protein/MSMEI_1241
DHMNFNFG_01447	CDS	765	yfcA		COG0730	putative membrane transporter protein YfcA
DHMNFNFG_01448	CDS	2313	nrdD	1.1.98.6	COG1328	Anaerobic ribonucleoside-triphosphate reductase
DHMNFNFG_01449	CDS	450	ohrR			Organic hydroperoxide resistance transcriptional regulator
DHMNFNFG_01450	CDS	1833	cptA	2.7.-.-	COG2194	Phosphoethanolamine transferase CptA
DHMNFNFG_01451	CDS	909				hypothetical protein
DHMNFNFG_01452	CDS	2019				hypothetical protein
DHMNFNFG_01453	CDS	768	glcR		COG1349	HTH-type transcriptional repressor GlcR
DHMNFNFG_01454	CDS	963				hypothetical protein
DHMNFNFG_01455	CDS	1572	clcA		COG0038	H(+)/Cl(-) exchange transporter ClcA
DHMNFNFG_01456	CDS	234	rpsR			30S ribosomal protein S18
DHMNFNFG_01457	CDS	453				Single-stranded DNA-binding protein
DHMNFNFG_01458	CDS	288	rpsF		COG0360	30S ribosomal protein S6
DHMNFNFG_01459	CDS	954				hypothetical protein
DHMNFNFG_01460	CDS	1122	pepT_1	3.4.11.4	COG2195	Peptidase T
DHMNFNFG_01461	CDS	1275	dcuD_1		COG3069	Putative cryptic C4-dicarboxylate transporter DcuD
DHMNFNFG_01462	CDS	633			COG0586	putative membrane protein
DHMNFNFG_01463	CDS	576	mneA			Putative manganese exporter
DHMNFNFG_01464	tRNA	76				tRNA-Phe(gaa)
DHMNFNFG_01465	tRNA	77				tRNA-Asp(gtc)
DHMNFNFG_01466	tRNA	75				tRNA-Glu(ttc)
DHMNFNFG_01467	tRNA	76				tRNA-Lys(ttt)
DHMNFNFG_01468	CDS	534				hypothetical protein
DHMNFNFG_01469	CDS	1830	glmS	2.6.1.16	COG0449	Glutamine--fructose-6-phosphate aminotransferase [isomerizing]
DHMNFNFG_01470	rRNA	111				5S ribosomal RNA
DHMNFNFG_01471	rRNA	2908				23S ribosomal RNA
DHMNFNFG_01472	tRNA	77				tRNA-Ile(gat)
DHMNFNFG_01473	tRNA	76				tRNA-Ala(tgc)
DHMNFNFG_01474	rRNA	1545				16S ribosomal RNA
DHMNFNFG_01475	CDS	1260		1.6.99.-		NADH dehydrogenase-like protein
DHMNFNFG_01476	CDS	1344	rpoN		COG1508	RNA polymerase sigma-54 factor
DHMNFNFG_01477	CDS	1290				hypothetical protein
DHMNFNFG_01478	CDS	1944	ettA_1		COG0488	Energy-dependent translational throttle protein EttA
DHMNFNFG_01479	CDS	1335				hypothetical protein
DHMNFNFG_01480	CDS	1221	cshC	3.6.4.13	COG0513	DEAD-box ATP-dependent RNA helicase CshC
DHMNFNFG_01481	CDS	2433	topB_1	5.99.1.2		DNA topoisomerase 3
DHMNFNFG_01482	CDS	384				hypothetical protein
DHMNFNFG_01483	CDS	1272	lysA	4.1.1.20	COG0019	Diaminopimelate decarboxylase
DHMNFNFG_01484	CDS	1689				hypothetical protein
DHMNFNFG_01485	CDS	1683				hypothetical protein
DHMNFNFG_01486	CDS	966	pfkA_1	2.7.1.11	COG0205	ATP-dependent 6-phosphofructokinase
DHMNFNFG_01487	CDS	825	manZ_1		COG3716	PTS system mannose-specific EIID component
DHMNFNFG_01488	CDS	816	manY		COG3715	PTS system mannose-specific EIIC component
DHMNFNFG_01489	CDS	483	manX_1	2.7.1.191	COG2893	PTS system mannose-specific EIIAB component
DHMNFNFG_01490	CDS	429	manX_2	2.7.1.191	COG2893	PTS system mannose-specific EIIAB component
DHMNFNFG_01491	CDS	2823	dgaR			Transcriptional regulatory protein DagR
DHMNFNFG_01492	CDS	210				hypothetical protein
DHMNFNFG_01493	CDS	2592	copA	3.6.3.54	COG2217	Copper-exporting P-type ATPase
DHMNFNFG_01494	CDS	324	csoR_1		COG1937	Copper-sensing transcriptional repressor CsoR
DHMNFNFG_01495	CDS	1008				hypothetical protein
DHMNFNFG_01496	tRNA	76				tRNA-Thr(cgt)
DHMNFNFG_01497	CDS	1347	aroP		COG1113	Aromatic amino acid transport protein AroP
DHMNFNFG_01498	CDS	1170	fsr_2			Fosmidomycin resistance protein
DHMNFNFG_01499	CDS	2973				hypothetical protein
DHMNFNFG_01500	CDS	1287				hypothetical protein
DHMNFNFG_01501	CDS	2127				hypothetical protein
DHMNFNFG_01502	CDS	513				hypothetical protein
DHMNFNFG_01503	CDS	870				hypothetical protein
DHMNFNFG_01504	CDS	591				hypothetical protein
DHMNFNFG_01505	CDS	1833	bepA_2	3.4.-.-		Beta-barrel assembly-enhancing protease
DHMNFNFG_01506	CDS	378				hypothetical protein
DHMNFNFG_01507	CDS	543	bioY		COG1268	Biotin transporter BioY
DHMNFNFG_01508	CDS	588				hypothetical protein
DHMNFNFG_01509	CDS	1128	mobA	2.7.7.77		Molybdenum cofactor guanylyltransferase
DHMNFNFG_01510	CDS	1341	brnQ		COG1114	Branched-chain amino acid transport system 2 carrier protein
DHMNFNFG_01511	CDS	456				hypothetical protein
DHMNFNFG_01512	CDS	816				hypothetical protein
DHMNFNFG_01513	CDS	813	ycfH	3.1.-.-	COG0084	putative metal-dependent hydrolase YcfH
DHMNFNFG_01514	CDS	1953	metG	6.1.1.10		Methionine--tRNA ligase
DHMNFNFG_01515	CDS	882	rsmI	2.1.1.198	COG0313	Ribosomal RNA small subunit methyltransferase I
DHMNFNFG_01516	CDS	777	yfiC	2.1.1.223		tRNA1(Val) (adenine(37)-N6)-methyltransferase
DHMNFNFG_01517	CDS	1215				hypothetical protein
DHMNFNFG_01518	CDS	996				hypothetical protein
DHMNFNFG_01519	CDS	456				hypothetical protein
DHMNFNFG_01520	CDS	327				hypothetical protein
DHMNFNFG_01521	CDS	384	mgsA	4.2.3.3	COG1803	Methylglyoxal synthase
DHMNFNFG_01522	CDS	987				hypothetical protein
DHMNFNFG_01523	tRNA	87				tRNA-Leu(gag)
DHMNFNFG_01524	tRNA	88				tRNA-Leu(cag)
DHMNFNFG_01525	tRNA	88				tRNA-Leu(cag)
DHMNFNFG_01526	tRNA	87				tRNA-Leu(gag)
DHMNFNFG_01527	tRNA	89				tRNA-Leu(taa)
DHMNFNFG_01528	tRNA	74				tRNA-Gly(tcc)
DHMNFNFG_01529	tRNA	76				tRNA-Thr(tgt)
DHMNFNFG_01530	tRNA	76				tRNA-Phe(gaa)
DHMNFNFG_01531	tRNA	77				tRNA-Asp(gtc)
DHMNFNFG_01532	tRNA	76				tRNA-Val(tac)
DHMNFNFG_01533	tRNA	76				tRNA-Lys(ctt)
DHMNFNFG_01534	tRNA	76				tRNA-Lys(ttt)
DHMNFNFG_01535	tRNA	77				tRNA-Gln(ttg)
DHMNFNFG_01536	tRNA	76				tRNA-Asn(gtt)
DHMNFNFG_01537	rRNA	112				5S ribosomal RNA
DHMNFNFG_01538	rRNA	2901				23S ribosomal RNA
DHMNFNFG_01539	rRNA	1549				16S ribosomal RNA
DHMNFNFG_01540	CDS	1272				hypothetical protein
DHMNFNFG_01541	CDS	801				hypothetical protein
DHMNFNFG_01542	CDS	987	whiA		COG1481	Sporulation transcription regulator WhiA
DHMNFNFG_01543	CDS	1305				Gluconeogenesis factor
DHMNFNFG_01544	CDS	975	yvcJ		COG1660	Nucleotide-binding protein YvcJ
DHMNFNFG_01545	CDS	798		3.1.3.-		Putative phosphatase
DHMNFNFG_01546	CDS	819		3.1.3.-		Putative phosphatase
DHMNFNFG_01547	CDS	480				hypothetical protein
DHMNFNFG_01548	CDS	1113	alr1	5.1.1.1	COG0787	Alanine racemase 1
DHMNFNFG_01549	CDS	1269				hypothetical protein
DHMNFNFG_01550	CDS	1293				hypothetical protein
DHMNFNFG_01551	CDS	1278				hypothetical protein
DHMNFNFG_01552	CDS	903				hypothetical protein
DHMNFNFG_01553	CDS	288	slpA			S-layer protein SlpA
DHMNFNFG_01554	CDS	792	yafV	3.5.1.3		Omega-amidase YafV
DHMNFNFG_01555	CDS	1107	ychF		COG0012	Ribosome-binding ATPase YchF
DHMNFNFG_01556	CDS	639	upp	2.4.2.9		Uracil phosphoribosyltransferase
DHMNFNFG_01557	CDS	447	ywlF	5.3.1.-	COG0698	Putative sugar phosphate isomerase YwlF
DHMNFNFG_01558	CDS	1056	ywlC	2.7.7.87	COG0009	Threonylcarbamoyl-AMP synthase
DHMNFNFG_01559	CDS	918	prmC	2.1.1.297	COG2890	Release factor glutamine methyltransferase
DHMNFNFG_01560	CDS	1095	prfA		COG0216	Peptide chain release factor 1
DHMNFNFG_01561	CDS	945				hypothetical protein
DHMNFNFG_01562	CDS	201	rpmE		COG0254	50S ribosomal protein L31
DHMNFNFG_01563	CDS	1290	clpX_2			ATP-dependent Clp protease ATP-binding subunit ClpX
DHMNFNFG_01564	CDS	1032	aroF_2	2.5.1.54	COG2876	Phospho-2-dehydro-3-deoxyheptonate aldolase
DHMNFNFG_01565	CDS	861	pheA	4.2.1.51		Prephenate dehydratase
DHMNFNFG_01566	CDS	666	polC_3	2.7.7.7		DNA polymerase III PolC-type
DHMNFNFG_01567	CDS	651	hxpB	3.1.3.68	COG0637	Hexitol phosphatase B
DHMNFNFG_01568	CDS	1695	rcsC_6	2.7.13.3		Sensor histidine kinase RcsC
DHMNFNFG_01569	CDS	1281	pbuO		COG2252	Guanine/hypoxanthine permease PbuO
DHMNFNFG_01570	CDS	654	crp		COG0664	cAMP-activated global transcriptional regulator CRP
DHMNFNFG_01571	CDS	762				hypothetical protein
DHMNFNFG_01572	tRNA	76				tRNA-Gln(ctg)
DHMNFNFG_01573	CDS	363	srlB		COG3731	PTS system glucitol/sorbitol-specific EIIA component
DHMNFNFG_01574	CDS	420				hypothetical protein
DHMNFNFG_01575	CDS	1035	ccpA_2		COG1609	Catabolite control protein A
DHMNFNFG_01576	CDS	675	ung	3.2.2.27	COG0692	Uracil-DNA glycosylase
DHMNFNFG_01577	CDS	1230				hypothetical protein
DHMNFNFG_01578	CDS	1386	aspA	4.3.1.1	COG1027	Aspartate ammonia-lyase
DHMNFNFG_01579	CDS	1713	ptsI	2.7.3.9	COG1080	Phosphoenolpyruvate-protein phosphotransferase
DHMNFNFG_01580	CDS	267	ptsH		COG1925	Phosphocarrier protein HPr
DHMNFNFG_01581	CDS	1695	norR_2			Anaerobic nitric oxide reductase transcription regulator NorR
DHMNFNFG_01582	CDS	987				hypothetical protein
DHMNFNFG_01583	CDS	927				hypothetical protein
DHMNFNFG_01584	CDS	165				hypothetical protein
DHMNFNFG_01585	CDS	99				hypothetical protein
DHMNFNFG_01586	CDS	705				hypothetical protein
DHMNFNFG_01587	CDS	3048	czcA			Cobalt-zinc-cadmium resistance protein CzcA
DHMNFNFG_01588	CDS	1083	mdtA_1			Multidrug resistance protein MdtA
DHMNFNFG_01589	CDS	525				hypothetical protein
DHMNFNFG_01590	CDS	1209	gltP_1		COG1301	Proton/glutamate-aspartate symporter
DHMNFNFG_01591	CDS	558				hypothetical protein
DHMNFNFG_01592	CDS	819	larE	2.8.1.-	COG1606	Pyridinium-3,5-biscarboxylic acid mononucleotide sulfurtransferase
DHMNFNFG_01593	CDS	285				hypothetical protein
DHMNFNFG_01594	CDS	3066				hypothetical protein
DHMNFNFG_01595	CDS	1098				IS3 family transposase ISAzo10
DHMNFNFG_01596	CDS	495				IS3 family transposase ISPa31
DHMNFNFG_01597	CDS	1749				hypothetical protein
DHMNFNFG_01598	CDS	3693				hypothetical protein
DHMNFNFG_01599	CDS	249				hypothetical protein
DHMNFNFG_01600	CDS	453				hypothetical protein
DHMNFNFG_01601	CDS	333				hypothetical protein
DHMNFNFG_01602	CDS	957				hypothetical protein
DHMNFNFG_01603	CDS	426			COG3385	IS4 family transposase ISL5
DHMNFNFG_01604	CDS	537	porC	1.2.7.1	COG1014	Pyruvate synthase subunit PorC
DHMNFNFG_01605	CDS	828				hypothetical protein
DHMNFNFG_01606	CDS	1143	korA	1.2.7.3	COG0674	2-oxoglutarate oxidoreductase subunit KorA
DHMNFNFG_01607	CDS	207	ndhI_2	1.6.5.11		NAD(P)H-quinone oxidoreductase subunit I, chloroplastic
DHMNFNFG_01608	CDS	1185	bdhA	1.1.1.-	COG1979	NADH-dependent butanol dehydrogenase A
DHMNFNFG_01609	CDS	1080	potD		COG0687	Spermidine/putrescine-binding periplasmic protein
DHMNFNFG_01610	CDS	798				hypothetical protein
DHMNFNFG_01611	CDS	834	potB		COG1176	Spermidine/putrescine transport system permease protein PotB
DHMNFNFG_01612	CDS	1071	potA	3.6.3.31		Spermidine/putrescine import ATP-binding protein PotA
DHMNFNFG_01613	CDS	549				hypothetical protein
DHMNFNFG_01614	CDS	1098				hypothetical protein
DHMNFNFG_01615	CDS	459				hypothetical protein
DHMNFNFG_01616	CDS	1914	fbp	3.1.3.11	COG3855	Fructose-1,6-bisphosphatase class 3
DHMNFNFG_01617	CDS	837	metQ_2		COG1464	Methionine-binding lipoprotein MetQ
DHMNFNFG_01618	CDS	654	metI		COG2011	D-methionine transport system permease protein MetI
DHMNFNFG_01619	CDS	1050	metN	3.6.3.-	COG1135	Methionine import ATP-binding protein MetN
DHMNFNFG_01620	CDS	336	yoaH_1		COG0840	Putative methyl-accepting chemotaxis protein YoaH
DHMNFNFG_01621	CDS	1296				hypothetical protein
DHMNFNFG_01622	CDS	990				hypothetical protein
DHMNFNFG_01623	CDS	795				hypothetical protein
DHMNFNFG_01624	CDS	1311				hypothetical protein
DHMNFNFG_01625	CDS	909	hel		COG2503	Lipoprotein E
DHMNFNFG_01626	CDS	594	cobO	2.5.1.17		Cob(I)yrinic acid a,c-diamide adenosyltransferase
DHMNFNFG_01627	CDS	3474				hypothetical protein
DHMNFNFG_01628	CDS	1626				hypothetical protein
DHMNFNFG_01629	CDS	777	ybhA	3.1.3.74	COG0561	Pyridoxal phosphate phosphatase YbhA
DHMNFNFG_01630	CDS	1674	malL_1	3.2.1.10	COG0366	Oligo-1,6-glucosidase
DHMNFNFG_01631	CDS	2127				hypothetical protein
DHMNFNFG_01632	CDS	819	glvR		COG1737	HTH-type transcriptional regulator GlvR
DHMNFNFG_01633	CDS	441	sufU	2.-.-.-	COG0822	Zinc-dependent sulfurtransferase SufU
DHMNFNFG_01634	CDS	1236	csd	2.8.1.7		putative cysteine desulfurase
DHMNFNFG_01635	CDS	846				hypothetical protein
DHMNFNFG_01636	CDS	1410				hypothetical protein
DHMNFNFG_01637	CDS	756	sufC		COG0396	Vegetative protein 296
DHMNFNFG_01638	CDS	2922				hypothetical protein
DHMNFNFG_01639	CDS	810		3.1.3.-		Putative phosphatase
DHMNFNFG_01640	CDS	1287	purA	6.3.4.4	COG0104	Adenylosuccinate synthetase
DHMNFNFG_01641	CDS	1293	purB	4.3.2.2	COG0015	Adenylosuccinate lyase
DHMNFNFG_01642	CDS	1455	trkH		COG0168	Trk system potassium uptake protein TrkH
DHMNFNFG_01643	CDS	1449	trkG		COG0168	Trk system potassium uptake protein TrkG
DHMNFNFG_01644	CDS	1353	trkA		COG0569	Trk system potassium uptake protein TrkA
DHMNFNFG_01645	CDS	933	cysK1	2.5.1.47	COG0031	O-acetylserine sulfhydrylase
DHMNFNFG_01646	CDS	447	cymR_2			HTH-type transcriptional regulator CymR
DHMNFNFG_01647	CDS	237				hypothetical protein
DHMNFNFG_01648	CDS	1458	scrB	3.2.1.26	COG1621	Sucrose-6-phosphate hydrolase
DHMNFNFG_01649	CDS	1857				hypothetical protein
DHMNFNFG_01650	CDS	1329	dnaC	3.6.4.12	COG0305	Replicative DNA helicase
DHMNFNFG_01651	CDS	2091	lon	3.4.21.53		Lon protease
DHMNFNFG_01652	CDS	444	rplI			50S ribosomal protein L9
DHMNFNFG_01653	CDS	2010	gdpP	3.1.4.-	COG3887	Cyclic-di-AMP phosphodiesterase GdpP
DHMNFNFG_01654	CDS	957				hypothetical protein
DHMNFNFG_01655	CDS	1506	algC	5.4.2.2		Phosphomannomutase/phosphoglucomutase
DHMNFNFG_01656	CDS	660	gmhA	5.3.1.28		Phosphoheptose isomerase
DHMNFNFG_01657	CDS	444			COG0071	18 kDa heat shock protein
DHMNFNFG_01658	CDS	1236	gltP_2		COG1301	Proton/glutamate-aspartate symporter
DHMNFNFG_01659	CDS	1842	mutS_2			DNA mismatch repair protein MutS
DHMNFNFG_01660	CDS	429				hypothetical protein
DHMNFNFG_01661	CDS	690				hypothetical protein
DHMNFNFG_01662	CDS	1350	alsT_2		COG1115	Amino-acid carrier protein AlsT
DHMNFNFG_01663	CDS	1956	mcpB_2		COG0840	Methyl-accepting chemotaxis protein McpB
DHMNFNFG_01664	CDS	1902	fruA		COG1299	PTS system fructose-specific EIIABC component
DHMNFNFG_01665	CDS	909	lacC_1	2.7.1.144		Tagatose-6-phosphate kinase
DHMNFNFG_01666	CDS	786	lacR			Lactose phosphotransferase system repressor
DHMNFNFG_01667	CDS	891				hypothetical protein
DHMNFNFG_01668	CDS	1662	yfkN		COG0737	Trifunctional nucleotide phosphoesterase protein YfkN
DHMNFNFG_01669	CDS	1296	mgl_1	4.4.1.11	COG0626	L-methionine gamma-lyase
DHMNFNFG_01670	CDS	2070	mcpA		COG0840	Methyl-accepting chemotaxis protein McpA
DHMNFNFG_01671	CDS	432	cdd_1	3.5.4.5	COG0295	Cytidine deaminase
DHMNFNFG_01672	CDS	459		3.6.1.25	COG2954	Inorganic triphosphatase
DHMNFNFG_01673	CDS	1257	lytR_2			Transcriptional regulator LytR
DHMNFNFG_01674	CDS	1233		1.1.1.38		NAD-dependent malic enzyme
DHMNFNFG_01675	CDS	1038	ccpA_3		COG1609	Catabolite control protein A
DHMNFNFG_01676	CDS	1425	araA	5.3.1.4		L-arabinose isomerase
DHMNFNFG_01677	CDS	729	ulaF	5.1.3.4	COG0235	L-ribulose-5-phosphate 4-epimerase UlaF
DHMNFNFG_01678	CDS	1620				hypothetical protein
DHMNFNFG_01679	CDS	1437	xylT			D-xylose transporter
DHMNFNFG_01680	CDS	2436	gyrA	5.99.1.3	COG0188	DNA gyrase subunit A
DHMNFNFG_01681	CDS	912	ppx	3.6.1.11		Exopolyphosphatase 1
DHMNFNFG_01682	CDS	582				hypothetical protein
DHMNFNFG_01683	CDS	549				hypothetical protein
DHMNFNFG_01684	CDS	339				hypothetical protein
DHMNFNFG_01685	CDS	111				hypothetical protein
DHMNFNFG_01686	CDS	1431				hypothetical protein
DHMNFNFG_01687	CDS	933				hypothetical protein
DHMNFNFG_01688	CDS	1398				hypothetical protein
DHMNFNFG_01689	CDS	441				hypothetical protein
DHMNFNFG_01690	CDS	186				hypothetical protein
DHMNFNFG_01691	CDS	984				hypothetical protein
DHMNFNFG_01692	CDS	1128				Iron-sulfur cluster carrier protein
DHMNFNFG_01693	CDS	849				hypothetical protein
DHMNFNFG_01694	CDS	1581				hypothetical protein
DHMNFNFG_01695	CDS	1080				hypothetical protein
DHMNFNFG_01696	CDS	1416				hypothetical protein
DHMNFNFG_01697	CDS	1653				hypothetical protein
DHMNFNFG_01698	CDS	1659	eptC_2	2.7.-.-	COG2194	Phosphoethanolamine transferase EptC
DHMNFNFG_01699	CDS	963		2.4.-.-		putative glycosyltransferase
DHMNFNFG_01700	CDS	555				hypothetical protein
DHMNFNFG_01701	CDS	1119				hypothetical protein
DHMNFNFG_01702	CDS	669				hypothetical protein
DHMNFNFG_01703	CDS	2037	gyrB	5.99.1.3	COG0187	DNA gyrase subunit B
DHMNFNFG_01704	CDS	312				hypothetical protein
DHMNFNFG_01705	CDS	990				hypothetical protein
DHMNFNFG_01706	CDS	1104	recF_1		COG1195	DNA replication and repair protein RecF
DHMNFNFG_01707	CDS	240				hypothetical protein
DHMNFNFG_01708	CDS	1113	dnaN			Beta sliding clamp
DHMNFNFG_01709	CDS	1482	dnaA_3		COG0593	Chromosomal replication initiator protein DnaA
DHMNFNFG_01710	CDS	135	rpmH		COG0230	50S ribosomal protein L34
DHMNFNFG_01711	CDS	369	rnpA	3.1.26.5	COG0594	Ribonuclease P protein component
DHMNFNFG_01712	CDS	210	yidD		COG0759	Putative membrane protein insertion efficiency factor
DHMNFNFG_01713	CDS	672	yidC2		COG0706	Membrane protein insertase YidC 2
DHMNFNFG_01714	CDS	816				hypothetical protein
DHMNFNFG_01715	CDS	1383	mnmE_1	3.6.-.-	COG0486	tRNA modification GTPase MnmE
DHMNFNFG_01716	CDS	1977	mnmG			tRNA uridine 5-carboxymethylaminomethyl modification enzyme MnmG
DHMNFNFG_01717	CDS	720	rsmG	2.1.1.-	COG0357	Ribosomal RNA small subunit methyltransferase G
DHMNFNFG_01718	CDS	831				hypothetical protein
DHMNFNFG_01719	CDS	723				hypothetical protein
DHMNFNFG_01720	CDS	1182	purH_2	3.5.4.10		Bifunctional purine biosynthesis protein PurH
DHMNFNFG_01721	CDS	1017	bioB	2.8.1.6		Biotin synthase
DHMNFNFG_01722	CDS	963	pfkA_2	2.7.1.11		ATP-dependent 6-phosphofructokinase
DHMNFNFG_01723	CDS	2379	metH	2.1.1.13	COG0646	Methionine synthase
DHMNFNFG_01724	CDS	678				hypothetical protein
DHMNFNFG_01725	CDS	768	soj	3.6.-.-	COG1192	Sporulation initiation inhibitor protein Soj
DHMNFNFG_01726	CDS	966	spo0J		COG1475	Stage 0 sporulation protein J
DHMNFNFG_01727	CDS	510				hypothetical protein
DHMNFNFG_01728	CDS	1053				hypothetical protein
DHMNFNFG_01729	CDS	282				hypothetical protein
DHMNFNFG_01730	CDS	273	yafQ_3	3.1.-.-	COG3041	mRNA interferase toxin YafQ
DHMNFNFG_01731	CDS	717				hypothetical protein
DHMNFNFG_01732	CDS	798				hypothetical protein
DHMNFNFG_01733	CDS	186				hypothetical protein
DHMNFNFG_01734	CDS	345				hypothetical protein
DHMNFNFG_01735	CDS	624				hypothetical protein
DHMNFNFG_01736	CDS	432				hypothetical protein
DHMNFNFG_01737	CDS	582				hypothetical protein
DHMNFNFG_01738	CDS	1107				hypothetical protein
DHMNFNFG_01739	CDS	1632				hypothetical protein
DHMNFNFG_01740	CDS	2334	mnmC	1.5.-.-		tRNA 5-methylaminomethyl-2-thiouridine biosynthesis bifunctional protein MnmC
DHMNFNFG_01741	CDS	267				hypothetical protein
DHMNFNFG_01742	CDS	1386				hypothetical protein
DHMNFNFG_01743	CDS	843				hypothetical protein
DHMNFNFG_01744	CDS	309				hypothetical protein
DHMNFNFG_01745	CDS	2187				hypothetical protein
DHMNFNFG_01746	CDS	1482				hypothetical protein
DHMNFNFG_01747	CDS	2871				hypothetical protein
DHMNFNFG_01748	CDS	579	ecdB	2.5.1.129	COG0163	putative UbiX-like flavin prenyltransferase
DHMNFNFG_01749	CDS	1512	lcfB	6.2.1.3	COG0318	Long-chain-fatty-acid--CoA ligase
DHMNFNFG_01750	tRNA	77				tRNA-Val(gac)
DHMNFNFG_01751	tRNA	77				tRNA-Val(cac)
DHMNFNFG_01752	CDS	1719	yoaH_2		COG0840	Putative methyl-accepting chemotaxis protein YoaH
DHMNFNFG_01753	CDS	1356				hypothetical protein
DHMNFNFG_01754	CDS	174				hypothetical protein
DHMNFNFG_01755	CDS	240				hypothetical protein
DHMNFNFG_01756	CDS	537	rbr		COG1592	Rubrerythrin
DHMNFNFG_01757	CDS	1173	nagZ_1	3.2.1.52		Beta-hexosaminidase
DHMNFNFG_01758	CDS	411				hypothetical protein
DHMNFNFG_01759	CDS	1629				hypothetical protein
DHMNFNFG_01760	CDS	90				hypothetical protein
DHMNFNFG_01761	CDS	990				hypothetical protein
DHMNFNFG_01762	tRNA	76				tRNA-Ala(cgc)
DHMNFNFG_01763	CDS	1092	hoxK	1.12.99.6		Uptake hydrogenase small subunit
DHMNFNFG_01764	CDS	1926	hoxG	1.12.99.6		Uptake hydrogenase large subunit
DHMNFNFG_01765	CDS	630	hyaC		COG1969	putative Ni/Fe-hydrogenase 1 B-type cytochrome subunit
DHMNFNFG_01766	CDS	243				hypothetical protein
DHMNFNFG_01767	CDS	342	hybF		COG0375	Hydrogenase maturation factor HybF
DHMNFNFG_01768	CDS	660	hypB		COG0378	Hydrogenase maturation factor HypB
DHMNFNFG_01769	CDS	615	hyaD	3.4.23.-	COG0680	Hydrogenase 1 maturation protease
DHMNFNFG_01770	CDS	273				hypothetical protein
DHMNFNFG_01771	CDS	1104	hypD_2		COG0409	Hydrogenase maturation factor HypD
DHMNFNFG_01772	CDS	1008	hypE_2	4.2.1.-	COG0309	Carbamoyl dehydratase HypE
DHMNFNFG_01773	CDS	1200				IS607 family transposase ISCbt3
DHMNFNFG_01774	CDS	396				hypothetical protein
DHMNFNFG_01775	CDS	966	fieF		COG0053	Ferrous-iron efflux pump FieF
DHMNFNFG_01776	CDS	924				hypothetical protein
DHMNFNFG_01777	CDS	1536				hypothetical protein
DHMNFNFG_01778	CDS	993	hldE_1		COG2870	Bifunctional protein HldE
DHMNFNFG_01779	CDS	480		2.7.7.70	COG2870	D-beta-D-heptose 1-phosphate adenylyltransferase
DHMNFNFG_01780	CDS	1026	rfaC	2.-.-.-	COG0859	Lipopolysaccharide heptosyltransferase 1
DHMNFNFG_01781	CDS	2007				hypothetical protein
DHMNFNFG_01782	CDS	1194				hypothetical protein
DHMNFNFG_01783	CDS	993	hldE_2		COG2870	Bifunctional protein HldE
DHMNFNFG_01784	CDS	972	hldD	5.1.3.20	COG0451	ADP-L-glycero-D-manno-heptose-6-epimerase
DHMNFNFG_01785	CDS	501	gmhB	3.1.3.82	COG0241	D-glycero-beta-D-manno-heptose-1,7-bisphosphate 7-phosphatase
DHMNFNFG_01786	CDS	1326				hypothetical protein
DHMNFNFG_01787	CDS	1014	recF_2			DNA replication and repair protein RecF
DHMNFNFG_01788	CDS	504				hypothetical protein
DHMNFNFG_01789	CDS	1665				hypothetical protein
DHMNFNFG_01790	CDS	1203				hypothetical protein
DHMNFNFG_01791	CDS	768				hypothetical protein
DHMNFNFG_01792	CDS	903				hypothetical protein
DHMNFNFG_01793	CDS	963	gspA		COG1442	General stress protein A
DHMNFNFG_01794	CDS	996				hypothetical protein
DHMNFNFG_01795	CDS	1017				hypothetical protein
DHMNFNFG_01796	CDS	600				hypothetical protein
DHMNFNFG_01797	CDS	714				hypothetical protein
DHMNFNFG_01798	CDS	978				hypothetical protein
DHMNFNFG_01799	CDS	438				hypothetical protein
DHMNFNFG_01800	CDS	1206				hypothetical protein
DHMNFNFG_01801	CDS	222				hypothetical protein
DHMNFNFG_01802	CDS	768				IS21 family transposase ISAs29
DHMNFNFG_01803	CDS	510				hypothetical protein
DHMNFNFG_01804	CDS	348				hypothetical protein
DHMNFNFG_01805	CDS	879				IS3 family transposase IS120
DHMNFNFG_01806	CDS	423				hypothetical protein
DHMNFNFG_01807	CDS	1026				hypothetical protein
DHMNFNFG_01808	CDS	1191				hypothetical protein
DHMNFNFG_01809	CDS	231				hypothetical protein
DHMNFNFG_01810	CDS	222				hypothetical protein
DHMNFNFG_01811	CDS	1671				hypothetical protein
DHMNFNFG_01812	CDS	192				hypothetical protein
DHMNFNFG_01813	CDS	273				hypothetical protein
DHMNFNFG_01814	CDS	279				hypothetical protein
DHMNFNFG_01815	CDS	333				hypothetical protein
DHMNFNFG_01816	CDS	606				hypothetical protein
DHMNFNFG_01817	CDS	321				hypothetical protein
DHMNFNFG_01818	CDS	1188	recF_3			DNA replication and repair protein RecF
DHMNFNFG_01819	CDS	684				hypothetical protein
DHMNFNFG_01820	CDS	1275				hypothetical protein
DHMNFNFG_01821	CDS	621				hypothetical protein
DHMNFNFG_01822	CDS	2031				hypothetical protein
DHMNFNFG_01823	CDS	1755				hypothetical protein
DHMNFNFG_01824	CDS	1782	pehX_1	3.2.1.82		Exo-poly-alpha-D-galacturonosidase
DHMNFNFG_01825	CDS	1140	pemA_1	3.1.1.11		Pectinesterase A
DHMNFNFG_01826	CDS	1626	pehX_2	3.2.1.82		Exo-poly-alpha-D-galacturonosidase
DHMNFNFG_01827	rRNA	1549				16S ribosomal RNA
DHMNFNFG_01828	rRNA	2905				23S ribosomal RNA
DHMNFNFG_01829	rRNA	111				5S ribosomal RNA
DHMNFNFG_01830	CDS	939	panS_2		COG0385	Pantothenate precursors transporter PanS
DHMNFNFG_01831	CDS	846	panC	6.3.2.1	COG0414	Pantothenate synthetase
DHMNFNFG_01832	CDS	384	panD	4.1.1.11	COG0853	Aspartate 1-decarboxylase
DHMNFNFG_01833	CDS	1893	cobT	2.4.2.21		Nicotinate-nucleotide--dimethylbenzimidazole phosphoribosyltransferase
DHMNFNFG_01834	CDS	438	perR		COG0735	Transcriptional regulator PerR
DHMNFNFG_01835	CDS	759	yycJ	3.-.-.-	COG1235	Putative metallo-hydrolase YycJ
DHMNFNFG_01836	CDS	1116				hypothetical protein
DHMNFNFG_01837	CDS	480	rlmH	2.1.1.177	COG1576	Ribosomal RNA large subunit methyltransferase H
DHMNFNFG_01838	CDS	1974	spoVD		COG0768	Stage V sporulation protein D
DHMNFNFG_01839	CDS	1044	rfbB_2	4.2.1.46	COG1088	dTDP-glucose 4,6-dehydratase
DHMNFNFG_01840	CDS	1497	lacG_1	3.2.1.85		6-phospho-beta-galactosidase
DHMNFNFG_01841	CDS	855	kbaY	4.1.2.40	COG0191	D-tagatose-1,6-bisphosphate aldolase subunit KbaY
DHMNFNFG_01842	CDS	927	lacC_2	2.7.1.144	COG1105	Tagatose-6-phosphate kinase
DHMNFNFG_01843	CDS	1206				hypothetical protein
DHMNFNFG_01844	CDS	507				hypothetical protein
DHMNFNFG_01845	CDS	753				hypothetical protein
DHMNFNFG_01846	CDS	3054	uvrB_1			UvrABC system protein B
DHMNFNFG_01847	CDS	405	mutT2	3.6.1.55	COG0494	Putative 8-oxo-dGTP diphosphatase 2
DHMNFNFG_01848	CDS	1629				hypothetical protein
DHMNFNFG_01849	CDS	711	ycdX	3.1.3.-	COG1387	putative phosphatase YcdX
DHMNFNFG_01850	CDS	813	murR			HTH-type transcriptional regulator MurR
DHMNFNFG_01851	CDS	423	lacA_1	5.3.1.26		Galactose-6-phosphate isomerase subunit LacA
DHMNFNFG_01852	CDS	516	lacB	5.3.1.26		Galactose-6-phosphate isomerase subunit LacB
DHMNFNFG_01853	CDS	324	lacF		COG1447	PTS system lactose-specific EIIA component
DHMNFNFG_01854	CDS	1422	lacG_2	3.2.1.85	COG2723	6-phospho-beta-galactosidase
DHMNFNFG_01855	CDS	1206	ganB	3.2.1.89	COG3867	Arabinogalactan endo-beta-1,4-galactanase
DHMNFNFG_01856	CDS	1776	lacE		COG1455	PTS system lactose-specific EIICB component
DHMNFNFG_01857	CDS	1665				hypothetical protein
DHMNFNFG_01858	CDS	195				hypothetical protein
DHMNFNFG_01859	CDS	372				hypothetical protein
DHMNFNFG_01860	CDS	1851				hypothetical protein
DHMNFNFG_01861	CDS	1866				hypothetical protein
DHMNFNFG_01862	CDS	984	ansA	3.5.1.1	COG0252	L-asparaginase 1
DHMNFNFG_01863	CDS	852				hypothetical protein
DHMNFNFG_01864	CDS	405				hypothetical protein
DHMNFNFG_01865	tRNA	91				tRNA-Ser(tga)
DHMNFNFG_01866	CDS	780	yrpC	5.1.1.3	COG0796	Glutamate racemase 2
DHMNFNFG_01867	CDS	1167	dapL_2	2.6.1.83	COG0436	LL-diaminopimelate aminotransferase
DHMNFNFG_01868	CDS	447		3.1.-.-	COG0824	Putative esterase
DHMNFNFG_01869	CDS	591				hypothetical protein
DHMNFNFG_01870	CDS	672				hypothetical protein
DHMNFNFG_01871	CDS	747	rph	2.7.7.56	COG0689	Ribonuclease PH
DHMNFNFG_01872	CDS	603		3.6.1.66	COG0127	dITP/XTP pyrophosphatase
DHMNFNFG_01873	CDS	531				hypothetical protein
DHMNFNFG_01874	CDS	843	ttdA_2	4.2.1.32	COG1951	L(+)-tartrate dehydratase subunit alpha
DHMNFNFG_01875	CDS	567	fumB	4.2.1.2	COG1838	Fumarate hydratase class I, anaerobic
DHMNFNFG_01876	CDS	627	sdhC		COG2009	Succinate dehydrogenase cytochrome b558 subunit
DHMNFNFG_01877	CDS	1902	frdA	1.3.5.4		Fumarate reductase flavoprotein subunit
DHMNFNFG_01878	CDS	753	frdB	1.3.5.1	COG0479	Fumarate reductase iron-sulfur subunit
DHMNFNFG_01879	CDS	1713				hypothetical protein
DHMNFNFG_01880	CDS	495	queF	1.7.1.13	COG0780	NADPH-dependent 7-cyano-7-deazaguanine reductase
DHMNFNFG_01881	CDS	825	pdxK	2.7.1.35	COG2240	Pyridoxine/pyridoxal/pyridoxamine kinase
DHMNFNFG_01882	CDS	666	queE_2	4.3.99.3		7-carboxy-7-deazaguanine synthase
DHMNFNFG_01883	CDS	846				hypothetical protein
DHMNFNFG_01884	CDS	759				hypothetical protein
DHMNFNFG_01885	CDS	423				hypothetical protein
DHMNFNFG_01886	CDS	282				hypothetical protein
DHMNFNFG_01887	CDS	483				hypothetical protein
DHMNFNFG_01888	CDS	528				hypothetical protein
DHMNFNFG_01889	CDS	1725				hypothetical protein
DHMNFNFG_01890	CDS	1356				hypothetical protein
DHMNFNFG_01891	CDS	585				hypothetical protein
DHMNFNFG_01892	CDS	459	fliW		COG1699	Flagellar assembly factor FliW
DHMNFNFG_01893	CDS	228	csrA_2		COG1551	Translational regulator CsrA
DHMNFNFG_01894	CDS	453				hypothetical protein
DHMNFNFG_01895	CDS	1641	fliD		COG1345	Flagellar hook-associated protein 2
DHMNFNFG_01896	CDS	414	fliS		COG1516	Flagellar secretion chaperone FliS
DHMNFNFG_01897	CDS	384				hypothetical protein
DHMNFNFG_01898	CDS	1335				hypothetical protein
DHMNFNFG_01899	CDS	1110				hypothetical protein
DHMNFNFG_01900	CDS	1347	flaD		COG1344	Flagellin D
DHMNFNFG_01901	CDS	4461				hypothetical protein
DHMNFNFG_01902	CDS	1491				hypothetical protein
DHMNFNFG_01903	CDS	912				hypothetical protein
DHMNFNFG_01904	CDS	2976				hypothetical protein
DHMNFNFG_01905	CDS	987				hypothetical protein
DHMNFNFG_01906	CDS	2208				hypothetical protein
DHMNFNFG_01907	CDS	1344	iolG_2	1.1.1.18		Inositol 2-dehydrogenase/D-chiro-inositol 3-dehydrogenase
DHMNFNFG_01908	CDS	1233	tibC	2.4.-.-		Glycosyltransferase TibC
DHMNFNFG_01909	CDS	738	glpQ	3.1.4.46	COG0584	Glycerophosphodiester phosphodiesterase
DHMNFNFG_01910	CDS	141				hypothetical protein
DHMNFNFG_01911	CDS	546				hypothetical protein
DHMNFNFG_01912	CDS	1122				hypothetical protein
DHMNFNFG_01913	CDS	1263	recF_4			DNA replication and repair protein RecF
DHMNFNFG_01914	CDS	636				hypothetical protein
DHMNFNFG_01915	CDS	810	iolJ	4.1.2.29	COG0191	6-phospho-5-dehydro-2-deoxy-D-gluconate aldolase
DHMNFNFG_01916	CDS	399				hypothetical protein
DHMNFNFG_01917	CDS	1011				ISL3 family transposase ISLdl1
DHMNFNFG_01918	CDS	1434	xylB	2.7.1.17	COG1070	Xylulose kinase
DHMNFNFG_01919	CDS	1146	adhA	1.1.1.2		Long-chain primary alcohol dehydrogenase AdhA
DHMNFNFG_01920	CDS	714				hypothetical protein
DHMNFNFG_01921	CDS	1239	tagF_2	2.7.8.12	COG1887	Teichoic acid poly(glycerol phosphate) polymerase
DHMNFNFG_01922	CDS	651				hypothetical protein
DHMNFNFG_01923	CDS	249				hypothetical protein
DHMNFNFG_01924	CDS	405				hypothetical protein
DHMNFNFG_01925	CDS	1338				hypothetical protein
DHMNFNFG_01926	CDS	1041				hypothetical protein
DHMNFNFG_01927	CDS	258				hypothetical protein
DHMNFNFG_01928	CDS	108				hypothetical protein
DHMNFNFG_01929	CDS	1572				hypothetical protein
DHMNFNFG_01930	CDS	1221			COG1373	putative protein
DHMNFNFG_01931	CDS	1233				hypothetical protein
DHMNFNFG_01932	CDS	156				hypothetical protein
DHMNFNFG_01933	CDS	1422				hypothetical protein
DHMNFNFG_01934	CDS	849				hypothetical protein
DHMNFNFG_01935	CDS	1152				hypothetical protein
DHMNFNFG_01936	CDS	1269				hypothetical protein
DHMNFNFG_01937	CDS	348				hypothetical protein
DHMNFNFG_01938	CDS	879				IS3 family transposase ISVpa4
DHMNFNFG_01939	CDS	600				hypothetical protein
DHMNFNFG_01940	CDS	876				hypothetical protein
DHMNFNFG_01941	CDS	147				hypothetical protein
DHMNFNFG_01942	CDS	228				hypothetical protein
DHMNFNFG_01943	CDS	2019				hypothetical protein
DHMNFNFG_01944	CDS	1140				hypothetical protein
DHMNFNFG_01945	CDS	2115				hypothetical protein
DHMNFNFG_01946	CDS	1467	gtf1_2	2.4.1.-		Glycosyltransferase Gtf1
DHMNFNFG_01947	CDS	1182				hypothetical protein
DHMNFNFG_01948	CDS	1278	mshA	2.4.1.250		D-inositol-3-phosphate glycosyltransferase
DHMNFNFG_01949	CDS	1062	capD_1	5.1.3.2	COG1086	UDP-glucose 4-epimerase
DHMNFNFG_01950	CDS	1110	wbjC_1	1.1.1.367		UDP-2-acetamido-2,6-beta-L-arabino-hexul-4-ose reductase
DHMNFNFG_01951	CDS	1131	wbpI_1	5.1.3.23	COG0381	UDP-2,3-diacetamido-2,3-dideoxy-D-glucuronate 2-epimerase
DHMNFNFG_01952	CDS	1281				hypothetical protein
DHMNFNFG_01953	CDS	2310	hldE_3	2.7.7.70		Bifunctional protein HldE
DHMNFNFG_01954	CDS	1068				hypothetical protein
DHMNFNFG_01955	CDS	978				hypothetical protein
DHMNFNFG_01956	CDS	753				hypothetical protein
DHMNFNFG_01957	CDS	1224				hypothetical protein
DHMNFNFG_01958	CDS	2265				hypothetical protein
DHMNFNFG_01959	CDS	1266				hypothetical protein
DHMNFNFG_01960	CDS	168				hypothetical protein
DHMNFNFG_01961	CDS	936				ISL3 family transposase ISLdl1
DHMNFNFG_01962	CDS	762				hypothetical protein
DHMNFNFG_01963	CDS	1179				hypothetical protein
DHMNFNFG_01964	CDS	663				hypothetical protein
DHMNFNFG_01965	CDS	1575				hypothetical protein
DHMNFNFG_01966	CDS	1119				hypothetical protein
DHMNFNFG_01967	CDS	996				hypothetical protein
DHMNFNFG_01968	CDS	2115				hypothetical protein
DHMNFNFG_01969	CDS	1098				hypothetical protein
DHMNFNFG_01970	CDS	1482				hypothetical protein
DHMNFNFG_01971	CDS	579				hypothetical protein
DHMNFNFG_01972	CDS	1047				hypothetical protein
DHMNFNFG_01973	CDS	588				IS256 family transposase ISBsu2
DHMNFNFG_01974	CDS	678				hypothetical protein
DHMNFNFG_01975	CDS	567				hypothetical protein
DHMNFNFG_01976	CDS	993				hypothetical protein
DHMNFNFG_01977	CDS	279				hypothetical protein
DHMNFNFG_01978	CDS	1269			COG1373	putative protein
DHMNFNFG_01979	CDS	1665				hypothetical protein
DHMNFNFG_01980	CDS	771				hypothetical protein
DHMNFNFG_01981	CDS	534			COG3385	IS4 family transposase ISL5
DHMNFNFG_01982	CDS	147				hypothetical protein
DHMNFNFG_01983	CDS	1590				hypothetical protein
DHMNFNFG_01984	CDS	615	serB2	3.1.3.3	COG0560	Phosphoserine phosphatase SerB2
DHMNFNFG_01985	CDS	1029	trpS	6.1.1.2	COG0180	Tryptophan--tRNA ligase
DHMNFNFG_01986	CDS	1011	kdgR		COG1609	HTH-type transcriptional regulator KdgR
DHMNFNFG_01987	CDS	948	kdgK	2.7.1.45	COG0524	2-dehydro-3-deoxygluconokinase
DHMNFNFG_01988	CDS	843	kduI	5.3.1.17	COG3717	4-deoxy-L-threo-5-hexosulose-uronate ketol-isomerase
DHMNFNFG_01989	CDS	789	idnO	1.1.1.69		5-keto-D-gluconate 5-reductase
DHMNFNFG_01990	CDS	645	kdgA		COG0800	KHG/KDPG aldolase
DHMNFNFG_01991	CDS	1764	hndD	1.12.1.3	COG3383	NADP-reducing hydrogenase subunit HndD
DHMNFNFG_01992	CDS	1257	hndC	1.12.1.3	COG1145	NADP-reducing hydrogenase subunit HndC
DHMNFNFG_01993	CDS	501	hndA	1.12.1.3	COG1905	NADP-reducing hydrogenase subunit HndA
DHMNFNFG_01994	CDS	240				hypothetical protein
DHMNFNFG_01995	CDS	1182	cpdA_2	3.1.4.53		3',5'-cyclic adenosine monophosphate phosphodiesterase CpdA
[truncated: 1,049 more rows]

## Sheet: selenomonas_illumina_RUG10160
locus_tag	ftype	length_bp	gene	EC_number	COG	product
	repeat_region	1168
BGNNFGCB_00001	CDS	984	cas1_1	3.1.-.-		CRISPR-associated endonuclease Cas1
BGNNFGCB_00002	CDS	3318	cas3	3.1.-.-		CRISPR-associated nuclease/helicase Cas3 subtype I-F/YPEST
BGNNFGCB_00003	CDS	1194	csy1			CRISPR-associated protein Csy1
BGNNFGCB_00004	CDS	960	csy2			CRISPR-associated protein Csy2
BGNNFGCB_00005	CDS	1029	csy3			CRISPR-associated protein Csy3
BGNNFGCB_00006	CDS	582	cas6f	3.1.-.-		CRISPR-associated endonuclease Cas6/Csy4
	repeat_region	2371
BGNNFGCB_00007	CDS	198				hypothetical protein
BGNNFGCB_00008	CDS	183				hypothetical protein
BGNNFGCB_00009	CDS	876	ubiE_1	2.1.1.163		Ubiquinone/menaquinone biosynthesis C-methyltransferase UbiE
BGNNFGCB_00010	CDS	960				hypothetical protein
BGNNFGCB_00011	CDS	1680				hypothetical protein
BGNNFGCB_00012	CDS	216				hypothetical protein
BGNNFGCB_00013	CDS	1527	dinB	2.7.7.7		DNA polymerase IV
BGNNFGCB_00014	CDS	546				hypothetical protein
BGNNFGCB_00015	CDS	345				hypothetical protein
BGNNFGCB_00016	CDS	822				hypothetical protein
BGNNFGCB_00017	CDS	1191	metK	2.5.1.6		S-adenosylmethionine synthase
BGNNFGCB_00018	CDS	729				hypothetical protein
BGNNFGCB_00019	CDS	1566				hypothetical protein
BGNNFGCB_00020	CDS	279	rpsO			30S ribosomal protein S15
BGNNFGCB_00021	CDS	2085	pnp	2.7.7.8	COG1185	Polyribonucleotide nucleotidyltransferase
BGNNFGCB_00022	CDS	987				hypothetical protein
BGNNFGCB_00023	CDS	966	draG_1	3.2.2.24	COG1397	ADP-ribosyl-[dinitrogen reductase] glycohydrolase
BGNNFGCB_00024	CDS	996	xerD		COG4974	Tyrosine recombinase XerD
BGNNFGCB_00025	CDS	1608	pckA	4.1.1.49		Phosphoenolpyruvate carboxykinase (ATP)
BGNNFGCB_00026	CDS	1491	thrC	4.2.3.1	COG0498	Threonine synthase
BGNNFGCB_00027	CDS	1893	nadE	6.3.5.1	COG0171	Glutamine-dependent NAD(+) synthetase
BGNNFGCB_00028	CDS	1890				hypothetical protein
BGNNFGCB_00029	CDS	684				hypothetical protein
BGNNFGCB_00030	CDS	357				hypothetical protein
BGNNFGCB_00031	CDS	1284				hypothetical protein
BGNNFGCB_00032	CDS	1956				hypothetical protein
BGNNFGCB_00033	CDS	741	queE_1	4.3.99.3		7-carboxy-7-deazaguanine synthase
BGNNFGCB_00034	CDS	378				hypothetical protein
BGNNFGCB_00035	CDS	1245				hypothetical protein
BGNNFGCB_00036	CDS	711				hypothetical protein
BGNNFGCB_00037	CDS	639	psd	4.1.1.65	COG0688	Phosphatidylserine decarboxylase proenzyme
BGNNFGCB_00038	CDS	738	tarA	2.4.1.187	COG1922	N-acetylglucosaminyldiphosphoundecaprenol N-acetyl-beta-D-mannosaminyltransferase
BGNNFGCB_00039	CDS	1812	aspS	6.1.1.12		Aspartate--tRNA ligase
BGNNFGCB_00040	CDS	1266	hisS	6.1.1.21		Histidine--tRNA ligase
BGNNFGCB_00041	CDS	1467	hemZ	1.3.99.-	COG0635	Oxygen-independent coproporphyrinogen-III oxidase-like protein HemZ
BGNNFGCB_00042	CDS	459	fur_1		COG0735	Ferric uptake regulation protein
BGNNFGCB_00043	CDS	2229	relA	2.7.6.5	COG0317	GTP pyrophosphokinase
BGNNFGCB_00044	CDS	1995	recJ	3.1.-.-	COG0608	Single-stranded-DNA-specific exonuclease RecJ
BGNNFGCB_00045	CDS	891		3.5.1.-	COG3394	Carbohydrate deacetylase
BGNNFGCB_00046	CDS	1053		2.4.-.-		putative glycosyltransferase
BGNNFGCB_00047	CDS	1533	arnT	2.4.2.43		Undecaprenyl phosphate-alpha-4-amino-4-deoxy-L-arabinose arabinosyl transferase
BGNNFGCB_00048	CDS	459				hypothetical protein
BGNNFGCB_00049	CDS	1236			COG1373	putative protein
BGNNFGCB_00050	CDS	1299	gltD_1	1.4.1.13	COG0493	Glutamate synthase [NADPH] small chain
BGNNFGCB_00051	CDS	729	pflA	1.97.1.4		Pyruvate formate-lyase-activating enzyme
BGNNFGCB_00052	CDS	2232	pflB	2.3.1.54	COG1882	Formate acetyltransferase
BGNNFGCB_00053	CDS	879	dagK	2.7.1.107	COG1597	Diacylglycerol kinase
BGNNFGCB_00054	CDS	1698	spoVB		COG2244	Stage V sporulation protein B
BGNNFGCB_00055	CDS	1626	prfC			Peptide chain release factor 3
BGNNFGCB_00056	CDS	276				hypothetical protein
BGNNFGCB_00057	CDS	2163	dmsA	1.8.5.3	COG0243	Dimethyl sulfoxide reductase DmsA
BGNNFGCB_00058	CDS	2016	glgB_1	2.4.1.18		1,4-alpha-glucan branching enzyme GlgB
BGNNFGCB_00059	CDS	765				hypothetical protein
BGNNFGCB_00060	CDS	1557	ybiT_1		COG0488	putative ABC transporter ATP-binding protein YbiT
BGNNFGCB_00061	CDS	1017				hypothetical protein
BGNNFGCB_00062	CDS	618				hypothetical protein
BGNNFGCB_00063	CDS	1227	gspF		COG1459	Putative type II secretion system protein F
BGNNFGCB_00064	CDS	1044	pilT		COG2805	Twitching mobility protein
BGNNFGCB_00065	CDS	891	truB	5.4.99.25	COG0130	tRNA pseudouridine synthase B
BGNNFGCB_00066	CDS	2013	ligA	6.5.1.2		DNA ligase
BGNNFGCB_00067	CDS	2328	pcrA_1	3.6.4.12	COG0210	ATP-dependent DNA helicase PcrA
BGNNFGCB_00068	CDS	1650		3.6.1.1		Cobalt-dependent inorganic pyrophosphatase
BGNNFGCB_00069	CDS	798	ttcA	2.8.1.-	COG0037	tRNA-cytidine(32) 2-sulfurtransferase
BGNNFGCB_00070	CDS	591	pyrE_1	2.4.2.10	COG0461	Orotate phosphoribosyltransferase
BGNNFGCB_00071	CDS	717	pyrF	4.1.1.23	COG0284	Orotidine 5'-phosphate decarboxylase
BGNNFGCB_00072	CDS	927	pyrD	1.3.1.14	COG0167	Dihydroorotate dehydrogenase B (NAD(+)), catalytic subunit
BGNNFGCB_00073	CDS	789	pyrK		COG0543	Dihydroorotate dehydrogenase B (NAD(+)), electron transfer subunit
BGNNFGCB_00074	CDS	3228	carB	6.3.5.5		Carbamoyl-phosphate synthase large chain
BGNNFGCB_00075	CDS	1083	carA	6.3.5.5		Carbamoyl-phosphate synthase small chain
BGNNFGCB_00076	CDS	1290	pyrC	3.5.2.3	COG0044	Dihydroorotase
BGNNFGCB_00077	CDS	948	pyrB	2.1.3.2	COG0540	Aspartate carbamoyltransferase
BGNNFGCB_00078	CDS	753	exoA	3.1.11.2	COG0708	Exodeoxyribonuclease
BGNNFGCB_00079	CDS	522	sipS	3.4.21.89	COG0681	Signal peptidase I S
BGNNFGCB_00080	CDS	342	rplS		COG0335	50S ribosomal protein L19
BGNNFGCB_00081	CDS	1104	aroB	4.2.3.4	COG0337	3-dehydroquinate synthase
BGNNFGCB_00082	CDS	534	aroK	2.7.1.71	COG0703	Shikimate kinase 1
BGNNFGCB_00083	CDS	1170	aroC	4.2.3.5	COG0082	Chorismate synthase
BGNNFGCB_00084	CDS	654	mltC			Membrane-bound lytic murein transglycosylase C
BGNNFGCB_00085	CDS	588	coaE	2.7.1.24	COG0237	Dephospho-CoA kinase
BGNNFGCB_00086	CDS	2610	polA	2.7.7.7		DNA polymerase I, thermostable
BGNNFGCB_00087	CDS	1218				hypothetical protein
BGNNFGCB_00088	CDS	1260	coaBC		COG0452	Coenzyme A biosynthesis bifunctional protein CoaBC
BGNNFGCB_00089	CDS	231	rpoZ	2.7.7.6		DNA-directed RNA polymerase subunit omega
BGNNFGCB_00090	CDS	612	gmk	2.7.4.8	COG0194	Guanylate kinase
BGNNFGCB_00091	CDS	291				hypothetical protein
BGNNFGCB_00092	CDS	840	dapF	5.1.1.7	COG0253	Diaminopimelate epimerase
BGNNFGCB_00093	CDS	852				hypothetical protein
BGNNFGCB_00094	CDS	927				hypothetical protein
BGNNFGCB_00095	CDS	867	pstS1		COG0226	Phosphate-binding protein PstS 1
BGNNFGCB_00096	CDS	1785	walK	2.7.13.3		Sensor protein kinase WalK
BGNNFGCB_00097	CDS	657	phoU		COG0704	Phosphate-specific transport system accessory protein PhoU
BGNNFGCB_00098	CDS	750	pstB3	3.6.3.27	COG1117	Phosphate import ATP-binding protein PstB 3
BGNNFGCB_00099	CDS	927	ftsY		COG0552	Signal recognition particle receptor FtsY
BGNNFGCB_00100	CDS	3549	smc_1		COG1196	Chromosome partition protein Smc
BGNNFGCB_00101	CDS	2166				hypothetical protein
BGNNFGCB_00102	CDS	381				hypothetical protein
BGNNFGCB_00103	CDS	756	nifH1	1.18.6.1		Nitrogenase iron protein 1
BGNNFGCB_00104	CDS	1347				hypothetical protein
BGNNFGCB_00105	CDS	1071				hypothetical protein
BGNNFGCB_00106	CDS	2358	hypF	6.2.-.-	COG0068	Carbamoyltransferase HypF
BGNNFGCB_00107	CDS	207				hypothetical protein
BGNNFGCB_00108	CDS	1050	hypD_1		COG0409	Hydrogenase maturation factor HypD
BGNNFGCB_00109	CDS	1035	hypE_1	4.2.1.-	COG0309	Carbamoyl dehydratase HypE
BGNNFGCB_00110	CDS	1341				hypothetical protein
BGNNFGCB_00111	CDS	1275	bchB	1.3.7.7		Light-independent protochlorophyllide reductase subunit B
BGNNFGCB_00112	CDS	438	ndk	2.7.4.6	COG0105	Nucleoside diphosphate kinase
BGNNFGCB_00113	CDS	546	yrdA		COG0663	Protein YrdA
BGNNFGCB_00114	CDS	1251	cca	3.1.3.-		Multifunctional CCA protein
BGNNFGCB_00115	CDS	927	thrB	2.7.1.39	COG0083	Homoserine kinase
BGNNFGCB_00116	CDS	1299	hom	1.1.1.3	COG0460	Homoserine dehydrogenase
BGNNFGCB_00117	CDS	468				hypothetical protein
BGNNFGCB_00118	CDS	915	znuA		COG0803	High-affinity zinc uptake system binding-protein ZnuA
BGNNFGCB_00119	CDS	663				hypothetical protein
BGNNFGCB_00120	CDS	2043	rcsC_1	2.7.13.3		Sensor histidine kinase RcsC
BGNNFGCB_00121	CDS	1284	glyA_1	2.1.2.1	COG0112	Serine hydroxymethyltransferase
BGNNFGCB_00122	CDS	807				hypothetical protein
BGNNFGCB_00123	CDS	921				hypothetical protein
BGNNFGCB_00124	CDS	957			COG2220	putative protein
BGNNFGCB_00125	CDS	798				hypothetical protein
BGNNFGCB_00126	CDS	843	nfo	3.1.21.2	COG0648	putative endonuclease 4
BGNNFGCB_00127	CDS	390				hypothetical protein
BGNNFGCB_00128	CDS	513				hypothetical protein
BGNNFGCB_00129	CDS	1380	rlmCD	2.1.1.189	COG2265	23S rRNA (uracil-C(5))-methyltransferase RlmCD
BGNNFGCB_00130	CDS	660	mupP	3.1.3.-	COG0546	N-acetylmuramic acid 6-phosphate phosphatase
BGNNFGCB_00131	CDS	1440	gatB	6.3.5.-	COG0064	Aspartyl/glutamyl-tRNA(Asn/Gln) amidotransferase subunit B
BGNNFGCB_00132	CDS	1470	gatA	6.3.5.7	COG0154	Glutamyl-tRNA(Gln) amidotransferase subunit A
BGNNFGCB_00133	CDS	291	gatC	6.3.5.-	COG0721	Aspartyl/glutamyl-tRNA(Asn/Gln) amidotransferase subunit C
BGNNFGCB_00134	CDS	699	ydfK		COG1811	putative membrane protein YdfK
BGNNFGCB_00135	CDS	570				hypothetical protein
BGNNFGCB_00136	CDS	2463	priA	3.6.4.-		primosomal protein N'
BGNNFGCB_00137	CDS	615				hypothetical protein
BGNNFGCB_00138	CDS	1536	comM		COG0606	Competence protein ComM
BGNNFGCB_00139	CDS	360				hypothetical protein
BGNNFGCB_00140	CDS	312				hypothetical protein
BGNNFGCB_00141	CDS	2391				hypothetical protein
BGNNFGCB_00142	CDS	783	rnhB	3.1.26.4	COG0164	Ribonuclease HII
BGNNFGCB_00143	CDS	891	rbgA		COG1161	Ribosome biogenesis GTPase A
BGNNFGCB_00144	CDS	924	rhaR			HTH-type transcriptional activator RhaR
BGNNFGCB_00145	CDS	534	ogt	2.1.1.63	COG0350	Methylated-DNA--protein-cysteine methyltransferase, constitutive
BGNNFGCB_00146	CDS	1197	fsr_1			Fosmidomycin resistance protein
BGNNFGCB_00147	CDS	105				hypothetical protein
BGNNFGCB_00148	CDS	438	mscL		COG1970	Large-conductance mechanosensitive channel
BGNNFGCB_00149	CDS	582				hypothetical protein
BGNNFGCB_00150	CDS	729	apaH_1	3.6.1.41		Bis(5'-nucleosyl)-tetraphosphatase, symmetrical
BGNNFGCB_00151	CDS	555				hypothetical protein
BGNNFGCB_00152	CDS	2088				hypothetical protein
BGNNFGCB_00153	CDS	591				hypothetical protein
BGNNFGCB_00154	CDS	1089				hypothetical protein
BGNNFGCB_00155	CDS	756				hypothetical protein
BGNNFGCB_00156	CDS	708				hypothetical protein
BGNNFGCB_00157	CDS	222				hypothetical protein
BGNNFGCB_00158	CDS	648				hypothetical protein
BGNNFGCB_00159	CDS	1257				hypothetical protein
BGNNFGCB_00160	CDS	1008				hypothetical protein
BGNNFGCB_00161	CDS	927				hypothetical protein
BGNNFGCB_00162	CDS	600				hypothetical protein
BGNNFGCB_00163	CDS	210	ndhI_1	1.6.5.11		NAD(P)H-quinone oxidoreductase subunit I, chloroplastic
BGNNFGCB_00164	CDS	861	nudC_1	3.6.1.22		NADH pyrophosphatase
BGNNFGCB_00165	CDS	792				hypothetical protein
BGNNFGCB_00166	CDS	399				hypothetical protein
BGNNFGCB_00167	CDS	522				hypothetical protein
BGNNFGCB_00168	CDS	147				hypothetical protein
BGNNFGCB_00169	CDS	861	nudC_2	3.6.1.22		NADH pyrophosphatase
BGNNFGCB_00170	CDS	1221	alaS_1	6.1.1.7	COG0013	Alanine--tRNA ligase
BGNNFGCB_00171	CDS	1008				hypothetical protein
BGNNFGCB_00172	CDS	1911	ftsH4_1	3.4.24.-		ATP-dependent zinc metalloprotease FtsH 4
BGNNFGCB_00173	CDS	834				hypothetical protein
BGNNFGCB_00174	CDS	834	yciV	3.1.13.-	COG0613	5'-3' exoribonuclease
BGNNFGCB_00175	CDS	783	ymdB_1	3.1.4.16	COG1692	2',3'-cyclic-nucleotide 2'-phosphodiesterase
BGNNFGCB_00176	CDS	564				hypothetical protein
BGNNFGCB_00177	CDS	1545	rny	3.1.-.-	COG1418	Ribonuclease Y
BGNNFGCB_00178	CDS	291				hypothetical protein
BGNNFGCB_00179	CDS	969	draG_2	3.2.2.24	COG1397	ADP-ribosyl-[dinitrogen reductase] glycohydrolase
BGNNFGCB_00180	CDS	1083	ypdF	3.4.11.-	COG0006	Aminopeptidase YpdF
BGNNFGCB_00181	CDS	444	yqhS	4.2.1.10	COG0757	3-dehydroquinate dehydratase
BGNNFGCB_00182	CDS	288	yccX	3.6.1.7	COG1254	Acylphosphatase
BGNNFGCB_00183	CDS	1227				hypothetical protein
BGNNFGCB_00184	CDS	609	pcm	2.1.1.77		Protein-L-isoaspartate O-methyltransferase
BGNNFGCB_00185	CDS	1179	mltG	4.2.2.-		Endolytic murein transglycosylase
BGNNFGCB_00186	CDS	303				hypothetical protein
BGNNFGCB_00187	CDS	417	yrrK	3.1.-.-	COG0816	Putative pre-16S rRNA nuclease
BGNNFGCB_00188	CDS	252				hypothetical protein
BGNNFGCB_00189	CDS	1137				hypothetical protein
BGNNFGCB_00190	CDS	2190	pcrA_2	3.6.4.12		ATP-dependent DNA helicase PcrA
BGNNFGCB_00191	CDS	1101	gldA	1.1.1.6	COG0371	Glycerol dehydrogenase
BGNNFGCB_00192	CDS	993	panS_1		COG0385	Pantothenate precursors transporter PanS
BGNNFGCB_00193	CDS	1335				hypothetical protein
BGNNFGCB_00194	CDS	1662				hypothetical protein
BGNNFGCB_00195	CDS	645				hypothetical protein
BGNNFGCB_00196	CDS	876				hypothetical protein
BGNNFGCB_00197	CDS	1035	asd	1.2.1.11	COG0136	Aspartate-semialdehyde dehydrogenase
BGNNFGCB_00198	CDS	798	dapB	1.17.1.8	COG0289	4-hydroxy-tetrahydrodipicolinate reductase
BGNNFGCB_00199	CDS	2073	recG	3.6.4.12		ATP-dependent DNA helicase RecG
BGNNFGCB_00200	CDS	807	cheB_1	3.1.1.61		Chemotaxis response regulator protein-glutamate methylesterase
BGNNFGCB_00201	CDS	618	lexA	3.4.21.88	COG1974	LexA repressor
BGNNFGCB_00202	CDS	1245				hypothetical protein
BGNNFGCB_00203	CDS	1008				hypothetical protein
BGNNFGCB_00204	CDS	705				hypothetical protein
BGNNFGCB_00205	CDS	2133	rcsD	2.7.2.-		Phosphotransferase RcsD
BGNNFGCB_00206	CDS	972				hypothetical protein
BGNNFGCB_00207	CDS	954				hypothetical protein
BGNNFGCB_00208	CDS	765	cof	3.6.1.-		HMP-PP phosphatase
BGNNFGCB_00209	CDS	1188	aspC	2.6.1.1	COG0436	Aspartate aminotransferase
BGNNFGCB_00210	CDS	486				hypothetical protein
BGNNFGCB_00211	CDS	459				hypothetical protein
BGNNFGCB_00212	CDS	627	engB		COG0218	putative GTP-binding protein EngB
BGNNFGCB_00213	CDS	2334	lon1	3.4.21.53	COG0466	Lon protease 1
BGNNFGCB_00214	CDS	1275	clpX_1		COG1219	ATP-dependent Clp protease ATP-binding subunit ClpX
BGNNFGCB_00215	CDS	648	clpP	3.4.21.92	COG0740	ATP-dependent Clp protease proteolytic subunit
BGNNFGCB_00216	CDS	1293	tig	5.2.1.8	COG0544	Trigger factor
BGNNFGCB_00217	CDS	600				hypothetical protein
BGNNFGCB_00218	CDS	1068				hypothetical protein
BGNNFGCB_00219	CDS	210				hypothetical protein
BGNNFGCB_00220	CDS	1011	comEC_1		COG0658	ComE operon protein 3
BGNNFGCB_00221	CDS	810				Putative bifunctional phosphatase/peptidyl-prolyl cis-trans isomerase
BGNNFGCB_00222	CDS	264				hypothetical protein
BGNNFGCB_00223	CDS	1122				hypothetical protein
BGNNFGCB_00224	CDS	393	folB_1	4.1.2.25	COG1539	Dihydroneopterin aldolase
BGNNFGCB_00225	CDS	885	folP	2.5.1.15		Dihydropteroate synthase
BGNNFGCB_00226	CDS	612	folE	3.5.4.16	COG0302	GTP cyclohydrolase 1
BGNNFGCB_00227	CDS	1428	argH	4.3.2.1	COG0165	Argininosuccinate lyase
BGNNFGCB_00228	CDS	1227	argG	6.3.4.5	COG0137	Argininosuccinate synthase
BGNNFGCB_00229	CDS	933	argF	2.1.3.3	COG0078	Ornithine carbamoyltransferase
BGNNFGCB_00230	CDS	1197	argD	2.6.1.11	COG4992	Acetylornithine aminotransferase
BGNNFGCB_00231	CDS	888	argB	2.7.2.8	COG0548	Acetylglutamate kinase
BGNNFGCB_00232	CDS	1221	argJ		COG1364	Arginine biosynthesis bifunctional protein ArgJ
BGNNFGCB_00233	CDS	1035	argC	1.2.1.38	COG0002	N-acetyl-gamma-glutamyl-phosphate reductase
BGNNFGCB_00234	CDS	840	mtgA_1	2.4.2.-		Monofunctional biosynthetic peptidoglycan transglycosylase
BGNNFGCB_00235	CDS	573				hypothetical protein
BGNNFGCB_00236	CDS	888	sdhA_1	4.3.1.17		L-serine dehydratase, alpha chain
BGNNFGCB_00237	CDS	591	sdhB_1	4.3.1.17		L-serine dehydratase, beta chain
BGNNFGCB_00238	CDS	888	dapA	4.3.3.7	COG0329	4-hydroxy-tetrahydrodipicolinate synthase
BGNNFGCB_00239	CDS	2913				hypothetical protein
BGNNFGCB_00240	CDS	873	sdhE	1.3.5.-	COG2048	8-methylmenaquinol:fumarate reductase membrane anchor subunit
BGNNFGCB_00241	CDS	957	sdhB_2	1.3.5.-	COG0479	8-methylmenaquinol:fumarate reductase iron-sulfur subunit
BGNNFGCB_00242	CDS	1929	sdhA_2	1.3.5.-	COG1053	8-methylmenaquinol:fumarate reductase flavoprotein subunit
BGNNFGCB_00243	CDS	435	cusR		COG0745	Transcriptional regulatory protein CusR
BGNNFGCB_00244	CDS	1809	rcsC_2	2.7.13.3		Sensor histidine kinase RcsC
BGNNFGCB_00245	CDS	1062	cheB_2	3.1.1.61	COG2201	Chemotaxis response regulator protein-glutamate methylesterase
BGNNFGCB_00246	CDS	825	cheR_1	2.1.1.80		Chemotaxis protein methyltransferase
BGNNFGCB_00247	CDS	1227	tap		COG0840	Methyl-accepting chemotaxis protein IV
BGNNFGCB_00248	CDS	426				hypothetical protein
BGNNFGCB_00249	CDS	495	cheW_1		COG0835	Chemotaxis protein CheW
BGNNFGCB_00250	CDS	2142				hypothetical protein
BGNNFGCB_00251	CDS	1134		3.1.4.-	COG2206	Cyclic di-GMP phosphodiesterase
BGNNFGCB_00252	CDS	627				hypothetical protein
BGNNFGCB_00253	CDS	1665	rnjA	3.1.-.-	COG0595	Ribonuclease J1
BGNNFGCB_00254	CDS	531				hypothetical protein
BGNNFGCB_00255	CDS	1062				hypothetical protein
BGNNFGCB_00256	CDS	429				hypothetical protein
BGNNFGCB_00257	CDS	531				hypothetical protein
BGNNFGCB_00258	CDS	387				hypothetical protein
BGNNFGCB_00259	CDS	516				hypothetical protein
BGNNFGCB_00260	CDS	507				hypothetical protein
BGNNFGCB_00261	CDS	420				hypothetical protein
BGNNFGCB_00262	CDS	975	nrnA	3.1.-.-	COG0618	Bifunctional oligoribonuclease and PAP phosphatase NrnA
BGNNFGCB_00263	CDS	399	rbfA			Ribosome-binding factor A
BGNNFGCB_00264	CDS	2625	lepA_1			Elongation factor 4
BGNNFGCB_00265	CDS	327	rplGA		COG1358	putative ribosomal protein YlxQ
BGNNFGCB_00266	CDS	315				hypothetical protein
BGNNFGCB_00267	CDS	1155	nusA		COG0195	Transcription termination/antitermination protein NusA
BGNNFGCB_00268	CDS	459	rimP		COG0779	Ribosome maturation factor RimP
BGNNFGCB_00269	CDS	957	ldh_1	1.1.1.27		L-lactate dehydrogenase
BGNNFGCB_00270	CDS	3846	polC_1	2.7.7.7		DNA polymerase III PolC-type
BGNNFGCB_00271	CDS	426				Bacteriohemerythrin
BGNNFGCB_00272	CDS	411				hypothetical protein
BGNNFGCB_00273	CDS	237				hypothetical protein
BGNNFGCB_00274	CDS	450				hypothetical protein
BGNNFGCB_00275	CDS	924	murB	1.3.1.98	COG0812	UDP-N-acetylenolpyruvoylglucosamine reductase
BGNNFGCB_00276	CDS	501	trmL	2.1.1.207	COG0219	tRNA (cytidine(34)-2'-O)-methyltransferase
BGNNFGCB_00277	CDS	1629				hypothetical protein
BGNNFGCB_00278	tRNA	77				tRNA-Met(cat)
BGNNFGCB_00279	tRNA	86				tRNA-Tyr(gta)
BGNNFGCB_00280	CDS	1176	ftsZ_1		COG0206	Cell division protein FtsZ
BGNNFGCB_00281	CDS	789	ftsQ			Cell division protein FtsQ
BGNNFGCB_00282	CDS	942	ddlB	6.3.2.4	COG1181	D-alanine--D-alanine ligase B
BGNNFGCB_00283	CDS	1404	murC	6.3.2.8	COG0773	UDP-N-acetylmuramate--L-alanine ligase
BGNNFGCB_00284	CDS	1122	murG	2.4.1.227	COG0707	UDP-N-acetylglucosamine--N-acetylmuramyl-(pentapeptide) pyrophosphoryl-undecaprenol N-acetylglucosamine transferase
BGNNFGCB_00285	CDS	1374	murD	6.3.2.9	COG0771	UDP-N-acetylmuramoylalanine--D-glutamate ligase
BGNNFGCB_00286	CDS	960	mraY	2.7.8.13	COG0472	Phospho-N-acetylmuramoyl-pentapeptide-transferase
BGNNFGCB_00287	CDS	1380	murF	6.3.2.10	COG0770	UDP-N-acetylmuramoyl-tripeptide--D-alanyl-D-alanine ligase
BGNNFGCB_00288	CDS	1536	murE	6.3.2.13	COG0769	UDP-N-acetylmuramoyl-L-alanyl-D-glutamate--2,6-diaminopimelate ligase
BGNNFGCB_00289	CDS	369	ftsL_1			Cell division protein FtsL
BGNNFGCB_00290	CDS	969	rsmH_1	2.1.1.199		Ribosomal RNA small subunit methyltransferase H
BGNNFGCB_00291	CDS	438	mraZ			Transcriptional regulator MraZ
BGNNFGCB_00292	CDS	840	icaB_1	3.5.1.-	COG0726	Poly-beta-1,6-N-acetyl-D-glucosamine N-deacetylase
BGNNFGCB_00293	CDS	807	lgt_1	2.4.99.-		Prolipoprotein diacylglyceryl transferase
BGNNFGCB_00294	CDS	210				hypothetical protein
BGNNFGCB_00295	CDS	1707				hypothetical protein
BGNNFGCB_00296	CDS	930	xypA		COG1879	Xylitol-binding protein
BGNNFGCB_00297	CDS	1716	proS	6.1.1.15	COG0442	Proline--tRNA ligase
BGNNFGCB_00298	CDS	1071	ispG	1.17.7.3	COG0821	4-hydroxy-3-methylbut-2-en-1-yl diphosphate synthase (flavodoxin)
BGNNFGCB_00299	CDS	1041				hypothetical protein
BGNNFGCB_00300	CDS	1158	dxr	1.1.1.267	COG0743	1-deoxy-D-xylulose 5-phosphate reductoisomerase
BGNNFGCB_00301	CDS	831	cdsA	2.7.7.41	COG0575	Phosphatidate cytidylyltransferase
BGNNFGCB_00302	CDS	798	uppS	2.5.1.31	COG0020	Ditrans,polycis-undecaprenyl-diphosphate synthase ((2E,6E)-farnesyl-diphosphate specific)
BGNNFGCB_00303	CDS	171	fer			Ferredoxin
BGNNFGCB_00304	CDS	228				hypothetical protein
BGNNFGCB_00305	CDS	558	frr		COG0233	Ribosome-recycling factor
BGNNFGCB_00306	CDS	729	pyrH	2.7.4.22	COG0528	Uridylate kinase
BGNNFGCB_00307	CDS	873	tsf		COG0264	Elongation factor Ts
BGNNFGCB_00308	CDS	726	rpsB		COG0052	30S ribosomal protein S2
BGNNFGCB_00309	CDS	1629	groL			60 kDa chaperonin
BGNNFGCB_00310	CDS	282	groS			10 kDa chaperonin
BGNNFGCB_00311	CDS	588	pdtaR		COG3707	putative transcriptional regulatory protein pdtaR
BGNNFGCB_00312	CDS	1449	pdtaS	2.7.13.3	COG3920	putative sensor histidine kinase pdtaS
BGNNFGCB_00313	CDS	1017	tsaD	2.3.1.234	COG0533	tRNA N6-adenosine threonylcarbamoyltransferase
BGNNFGCB_00314	CDS	525				hypothetical protein
BGNNFGCB_00315	CDS	711	tsaB		COG1214	tRNA threonylcarbamoyladenosine biosynthesis protein TsaB
BGNNFGCB_00316	CDS	483	tsaE		COG0802	tRNA threonylcarbamoyladenosine biosynthesis protein TsaE
BGNNFGCB_00317	CDS	546	rbr3A	1.11.1.1	COG1592	Reverse rubrerythrin-1
BGNNFGCB_00318	CDS	1617	rcsC_3	2.7.13.3		Sensor histidine kinase RcsC
BGNNFGCB_00319	CDS	1671	cheB_3	3.1.1.61		Chemotaxis response regulator protein-glutamate methylesterase
BGNNFGCB_00320	CDS	1257	cheB_4	3.1.1.61		Chemotaxis response regulator protein-glutamate methylesterase
BGNNFGCB_00321	CDS	843				hypothetical protein
BGNNFGCB_00322	CDS	1419	pyk	2.7.1.40		Pyruvate kinase
BGNNFGCB_00323	CDS	849				hypothetical protein
BGNNFGCB_00324	CDS	576				hypothetical protein
BGNNFGCB_00325	CDS	1134	ybhR_1		COG0842	putative multidrug ABC transporter permease YbhR
BGNNFGCB_00326	CDS	1101	mdtN		COG1566	Multidrug resistance protein MdtN
BGNNFGCB_00327	CDS	483				hypothetical protein
BGNNFGCB_00328	CDS	876	lacX			Protein LacX, plasmid
BGNNFGCB_00329	CDS	195				hypothetical protein
BGNNFGCB_00330	CDS	846				hypothetical protein
BGNNFGCB_00331	CDS	882	cysL		COG0583	HTH-type transcriptional regulator CysL
BGNNFGCB_00332	CDS	1092				hypothetical protein
BGNNFGCB_00333	CDS	1185	ybdL	2.6.1.88	COG0436	Methionine aminotransferase
BGNNFGCB_00334	CDS	828	metQ_1		COG1464	Methionine-binding lipoprotein MetQ
BGNNFGCB_00335	CDS	132				hypothetical protein
BGNNFGCB_00336	CDS	1179				hypothetical protein
BGNNFGCB_00337	CDS	360				hypothetical protein
BGNNFGCB_00338	CDS	834				hypothetical protein
BGNNFGCB_00339	CDS	1479	putP		COG0591	Sodium/proline symporter
BGNNFGCB_00340	CDS	1386				hypothetical protein
BGNNFGCB_00341	CDS	1284			COG1055	putative transporter
BGNNFGCB_00342	CDS	306				hypothetical protein
BGNNFGCB_00343	CDS	1674	glnS	6.1.1.18	COG0008	Glutamine--tRNA ligase
BGNNFGCB_00344	CDS	798				hypothetical protein
BGNNFGCB_00345	CDS	516	niaR		COG1827	putative transcription repressor NiaR
BGNNFGCB_00346	tRNA	75				tRNA-Glu(ttc)
BGNNFGCB_00347	tRNA	76				tRNA-Asn(gtt)
BGNNFGCB_00348	CDS	1350				hypothetical protein
BGNNFGCB_00349	CDS	588	polC_2	2.7.7.7	COG2176	DNA polymerase III PolC-type
BGNNFGCB_00350	CDS	1410	gltD_2	1.4.1.13	COG0493	Glutamate synthase [NADPH] small chain
BGNNFGCB_00351	CDS	843			COG0543	Dihydroorotate dehydrogenase B (NAD(+)), electron transfer subunit
BGNNFGCB_00352	CDS	744				hypothetical protein
BGNNFGCB_00353	CDS	1668	fhs	6.3.4.3	COG2759	Formate--tetrahydrofolate ligase
BGNNFGCB_00354	CDS	870	folD		COG0190	Bifunctional protein FolD protein
BGNNFGCB_00355	CDS	849	ubiA	2.5.1.-	COG0382	4-hydroxybenzoate octaprenyltransferase
BGNNFGCB_00356	CDS	1461	ubiD	4.1.1.98	COG0043	3-octaprenyl-4-hydroxybenzoate carboxy-lyase
BGNNFGCB_00357	CDS	807	tatC		COG0805	Sec-independent protein translocase protein TatC
BGNNFGCB_00358	CDS	228	tatAd_1			Sec-independent protein translocase protein TatAd
BGNNFGCB_00359	CDS	309	tatA			Sec-independent protein translocase protein TatA
BGNNFGCB_00360	CDS	981	hepT	2.5.1.30	COG0142	Heptaprenyl diphosphate synthase component 2
BGNNFGCB_00361	CDS	399				hypothetical protein
BGNNFGCB_00362	CDS	1008				hypothetical protein
BGNNFGCB_00363	CDS	630				hypothetical protein
BGNNFGCB_00364	CDS	1725				hypothetical protein
BGNNFGCB_00365	CDS	447	yqeY		COG1610	putative protein YqeY
BGNNFGCB_00366	CDS	183	rpsU			30S ribosomal protein S21
BGNNFGCB_00367	CDS	348		3.9.1.-	COG0537	Purine nucleoside phosphoramidase
BGNNFGCB_00368	CDS	1299	mtaB	2.8.4.5	COG0621	Threonylcarbamoyladenosine tRNA methylthiotransferase MtaB
BGNNFGCB_00369	CDS	759	rsmE	2.1.1.193	COG1385	Ribosomal RNA small subunit methyltransferase E
BGNNFGCB_00370	CDS	945	prmA	2.1.1.-	COG2264	Ribosomal protein L11 methyltransferase
BGNNFGCB_00371	CDS	1761				hypothetical protein
BGNNFGCB_00372	CDS	1194	dnaJ		COG0484	Chaperone protein DnaJ
BGNNFGCB_00373	CDS	1863	dnaK		COG0443	Chaperone protein DnaK
BGNNFGCB_00374	CDS	621	grpE			Protein GrpE
BGNNFGCB_00375	CDS	1035	hrcA		COG1420	Heat-inducible transcription repressor HrcA
BGNNFGCB_00376	CDS	1254	hemN	1.3.99.-	COG0635	Oxygen-independent coproporphyrinogen-III oxidase-like protein YqeR
BGNNFGCB_00377	CDS	1797	lepA_2	3.6.5.-	COG0481	Elongation factor 4
BGNNFGCB_00378	CDS	2010				hypothetical protein
BGNNFGCB_00379	CDS	2871				hypothetical protein
BGNNFGCB_00380	CDS	267	rpsT		COG0268	30S ribosomal protein S20
BGNNFGCB_00381	CDS	1356	mdtK_1		COG0534	Multidrug resistance protein MdtK
BGNNFGCB_00382	CDS	1206				hypothetical protein
BGNNFGCB_00383	CDS	1329	amiC	3.5.1.28	COG0860	N-acetylmuramoyl-L-alanine amidase AmiC
BGNNFGCB_00384	CDS	783	tcyC	3.6.3.-	COG1126	L-cystine import ATP-binding protein TcyC
BGNNFGCB_00385	CDS	645	yecS		COG0765	L-cystine transport system permease protein YecS
BGNNFGCB_00386	CDS	1344	msmE		COG1653	Multiple sugar-binding protein
BGNNFGCB_00387	CDS	1587	cheB_5	3.1.1.61		Chemotaxis response regulator protein-glutamate methylesterase
BGNNFGCB_00388	CDS	1872				hypothetical protein
BGNNFGCB_00389	CDS	813	fliY_1		COG0834	L-cystine-binding protein FliY
BGNNFGCB_00390	CDS	1065				hypothetical protein
BGNNFGCB_00391	CDS	1218	macB	3.6.3.-	COG0577	Macrolide export ATP-binding/permease protein MacB
BGNNFGCB_00392	CDS	729	yknY	3.6.3.-	COG1136	putative ABC transporter ATP-binding protein YknY
BGNNFGCB_00393	CDS	1128	macA		COG0845	Macrolide export protein MacA
BGNNFGCB_00394	CDS	1455				hypothetical protein
BGNNFGCB_00395	CDS	1779	recQ	3.6.4.12	COG0514	ATP-dependent DNA helicase RecQ
BGNNFGCB_00396	CDS	1338	apeB	3.4.11.-	COG1362	putative M18 family aminopeptidase 2
BGNNFGCB_00397	CDS	627				hypothetical protein
BGNNFGCB_00398	CDS	513				hypothetical protein
BGNNFGCB_00399	CDS	1272				hypothetical protein
BGNNFGCB_00400	CDS	1419				hypothetical protein
BGNNFGCB_00401	CDS	909				hypothetical protein
BGNNFGCB_00402	CDS	1002				hypothetical protein
BGNNFGCB_00403	CDS	342				hypothetical protein
BGNNFGCB_00404	CDS	1530	gpmI	5.4.2.12	COG0696	2,3-bisphosphoglycerate-independent phosphoglycerate mutase
BGNNFGCB_00405	CDS	750	tpiA	5.3.1.1		Triosephosphate isomerase
BGNNFGCB_00406	CDS	1194	pgk/tpi		COG0126	Bifunctional PGK/TIM
BGNNFGCB_00407	CDS	1017	gap	1.2.1.12		Glyceraldehyde-3-phosphate dehydrogenase
BGNNFGCB_00408	CDS	1404				hypothetical protein
BGNNFGCB_00409	CDS	138				hypothetical protein
BGNNFGCB_00410	CDS	771	hisK_1	3.1.3.15	COG1387	Histidinol-phosphatase
BGNNFGCB_00411	CDS	1887				hypothetical protein
BGNNFGCB_00412	CDS	1509				hypothetical protein
BGNNFGCB_00413	CDS	879	rsmA	2.1.1.182		Ribosomal RNA small subunit methyltransferase A
BGNNFGCB_00414	CDS	549	rnmV	3.1.26.8	COG1658	Ribonuclease M5
BGNNFGCB_00415	CDS	681	tmk	2.7.4.9	COG0125	Thymidylate kinase
BGNNFGCB_00416	CDS	1455	speA	4.1.1.19	COG1982	Arginine decarboxylase
BGNNFGCB_00417	CDS	1308	degS	2.7.13.3		Signal transduction histidine-protein kinase/phosphatase DegS
BGNNFGCB_00418	CDS	462				hypothetical protein
BGNNFGCB_00419	CDS	1203	ftsW	2.4.1.129	COG0772	putative peptidoglycan glycosyltransferase FtsW
BGNNFGCB_00420	CDS	651	trmB	2.1.1.33	COG0220	tRNA (guanine-N(7)-)-methyltransferase
BGNNFGCB_00421	CDS	1914	norR_1			Anaerobic nitric oxide reductase transcription regulator NorR
BGNNFGCB_00422	CDS	333				hypothetical protein
BGNNFGCB_00423	CDS	435	atpC		COG0355	ATP synthase epsilon chain
BGNNFGCB_00424	CDS	1413	atpD	3.6.3.14	COG0055	ATP synthase subunit beta
BGNNFGCB_00425	CDS	855	atpG		COG0224	ATP synthase gamma chain, sodium ion specific
BGNNFGCB_00426	CDS	1536	atpA	3.6.3.14	COG0056	ATP synthase subunit alpha
BGNNFGCB_00427	CDS	543	atpH			ATP synthase subunit delta
BGNNFGCB_00428	CDS	504	atpF		COG0711	ATP synthase subunit b
BGNNFGCB_00429	CDS	252	atpE			ATP synthase subunit c, sodium ion specific
BGNNFGCB_00430	CDS	681	atpB		COG0356	ATP synthase subunit a
BGNNFGCB_00431	CDS	381				hypothetical protein
BGNNFGCB_00432	CDS	240				hypothetical protein
BGNNFGCB_00433	CDS	1158	mnaA	5.1.3.14	COG0381	UDP-N-acetylglucosamine 2-epimerase
BGNNFGCB_00434	CDS	1053	tagO	2.7.8.33	COG0472	putative undecaprenyl-phosphate N-acetylglucosaminyl 1-phosphate transferase
BGNNFGCB_00435	CDS	465				hypothetical protein
BGNNFGCB_00436	CDS	483				hypothetical protein
BGNNFGCB_00437	CDS	1266				hypothetical protein
BGNNFGCB_00438	CDS	1101	lptG		COG0795	Lipopolysaccharide export system permease protein LptG
BGNNFGCB_00439	CDS	720	lptB_1	3.6.3.-	COG1137	Lipopolysaccharide export system ATP-binding protein LptB
BGNNFGCB_00440	CDS	687	lptD_1			LPS-assembly protein LptD
BGNNFGCB_00441	CDS	627				hypothetical protein
BGNNFGCB_00442	CDS	915	lpxL	2.3.1.241	COG1560	Lipid A biosynthesis lauroyltransferase
BGNNFGCB_00443	CDS	585	kdsC	3.1.3.45	COG1778	3-deoxy-D-manno-octulosonate 8-phosphate phosphatase KdsC
BGNNFGCB_00444	CDS	969	kdsD	5.3.1.13	COG0517	Arabinose 5-phosphate isomerase KdsD
BGNNFGCB_00445	CDS	825	kdsA	2.5.1.55	COG2877	2-dehydro-3-deoxyphosphooctonate aldolase
BGNNFGCB_00446	CDS	735	kpsU	2.7.7.38	COG1212	3-deoxy-manno-octulosonate cytidylyltransferase
BGNNFGCB_00447	CDS	2520	lpxK	2.7.1.130		Tetraacyldisaccharide 4'-kinase
BGNNFGCB_00448	CDS	1746		3.6.3.-		Putative multidrug export ATP-binding/permease protein
BGNNFGCB_00449	CDS	1137	lpxB	2.4.1.182	COG0763	Lipid-A-disaccharide synthase
BGNNFGCB_00450	CDS	804	lpxI	3.6.1.54	COG3494	UDP-2,3-diacylglucosamine pyrophosphatase LpxI
BGNNFGCB_00451	CDS	813	lpxA	2.3.1.129		Acyl-[acyl-carrier-protein]--UDP-N-acetylglucosamine O-acyltransferase
BGNNFGCB_00452	CDS	441	fabZ	4.2.1.59	COG0764	3-hydroxyacyl-[acyl-carrier-protein] dehydratase FabZ
BGNNFGCB_00453	CDS	831	lpxC	3.5.1.108	COG0774	UDP-3-O-acyl-N-acetylglucosamine deacetylase
BGNNFGCB_00454	CDS	864		2.3.1.-	COG1560	Phosphatidylinositol mannoside acyltransferase
BGNNFGCB_00455	CDS	1029	lpxD	2.3.1.-	COG1044	UDP-3-O-acylglucosamine N-acyltransferase
BGNNFGCB_00456	CDS	438				hypothetical protein
BGNNFGCB_00457	CDS	1116				hypothetical protein
BGNNFGCB_00458	CDS	465				hypothetical protein
BGNNFGCB_00459	CDS	1299				hypothetical protein
BGNNFGCB_00460	CDS	1983	bamA			Outer membrane protein assembly factor BamA
BGNNFGCB_00461	CDS	588				hypothetical protein
BGNNFGCB_00462	CDS	645	fliA_1			RNA polymerase sigma factor FliA
BGNNFGCB_00463	CDS	4368				hypothetical protein
BGNNFGCB_00464	CDS	1608	tolC			Outer membrane protein TolC
BGNNFGCB_00465	CDS	1287				hypothetical protein
BGNNFGCB_00466	CDS	747	mkl		COG1127	putative ribonucleotide transport ATP-binding protein mkl
BGNNFGCB_00467	CDS	771	mlaE		COG0767	putative phospholipid ABC transporter permease protein MlaE
BGNNFGCB_00468	CDS	723	rnhA	3.1.26.4		Ribonuclease H
BGNNFGCB_00469	CDS	1281	serS	6.1.1.11		Serine--tRNA ligase
BGNNFGCB_00470	CDS	711				hypothetical protein
BGNNFGCB_00471	CDS	315				hypothetical protein
BGNNFGCB_00472	CDS	696	rspR_1		COG1802	HTH-type transcriptional repressor RspR
BGNNFGCB_00473	CDS	3309	rapA_1	3.6.4.-		RNA polymerase-associated protein RapA
BGNNFGCB_00474	CDS	1059				hypothetical protein
BGNNFGCB_00475	CDS	273	yafQ_1	3.1.-.-	COG3041	mRNA interferase toxin YafQ
BGNNFGCB_00476	CDS	279				hypothetical protein
BGNNFGCB_00477	CDS	411			COG1720	S-adenosyl-L-methionine-binding protein
BGNNFGCB_00478	CDS	2643				hypothetical protein
BGNNFGCB_00479	CDS	630	yvdM	5.4.2.6	COG0637	Beta-phosphoglucomutase
BGNNFGCB_00480	CDS	1710	nag3	3.2.1.21	COG1472	Beta-N-acetylglucosaminidase/beta-glucosidase
BGNNFGCB_00481	CDS	1260	gghA	3.2.1.74	COG2723	1,4-beta-D-glucan glucohydrolase
BGNNFGCB_00482	CDS	1479				hypothetical protein
BGNNFGCB_00483	CDS	1389				hypothetical protein
BGNNFGCB_00484	CDS	1128	rhaS_1			HTH-type transcriptional activator RhaS
BGNNFGCB_00485	CDS	180	rpmF_1		COG0333	50S ribosomal protein L32
BGNNFGCB_00486	CDS	2676	ftsA			Cell division protein FtsA
BGNNFGCB_00487	CDS	1257				putative protein
BGNNFGCB_00488	CDS	1404				hypothetical protein
BGNNFGCB_00489	CDS	201	tatAd_2			Sec-independent protein translocase protein TatAd
BGNNFGCB_00490	CDS	864	catM			HTH-type transcriptional regulator CatM
BGNNFGCB_00491	CDS	1185	ybjJ			Inner membrane protein YbjJ
BGNNFGCB_00492	CDS	474	dut	3.6.1.23	COG0756	Deoxyuridine 5'-triphosphate nucleotidohydrolase
BGNNFGCB_00493	CDS	612	ttdB	4.2.1.32	COG1838	L(+)-tartrate dehydratase subunit beta
BGNNFGCB_00494	CDS	900	ttdA_1	4.2.1.32	COG1951	L(+)-tartrate dehydratase subunit alpha
BGNNFGCB_00495	CDS	942	cynR_1			HTH-type transcriptional regulator CynR
BGNNFGCB_00496	CDS	282				hypothetical protein
BGNNFGCB_00497	CDS	273	yafQ_2	3.1.-.-	COG3041	mRNA interferase toxin YafQ
BGNNFGCB_00498	CDS	345				hypothetical protein
BGNNFGCB_00499	CDS	477	mutX	3.6.1.55	COG0494	8-oxo-dGTP diphosphatase
BGNNFGCB_00500	CDS	351				hypothetical protein
BGNNFGCB_00501	CDS	1635	cysN	2.7.7.4		Sulfate adenylyltransferase subunit 1
BGNNFGCB_00502	CDS	912	cysD	2.7.7.4	COG0175	Sulfate adenylyltransferase subunit 2
BGNNFGCB_00503	tRNA	89				tRNA-Ser(cga)
BGNNFGCB_00504	CDS	252				hypothetical protein
BGNNFGCB_00505	CDS	759				hypothetical protein
BGNNFGCB_00506	CDS	1125	rsxB_1			Electron transport complex subunit RsxB
BGNNFGCB_00507	CDS	567				hypothetical protein
BGNNFGCB_00508	CDS	1956				hypothetical protein
BGNNFGCB_00509	CDS	501				hypothetical protein
BGNNFGCB_00510	CDS	987				hypothetical protein
BGNNFGCB_00511	CDS	645	guaB_1	1.1.1.205		Inosine-5'-monophosphate dehydrogenase
BGNNFGCB_00512	CDS	717	livF		COG0410	High-affinity branched-chain amino acid transport ATP-binding protein LivF
BGNNFGCB_00513	CDS	768	lptB_2	3.6.3.-	COG1137	Lipopolysaccharide export system ATP-binding protein LptB
BGNNFGCB_00514	CDS	948				hypothetical protein
BGNNFGCB_00515	CDS	888	livH		COG0559	High-affinity branched-chain amino acid transport system permease protein LivH
BGNNFGCB_00516	CDS	1173			COG0683	Leu/Ile/Val-binding protein
BGNNFGCB_00517	CDS	594				hypothetical protein
BGNNFGCB_00518	CDS	1446	nagJ	3.2.1.169		O-GlcNAcase NagJ
BGNNFGCB_00519	tRNA	77				tRNA-Arg(cct)
BGNNFGCB_00520	CDS	1233				hypothetical protein
BGNNFGCB_00521	CDS	858				hypothetical protein
BGNNFGCB_00522	CDS	477				hypothetical protein
BGNNFGCB_00523	CDS	909				hypothetical protein
BGNNFGCB_00524	CDS	3300				hypothetical protein
BGNNFGCB_00525	CDS	3090				hypothetical protein
BGNNFGCB_00526	CDS	1008				hypothetical protein
BGNNFGCB_00527	CDS	1713				hypothetical protein
BGNNFGCB_00528	CDS	1221				hypothetical protein
BGNNFGCB_00529	CDS	1017				hypothetical protein
BGNNFGCB_00530	CDS	555				hypothetical protein
BGNNFGCB_00531	CDS	351				hypothetical protein
BGNNFGCB_00532	CDS	318				hypothetical protein
BGNNFGCB_00533	CDS	1686	cstA		COG1966	Peptide transporter CstA
BGNNFGCB_00534	CDS	1107		1.-.-.-		NADH oxidase
BGNNFGCB_00535	CDS	1266	murAA	2.5.1.7	COG0766	UDP-N-acetylglucosamine 1-carboxyvinyltransferase 1
BGNNFGCB_00536	CDS	1938				hypothetical protein
BGNNFGCB_00537	CDS	1467				hypothetical protein
BGNNFGCB_00538	CDS	444				hypothetical protein
BGNNFGCB_00539	CDS	1113	flgI			Flagellar P-ring protein
BGNNFGCB_00540	CDS	603	flgH			Flagellar L-ring protein
BGNNFGCB_00541	CDS	753				hypothetical protein
BGNNFGCB_00542	CDS	795	flgG_1		COG4786	Flagellar basal-body rod protein FlgG
BGNNFGCB_00543	CDS	807	flgG_2		COG4786	Flagellar basal-body rod protein FlgG
BGNNFGCB_00544	CDS	1005	mbl		COG1077	MreB-like protein
BGNNFGCB_00545	CDS	957	ldh_2	1.1.1.27		L-lactate dehydrogenase
BGNNFGCB_00546	CDS	903	sucD	6.2.1.5	COG0074	Succinate--CoA ligase [ADP-forming] subunit alpha
BGNNFGCB_00547	CDS	1197	sucC	6.2.1.5	COG0045	Succinate--CoA ligase [ADP-forming] subunit beta
BGNNFGCB_00548	CDS	1128	mro	5.1.3.3	COG2017	Aldose 1-epimerase
BGNNFGCB_00549	CDS	810			COG1344	Flagellar filament 33 kDa core protein
BGNNFGCB_00550	CDS	1305				hypothetical protein
BGNNFGCB_00551	tRNA	74				tRNA-Gly(ccc)
BGNNFGCB_00552	CDS	1029	ccpA_1		COG1609	Catabolite control protein A
BGNNFGCB_00553	CDS	1524	galT	2.7.7.12		Galactose-1-phosphate uridylyltransferase
BGNNFGCB_00554	CDS	990	galE	5.1.3.2	COG1087	UDP-glucose 4-epimerase
BGNNFGCB_00555	CDS	1173	galK	2.7.1.6	COG0153	Galactokinase
BGNNFGCB_00556	CDS	522				hypothetical protein
BGNNFGCB_00557	CDS	1857				hypothetical protein
BGNNFGCB_00558	CDS	597				hypothetical protein
BGNNFGCB_00559	CDS	483	moaC	4.6.1.17	COG0315	Cyclic pyranopterin monophosphate synthase
BGNNFGCB_00560	CDS	666	narX	1.7.99.4		Nitrate reductase-like protein NarX
BGNNFGCB_00561	CDS	549				hypothetical protein
BGNNFGCB_00562	CDS	1425	narH	1.7.99.4	COG1140	Respiratory nitrate reductase 1 beta chain
BGNNFGCB_00563	CDS	2778	narG_1	1.7.99.4	COG5013	Respiratory nitrate reductase 1 alpha chain
BGNNFGCB_00564	CDS	1212	xerC			Tyrosine recombinase XerC
BGNNFGCB_00565	CDS	165				hypothetical protein
BGNNFGCB_00566	CDS	354				hypothetical protein
BGNNFGCB_00567	CDS	2112				hypothetical protein
BGNNFGCB_00568	CDS	1950				hypothetical protein
BGNNFGCB_00569	CDS	615				hypothetical protein
BGNNFGCB_00570	CDS	888				hypothetical protein
BGNNFGCB_00571	CDS	333				hypothetical protein
BGNNFGCB_00572	CDS	624				hypothetical protein
BGNNFGCB_00573	CDS	1278				hypothetical protein
BGNNFGCB_00574	CDS	438				hypothetical protein
BGNNFGCB_00575	CDS	366				hypothetical protein
BGNNFGCB_00576	CDS	942	ftsH4_2	3.4.24.-		ATP-dependent zinc metalloprotease FtsH 4
BGNNFGCB_00577	CDS	174				hypothetical protein
BGNNFGCB_00578	CDS	972				hypothetical protein
BGNNFGCB_00579	CDS	237				hypothetical protein
BGNNFGCB_00580	CDS	228				hypothetical protein
BGNNFGCB_00581	CDS	189				hypothetical protein
BGNNFGCB_00582	CDS	282				hypothetical protein
BGNNFGCB_00583	CDS	417				hypothetical protein
BGNNFGCB_00584	CDS	1563	narG_2	1.7.99.4	COG5013	Respiratory nitrate reductase 1 alpha chain
BGNNFGCB_00585	CDS	690	fnr		COG0664	Anaerobic regulatory protein
BGNNFGCB_00586	CDS	1341	narK		COG2223	Nitrate/nitrite transporter NarK
BGNNFGCB_00587	CDS	1281	nrfA	1.7.2.2	COG3303	Cytochrome c-552
BGNNFGCB_00588	CDS	492	nrfH		COG3005	Cytochrome c-type protein NrfH
BGNNFGCB_00589	CDS	2103				hypothetical protein
BGNNFGCB_00590	CDS	384	ccmE			Cytochrome c-type biogenesis protein CcmE
BGNNFGCB_00591	CDS	660	ccsA			Cytochrome c biogenesis protein CcsA
BGNNFGCB_00592	CDS	672				hypothetical protein
BGNNFGCB_00593	CDS	621	ecfA2_1	3.6.3.-	COG1122	Energy-coupling factor transporter ATP-binding protein EcfA2
BGNNFGCB_00594	CDS	687				hypothetical protein
BGNNFGCB_00595	CDS	588				hypothetical protein
BGNNFGCB_00596	CDS	1692	ifcA	1.3.5.4	COG1053	Fumarate reductase flavoprotein subunit
BGNNFGCB_00597	CDS	1116				hypothetical protein
BGNNFGCB_00598	CDS	606				hypothetical protein
BGNNFGCB_00599	CDS	2607				hypothetical protein
BGNNFGCB_00600	CDS	3120				hypothetical protein
BGNNFGCB_00601	CDS	1158				hypothetical protein
BGNNFGCB_00602	CDS	3735				hypothetical protein
BGNNFGCB_00603	CDS	2469				hypothetical protein
BGNNFGCB_00604	CDS	1737	bacA		COG4178	Vitamin B12 transport ATP-binding protein BacA
BGNNFGCB_00605	CDS	663				hypothetical protein
BGNNFGCB_00606	CDS	1377	rocC		COG0833	Amino-acid permease RocC
BGNNFGCB_00607	CDS	651	yigZ		COG1739	IMPACT family member YigZ
BGNNFGCB_00608	CDS	1242	mgl_1	4.4.1.11	COG0626	L-methionine gamma-lyase
BGNNFGCB_00609	CDS	252				hypothetical protein
BGNNFGCB_00610	CDS	861	asrC	1.8.1.-	COG2221	Anaerobic sulfite reductase subunit C
BGNNFGCB_00611	CDS	426				hypothetical protein
BGNNFGCB_00612	CDS	822	ttuC	2.7.7.80	COG0476	Sulfur carrier protein adenylyltransferase
BGNNFGCB_00613	CDS	210				hypothetical protein
BGNNFGCB_00614	CDS	312	rsxB_2			Electron transport complex subunit RsxB
BGNNFGCB_00615	CDS	1686	aprA	1.8.99.2		Adenylylsulfate reductase subunit alpha
BGNNFGCB_00616	CDS	1071	cysA	3.6.3.25	COG1118	Sulfate/thiosulfate import ATP-binding protein CysA
BGNNFGCB_00617	CDS	825	cysW		COG4208	Sulfate transport system permease protein CysW
BGNNFGCB_00618	CDS	825	cysT		COG0555	Sulfate transport system permease protein CysT
BGNNFGCB_00619	CDS	1029	sbp		COG1613	Sulfate-binding protein
BGNNFGCB_00620	CDS	492	fur_2		COG0735	Ferric uptake regulation protein
BGNNFGCB_00621	CDS	366				hypothetical protein
BGNNFGCB_00622	CDS	1272				hypothetical protein
BGNNFGCB_00623	CDS	3174				hypothetical protein
BGNNFGCB_00624	CDS	1131				hypothetical protein
BGNNFGCB_00625	CDS	1623				hypothetical protein
BGNNFGCB_00626	CDS	1758				hypothetical protein
BGNNFGCB_00627	CDS	204				hypothetical protein
BGNNFGCB_00628	CDS	372				hypothetical protein
BGNNFGCB_00629	CDS	1428				hypothetical protein
BGNNFGCB_00630	CDS	381				hypothetical protein
BGNNFGCB_00631	CDS	348				hypothetical protein
BGNNFGCB_00632	CDS	1584	serA	1.1.1.95	COG0111	D-3-phosphoglycerate dehydrogenase
BGNNFGCB_00633	CDS	1098	serC	2.6.1.52		Phosphoserine aminotransferase
BGNNFGCB_00634	CDS	981				hypothetical protein
BGNNFGCB_00635	CDS	1638				hypothetical protein
BGNNFGCB_00636	CDS	687				hypothetical protein
BGNNFGCB_00637	CDS	711				hypothetical protein
BGNNFGCB_00638	CDS	3489	glgE	2.4.99.16		Alpha-1,4-glucan:maltose-1-phosphate maltosyltransferase
BGNNFGCB_00639	CDS	1437	glgA	2.4.1.21	COG0297	Glycogen synthase
BGNNFGCB_00640	CDS	2130	glgB_2	2.4.1.18	COG0296	1,4-alpha-glucan branching enzyme GlgB
BGNNFGCB_00641	CDS	2466	glgP	2.4.1.1	COG0058	Glycogen phosphorylase
BGNNFGCB_00642	CDS	1104	glgD		COG0448	Glycogen biosynthesis protein GlgD
BGNNFGCB_00643	CDS	1155	glgC	2.7.7.27	COG0448	Glucose-1-phosphate adenylyltransferase
BGNNFGCB_00644	CDS	339				hypothetical protein
BGNNFGCB_00645	CDS	594				hypothetical protein
[truncated: 1,666 more rows]

## Sheet: lachnospiraceae_np_tig00000085
locus_tag	ftype	length_bp	gene	EC_number	COG	product
[truncated: 2,341 more rows]

[truncated: 1 more sheets: lachnospiraceae_illumina_RUG131]
